# Supplementary material for: Phylogenomic characterization and signs of microevolution in the 2022 multi-country outbreak of monkeypox virus
Source: Nat Med. 2022 Jun 24;28(8):1569–72. doi: 10.1038/s41591-022-01907-y (PMC9388373; doi:10.1038/s41591-022-01907-y)
Supplement: Supplementary file 2 — Supplementary Table 1: Details of the samples subjected to shotgun metagenomics. Supplementary Table 2: Public MPXV genomes used for phylogenetic analysis. Supplementary Table 3: SNPs separating the monkeypox 2022 outbreak cluster from the reference genome sequence MPXV-UK_P2 (accession no. MT903344.1). Supplementary Table 4: Genetic diversity (SNPs) within the monkeypox 2022 outbreak virus (position refer to MPXV-UK_P2; accession no. MT903344.1). Supplementary Table 5: Non-synonymous minor iSNVs found in Illumina data from Portugal (position refer to MPXV_UK_P2; accession no. MT903344.1) [file 41591_2022_1907_MOESM2_ESM.xlsx]

## Sheet: Supplementary_Table_1
Supplementary Table 1 - Details of the samples subjected to shotgun metagenomics
Sample ID	RT-PCR CT Value*	Sampling date	Sequencing Instrument	Total # of generated reads	Read length (bp)	Mean depth of coverage**	NCBI Accession #	ENA Accession #	NGS PROTOCOL
Monkeypox/PT0001/2022	17.2	2022-05-04	ONT MinION	315808	NA	7.4	ON585029.1	ERR9769166	QIAamp DNA Mini kit (Qiagen) + Rapid Barcoding Sequencing kit (SQK-RBK004)
Monkeypox/PT0002/2022	24.08	2022-05-15	Illumina NextSeq 2000	66602158	150	49.7	ON585030.1	ERR9769168	Sonication + QIAamp DNA Mini kit (Qiagen) + NexteraXT
Monkeypox/PT0003/2022	20.86	2022-05-15	Illumina NextSeq 2000	65656744	150	271.6	ON585031.1	ERR9769169	Sonication + QIAamp DNA Mini kit (Qiagen) + NexteraXT
Monkeypox/PT0004/2022	21.12	2022-05-17	Illumina NextSeq 2000	67441186	150	135.9	ON585032.1	ERR9769170	Sonication + DNAse/RNAse treatment + QIAamp DNA Mini kit (Qiagen) + NexteraXT
Monkeypox/PT0005/2022	22.81	2022-05-15	ONT MinION	151469	NA	1.2	ON585037.1	ERR9769167	Sonication + DNAse/RNAse treatment + QIAamp DNA Mini kit (Qiagen) + Rapid Barcoding Sequencing kit (SQK-RBK004)
			Illumina NextSeq 2000	109489012	150	172.0		ERR9769171	Sonication + DNAse/RNAse treatment + QIAamp DNA Mini kit (Qiagen) + NexteraXT
Monkeypox/PT0006/2022	21.64	2022-05-15	Illumina NextSeq 2000	79892108	150	508.5	ON585033.1	ERR9769172	Sonication + DNAse/RNAse treatment + QIAamp DNA Mini kit (Qiagen) + NexteraXT
Monkeypox/PT0007/2022	24.75	2022-05-15	Illumina NextSeq 2000	66789582	150	242.0	ON585034.1	ERR9769173	Sonication + DNAse/RNAse treatment + QIAamp DNA Mini kit (Qiagen) + NexteraXT
Monkeypox/PT0008/2022	28.15	2022-05-15	Illumina NextSeq 2000	90497626	150	206.3	ON585038.1	ERR9769174	Sonication + DNAse/RNAse treatment + QIAamp DNA Mini kit (Qiagen) + NexteraXT
Monkeypox/PT0009/2022	28.12	2022-05-15	Illumina NextSeq 2000	82632328	150	187.1	ON585035.1	ERR9769175	Sonication + DNAse/RNAse treatment + QIAamp DNA Mini kit (Qiagen) + NexteraXT
Monkeypox/PT0010/2022	29.44	2022-05-15	Illumina NextSeq 2000	85065118	150	38.3	ON585036.1	ERR9769176	Sonication + DNAse/RNAse treatment + QIAamp DNA Mini kit (Qiagen) + NexteraXT
*Real-Time PCR targeting the rpo18 gene.
**Excluding terminal inverted repeats

## Sheet: Supplementary_Table_2
Supplementary Table 2 - Public Monkeypox virus genomes used for phylogenetic analysis
ID	Year	Country	Clade	Lineage	Study dataset	Outbreak 2022
AY603973.1	1961	NA	Clade 2
AY741551.1	1970	Sierra Leone	Clade 2
AY753185.1	1958	NA	Clade 2
DQ011153.1	2003	NA	Clade 2
DQ011156.1	1970	Liberia	Clade 2
DQ011157.1	2003	NA	Clade 2
KJ136820.1	2012	Côte d'Ivoire	Clade 2
KJ642614.1	1965	Netherlands	Clade 2
KJ642616.1	1968	France	Clade 2
KJ642617.1	1971	Nigeria	Clade 3	A
KP849470.1	1971	Côte d'Ivoire	Clade 2
MG693723.1	2018	Nigeria	Clade 3	A
MG693724.1	2017	Nigeria	Clade 3	A
MK783027.1	2017	Nigeria	Clade 3	A
MK783028.1	2017	Nigeria	Clade 3	A
MK783029.1	2017	Nigeria	Clade 3	A
MK783030.1	2017	Nigeria	Clade 3	A
MK783031.1	2017	Nigeria	Clade 3	A
MK783032.1	2017	Nigeria	Clade 3	A
MK783033.1	2017	Nigeria	Clade 3	A
MN346690.1	2017	Côte d'Ivoire	Clade 2
MN346691.1	2017	Côte d'Ivoire	Clade 2
MN346692.1	2017	Côte d'Ivoire	Clade 2
MN346693.1	2017	Côte d'Ivoire	Clade 2
MN346694.1	2017	Côte d'Ivoire	Clade 2
MN346695.1	2017	Côte d'Ivoire	Clade 2
MN346696.1	2017	Côte d'Ivoire	Clade 2
MN346697.1	2017	Côte d'Ivoire	Clade 2
MN346698.1	2017	Côte d'Ivoire	Clade 2
MN346699.1	2017	Côte d'Ivoire	Clade 2
MN346700.1	2017	Côte d'Ivoire	Clade 2
MN346701.1	2017	Côte d'Ivoire	Clade 2
MN346702.1	2018	Côte d'Ivoire	Clade 2
MN346703.1	2018	Côte d'Ivoire	Clade 2
MT250197.1	2019	Singapore	Clade 3	A.1
MT724769.1	2012	Democratic Republic of the Congo	Clade 2
MT903337.1	2018	Nigeria	Clade 3	A
MT903338.1	NA	Nigeria	Clade 3	A
MT903339.1	2018	Nigeria	Clade 3	A
MT903340.1	2018	Nigeria	Clade 3	A
MT903341.1	2018	Nigeria	Clade 3	A.1
MT903342.1	2019	Singapore	Clade 3	A.1
MT903343.1	2018	United Kingdom	Clade 3	A.1
MT903344.1	2018	United Kingdom	Clade 3	A.1
MT903345.1	2018	United Kingdom	Clade 3	A.1
MT903346.1	2003	USA	Clade 2
MT903347.1	2003	USA	Clade 2
MT903348.1	2003	USA	Clade 2
NC_003310.1	NA	Democratic Republic of the Congo	Clade 1
ON563414.3	2022	USA	Clade 3	B.1	Ö	Ö
ON568298.1	2022	Germany	Clade 3	B.1	Ö	Ö
ON585029.1	2022	Portugal	Clade 3	B.1	Ö	Ö
ON585030.1	2022	Portugal	Clade 3	B.1	Ö	Ö
ON585031.1	2022	Portugal	Clade 3	B.1	Ö	Ö
ON585032.1	2022	Portugal	Clade 3	B.1	Ö	Ö
ON585033.1	2022	Portugal	Clade 3	B.1	Ö	Ö
ON585034.1	2022	Portugal	Clade 3	B.1	Ö	Ö
ON585035.1	2022	Portugal	Clade 3	B.1	Ö	Ö
ON585036.1	2022	Portugal	Clade 3	B.1	Ö	Ö
ON585037.1	2022	Portugal	Clade 3	B.1	Ö	Ö
ON585038.1	2022	Portugal	Clade 3	B.1	Ö	Ö
ON595760.2	2022	Switzerland	Clade 3	B.1	Ö	Ö
ON609725.2	2022	Slovenia	Clade 3	B.1	Ö	Ö
ON614676.1	2022	Italy	Clade 3	B.1		Ö
ON615424.1	2022	Netherlands	Clade 3	B.1		Ö
ON619835.2	2022	United Kingdom	Clade 3	B.1		Ö
ON619836.2	2022	United Kingdom	Clade 3	B.1		Ö
ON619837.2	2022	United Kingdom	Clade 3	B.1		Ö
ON619838.2	2022	United Kingdom	Clade 3	B.1		Ö
ON622712.1	2022	Belgium	Clade 3	B.1		Ö
ON622713.1	2022	Belgium	Clade 3	B.1		Ö
ON622718.1	2022	Spain	Clade 3	B.1		Ö
ON622720.1	2022	Switzerland	Clade 3	B.1		Ö
ON622722.2	2022	France	Clade 3	B.1	Ö	Ö
ON627808.1	2022	USA	Clade 3	B.1		Ö
ON631241.1	2022	Slovenia	Clade 3	B.1		Ö
ON631963.1	2022	Australia	Clade 3	B.1		Ö
ON637938.1	2022	Germany	Clade 3	B.1		Ö
ON637939.1	2022	Germany	Clade 3	B.1		Ö
ON644344.1	2022	Italy	Clade 3	B.1		Ö
ON645312.1	2022	United Kingdom	Clade 3	B.1		Ö
ON649708.1	2022	Portugal	Clade 3	B.1		Ö
ON649709.1	2022	Portugal	Clade 3	B.1		Ö
ON649710.1	2022	Portugal	Clade 3	B.1		Ö
ON649711.1	2022	Portugal	Clade 3	B.1		Ö
ON649712.1	2022	Portugal	Clade 3	B.1		Ö
ON649713.1	2022	Portugal	Clade 3	B.1		Ö
ON649714.1	2022	Portugal	Clade 3	B.1		Ö
ON649715.1	2022	Portugal	Clade 3	B.1		Ö
ON649716.1	2022	Portugal	Clade 3	B.1		Ö
ON649717.1	2022	Portugal	Clade 3	B.1		Ö
ON649718.1	2022	Portugal	Clade 3	B.1		Ö
ON649719.1	2022	Portugal	Clade 3	B.1		Ö
ON649720.1	2022	Portugal	Clade 3	B.1		Ö
ON649721.1	2022	Portugal	Clade 3	B.1		Ö
ON649722.1	2022	Portugal	Clade 3	B.1		Ö
ON649723.1	2022	Portugal	Clade 3	B.1		Ö
ON649724.1	2022	Portugal	Clade 3	B.1		Ö
ON649725.1	2022	Portugal	Clade 3	B.1		Ö
ON649879.1	2022	Israel	Clade 3	B.1		Ö
ON674051.1	2022	USA	Clade 3	A.2
ON675438.1	2022	USA	Clade 3	A.2
ON676703.1	2022	USA	Clade 3	B.1		Ö
ON676704.1	2022	USA	Clade 3	B.1		Ö
ON676705.1	2022	USA	Clade 3	B.1		Ö
ON676706.1	2022	USA	Clade 3	B.1		Ö
ON676707.1	2021	USA	Clade 3	A.2
ON676708.1	2021	USA	Clade 3	A.1.1
ON682263.2	2022	Germany	Clade 3	B.1		Ö
ON682264.2	2022	Germany	Clade 3	B.1		Ö
ON682265.2	2022	Germany	Clade 3	B.1		Ö
ON682266.1	2022	Germany	Clade 3	B.1		Ö
ON682267.1	2022	Germany	Clade 3	B.1		Ö
ON682268.1	2022	Germany	Clade 3	B.1		Ö
ON682269.2	2022	Germany	Clade 3	B.1		Ö
ON682270.1	2022	Germany	Clade 3	B.1		Ö
ON694329.1	2022	Germany	Clade 3	B.1		Ö
ON694330.1	2022	Germany	Clade 3	B.1		Ö
ON694331.1	2022	Germany	Clade 3	B.1		Ö
ON694332.1	2022	Germany	Clade 3	B.1		Ö
ON694333.1	2022	Germany	Clade 3	B.1		Ö
ON694334.1	2022	Germany	Clade 3	B.1		Ö
ON694335.1	2022	Germany	Clade 3	B.1		Ö
ON694336.1	2022	Germany	Clade 3	B.1		Ö
ON694337.1	2022	Germany	Clade 3	B.1		Ö
ON694338.1	2022	Germany	Clade 3	B.1		Ö
ON694339.1	2022	Germany	Clade 3	B.1		Ö
ON694340.1	2022	Germany	Clade 3	B.1		Ö
ON694341.1	2022	Germany	Clade 3	B.1		Ö
ON694342.1	2022	Germany	Clade 3	B.1		Ö
ON720848.1	2022	Spain	Clade 3	B.1		Ö
ON720849.1	2022	Spain	Clade 3	B.1		Ö
ON736420.1	2022	Canada	Clade 3	B.1		Ö
ON745215.1	2022	Italy	Clade 3	B.1		Ö
ON745225.1	2022	Spain	Clade 3	B.1		Ö
MN648051.1	2018	Israel	Clade 3	A.1

## Sheet: Supplementary_Table_3
Supplementary Table 3 - SNPs separating the Monkeypox 2022 outbreak cluster from the reference genome sequence MPXV-UK_P2 (accession MT903344.1)
Position	reference	outbreak 2022	mutation context	TYPE	FTYPE	STRAND	NT_POS	AA_POS	EFFECT	NT CHANGE	AA CHANGE ALT	GENE	PRODUCT	Genbank annotation (Note: This description relies exclusively on the GenBank annotation. In some cases, it might not be updated according to state-of-the-art functional studies and more precise protein annotation tools.)
1271	G	A	GA > AA	snp	CDS	-	314/741	105/246	missense_variant	314C>T	S105L	MPXV-UK_P2-001	MPXVgp001	Chemokine binding protein (Cop-C23L); J1L; similar to Vaccinia virus strain Copenhagen C23L; most abundant secreted protein; CC-chemokine binding
2600	G	A	GA > AA	snp	CDS	-	161/1050	54/349	missense_variant	161C>T	S54F	MPXV-UK_P2-002	MPXVgp002	TNF receptor (CrmB) (Cop-C22L); J2L
3120	G	A	GA > AA	snp	CDS	-	1497/1767	499/588	synonymous_variant	1497C>T	I499I	MPXV-UK_P2-003	MPXVgp003	Ankyrin (Cop-C19L); J3L
3531	G	A	GA > AA	snp	CDS	-	1086/1767	362/588	synonymous_variant	1086C>T	I362I	MPXV-UK_P2-003	MPXVgp003	Ankyrin (Cop-C19L); J3L
3827	C	T	TC > TT	snp	CDS	-	790/1767	264/588	missense_variant	790G>A	D264N	MPXV-UK_P2-003	MPXVgp003	Ankyrin (Cop-C19L); J3L
7780	C	T	TC > TT	snp	CDS	+	192/429	64/142	synonymous_variant	192C>T	I64I	MPXV-UK_P2-006	MPXVgp006	Secreted EGF-like protein (Cop-C11R); D3R; similar to Vaccinia virus strain Copenhagen C11R; secreted growth factor
14009	G	T	GG > GT or GC > TC	snp	CDS	-	1268/1893	423/630	missense_variant	1268C>A	A423D	MPXV-UK_P2-012	MPXVgp012	Ankyrin; Type I IFN resistance (Cop-C9L); D9L; similar to Vaccinia virus strain Copenhagen C9L; ankyrin-like
15437	G	A	GA > AA	snp					intergenic_variant
21732	G	A	GA > AA	snp	CDS	-	711/1329	237/442	synonymous_variant	711C>T	F237F	MPXV-UK_P2-021	MPXVgp025	ANK-containing protein; apoptosis inihibitor (Cop-M1L); O1L; similar to Vaccinia virus strain Copenhagen M1L; ankyrin-like
30376	G	A	GA > AA	snp	CDS	-	828/1449	276/482	synonymous_variant	828C>T	L276L	MPXV-UK_P2-031	MPXVgp035	Kelch-like protein (Cop-F3L); C9L; similar to Vaccinia virus strain Copenhagen F3L; kelch-like
31062	G	A	GA > AA	snp	CDS	-	142/1449	48/482	missense_variant	142C>T	R48C	MPXV-UK_P2-031	MPXVgp035	Kelch-like protein (Cop-F3L); C9L; similar to Vaccinia virus strain Copenhagen F3L; kelch-like
34468	G	A	GA > AA	snp	CDS	-	232/639	78/212	missense_variant	232C>T	P78S	MPXV-UK_P2-037	MPXVgp041	S-S bond formation pathway protein substrate (Cop-F9L); C15L; similar to Vaccinia virus strain Copenhagen F9L
37211	G	A	GA > AA	snp	CDS	-	1833/1908	611/635	synonymous_variant	1833C>T	F611F	MPXV-UK_P2-040	MPXVgp044	EEV maturation protein (Cop-F12L); C18L; similar to Vaccinia virus strain Copenhagen F12L; actin tail formation
38369	G	A	GA > AA	snp	CDS	-	675/1908	225/635	synonymous_variant	675C>T	I225I	MPXV-UK_P2-040	MPXVgp044	EEV maturation protein (Cop-F12L); C18L; similar to Vaccinia virus strain Copenhagen F12L; actin tail formation
38671	C	T	TC > TT	snp	CDS	-	373/1908	125/635	missense_variant	373G>A	E125K	MPXV-UK_P2-040	MPXVgp044	EEV maturation protein (Cop-F12L); C18L; similar to Vaccinia virus strain Copenhagen F12L; actin tail formation
39148	C	T	TC > TT	snp	CDS	-	1057/1119	353/372	missense_variant	1057G>A	E353K	MPXV-UK_P2-041	MPXVgp045	Palmitylated EEV membrane glycoprotein (Cop-F13 L); C19L; similar to Vaccinia virus strain Copenhagen F13L; major envelope antigen of EEV; wrapping of IMV to form IEV; phospholipase D-like
52894	G	A	GA > AA	snp	CDS	-	1554/3021	518/1006	synonymous_variant	1554C>T	V518V	MPXV-UK_P2-055	MPXVgp057	DNA polymerase (Cop-E9L); F8L; similar to Vaccinia virus strain Copenhagen E9L; DNA polymerase, catalytic subunit
54126	G	A	GA > AA	snp	CDS	-	322/3021	108/1006	missense_variant	322C>T	L108F	MPXV-UK_P2-055	MPXVgp057	DNA polymerase (Cop-E9L); F8L; similar to Vaccinia virus strain Copenhagen E9L; DNA polymerase, catalytic subunit
54644	G	A	GA > AA	snp	CDS	+	166/288	56/95	missense_variant	166G>A	D56N	MPXV-UK_P2-056	MPXVgp058	Sulfhydryl oxidase (FAD-linked) (Cop-E10R); F9R; similar to Vaccinia virus strain Copenhagen E10R; protein disulfide bond-forming enzyme
64306	G	A	GA > AA	snp	CDS	-	420/1272	140/423	synonymous_variant	420C>T	I140I	MPXV-UK_P2-066	MPXVgp068	Virion core cysteine protease (Cop-I7L); I7L; similar to Vaccinia virus strain Copenhagen I7L; virion core protein; similar to DNA topoisomerase II
73075	C	T	TC > TT	snp	CDS	+	89/783	30/260	missense_variant	89C>T	S30L	MPXV-UK_P2-076	MPXVgp078	VLTF-1 (late transcription factor 1) (Cop-G8R); G9R; similar to Vaccinia virus strain Copenhagen G8R; late gene transcription factor, VLTF-1
73248	G	A	GA > AA	snp	CDS	+	262/783	88/260	missense_variant	262G>A	D88N	MPXV-UK_P2-076	MPXVgp078	VLTF-1 (late transcription factor 1) (Cop-G8R); G9R; similar to Vaccinia virus strain Copenhagen G8R; late gene transcription factor, VLTF-1
74214	G	A	GA > AA	snp	CDS	+	426/1023	142/340	missense_variant	426G>A	M142I	MPXV-UK_P2-077	MPXVgp079	Entry/fusion complex component, myristylprotein (Cop-G9R); G10R; similar to Vaccinia virus strain Copenhagen G9R; myristylated protein
77392	G	A	GA > AA	snp	CDS	+	484/756	162/251	missense_variant	484G>A	E162K	MPXV-UK_P2-081	MPXVgp083	ss/dsDNA binding protein (VP8) (Cop-L4R); M4R; similar to Vaccinia virus strain Copenhagen L4R; virion core protein; ssDNA binding; stimulation of I8R helicase activity
81284	G	A	GA > AA	snp	CDS	+	150/3861	50/1286	synonymous_variant	150G>A	K50K	MPXV-UK_P2-088	MPXVgp090	RNA polymerase subunit (RPO147) (Cop-J6R); L6R; similar to Vaccinia virus strain Copenhagen J6R; RNA polymerase, 147 kDa subunit
82382	C	T	TC > TT	snp	CDS	+	1248/3861	416/1286	synonymous_variant	1248C>T	F416F	MPXV-UK_P2-088	MPXVgp090	RNA polymerase subunit (RPO147) (Cop-J6R); L6R; similar to Vaccinia virus strain Copenhagen J6R; RNA polymerase, 147 kDa subunit
82460	G	A	GA > AA	snp	CDS	+	1326/3861	442/1286	synonymous_variant	1326G>A	T442T	MPXV-UK_P2-088	MPXVgp090	RNA polymerase subunit (RPO147) (Cop-J6R); L6R; similar to Vaccinia virus strain Copenhagen J6R; RNA polymerase, 147 kDa subunit
84596	C	T	TC > TT	snp	CDS	+	3462/3861	1154/1286	synonymous_variant	3462C>T	F1154F	MPXV-UK_P2-088	MPXVgp090	RNA polymerase subunit (RPO147) (Cop-J6R); L6R; similar to Vaccinia virus strain Copenhagen J6R; RNA polymerase, 147 kDa subunit
95043	G	A	TG > TA or GC > AC	snp	CDS	+	375/702	125/233	synonymous_variant	375G>A	V125V	MPXV-UK_P2-098	MPXVgp100	Virion core (Cop-D3R); E3R; similar to Vaccinia virus strain Copenhagen D3R; virion core protein
124139	G	A	GA > AA	snp	CDS	+	184/1479	62/492	missense_variant	184G>A	E62K	MPXV-UK_P2-128	MPXVgp129	DNA helicase, transcript release factor (Cop-A1 8R); A19R; similar to Vaccinia virus strain Copenhagen A1 8R; virion core associated DNA helicase; post-replicative negative transcription elongation factor
124683	G	A	GA > AA	snp	CDS	+	728/1479	243/492	missense_variant	728G>A	R243Q	MPXV-UK_P2-128	MPXVgp129	DNA helicase, transcript release factor (Cop-A1 8R); A19R; similar to Vaccinia virus strain Copenhagen A1 8R; virion core associated DNA helicase; post-replicative negative transcription elongation factor
128707	C	T	TC > TT	snp	CDS	+	920/1149	307/382	missense_variant	920C>T	S307L	MPXV-UK_P2-133	MPXVgp134	VITF-3 45kda subunit (Cop-A23R); A24R; similar to Vaccinia virus strain Copenhagen A23R; intermediate transcription factor, VITF-3, 45 kDa
150480	C	T	TC > TT	snp	CDS	+	661/723	221/240	missense_variant	661C>T	H221Y	MPXV-UK_P2-157	MPXVgp157	IL-1/TLR signaling inhibitor (Cop-A46R); A47R; similar to Vaccinia virus strain Copenhagen A46R
151472	A	C	CA > CC or AG> CG	snp					intergenic_variant
155806	G	A	GG > GA or GG > AG	snp					intergenic_variant
162342	C	T	TC > TT	snp	CDS	+	736/1512	246/503	synonymous_variant	736C>T	L246L	MPXV-UK_P2-164	MPXVgp165	Schlafen (Cop-B2R); B4R; schlafen-like
170273	G	A	GG > GA or GG > AG	snp	CDS	+	225/849	75/282	synonymous_variant	225G>A	R75R	MPXV-UK_P2-172	MPXVgp172	Ser/Thr Kinase (Cop-B12R); B11R; similar to Vaccinia virus strain Copenhagen B12R; protein kinase-like
178220	G	A	GA > AA	snp					intergenic_variant
181995	G	A	GA > AA	snp	CDS	+	625/5643	209/1880	missense_variant	625G>A	D209N	MPXV-UK_P2-182	MPXVgp182	Surface glycoprotein; B21R; putative membrane-associated glycoprotein; cadherin-like domain
183534	C	T	TC > TT	snp	CDS	+	2164/5643	722/1880	missense_variant	2164C>T	P722S	MPXV-UK_P2-182	MPXVgp182	Surface glycoprotein; B21R; putative membrane-associated glycoprotein; cadherin-like domain
186593	G	A	GA > AA	snp	CDS	+	5223/5643	1741/1880	missense_variant	5223G>A	M1741I	MPXV-UK_P2-182	MPXVgp182	Surface glycoprotein; B21R; putative membrane-associated glycoprotein; cadherin-like domain
193407	G	A	GA > AA	snp	CDS	+	790/1767	264/588	missense_variant	790G>A	D264N	MPXV-UK_P2-188	MPXVgp189	Ankyrin (Cop-C19L); J1R; ankyrin-like
193703	C	T	TC > TT	snp	CDS	+	1086/1767	362/588	synonymous_variant	1086C>T	I362I	MPXV-UK_P2-188	MPXVgp189	Ankyrin (Cop-C19L); J1R; ankyrin-like
194114	C	T	TC > TT	snp	CDS	+	1497/1767	499/588	synonymous_variant	1497C>T	I499I	MPXV-UK_P2-188	MPXVgp189	Ankyrin (Cop-C19L); J1R; ankyrin-like
194634	C	T	TC > TT	snp	CDS	+	161/1050	54/349	missense_variant	161C>T	S54F	MPXV-UK_P2-189	MPXVgp190	TNF receptor (CrmB) (Cop-C22L); J2R; secreted TNF binding protein
195963	C	T	TC > TT	snp	CDS	+	314/741	105/246	missense_variant	314C>T	S105L	MPXV-UK_P2-190	MPXVgp191	Chemokine binding protein (Cop-C23L); J3R; similar to Vaccinia virus strain Copenhagen B29R; CC-chemokine binding

## Sheet: Supplementary_Table_4
Supplementary Table 4 - Genetic diversity (SNPs) within the Monkeypox 2022 outbreak virus (position refer to MPXV-UK_P2; accession MT903344.1)
Note: with the exception of the large deletion (11335-12247 in MPXV-UK_P2-010 gene) mentioned in the main text, no further comparative indel analysis was performed over small indels, due to the challenge of identifying true events (for instance, in homopolymeric tracts) based on the consensus sequences.
Position	mutation context	reference MT903344.1_MPXVUK_P2 (2018)	Monkeypox/PT0001/2022 (v2)	Monkeypox/PT0002/2022	Monkeypox/PT0003/2022	Monkeypox/PT0004/2022	Monkeypox/PT0005/2022	Monkeypox/PT0006/2022	Monkeypox/PT0007/2022	Monkeypox/PT0008/2022	Monkeypox/PT0009/2022	Monkeypox/PT0010/2022	ON563414.2_MPXV_USA_2022_MA001	ON568298.1_MPXV-BY-IMB25241	ON602722.1_MPXV_FRA_2022_TLS67	ON609725.1_SLO	ON595760.1_MPXV-CH-38134631/2022	TYPE	FTYPE	EFFECT	AA CHANGE ALT	GENE	PRODUCT	Genbank annotation (Note: This description relies exclusively on the GenBank annotation. In some cases, it might not be updated according to state-of-the-art functional studies and more precise protein annotation tools.
16977	TC > TT	C	C	C	C	C	C	C	C	T	C	C	C	C	C	C	C	snp	CDS	synonymous_variant		MPXV-UK_P2-014	MPXVgp014	Bcl-2-like protein, IFN-beta inhibitor (Cop-C6L); D11L; similar to Vaccinia virus strain Copenhagen C6L
18952	GA > AA	G	G	G	G	G	G	G	G	G	G	G	G	G	G	G	A	snp	CDS	missense_variant	S66L	MPXV-UK_P2-017	MPXVgp021	POZ/BTB Kelch domain protein (Cop-C2L); kelch-like fragment; D18L
55084	TC > TT	C	C	C	C	C	C	T	C	C	C	C	C	C	C	C	C	snp	CDS	missense_variant	D23N	MPXV-UK_P2-057	MPXVgp059	Virion core protein (Cop-E11L); F10L; similar to Vaccinia virus strain Copenhagen E11L; virion core protein
55142	GA > AA	G	G	G	G	G	G	G	G	G	G	G	G	G	G	A	G	snp	CDS	missense_variant	R665C	MPXV-UK_P2-058	MPXVgp060	Membrane protein (Cop-O1L); Q1L; similar to Vaccinia virus strain Copenhagen O1L
64435	TC > TT	C	C	C	C	C	C	C	C	C	C	C	C	C	C	T	C	snp	CDS	synonymous_variant		MPXV-UK_P2-066	MPXVgp068	Virion core cysteine protease (Cop-I7L); I7L; similar to Vaccinia virus strain Copenhagen I7L; virion core protein; similar to DNA topoisomerase II
82862	GA > AA	G	G	G	G	G	A	G	G	G	G	G	G	G	G	G	G	snp	CDS	synonymous_variant		MPXV-UK_P2-088	MPXVgp090	RNA polymerase subunit (RPO147) (Cop-J6R); L6R; similar to Vaccinia virus strain Copenhagen J6R; RNA polymerase, 147 kDa subunit
89915	TC > TT	C	C	C	C	C	C	C	C	C	C	C	C	C	T	C	C	snp	CDS	missense_variant	S92F	MPXV-UK_P2-093	MPXVgp095	VLTF-4 (late transcription factor 4) (Cop-H5R); H5R; similar to Vaccinia virus strain Copenhagen H5R; virosome-associated late gene transcription factor, VLTF-4; Ca2+-binding motif
94807	GA > AA	G	G	G	G	G	G	G	G	G	G	G	G	G	A	G	G	snp	CDS	missense_variant	E47K	MPXV-UK_P2-098	MPXVgp100	Virion core (Cop-D3R); E3R; similar to Vaccinia virus strain Copenhagen D3R; virion core protein
127229	TC > TT	C	C	C	C	C	C	C	C	C	C	T	C	C	C	C	C	snp	CDS	stop_gained	Q9*	MPXV-UK_P2-132	MPXVgp133	Holliday junction resolvase (Cop-A22R); A23R; similar to Vaccinia virus strain Copenhagen A22R
144538	TC > TT	C	C	C	C	C	C	C	C	C	C	T	C	C	C	C	C	snp		intergenic_variant
167528	GA > AA	G	G	G	G	G	G	G	G	G	G	G	G	G	G	A	G	snp	CDS	missense_variant	E62K	MPXV-UK_P2-169	MPXVgp170	Soluble IFN-g receptor-like protein (Cop-B8R); B9R; similar to Vaccinia virus strain Copenhagen B8R; secreted IFN-g binding protein
176910	GA > AA	G	G	G	G	G	A	G	G	A	G	G	G	G	G	G	G	snp	CDS	missense_variant	E390K	MPXV-UK_P2-178	MPXVgp178	Ankyrin (Cop-B20R); B17R; ankyrin-like
181382	GA > AA	G	G	G	G	G	A	G	G	A	G	G	G	G	G	G	G	snp	CDS	synonymous_variant		MPXV-UK_P2-182	MPXVgp182	Surface glycoprotein; B21R; putative membrane-associated glycoprotein; cadherin-like domain
187169	TC > TT	C	C	C	C	C	C	C	C	C	C	N	C	T	C	C	C	snp		intergenic_variant
190675	GA > AA	G	G	G	G	G	G	G	G	G	G	G	G	G	G	A	G	snp	CDS	missense_variant	R84K	MPXV-UK_P2-186	MPXVgp187	MPV-Z-N3R (pseudogene???)
country			PT	PT	PT	PT	PT	PT	PT	PT	PT	PT	USA	DE	FRA	SI	CH

## Sheet: Supplementary_Table_5
Supplementary Table 5 - Non-synonymous minor intra-patient single nucleotide variants (iSNVs) found in Illumina data from Portugal (position refer to MPXV_UK_P2; accession MT903344.1)
SEQUENCE PUBLIC ID	POS	TYPE	MUTATION CONTEXT	REF	ALT	FREQ	COVERAGE	FTYPE	STRAND	NT_POS	AA_POS	EFFECT	NT CHANGE	AA CHANGE	AA CHANGE ALT	GENE	PRODUCT	Genbank annotation (Note: This description relies exclusively on the GenBank annotation. In some cases, it might not be updated according to state-of-the-art functional studies and more precise protein annotation tools.)
Monkeypox/PT0006/2022	31175	snp	AC > AT or CA > TA	C	T	21	495	CDS	-	29/1449	10/482	missense_variant	29G>A	Cys10Tyr	C10Y	MPXV-UK_P2-031	MPXVgp035	Kelch-like protein (Cop-F3L); C9L; similar to Vaccinia virus strain Copenhagen F3L; kelch-like
Monkeypox/PT0006/2022	32840	snp	TC > TT	C	T	24.6	749	CDS	-	321/957	107/318	missense_variant	321G>A	Met107Ile	M107I	MPXV-UK_P2-033	MPXVgp037	36kDa major membrane protein (Cop-F5L); C11L; similar to Vaccinia virus strain Copenhagen F5L
Monkeypox/PT0006/2022	33105	snp	TC > TT	C	T	25.4	587	CDS	-	56/957	19/318	missense_variant	56G>A	Gly19Glu	G19E	MPXV-UK_P2-033	MPXVgp037	36kDa major membrane protein (Cop-F5L); C11L; similar to Vaccinia virus strain Copenhagen F5L
Monkeypox/PT0006/2022	57428	snp	TC > TT	C	T	9.9	484	CDS	-	80/327	27/108	missense_variant	80G>A	Arg27Lys	R27K	MPXV-UK_P2-059	MPXVgp061	Glutaredoxin 1 (Cop-O2L); Q2L; similar to Vaccinia virus strain Copenhagen O2L; virion-associated glutaredoxin
Monkeypox/PT0007/2022	109832	snp	TC > TT	C	T	3.4	733	CDS	-	1182/1935	394/644	missense_variant	1182G>A	Met394Ile	M394I	MPXV-UK_P2-112	MPXVgp114	P4b precursor (Cop-A3L); A4L; similar to Vaccinia virus strain Copenhagen A3L; major virion core protein p4b
Monkeypox/PT0009/2022	115581	snp	TC > TT	C	T	8	162	CDS	-	125/2133	42/710	missense_variant	125G>A	Arg42Gln	R42Q	MPXV-UK_P2-116	MPXVgp118	VETF-L (early transcription factor large) (Cop- A7L); A8L; similar to Vaccinia virus strain Copenhagen A7L; early transcription factor, VETF, large subunit; needed for morphogenesis of the virion core
Monkeypox/PT0007/2022	127022	snp	AC > AA or CT > AT	C	A	24.8	214	CDS	+	1028/1281	343/426	missense_variant	1028C>A	Thr343Asn	T343N	MPXV-UK_P2-131	MPXVgp132	DNA polymerase processivity factor (Cop-A20R); A22R; similar to Vaccinia virus strain Copenhagen A20R; processivity factor for the viral DNA polymerase, VPF
Monkeypox/PT0003/2022	142720	snp	AT > AC or TG > CG	T	C	11.3	133	CDS	+	508/531	170/176	missense_variant	508T>C	Cys170Arg	C170R	MPXV-UK_P2-147	MPXVgp147	MHC class II antigen presentation inhibitor (Cop-A35R); A37R; similar to Vaccinia virus strain Copenhagen A35R
Monkeypox/PT0006/2022	147523	snp	TC > TT	C	T	12	382	CDS	+	86/591	29/196	missense_variant	86C>T	Ser29Leu	S29L	MPXV-UK_P2-153	MPXVgp153	Type I membrane glycoprotein (Cop-A43R); A43R; similar to Vaccinia virus strain Copenhagen A43R; membrane glycoprotein
Monkeypox/PT0008/2022	149829	snp	GA > AA	G	A	11.8	153	CDS	+	10/723	4/240	missense_variant	10G>A	Asp4Asn	D4N	MPXV-UK_P2-157	MPXVgp157	IL-1/TLR signaling inhibitor (Cop-A46R); A47R; similar to Vaccinia virus strain Copenhagen A46R
Monkeypox/PT0009/2022	175363	snp	GA > AA	G	A	17	277	CDS	+	745/1056	249/351	missense_variant	745G>A	Asp249Asn	D249N	MPXV-UK_P2-177	MPXVgp177	IFN-alpha/beta receptor glycoprotein (Cop-B19R); B16R; similar to Vaccinia virus strain Copenhagen B19R; cell surface antigen and secreted IFN-a
