# Supplementary material for: Phylogenomic characterization and signs of microevolution in the 2022 multi-country outbreak of monkeypox virus
Source: Nat Med. 2022 Jun 24;28(8):1569–72. doi: 10.1038/s41591-022-01907-y (PMC9388373; doi:10.1038/s41591-022-01907-y)
Supplement: Supplementary file 3 — Alignments used to generate phylogenetic trees in Figure 1 [file 41591_2022_1907_MOESM3_ESM.zip]

Archive with 2 entries (2 files):
- Core_SNPs_alignment_Figure1A.fasta
- Full_genome-alignment_Figure1B.fasta
