# Supplementary material for: Phylogenomic characterization and signs of microevolution in the 2022 multi-country outbreak of monkeypox virus
Source: Nat Med. 2022 Jun 24;28(8):1569–72. doi: 10.1038/s41591-022-01907-y (PMC9388373; doi:10.1038/s41591-022-01907-y)
Supplement: Supplementary file 3 — Alignments used to generate phylogenetic trees in Figure 1 [file 41591_2022_1907_MOESM3_ESM.zip › Core_SNPs_alignment_Figure1A.fasta]

>MN648051.1
ATTAATTAGACATTTAACAACTTCCGGACGCACATATGCTCTCGTATCCGACTCTGAATACAGATGAGCGATGATATACA
GATGCAATACGGTACCACAATTTCGTGGTTGATAATCATCATACACGTATCCGTACTCGTCATCCTCATAAAGAACACTG
CATCCATTTTCTATGAACAAATGGCATTTCATATAGCTGAATATATTAAAGTCATTTATGTTGCTATATCCAGTAGCTTC
TAGTAGAGCCATCGCTATATCCTTATTGACTTTAACATGTCTACTATTTGTGTATTCTTCTATTGGGGTAAACTGTCTCC
AATTTTTATGTAATGGATTAGTGCCAATGATGTCAAAAACTTGTACACTTTATAAGTTTTAGATCCTTTATTACTACCAT
CATGTCCATGGATAAAGACACTCCACCGAGTATTAACCTATTAGCATTATATATTATTTGATTATAAAACTTATATTGCT
TATTAGCCCAATCTGTAAATATCGGATTATTAACATATCGTTTCTTTGTAGGTTTATTTAACTTGTACATCACTGTAAGC
ATGTCCGTACCATTTATTTTAATTTGACACATATCAGCAATTTCTTTTTAAATTCTATATAAGATGGATACGTATCACAT
ATGTACTTATAGTCTACTAATATGAAGTACTTAATACATATCACAAATACCAATACATGTAGACCCATATGTTGTTGTTA
TATTAATATCTGCGCCATTGGATCTATTTTGTTTATATCATCGATATACGGCTTACAAATTTCTAGTATCGATAACACTT
CTGATCGTGAATAAATAAGGTAGGGAATAACGGCATAATATTTATTATGTTATCATCATTAACAACTACGTTTCCATTTT
TTAAAATATACTCTACAACTTTAGGATCCCTATTGTCAAATCTTTTAAATAGAATATGCATTAGTTCATTACCGCTATAG
TTACTATCGAATAACACGTCAAATATTTCCCGTTTAATATCGCATTTGTCAACATAATAATAGAGTATGGTACGTTCACG
ATAAGTATAATGACACATCTCGTTTTCGTGCGAAATTAAATAGTTTATCACGTCCAAAGATGTCACATAACCATCTTGTG
ACCTAGTAATAATATAATAATAGAGAACTGTTTTACCCAAAATAAATATAATCAGTACATTGAATGGGTATGATATTGTA
CCCATACTGTATGTTGCTACATGTAGGTATTCCTTTATCCACACGTGTATTATTATTTTTTTGGTAAGTTTATCGGCCTA
TGTTTTACAACTATCATAGAGTATCTTATCGTTAACCATGATTGGTTGTTGATGTTATCACATTTTTTGGTTTCTTTCAT
TTCAGTTATGTATGGATTTAGCACGTTTGGGAAGCATGAGCTCATATGATTTCAGTACTGTAGTGTGACAAGGTACGCTT
TGTACTGTAACTAGTATAAAATTCTATATTCAAATTATCATGCGATGTGTGTACGCTAACGGTATCAATAAACGGAGCAC
AGCATTTAGTCAACAGTAATCCAAAATTTTTTAAAGTATATCTTAACGAAAGAAGTTGTCATCGTTAGTGTGGTAAATCA
TTGTCTACGGTACTAGATCCTCATAAGTGTATATATCTAGGTAATATTTAATTTATCAAATGGTTGATAATATGGATGTT
GTGGCAATTTCCTAATACGGAAATAAGACATAAACACGCAATAAATCTAATTGCGGAGATCTATTTTACGATAGAGTGCT
ATTTTAAGATGTGACAGATCCGTGTCATCAAATATATACTCCATTAAAATGATTATTCCGGCAGCGAACTTGATATTGGA
TACATCACGACCTTTGTTAATATCCACGACAATAGACAGCAATCCCATTGTTCCATAAACAGTGAGTTTATCTTTCTTTG
AAGTGATATTTTGTAGAGATCTTGCTAATTCCGTATAGTATGTCTTAATAATTGTTATTATTTCACTAATTAATATTTAG
TAACGAGTACAGTTGTGTTCAAGATATATAGCGTTTACATATCCACCATAGTAATCAATAGCCATTTGTTCGTATGTCAT
AAATTCTTTAATTCGAGAGTAGTTATCTCGCGCGTTTACTATTATATTTGGCATAAAGAGATAGATAATACTCGACCGAC
ATAATGTTGTGTTGTCCATTATAGTATAAAAATTAATATTTCTATTTCTATATATTTGCAACAATTTACTCTAAAATCGG
ACATACAGTAAGACTACATATCAATTTTACCAATTAGTTAGTGTAATGTTAACAAAAATGTGGGATAATTTAATAGTTTT
TCCTTACACAATTGACATACATGAGTCTGAGTTCCTCGTTTTTGCTAATTATTTCGTCCAATTTATTATTCTTGACATCG
TCAAGATCTTTTGTATAGGAGTAACAGTCCCCCTCGACAATGCGGTCGTTTCTGTAGTGATATCAAACGGATATTGCCCT
CGCTTAATCTATATAGGCCGAATCTATGATATTGTTGATAATACGACGGTTTAATACACACAGTACTATCGACGAAACTT
TGATACGTTAGATCTGTGTACGTATATTTAGATGTTTTCATCTTAGCTAATCCGGATATTAATTCTGTAAATGCTGGACC
CAGATCTCTTTTTCTCAAATTCATGGATGCAGACAATAGCGACATAAACATAGAAAACGATAGATTTTTATGTTTGGTAT
AAAAATTATTGATGTCTACACATCCTTTATAATCAACTCTAATCACTTTAACTTTTACAGTTTTCCCTACAAGTTTATCT
TTCCTGAGTGAGGATAAACCCGGGTTGTTTTCTTTTTTAATGTATCGCTTTTTTGCATGGTTTACCCTAGAATACGGAAT
GGGAGGATCAGCATCTGGTACAATAAATCTCAGCTTGACCTGAGATAGTCGCAGTAGTCCGTCAATTTACTATTATTTCT
TAGATCTGGGAAAGTCTATTCGCTACCATAGGAATATGTGCTAAAATCACTGAACATTGGGGATACAAAAAGATTTCAGA
ATCTAAATTCCAATCATTGGGAAACATTACAGATCTGATGACCGACGATAATATAAACATCTTGAGCCCGGACTCATGTC
ACTATTATAATCATATCTTCGATATTATTATACATAAACATCGACAACATACTATTGTCTATTATCTAAGTCCTGTTGAT
CCAAACCCTTGATCTCCACTGCGTACCGGCTTTGGTAGACCTCCTACTACGTATAATTTAAGACTGCGTCATGTTCAGTA
TATGACCTGTGTGTGCGAAAGTATGGAGATAACTTTTCACCTCCTATAGCTTCAATAATTGTTTTGAATTTCTTAGTCGA
ATGCTAATATATTCTTTATTGCCCGTATGTGGAGTCCTATGTACTTGGATCTTTTGTATATCGCTATCGCCGCAATCACT
ACAATAATTACAAGTATTATTGATAGCATTGTTATTACTACTATCATAATTAAATTATCGACATTCATGGGTGTTGAATA
ATCGTTATCATCATTTTGTAATTGTGACGTCGCACCAATCATCTGTAGAGGTGATGATATATTAACGCGTTTTATGAATG
ATATTATCGTCTACGTCGTATTTGATACATCCGCATTCAGCCAACAAATATAAAATTACAAAAACTCTAACGACGTTTGT
ACACATCTTGATGCGGTTTAATAAATGTTTTGATTTCAATTTATTGTAAAAAAGATTCGGTTTTATACTGTTCGATATTC
TCATTGCTTATATTCTCATCTATCATCTCCACACAGTCAAATCCATGGTTAATAAAGTCAATTATCTTATTTTTAACAAA
CGTAAGTATTTTACTCATTTTTTATAAAAACTTTTAGAAATATACAGACTCTATCGTGTGTCTATATCTTCTTTTTATAT
CCAATGTATTTATGTCTGATTGAATATCACACTAATTCATTTTCAATTTACTGATTAGTAATGACAATTAAAATAAAAAT
ATTCTTCATAACCGGTAAGAAAGTAAAAAGTTCACATTGAAACTATGTCAGTAGTTATACATCATGAGTGATATCGTTCT
TGTATCTTCTTGAATTAAATTTTTTATTAAGTATAAAAACGTTCCGTATCTGTATTTAAGAGCCAGATTTCGTCTAATAG
AACAAATAGCTACAGTAAAAATAACTAGAATGAACTCTTCCTCAGCGATAGCTCTTCTATCCTTTTCCGGAAGTAATGAA
ATCACTTCAATAAATGATTCAACCATGAGTGTGAAACTAAGTCGAGAATTACTCATGCATTTGTTAGTTATTCGGCTCAT
AGCATCTATCTATAAAAAGATTATACAAAGTTTTAAACTCTTTAGTTTCTGCCATTTATCCAGTCTGAGAAAATGTCAAT
AAATTTTTCCAAGAAACTAATTGGGTGAAGAATGGAAACCTTTAATCTATATTTAGTACACATGATGAATTCTTCTAATG
CTGTACTAAATTCGATATCTTTTTCGATTTCTGGATATGTTTTTAATAAAGTATGAACAAAGAAATGGAAATCGTAATAC
CAGTTATGTTCAACTTTGAAATTGTTTTTTATTTTCTTGTTAATGATTCCAGCCACTTGGGAAAAGTCAAAGTCGTTTAA
TGCCGATTTAATACGTTCATTAAAAACAAACTTTTTATTCTTTAGATGAATTATTATTGGTTCATTGGAATCAAAAAGTA
AGATATTATCGGGTTTAAGATCTGCATGTAAAAAGTTGTCACAACAGGGTAGTTCGTAGATTTTAATGTATAACAGAGAC
ATCTGTAAAAAGATAAACTTTATTTCAAATTATCCTAATTTGATAGCTAACTCGGTATCTACTTTATCTGCCGAATACAG
TGCTAGGGGAAAAATTATAATATTTCCTCTTTCGTATTCGTAATTAGTTCTCTTTTCATGTTCGAAAAAGTGAAACATGC
GGTTAAAATAGTTTATAACATTAAAAATAACCAGTCTCATTAAATAGTTTGTATCAATAATAGCAACATATGAAGAACCC
GCTTATACAGAGTATGTAAAAATGTTAATTTATAGTTTAATCCCATGGCCCACGCACACACGATTAATCGAGCGTAATTT
GGCACAAATATAATTTAACAATCTAACTGACGGAGCCCAATTTTGGTGTAAATCTAATTGGGACATTATGTTGTTAAAAT
ATAAACAGTCTCCTAAGTAGGCTATATGTCGCATATTGATATCTGGGAATTATAGTAAGCCAATTCGGGACTGACGATAG
TATCTCCTTGACAGATATTGGACCGAACTACGGAAGTACCTGGAATGTAAAGCCCTGAAACCCCCTCATTTTTTAAGCAG
ATTGTTGCCGTAAATCCTGCACTATGCCCAAGATAGAGAGCTCCCAGCTACTTACTTCCATGGTGGATACGAAGATGCTA
TCCATCAGAATGTTTCCCTGATTAGTATTTTCTATATAGCTATTCTTCTTTAAACGATTTCTTGGAGTAGGACGTCTAGC
CAGTATGGAAGAGGATTTTCTAGATACTCTCTTCAACATCTTTGATCTCAATGGAATGCAAAACCCCATGGTGTAACAAC
CAACGATAAAAATAATATTGTTTTTTCACTTTTTATAATTTTACCATCTGACTCATGGATTCATTAATATCTTTACAAGA
GCTACTAACGTATAATTCTTTATAACTGAACTGAGATATATACACCGGATCTATGGTTTCCATAATTGAGTAAATGAATG
CTCGGCAATAACTAATGGCAAATGTATAGAACAACGAAATTATACTAGAGTTGTTAAAGTTAATATTCTTCCTCCGGTTA
ATACGGATCCTTAGCGTATTTCTGTAACCGCAAGAAAATTTATACACATCGCCTTTGGTCGTTTTCGACGACCTTCTTCA
TTTCGTGCCAAAATATACAGTCTTAAATAAGATGTAACGTCTCTATTTTCTATTTTTAATTTTTTTAAATTTTTAACGAT
TTACTGTGGCTAGATACCACACGCCTACTCGATACCTCCTTGGTATCTAGTTTATTTTAGCACATGTATAATATAAAAAC
ATTATTCTATTTCGAATTTAGGCTTCCAAAAATTTTTCATCCGTAAACCGATAATAATATATATAGACTTGTTAATAGTC
GGAATAAATATATTAATGCTTAAACTATCATCATCTCCACGATTAGAGATATTCTTTTTGCTGTTTCGAAACTTTACGAT
GGTATGTATCTATCTATTTTAACAAAGCATCGATTTGCTAATATACAATTATCCTTTTGATTAATTGTTATTTTATTCAT
ATTCTTAAAAGGTTTCATATTTATCAATTCTTCTACATTAAAAATTTCCATTTTTAATTTATCTAGCCCCGCAATACTCC
TCATTACGTTTCATTTTTTGTCTAGAATACCCATTTTGTCATATCCAATTGAGTGTCTATTATAAACTCACCGATAATTT
TTTTATTGCATGTTTTCATATTCATTAGGATTATCAAATTTAGTCCTATTACGCACAACTAATTTGTATATGTAAAAATA
TAGTAGAATTTCATTTTGTTTTCCCGAGAATGTCTGTTTTTATCTTTATAGTATCTCTATTCATCACTGTATTCTCCAGA
CAAGCTAGATATACAGAATTTGTAACACTCTCGAAATCACACGATGTGTCGGCGTTAAGATCTAATATATCACTCGATAA
CACATTTTCATCTAGATACACTAGATGGTCAAAGACTATACCATGTGTATATCTAACGTATTCTAGCATAGTTGCCATAC
GTACATTAAACTTTTCAGGATCTTTGGATAGATCTTCCAATCTATCTATTTGAGAAAACATTTTTATCATGTTCAATAGT
TGAAACGTCGGATCCACTATATAGATATTATCTATAAAGATTTTAGGAACTATGTTCATGGTATCCTGGCGAATATTAAA
ACTATCAATGATATGATTATCGTTTTCATCTTTTATCACCATATAGTTTCTAAGATATGGGATTTACTTAATATAATATT
ATTTCCGTAATAAATTTTATTAGAAATGCCAAATCTATAAGAAAAGTCCTAGAATTAGTCTGAAGAATATCTATATCACC
GTACCGTATATTTGGATTAATTAGATATAGAGAATATGATCCGTAACATATACAACTTTTATTATGACGTCTAAGATATT
CTTCCATCAACTTATTAACATTTTTGACTAGGAAGATACATTATGACGTCCCATTACTTTTGCCTTGTCTATTACAGCGA
CGTTCATAGAATTTAGCATATCTCTTGCCAATTCTTCCATTGATGTTACATTATAAGAAATTTTAGATGAAATTACATTT
GGAGCTTTAATAGTAAGAACTCCTAATATATCCGAACATCGAAAAAACTTTTTTTATTCTTTTTTACTAACGATACGAAT
ATGTCTTTGTTAAAAACAGTTATTTTCTGAATATTTCTAGCTTGTAATTTTAACATATGATATTCGTTCACACTAGGTAC
TCTGCCTAAATAGGTTTCTATAATCTTTAATGTAATATTAGGAAGAGTATTCTGATCAGGATTCCTATTCATTTTGAGGA
TTTAAAACTCTGATTATTGTCTAATATGGTCTCAACACAAACTTTTTCACAGAGTGATAGAGTTTTTGATAACTCGTTTT
TCTTAAGAAATATAAAACTACTGTCTCCAGAGCTCGCTCTATCTTTTATTTTATCTAATTCGATACAAACTCCTGATACT
GGTTCAGAAAGTAATTCATTAATTTTCAGTCCTTTATAGAAGATATTTAATATAGATAATACAAAATCTTCAGTTCTTGA
TATCGATCTGATTGATCCTAGAACTAGATATATTAATAACGTGCTCATTAGGCAGTTTATGGCAGCTTGATAATTAGATA
TAGTATATTCCAGTTCATATTTATTAGATACCGCATTGCCCAGATTTTGATATTCTATGAATTCCTCTGAAAATAAATCC
AAAATAACTAGACATTCTATTTTTGTGGATTAGTGTACTCTCTTCCCTCTATCATGTTCACTACTGGTGTCCACAATGAT
AAATATCTAGAGGGAATATAATATAGTCCATATGATGCCAATCTAGCAATGTCGAATAACTGTAATTTTATTCTTCGCTC
TTCATTATGAATTGAATCTTGAGGTATAAACCTAACACAAATTATATCATTAGACTTTTCGTATGTAATGTCTTTCATGT
TATAAGTTTTTAATCCTGGAATAGAATCTATTTTAATGAGGCTTTTAAACGCAGCGTTCTCCAACGAGTCAAAGCATAAT
ACTCTGTTGGTTTTCTTATATTCAATATTACGATTTTCTTCTTTGAATGGAATAGGTTTTTGAATTAGTTTATAATTACA
ACATAATAGATAAGGAAGTGTGTAAATAGTACGCGGAAAAAACATAATAGCTCCCCTGTTTTCATCCATGGTTTTAAGTA
AATGATCACTGGCTTGTATATAAGAGATGTAACGGGAACAGGGTTTGTTGATTCGCAAACTATTCTAATACATAATTCTT
CTGTTAATACGTCTTGCACGTAATCTATTATAGATGCCAAGATATCTATATAATTATTTTGTAAGATGATGTTAACAATG
TGATCTATATAAGTAGTGTAATAATTCATGTATTTCGATATATGTTCCAACTCTGTCTTTGTGATGTCTAGTTTCGTAAT
ATCTATAGCGTCCTCAAAAAATATATTCGCATATATTCCCAAGTCTTCAGTTCTATCTTCTAAAAATCTTCAACGTATGG
AATATAATAATCTATTTTACCTCTTCTGATGTCATTAATGATATAGTTTTTGACACTTTTCTACTCTAATAAATCATCTA
TTATACCAGAATTAATGGGAACTATTCCGTATCTATCTAATTTAAGAAAGTCAGATTTTGGTTCATTACCACGCTTTCCT
TGTTGATAAAGGATAAAGCTACTAAAATTTGTATTTTTTAATCTATCTCAATAAAAAATTAATGTATGATCACCTAGAGC
TGGGTGACCACTTGTTTACTGTCTATCTTATACATTTTCCATTTATAACACTTATGTATTAACTTTGTTTATTTATATTT
TTTCATTATTATGTTGATTTATTGCGCTTTTATGTTAAATTAATAATGGAATAGTATAAATAGTTATTAGTGATAGGATA
GTAAACATAATTATTAGAATAGTGTAGTATCATAGATAACTCTCTTCTATAAAAAATGGATTTTATTCGTAGAAAGTATC
TTATATACACAGTAGAAAATAATATAGATTTTTTAAAGGATGCTTCATGGGTCATAATTTGAGTGATGCATTCGACTCAA
CATAAATAATTCTAGAGGAGACGATCTACTATCAAATTCGGATCGTAAATCTGTTTCTAAAGAACGGAGAATATCTATAC
ATACCTGATTAGAATTCATCCGTCCTTCAGACAACATCTCAGACAGTCTGGTCTTGTATGTCTTAATCATATTCTTATGA
AACTTGGAAACATCTCTTCTAGTTTCACTAGTACCTTTATTAATTCTCTCAGGTACAGATTTTGAATTCGACGATGCCGA
GTATTTCATCGTTGTATATTTCTTCTTCGATTGCATAATCAAATTCTTATATACCGCCTCAAACTCTATTTTAAAATTAT
TAAACAATACTCTAATCCTAGGTCCCTATCGTCCATATAAAATGGATTACTTAATGTATTGGCAAACCGTAACATACCGT
TGGATAACTCTGCTCCATTTAGTACCGATTCTAGATACAATATCATTCTACGTCCTATGGATGTGCAACTCTTAGCCGAA
GCGTATGAGTATAGAGCACTATTTCTAAATCCCATCAGACCATATACTGAGTTGGCTACTATCTTGTAGTGGCCTCATCT
TCTGGCTCTCCTGATCTTTCCAAAGATTTCCAAAGATCACACATTAGCTGTGTCTTATATCATTAGGTAAAGTAGGACAA
AGGGTCTCTCGCTTTGTTTTTACTCTCTAGCAGTAAATAAGTACGATCTTGGGATATCGAATCTAGGTATTTCTTTAGCG
AAACAGTTACGTGGATCGTCACAATGATAACATCCATTGTTAATCTTTCGTCTAGGGTTTCGACATCTGGATTTCAGATA
TAAAAATCTGTTTTCACCGTGAGGCGCAGTATTCATGGCACTATGAATTCAACAACACCCTCGTACTAGCAGTAAATTCC
TGTGTCCTGAGAGAATATCCTCTAGAGAATCAGTATCCTTTTTGATGTCTGATGAGATGTTTACCTCTACAAATATCTGT
TCGTCCAATGTTAGAGTATCTATATCAGTTTTGTATTCCAAATTAAACATGGCAACGGATTTAATTTTATATTCCTCTAT
TAAGTCCTCGTCGATAATAACAGAATGTAGATAATCATTTAATCCATCGTACATGGTTGGAAGATGCTCGTTGACAAAAT
CTTTAATTGTCTTGATGAAGGTGGGACTATATCTAACATCTTGATTAATAAAATTTATAACATTGTCCATAGGATACTTT
GTAACTAGTTTTATACACATCTCTTCATTGGTAAGTTTAGACAGAATATCGTGAACAGGTGGTATATTATATTCATCAGA
TATACGAAGAATAATGTCCAAATCTATATTGTTTAATATATTATATAGATGTAGTGTAGCTCCTACAGGAATATCTTTAA
CTAAGTCAATGATTTCATCAACAGTTAGATCTATTTTAAAGTTAATCATATAGGCATTGATTTTTAAAAGGTATGTAGCC
TTGACTACATTCTCATTAATTAACCATTCCAAGTCACTGTGTGTAAGAAGATTATATTCTATCATAAGCTTGACTACATT
TGGTCCCGATACCATTAAAGAATTCTTATGATATAAGGAAACAGCTTTTAGGTACTCATCTACTCTACAAGAATTTTGGA
GAGCCTTAACGATATCAGTGACGTTTATTATTTCAGGAGGAAAGAACCTAACATTGAGAATATCTGAATTAATAGCTTCC
AGATACAGTGATTTTGGCAATAGTCCGTGTAATCCATAATCCAGTAACACGAGCTGGTGCTTGCTAGACACCTTTTCAAT
GTTTAATTTTTTGAAATAAGCTTTGATAAAGCCTTCCTCGCAAATTCCGGATACATGAACATGTCGCCAACATGATTAAG
TATTGTTTTTCATTATTTTTATATTTTCTCAACAAGTTCTCAATACCCCAATAGATAATAGAATATCACCCAATGCGTCC
ATGTTGTCTATTTCCAACAGGTCGCTATATCCACCAATAGAAGTTTTCCCAAAAAGATTCTAGGAACAGTTCTACCACCA
GTAATTTGTTCAAAATAGTCACGCAATTCATTTTCGGGTTTAAATTCTTTAATATCTACAATTTCATACGCTCCTCTTTT
GAAACTAAACTTATTTAGAATATCCAGTGCGTTTCTACAAAAAGGACATGTAAACTTGACAAAAATTGTCACTTTGTTAT
TGGCCAACCTTTGTTGTACAAATTCCTCGGCCATTTTTAATATTTAAGTGATACAAAACTATCTCGACTTATTTAACTCT
TTAGTCGAGATATATGGACACAGATAGCTATATGATAACCAACTACAGAAGACAAACGCTATAAAAAACATAATTACGAC
GAGCATATTTATAAATATTTTTATTCAGTATTACTTGATAACATTGTGTATGAGAACATCGATAAGTTCATCGGGAATTA
CATACATACTATCTTTAATAGAACTCTTTTCATCCAGTTGATGGATTCGTTTCTAGATGATATGTATTTCCTGTTGAATT
TCATTGATTGTTCACCAAACAACTTTTAAATACAAATATATCAGTAGAATAAGAACTATAAAAAAATAATAATTCGAATC
AACTTGTCTTCTAGAAGTTGATACAACATAGGAATCTCCTTTCACTTTATCTCATTTGAGAATAAAAATGTTTTTGTTAA
CCACTGCATGATGTACAGATTTCGGAATCGCAAACCACTTGTGGTTTTATTTTATCCTTGTCCAATGTGAATTGAATGGG
AGCGGATGCGGTTAGTACATTCCCGTTTTTAACTTCCTGCAGCCATTTTTATGATCGTCTTTTGTGGAATTTCCCAAATA
GTTTTATAAACTCGTTCTGGAAGGTTTGTATTCTGAATGGATCCACCATCTACCATAATCCTATTCTTGAGCCAGACAAG
GTCTTCCCGATAATCCTGGGTGTACCGTAAACATTCTGTAGGAGAATGATGGTTGGTGTAATAAAAAAATTATTTAATTT
TTCATTAATAGGGATTTGACGTATAGCGTACAAAATTATCGTTCCTGGTATGTTCGAGGCCACCATTTATATCTAAAAAT
TAGATCAAAGAATATGTGATTATCTTTTGCTATATTGTTCGTTCTCCGATAACATGTTAATTTCCAATACCAACGGTTTT
TGATCTCCAAAAAACAAAATAACTAGTATAAAATCTGTATCGAATGGGAAAAACGAAATTATATAATCGGAACATTGAAC
GTATTAATACTTAATTCTTTTTCAGTGGTAAGAACCGATAGGTTATTGACATTGTATGGTTTTAAATATTCTATAACTTG
AGACTTGATATGACGAATTGAAAATTCCGTGTTTACCGCGTAAATTCATATATGCTCTAGATTTTTTATCTCAAGGTTTA
ATTTATCGTTTTGTAGTATTTAATTTTGTAGTTAATTTATCACATATCACATTAATTGACTTTTTGGTCCACTTTTCCAT
ACGTTTATATTCTTTTAATCCTGCGTTATCCGTTTCCGTTATATACAGGGATAGATCTTGCAAGTTAAATAGAATGCTCT
TAAATAATGTCATTTTTTATCCGCTAAAAATTTAAAGAATGTATAAACTTTTTTCAAAGATTTAAAACTTTTAGGTGGAG
TTACTAAATGATTTATCCAATACAGAATGTCTGTGATTCGTGTTAAAACCATCGGAAAAAGAATAGAAATAAAAATTATT
ATAATGGTGGAATTCAGTTGGAATATTGCCTCCGGAGTCATAAAAGGATACTAAACATTTTGATACAAAAATAACAAAAT
CCAAACATTACAAATCTAGAGGTAGAACTTTTAATTTTGTCTTTAAGGGGTTTTCCCGTAGTTGAGGTTTAAAGAAATAC
GCGATGCCAGCGGTTGTAGATGACATAATAAATTGGTAAATCCTAGTTCTGGTATTTTACTAATTACTAAATCTGTATAT
CTTTCCATTTATCATGGAAAGAATTTACCAGATATCTTCTTTTTCCAAACTGCGTTAATGTATTCTCTTACAAATATTCA
CAAGATGAATTCAGTAATATGAGTAAAACGGAACGTGATAATTTCTCATTGGCTGTGTTTCCAGTGATAAAACATAGATG
GCATAACGCACACGTTGTAAAACATAAAGGAATATACAAAGTTAGTACAGAAGCACGTGGAAAAAAGTATCCTGGTCTTC
TAGAATTAATAAACAAACAACCAAAAAATATGGAATTGTATTTTCTACCCATAAGTTATCTCTACAAAACTATTTAGTTA
TGGCACTATTTATCCTACCACCATGAAGCTAAATCTATACAGCGAATAGATTCAGAATTTCTACATATATATATTGTACG
CTAATAATTCTTTTGGATATTCTATGGCGTACAAAGGAATATACGTTCGATATTAGTACAGAAACATGGAATAAATTATT
ATCCAATTATTATATGAAGATGATAGAGTTTTATGTACTAAGTCCTATTCTCGCTGAGGAGTTGGATAACTTTGAGAGGA
CGGGAGAATTAACTAGTATTGTACAAGAAGCCATTTTATCTCTAAATTTACAAATTAAGATTTTAACATCTCCTTTTGTA
GACACGACTAAACATTTTGCAGAAAAAGTTTATTATTATTTAGATAATCGTATACTTCATCAGTGTAGATAGTAAATGTG
AACAGATAAAAGGTATTCTTGCTCAATAGATTGGTAAATTCCATAGAATATATTAATCCTTTCTTCTTGAGATCCCACAT
CATTTCAACCAAAGACGTTTTATCCAATGATTTACCTCGTACTATACCACATACAAAACTAGATTTTGCAGTGATGTCGT
ACCTGGTATTCCTACCAAACAAAATTTTACTTTTAGTTCTTTTAGAAAATTCTAAGGTAGAATCTCTATTTGTCAATATG
TCATCTATGGAATTACCACTAGCAAAAATGATAGAAATATATATTGATACATCGCAGCTGGTTTTGATCTACTATACTTT
AAAAACGAATCAGATTCCATAATTGCTTGTATATCATCAGCTGAAAAACTATGTTTTACACGTATTCCTTCGGCATTTCT
TTTTAATGATATATCTTGTTTAGACAATGATAAAGTTATCATGTCCATGAGAGACGCGTCTCCGTATCGTATAAATATTT
CATTAGATGTTAGACGCTTCATTAGGGGTATACTTCTATAAGGTTTCTTAATTAGTCCATCATTGGTTGCGTCAAGAACT
ACTATCTGATGTTGTTGGGTATCTCTAGTGTTACACATGGCCTTACTAAAGTTTGGGTAAATAACTATGATATCTCTATT
AATTATAGATGTATATATTTCATTCGTCAAGGATATTAATATCGACTTACTATCGTCATTAATACGTGTAATGTAATCAT
ATAAATCATGCGATAGCCAAGGAAAATTCAAATAGATGTTCATCATATAATCGTCGCTATAATTCATATTAATACTTTGA
CATTGACTAATTTGTAATATAGCCTCGCCACGAAGAAAGCTCTCGTATTCAGTTTCATCGATAAAGGATACCGTTAAATA
TAACTGGTTGCCGATAGTCTCATAGTCTATTAAGTGGTAAGTTTCGTATAAATACAGAATCCCTAAAATATTATCTAATG
TGGGATTAATCCTTACCATAACTGTATAAAATGGAGCCGGAGTCATAACTATTTTACCGTTTGTACTTACTGGAATAGAT
GAAGGAATAATCTCCGGACATGATGGTAAAGACCCAAACCTTATATTAAGATTATCTATCATGTCTATTCTCCCACCGTT
ATATAAATCGCCTCCGCTTTTAAAATCACTTTAATAACGTTCGTATATCGTTATCGTCGTATAAATTAAAGGTGTGTTTT
TTGCCATTAAGAGACATTATAATTTTACCTTATTATAAAATAATAAGAAATACATACGAATAACAAAAATAAAATAAGAT
ATAATAAAGATGCCTTGAGATCAATTTTGTTCAACTTGTCCAAATTCTACTTACAGAAGATGAGGAATCGTTGGAGATAG
TATCTTCCTTATGTAGAGGATTTGAAATATCTTACGATGACTTAATATCGTACTTTCCAGATAGGAAATACCATAAATAT
ATTTCTAAGGTATTTGAACATGTAGATTTATCGGAGGAATTAAGTATGGAATTCCATGATACAACTCTGAGAGATTTAGT
ATATCTTAGATTGTACAAGTATTCCAAGTATATACGGCCGTGTTATAAATTAGAGATAATCTAAAAGGTATAGTTGTTAT
AAAGGACAGAAATATATTGATGACTTGATAGAATATTGAGTTGTGAAATGTTGATGCATTTATACAAATTGGAATATTTG
TGGATACAATGAGTTTTGCAAGTACTAAGTAAGACGTTAGAGACAAGAGACGTAAATATTCTAAATTACAATACAGGCAA
TTAAAAATTATTATAGAAAGACTAAGCCAGTATATCTTAAGGATAATTTACTACTGAGTATAAATAATTCATTTTACTTT
AACGATAGTCTGTTAATAACCAATACTAAAAGTGATATATATTCATGAAGGTGAGGAACCTTGATAGATAACATCTTTGG
CAAATTGATTACCTTAAAGGGTGAGTTAATATGCATAACTACTCCTCCGTTGTTTTTCCCTCGTTCTTTTTCTTAACGTT
GTTTGCCATCACTCCACCCTGTTTATCGTTGATATTGGCCGGAAAGTTTCTATTGGCAATTGTAGATATAACTTCTGGTA
AATATTTTTCTACCTTTTCAATCTCTTCTATTTTCAAGCCGGCTTACTGAAACTCTTCCCACTGATTCCTTTTTCGATGC
CGTTGTGTCGAACACGATGAGCGATCGTCATAACACACTTTTGGCGGTAGTCCGGAGGACTAACCGACGAGTCACGCCCC
GTTTGTAGATTTTAGTTTGATATACTATTATTTGTTATAGTAATTTATATTTTTACGGTACGTCTAGTAAGTAGAAATTA
TCAAATATTGTTGGTGTTGGTGGCGCTAGTCATCACATTAACTATTTTTTATTACTTTATACTATAATACTGACAGAACT
CTAGTGATATGTGATTTTTTATCAACCACTCAAAAGTAATTGGAGTGTTCATATCCTCTACGGGCTATTGTCTCATGACC
GTGTATGAAATTTAAGTAACACGACTGTGGTAGATTTGTTCTATAGAGCCGGTTGCCGCAAATAGATAGAACTACCAATA
TGTCTGTACAAATGTTAAACATTAAGATGGAATATAAAATAACTACAGTTTGAAAAATAACAGTATGTCCAACCGCCTTT
CTGGATCCTATGTATTTATTATCTTGTCTCGGTGGCTGATTAGGCTGTGGTCTATCGTTGTTATACATAAGGGTGATCAG
ATACAAATTGATAAATTAAAGTGTTACATCGACTCATAATATTATATTTTTTATCTAAAAACTAAAAATAAACATTGATT
AAATTTTAATATAATACTTAAAAATGGATGTTGTGTCGTTAGATAAACCGTCTCGATCATTTCTATAATTTAGGAGTGAT
CATCAAATGGATGCTAATTGACGGCCGCCATCATGATCCTATTCTAAATGGATTGCGTGATGTGACTCTAGTGACTCGGT
TTGTTGATGAGGAATATCTACGATCCATCAAAAACAACTACATCCTTCCCGATTTACTAAGTAATTATGCTCTACAAAAT
GTCATGATTAGTACGCTAGTCTTAAATGGAGATGCCCGTTTCCAGATCACACATCACATGAAAAAAGATGTATTACCTTA
ATAAGATAGTCCGCAACAAAGTAGTTATTAACTTTGATTATCCTAATCAGGAATATGACTATTTTCACATGTACTTTATG
TTGAGGACCGTATACTGCAATAAAACATTTCCTACTACTAAAGCAAAGATACTATTTCTACAACAATCTATATTTCGTTT
CTTAAATATTCCAACGACATCAACTGAAAAAGTTAGTCATGAACCAATACAACGTAAAATATCTCCTAATAAATAGAAAC
GTACTACTGAGATATACTACCGATATAGAGTATAATGATTTAGTTATTATCTATGAAAACTGTGTTTCAGGTATTTAACG
AATCATCCATAAATTATACTCCGGTTGATGATGATTATGGAGAACCAATCATTATAACATCGTATCTTCAAAAAGGTCAT
AACAAGTTTCCTGTAAATTTTCTATACATAGATGTGGTAATATCTGACTTATTTCCTAGCTTTGTTAGACTAGATACTAC
AGAAACTAATATAGTTAATAGTGTACTACAAACAGGCGATGGTAAAAAGACTCTTCGTCTTCCTAAAATGTTAGAGACGG
AAATAGTTGTCGATAGCCGAATTATAATAATCAATAATATATCTTATATCTGTTTAGAAAAATGCTAATAAATCGGAAGC
CATTTGATATCTATAATAGGGTATCTAATTTCCTGATTCAGATAGCGTACGGCTATATTCTCGGTAGCTACTCGTTTGGA
ATCACAGACATTATTTACATCTAATTTACTATCTGTAATGGAAACGTTTCCCAATGAAATGGTACAATCAGATACATTAC
ATCTTGATATATTTTTTTAAAGAGGCTGGTAACAACGCATCGCTTCGTTTACATGGCTCGTACCAACAATAATAGGGTAA
TCTAAGGGGCATATAATCATGAATGCTGATGAACAGGTTATCCAAAGCGGTAATAGAATACGATGATATTAAAATTATTT
CTAATAACACTACCAGTATCAATTTATCATATATCACATCCGGCAAAAATAATATGATTAGAAGTTATATCGTCGCTCGG
CGAAAGATCAGACCGCTAGATCCGTAATTGGTCCCAGTACATCTATCACCGTTAATGAGGTAGGAATGCCCACATATATT
ACAAAAAATAAAATACATTTATTGCCTGGTGATTGGGTAGAAGTAGCTGTTCAAGAATATACAAGTATTATTTTTGGAAG
ACAACCGTCTCTACATAGATACAACGTCTCAGATACTATCAAAATATCTCCCGGACCCGCGATGTAATCTAATGCAACCA
AGGGCCACTCGAGTATTGGGTAGAGTCTTACCTTACTATCTTCCAGACTCTAAGGATCCAGAAGGAAGAGGTTATATTCT
TAATTCTTTAACAAAAGGATTAACGGGTTCTCAATATTACTTTTTGATGCTGGTTGCAAGATCTCAATCTACTGATATTG
TCTGTGAAACATCACGTACCGGAACACTGGCTAGAAAAATCATTAAAAAGATGGAGGATATGGTGGTCGACGGATACGGA
CAAGTAGTTATAGGTAATACGCTCATCAAGTACGCAGCCAATTATACCAAAATTCTAGGCTCAGTATGTAAACCTGTAGA
TCTTATCTATCCAGATGAGTCCATGACTTGGTATTTGGAAATTAGTGCTTTGTGGAATAAAATAAAACAGGGATTCGTTT
ACTCTCAGAAACAGAAACTTGCAAAGAAGACATTGGCGCCGTTTAATTTCCTAGTATTCGTCAAACCCACCACTGAGGAT
AATGCTATTAAGGTTAAGGATCTGTACGATATGATTCATAACGTCATTGATGATGTGAGAGAGAAATACTTCTTTACGGT
ATCTAATATAGATTTTATGGAGTATATATTCTTGACGCATCTTAATCCTTCTAGAATTAGAATTACAAAAGAAACGGCTA
TTACTATCTTTGAAAAGTTCTATGAAAAACTCAATTATACTCTAGGTGGTGGAACTCCTATTGGAATTATTTCTGCACAG
GTATTGTCTGAGAAGTTTACACAACAAGCCCTGTCCAGTTTTCACACTACTGAAAAGAGTGGTGCTGTAAAACAAAAACT
TGGTTTCAACGAGTTTAATAACTTGACTAATTTGAGTAAGAATAAGACCGAAATTATCACTCTGGTATCCGATGATATCT
CTAAACTTCAATCTGTTAAGATTAATTTCGAATTTGTATGTTTGGGAGAATTAAATCCAGACATCACTCTTCGAAAAGAA
ACAGATAGATATGTAGTAGACATAATAGTCAATAGATTATACATCAAGAGAGCAGAAATAACCGAATTAGTCGTCGAATA
TATGATTGAACGATTTATCTCCTTTAGCGTCATTGTAAAGGAATGGGGTATGGAGACATTCATTGAGGACGAGGATAATA
TTAGATTTACTATCTACCTAAATTTCGTTGAACCGGAGGAATTGAATCTTAGTAAGTTTATGACACAGAATAAAGCTCAA
TAAGATGACTGTAGAACTCATGAATCTAAAAGAATTGGGTTCTTTCGATTTGGAGAACGTCAACGTGTATCCTGGAGTAT
GGAATACATACGATATCTTCGGTATTGAGGCCGCTCGTGGATACTTGTGCGAAGCCATGTTAAACACCTATGGAGAAGGT
TTCGATTATCTGTACCAGCCTTGTGATCTTCTCGCTAGTTTACTATGTGCTACGAGCTAGATTAACGATAATAGTAGCTG
CCACTTTTTAGCAAGGTCCCTAATATAGGAACTGGATATTACAAATACTTTATCGACTTGGGTCTTCTCATGAGAATGGA
GCAAAAACTAATTTGCAGACGTAAAAATGCTGCCTCCGCTGTCTTAATAGTATATAATAACATCTTACTCTGGCGGTGGG
GCAAAGATGAATCAAAAAAGTTGGCCTGTATATGTAAATATGGCATGATCTTTGTCTATTACAAGCTCGGTTTTAACTTT
ATTTCCTGTAATAATTTCTCTCATCTGTAGGATATCTATTTTCTTGTCATGTATTGCCTTCAAGACGGGACGAAGACGTT
TCCTCTGTACACATAAATACAAAGCAAAAAGATATAAAATGCGTATTCCAATGCTTCTCTGTTTAATGAATTACTCAATG
AATATTTTATTCTATGTTAGAATAATAATATTTGAGAGTATTGGTAATGTATAAACTCTTTAGCGGTATAATTAGTTTTT
TCTCTCGATTTCTATTTTTAGATGTGATGGAAAAATGACTAAATCTGGAGCCATTGTCTTAACTATAATGGTGCTTGTAT
CGAAAAACTTTAATGCGGATAACGGAAGCTCTTCGCCGCGACTTTCTACGTCGTAATTGGGTTCTAATGCCGATCTCTGA
CTTAACTACGGAGATGGCGTATTTAAGAGTGGATTCTTCTACCGTTTGAAAGAACAGACCTCTCTTAATTTCAGAAGAAA
ACTTTTTCGTCATTACCCAAGTTTGAGATTTCATAATATTGTCAAAAGACATGATAATATTAAAGATAAAGCGCTGACTA
TGAACGAAATAGCTATATGGTTCGCTCAAGAATATAGTCTTGTTAAACGTGGAAACGATAACTGTGCTCTAAATTAAATA
TATACGTTTTTTAAGTCACTATTTTTATAACTAACGATTACATCACCTCTAACATCATCATTTACCAGGATACTGATCTT
CTTTTGTCGTAAATACATGTCTAATGTGTTAAAAAAAGATCATACAAGTTATACGTCATTTCATCTGTAGTATTCTTGTC
ATTGAAGGATAAACTCGTACTAATCTCTTCTTTAACAGTCTGTTCAAATTTATATCCTATATATGAAAAAATAGCAACCA
GTGTTTGATCATCCGCGTCAATATTCTGTTCTATCGTAGTGTATAACAATCTTATATCTTCTTCTGTGATAGTCGATACG
TTATAAAGGTTGATAACGAAAATATTTTTATTTCGTGAAATAAAGTCATTGTAGGATTTTGGACTTATATTCGTGTCTAG
TAGATATGATTTTATTTTTGGAATGATCTCAATTAAAATAGTCTCTTTAGAGTCCATTTAAAGTTACAAACAACTAGGAA
ATTGGTTTATGATGTATAATTTTTTTAGTTTTTATAGATTCTTTATTCTATACTTAAAAAATGAAAATAAATACAAAGTT
TTGTCCCCTACCCGTGCCTAGAGGATGTTCAAGCAGCTGGTATCTCTAGACAATTTACTTCTATGACTAAAGCTATTACA
ACACTATCTGATCTAGTCACCGAGGGAAAATCTAAAGTTGTTCGTAAAAAAGTTAAAACTTGTAAGAAGTAAATGCGTGC
ACTTTTTTATAAAGATGGTAAACTGTTAAAATGCTAAAAGAGATCGTATTTTTGTTAGAGTATATAACGTTATGAAACGA
ATTAATTGTTTTATAAACAAAAATATAAAGAAATCGTCCACAGATTCCAATTATCAGTTGGCGGTTTTTATGTTAATGGA
AACTATGTTTTTATTAGATTTGGTAAAATGAAATATCTTAAGGAGAATGAAACAGTAGGGTTATTAACACTAAAAAATAA
ACACATAGAAATAAGTCCCGATGAAATAGTTATCATCGTATTTCAAAAAGAGCTTATATGGCACGATATAGTGACTAGAA
CTAAGATTCCATTATCTAAGAGATGTAAAAAATGTGCAGTTGGTAGATGCTATAACTTGGAAATAACGAACTGCGGAACG
GGATCTCGCATCTTCCACGTAAAGGAGAAGCCTGAATATCGTTAAAAATAATATCTATTGTTTGGAATATATTAATACAC
ATAATGAAGTGGGTATTAAGTCCGTCAAAACTCAGAAATAGTGCGAGGTTAGCAGACATCCAAGACATTATGCTACAGTC
ATGAATAACTTATAAAAAGAACGATATAGTCAGAGTGTTTAACGAATACGGATTTGTTCTTGTAGATAATGTTGATTTCG
CTACAATTATAGAATATGGAAACTTTTTCTGTAAGCGATATGACCTTAATAGATATATTAATACTTTTGTAGGGTAACAG
AGGTTCTACGTCTTCTAAAAATAAAAGTTTTATAACATCTGGCCTGTTCATAAATAAAAACTTGGCGATTCTATATATAC
TCTTATTATCAAATCTAGCCATTGTCTTATAGATGTGAGCTACTGTAGGTGTACCATTTGATTTTCTTTCTAATACTATA
TATTTCTCTCGAAGAAGTTCTTGCAGATCATCTGGGAATAAAATACTACTGTTGAGTAAATCAGTTATTTTTTATATCGA
TATTGATGGACATTTTTATAGTTAAGGATAATAAGTATCCCAAAGTAGATAACGACGATAACGAAGTATTTTAGCAGTTG
AATTTGTCATTTATGATATTTATACGTTTGATTCGTTCAAGAATAAACGATTGGTATTTGTACGGCAAATGATATGATTT
TTAATCAAGATTCATTTTTAAAATATTTATTAGAACATCTGATTAGAAGCCACTATAGAGTTTCTAAACATATAACAATA
GTTAGATACAAGGATACCGAAGAATTAAATCTAACCGTGCTCTGTGGGTACCGTTCGAATCACCAAATTTTACAAAAAAA
TCAATTAAGGAGATAGCTTCATCTATATCTAGATTAACCGGAGTAATTGATTATAAAGGTTATAACCTTAATATAATAGA
CGGGGTTATACCCTGGAATTATAGAAACAAAAAGTCACGCGATTTACTGGGATAAGATTTCCAAGTTACTGCTACAGCAT
ATAACTAAACACGTTATGTTCTTTATTGTTTGGGTAAAACAGATTTCTCGAATATACGGGCAAAGTTAGAATCCCCGGTA
ACTACCATAGTGGGATATCATCCAGCGGCCAGAGACCACCAATTCGAGAAAGATCGATCATTTGAAATTATCAACGTTTT
ACTGGAATTAGACATGCACTGACGCCAATATTCATTAATTCTATAATAAACTGAGGACCATGGTGGTTGTAGCGAACTAC
CTAGTAAAAAGTGATAATATCGCGTATTCAACCTTCTGGTAGAGAGGCTGCCACTACCGGAAGAGATTCATCAGCCACCA
TTCCTAGAACTAGGTCAATTGATATATTCATAGAGGATATTTCATCTCCGTAAATATATGCCATATATTTATAGAATATA
TCACATATCTAAATGAATACCGGAATCATAGATTTATTTGATAATCATGTTGATACAACTATATTACCTTATTACAATGG
CGCCAATCGTCAAGACTTCGAAGTGCTATTTTTATATGTACTGGAAAAATTCCTTTTCTACTATTGTCTGGATCTCCCAT
TACTAACACACCTAATACGCTGGGTCATATTATAGATTTAATGTCCGAAGAGACGATAGATTTTGAAGATGGTATGTAAG
GCTAAGGTATCGTTAGATATGAATATGTATAACGTGTCAATGGCAGTATTGGGACAACTTAATCTGATGAATAATTTAGA
TACGTTATTTCAGGAACAGGATAAGGAATTGTACCCAAATCTGAAAATAAATAATGGAGTGTTATACGGTGAAGAATTGG
TAACGTTAAACATTAGTTCCAAATTTAAGTACTTTATCAATCGGATACAGACACTCAAGGGAAAAATATATTCCCTCAGT
GAAGAAGACCTTGACTAGTATACTCTATTCTTCAAGAGATGTCTGAAACGTATTCTCTTCCACCACATCCATCAATTGTA
AAAGTTTTATTGGGAGAATTGGTCAGACAATTTTTTTATAATAATTCTCGTATTAAGTATAACGACTCCAAGTTACTTAA
AATGGTTACATCAGTTATAAAAAATAAAGAGACGCTAGGAATTACATAGATTTATCGAATAAAATTTGATAAATCTCTTT
TATACAAATACGAAAACGATATTATTGCTTTCTATTGCATGAGCAGATAGAACCTCTGTGTATGCTTAATGTGGTGTTAA
TCTGTTTGCGCTCTTTTTGATAATAGCTCCACCTGTCCGTTCAATTTATACGGATTTCTACTAGATCGGTAGCAAATTGT
CTAGATAAAATACTGAATCAAATATGTTGCATGCTCTAAAATTAATATCTATTATTGTTTAAGAGAGAATTAAAAGAGGA
AAGTGATGAACATATAACAGTAAAAGAATTCGGAAATGTAATTCTAAAACTTACAACGAGTGATAAATTATTTAATAAAG
TATATATAGGTTATTGCATGGCATGTTTTATTAATCAATCGTTGGAGGATTTATCACATACTAGTATTTACAATGTAGAA
ATTAGAAAGATTAAATCGTTAAATGATTGTATTAACGACGATAAATACGAATATCTGTCTTATATTTATAATATACTAAT
TAATAGTAAATGAGCTTTACAGATCTAGTATAATTAGTCAGATTATTAAGTGATTTGCGAGGATGACTCTCAAATATTTC
TGGTAGAGTATCCGTGTCCGCTATTTTATTAACTACTGATAACAAAATATTAGTATGTAACAGACGAGATAGTTTTCTCT
ATTCTGAAATAATTAGAACTAGAAACATGTATAGAAAGAAACGATTATTTCTGAATTATTCCAATTATTTGAACAAACAG
GAAATTAACGCCCTATTTATCCGGGTGGTATACCCAAAAGGGGTGAGAACGTTCCAGAGTGTTTATCCAGGGAAATCAAA
GAAGAAGTTAATATAGACAATTCTTTTGTATTCATAGACACTCGTTTTTTTATTCATGGTATCATAGAAGATACCATTAT
TAACAAATTTTTTGAGGTAATTTTCTTTGTTGGACGAATATCTCTAACGAGTGATCAAATTATTGATACCTTTAAAAGTA
ATCATGAAATAAAGGATCTAATATTTTTAGATCCAAATTCAGGTAATGGACTCCAATACGAAATTGCAAAATATGCTCTA
GATACTGCAAAACTTAAATGTTACGGTCATAGAGGATGTTATTATGAATCATTAAAAAAATTAACTGAGGATGATTGATT
AGAAAATATAAATTAATTTACCATCGTGTATTTTTATAACGGGATTGTCTGGCATATCATGTAGATAGTTACCGTCTACA
TCGTATACTCTACCATCTACGCCTTTAAATCCTCTATTTATTGATATTAATCTATTAGAGTTGCCTTTGACTTAATTTTA
AAACGTCAGTTTAGCCTTTTGATAAATCTCTTCTTGCTTTTTGACATATTAACGTATCGCATTAATACTGTTTTCTTAGC
GAATGATGCAGACCCTTCCACATCATCAAAAATAGAAAACTCGTTATTAACTATGTACGAACATAGGCCTCCTAGTTTGG
AGACTAGCGTAATATCAGAATTTACAATTGCTACAAAATGTTGATAATCCTTGAGGCGTACTACGTCTGACCCCATCACA
CTCGCGTGATAAAACAGAACCGTTGTTCAGGCGCAACCACAACTTAATTTCTTAAACCTAGGGATATGAGATGATTATTA
GCGAAGCTCCATATTCCAGACTAGGTAATGGGCTTTTACCTAAAGACAAGTTAAGTTCTGGCAATGTTTCATAAAATGGA
AGAAGGACATGTGTCCTTCAAGTTATTATCTTTTATCTTGAGCCTCTATCTCCAAAGCAGTTGCAGCTATGCATTTTCTA
TTTAAAATGGAAAAAGCTAACCCCGCAACGAGAGATCTTTAACAAAATTTGCATCTACATCATCCGTGGATATTTTGATA
TCCAATAGTTCCGAGATAATTTCTCCTCCGCAATACATTTCTCAAATGAATAAGTTTATTAGACACGTGGAAGTTTGACT
TACGATAGTTACATTCAATCTCGTCGTCCAATATTTTATATAAAATGTCGAATGCTTTCTAGCTCCCGGATTGAAAAACA
AAACTGTTTCGCGACCCATTAACGATAACAGGTGAATGAACAGCACTACCCATCACATTAGTTCCCAATGGATCAATGTG
TGTAACTCCAGAACATCTTCCATAGCCTATGTTAGGAGGTCGGTCTCACGATAAACTCTTTACATGGGAAAGGAGTTGAA
ATAGCTCGTTTCTATTTGTCCTGACAATATTTAGTTTATTCATAATATTAAGCATATCCTGAATAGTAAAGTTAGGTGTA
CTCATCATTTCTCAATCTCGTACTCCAATCATGTGTGGATGCTACTTCGTCGATGGAAACCATACAATCCTTTTTGATAG
GCTGTTGAGATTGATCATTTCCTCGTTTAGGTTTGGTACGTTGATTTCTAGCTAGGGTAACGTGCCCCTTGCATCATATA
GCGTCTGTATAGGGTGTCGGTAAAAGTCTATATTCCAATCTTATGAATGAGATTACCAATCAAGTCTCTCATATTCAGCA
GTTTATTGTCGTACTTTATATCGTGTTCATTAACGATATTTTGCAAAATAGTAATGATTCTATCTTTGTCTGTTAATAGG
CATCCAACATCGACATTCGACGTCAATTGTCTATAAAAGAGGGATAAAACTATTGTTTTGTTGGACTAATTCCTGAGGTA
AAGTGGAACGCGATCAAGATGAGTAGCTACGATTCTTTTTACAAAGACTTTATTTTTTAGATCATAGAGAGATTCATTAT
TTGTTCAGATGCGTCGACGCTGTAAAAGACGTCACTATTACCAAAAAAATAACATTATCGTGGCGCCTTATATAGCACTT
TTAACTATCGCATCAAAAGGATGCAAACTTACAGAAACAATGATTGAAGCATTCTTTCCAGAACTATATAATGAACATAG
TAAGAAATTCATTCATATGAAACTATCACGTTTATGATTTTGAACCGTATTACTCTACAGTAGCTCTGGCTATTCGAGAT
GAACATTCATCTGGCATTTTTAATATCCGTCAAGAGAGTTATCTTGTATTCATTATCTGAAATAACATATAGATTTTATC
TAATTAATCTAAAATCTGATCTTATGTATTGATTACAGTGTATGAAAAATTACAACTGGATACAGCCCGGCGCCAACAAT
GCAAAAACAATCTGCGCGCACCTAAAGGCGGTTCCGAGTCACAGATAATTGTTTCCTCTCCTTCGGGAGATCCTGCATAG
AAATATCTAGGACAATAGTTTCTATACTGTCTGTAACTCTGATAATCTCTAAAGTCACTAACTGATACCATGAAATTGAG
AAGATCAAACGCTGAAGTAATCAATTTTTCTGCCTCGTTTTTACTACAACTAGTTTTCATCAATGTAGTGACGATGTATT
GTTTAGTTACTCTTGGTCTAATACTGATGATAGAGATATTATTGCTTCCCATAATGGATCTTCTAGTAGTCACCTTAAAG
CCCATTGATGCGAATAGCAGATAGATAAAGTCTTGGTATGACTCCTTTCTAATATAGTACGGACTACCTTTGTCACCCAA
CTTTATACCCACATAAGCCATAACAACCTCTTTAATAGCCGTTTCATGAGGTTTATCAGCCATGAGCCTGAGTAGTTGAA
AGAATCGCATGAATCCCGTCTCAGAAAGTCCTATATGCATGATAGATTTATCTTTCCTGGGAAACTCTCGTATAGTTATA
GATGAAATACTCTTCAAAGTTTCTGAAATAAGATTAGTAACAGTCTTACCTCCGACTACTCTGGGTAACAAACATACTCT
AATAGGTGTTTTCTCTGCGGAGATAATATCAGAAAGGATAGAGCAATAAGTAGTATTATTGTGATTATAAAGACCGAATA
CATAACAGGTAGAATTTATAAACATCATGTCCTGAAGGGTTTTAGACTTGTATTCCTCGTAATCTATACCGTCCCAAAAC
ATGGATTTTCAGAAGACTCACAAATTGCACGTTTGGAAGCGCCACGGTTACATTCACTGCAGCATTTTGAGGATCGCGAG
TATGAAGTACGATGTTATTGTTTACTGGTATATCTGGAAAGAAATCTACCAGTCTAGGAATAAGAGATTGATATCGCATA
GAAATAGTAAATCGAAGATATATCAACGTAGTGAGATCGTGTATTAAGTCTCGGGGTGCTGAGTAGATCGTAAAAGCAGG
TTTTTCCGAACTAATGTTAATTGGATGATTAATATGCGCAACAAAAATTATGAAATAACTCTTCGCCAAATGTCTATTCT
ATTGCAGTTAATGATGAAACGAGAATAAATTCAGATGATATAATCTAGCCGGAATAAAGTCCGGTTCTTAATATTGTATT
GTTTATACTCAAGATATTCGTTAAACGAATTAAAATTATTTAATTTAATACATTCCCATATCCAGACAACAATCGTCTGG
ATTAATCTGTTCCTGTCGTCTCATACCGGACGACATATTAATCTTTTTATTAGTGGGCATCTTTTTAGATGGTTTCTTTT
TCCCAGCATTAACTGATTCGATACCTAGAAGATCGTGATTGATTTCTCCGACCATTCCACGAACTTCTAATTGGCCGTCT
CTAACGTAATAGATGTTCTTATTAACTGTTTCAATATAATCATCGTAACTACTTCTAACGGCTAAATTTTTTATCCGCCA
TTTAGAAGCTAAAAATATTTTTATTTATGCAGAAGATTTAACTAGATTATACAATGAACTAATATGATCCTTTTCTAGAT
TATTTACGAACTTGGTATTTCTTGTTTCTGGAGGAGGAGAATTTAAATTCGGACTTGATTCGGATTTTGTGGGTTCTTGA
TCTTATTATACAGCGTGTATAGGATGGTGACGGTAACTGCTACACAAATACCGATCAACAGAAGAATACCAATCATTTAT
TGACAATAACTTCACTATGATCAAGTATGTAATAATCATCTTTTCACTAAGTAAGTAGTAATAATGATTCAACAATGACA
CGATATATGGACGATAATAATTTAGTTCATGGAAATATCGCTATGATTGGTGTGAATGACTCCGCTAACTCTGTGGGGTG
CACATCTATAAAAAACTCTAGAAATGAGAAAAACAAATAAACAAAGTGGAATATAAACCATATAAAAACAATAGTTTGTA
CTGCAAAAATAATATCTATTTTTGTTTTCGAAGATATGGTAAAATTAAAACAAGCATGTTATAACTAACAGCAGCAACGG
CTCGTTACTGTATTTTCTTGCTCAAATAATACGAATATATCACCCATCCATTTTATACGATGTTTATATACTCTAATCTT
TAATAGATCTATAGATGACGGGTTTACCAATAGGCATAATGATGACCCTACCTGATGAATCTGACAATGTACTGGGCCAT
GTAGAATAAATTATCAACGAATTATCGTCTACGAACATTTATATCATTTGTTTTAATTTTAGGACGTGAATAAATAGATA
TAAAATAGAAAATAACAGATATTACAACCAGTGTTATGGACGCACCCAACCATGTAGGCAGTTTTATTTTATCGTTTACT
ACAGGTTCTCCTGGATGTACGTCACCAACTGCAGACGTAGTTCTAGTACAATTAGACGTAAGTTCCGCTTGGGAATTTTT
TAACGCTAACAAACGTCACAATGTTCTACACTTGTCCTGATAGATAACAGAGTAACAGCTGCCCCCATTCTTAATAATCC
GAACCACGATACATTTGAGTTACTAAGCAATAGGTAATAACTAAGCTAGTAAGAGGCAATAGAAAAGATGAGATAAATAT
CATCAATATAGAGATTAGAGGAGGGCTATATAGAGCCAAGACGAACTATTTTTGAAGATTCCCAAATAATCATTCATTAT
TCCTCCATAATCGTTTTGCATCATACCCCCATCTTTAGGCATAAACGATTGCTGCTGTTCCTCTGTAAATAAATCTTTAT
CAAGCACTCCAGCACCCGCAGAGAAGTCATCAAGCATATTGTAATATCTTAAATAACTCATTTATATATTAAAAAATGTC
ACTATTAAAGGTGAGTCCCGTGTTACAAGATTTTTAGCGTATTATCCTCCGATGATGTGTTATTTTTTAACTGCTACACC
TAGACCAGCTAACCGAATTTATTGTAATAGTATTATTAATATTGCCAAGTTATCCGATCTAAAAAAACTATCTATATAGT
AGATAGTTTTTTGAGCCATATTCCACAGACAATATTAGAAATATGGTAAAACGACTAGATGGACCATCTAATAAATATCA
TATATATACCGAGAAGTTATTATCTGTAGACGAGCCTAGAAACCAACTTATTCTTGATACCCTGGTAGAAGAATTCAAGT
CAGGAACTATTAATAGAATTTTAGTTATGGGAGGTATAGGACGGCTGAGAAGTTCTCGGTTAAGTAAGCAAAGTCCTCGC
GAAATCCTCGTCTTTTTGCGACTCTTCATTCCGGAACGCATATTGGTGCTATCCATTTAGGTAGTAAAAAATAAGTCAGA
ATATGCCCTATAACACGATCGTGCAAAATCCATAGGGATGCCTTGTATCCGCTTAAAAATAAGAATGAAATAACATAGGA
TTAAAAATAAAGTTATCATCTGATTTATTACAGGAGATTTTCAGATTCTGTGGCTATAGAGAAGTATAATTCTTTGGTAG
AATGGGGAACATCTACTTACTGGAAAATAGGCGTACAAAAGTGAGACGTCCATATGATTATTATGATGGGTAAAAAATAA
ACCTAGTATATTTTGGAAGCGTCTTTATTTATTCAAAGACGGTGTGGCAGATAATATTTTATTCCTAGCGTTATAACAAA
ATCAGGAAAAAGATATTAGTAAAAGATGTAGACCATTTAATACGATCCAAGGTTAGAGAACATACATTTGAAGAAAAACA
CATTTTCCTTGAGATAGTTTAAGAAGTTTCTCTAAGGTATTAATTCTGCGGGATATACTAGACGGATTTTATAACGTTAG
TTAATAACATGCGGTTCAAAATAGAAAATTGTAAGGTTTTCAATATTGAACTAATTGTTTAAATAACTTTGCAAAAAGGA
CGAACAGGACAGGCCCGGCAACTTACTAATTATACACCTTATAATAGGTGTAAATATAGAAATTACATAAAAAATGTAAT
AACGTTAGTAACGCCATTATGGATAATCTATTTACCTTTCTACATGAAATAGAAGATAGATATGCCAGAACTATTTTTAA
CTTTCATCTAATAAGTTGTGATGAAATAGGAGATATATATGGTCTTATGAAAGAACGCATTTCCTCAGAGGATATGTTTG
ACAATATAGTATATAATAAAGATATACATCCTGCCATTAAGAAACTAGTTTATTGCGACATCCAACTTACTAAACATATT
ATTAATCAGAATACGTATCCGGTCGCGTGGAAAAAGCTCTCAAACTATAGAAATTATTTTTACTAATAGAACATGTGTGA
AAATATTCAAGGATTCTACTATGCACATTATTCTATCCAAGGACAAGGATGAAAAGGGATGTATAAACATGATTGATAAA
TTATTCTATGTATATTATAATTTATTTCTGTTGTTCGAGGATATCCATGATCTCTGAAAACACTGATTCAGAAATGGATC
AACGACTCGGGTATAAGTTTTTGGTGCCTGATCCTAAAGCCGGAGTTTTTTATAGACCGTTACATTTCCAATATGTATCG
TATTCTAATTTTATATTGCATCTCCCGTGATTAGCGAATTATGATAGAAATTAGCAATGTTAAAGTGACTCCTCCAGATT
ACTCACCTATAATTGCGAGTATTAAAGGTAAGAGTTATGGTGTAAATATCTTTAAAGAGGTAATGACCAAAGAGGGTATA
TCCATCACTAAAATAAGTAGTTATGAGGGAAAAGATTCTCATTTGATAAAAATTCCGCTACTAATAGGATATGGGAATAA
AAATCCACTTGATACAGCCAAGTATTCTATGTAATAATGTCGATGGAGGAAAAGATTACGAGCCAAACTCATTCACTTTC
TCGTTTTCCTCCGTATCCCCTCCTAATGTATTACCGACAAGATATCGCCATTACAAGATATCTCTGGATATATCACAATT
GGAAGCGTCGAATATATCATCGACAAAGACATTTATAACGGTCAATATTGTTTTGCTGTCTCAATATTTATCTAGAGTGA
GTCTAGAAACAGCAGCTAGTACGCAATATACAGAATTAAACGATTAACGAGTTTAAATATGAAATGCTGCATAACTTTTT
ACCTATAGCGATCCTTAAAGGCGAGATGTGATTAATAACGGAGACGGGGAGCTCCGGATCAAAGTACTTCTGTGACCACA
AGTTTGCTGCTTAGCAGATGCATCGAGAGGCGACATTACGACGTTTATCGATTTCAGCTGCACCTATAAACAGAATCTCA
GGGTAATCAAGTATTTATAATCGGGTTCTGTTTCAGAATATTCTTTTCTAAGAGACGCGACCGTCTGAAATATAATAACA
AAAAAAGTTCCTATTAAAAATTAGTGATCCATTTATTATAAAAAATTTTTATTCAAAACTTAACTACAATCTTTTATTTC
TAGCAATCAAGCACTCGACTGAATATTAGTACATTCATTGTCTATTATTAACGTATTTCTAAACCCAAAATGTATATGTT
GAACATCGGTTTATCTTCTGTCACCTTAACAATTCCTTTTTATTAAACTCCCATTTCTATTGTTTGTTCTAATATAAACG
AGTATAGCATCATTGCTAAATTTTTCAATAGTATCAAAAACAGAATCTATATTTCGTGATATACATGTGACCCGTTTACG
TTAAACCTTCATTCCATCAATTTTGAATATACTTTTAATTGAACAAAAGAGTTAAGTTACTCATATGGATGCCGTCCAGT
CTGTACATCAATCTTTTTAGCCAGAGATATCATAGCTACCATGAACGACATTCGCTGCGTCAGTATTTTGTATCCTTAAA
TAATAATCAAAATCGTATAAAGTTATATAATTATCGTGTTCAGATTGTGATCTTTTCAAATAGACTAAAAACCCCATTTC
TCTAGTAAGTATCTTATGTATATGTTTGTAAAATATCTTCATGGTGGGAATATGTTTATAGACGTGTATTGCATATCGAT
ATCTTTATTATTAGATAAATTTATCAATAAATGTGAGAAGTTTGCCTCGTTAAGGTCTTCCATTTAAATATTATATAAAT
ATTTGTTTTTAACATGACATCTATTTTAAATACACTTAGGTTTTTAGAAAAAACATCATTTTATAATTGTAACGATTCAA
TAACTAAAGAAAAGATTAAGATTAAACATAAGGGAATGTTATTTGTATTTTATAAGCCAAAGCATTCTACCGTTGTTAAA
TACTTGTCTGGAGGAGGTATATATCATGATGATTTGGTTGTATTGGGGAAGGTAACAATTAATGATCTAAAGATGATGCT
ATTTTACATGGATTTATCATATCATGGAGTGACAAGTAGTGGAGCAATTTACAAATTGGGATCGTCTATCGATAGACTTT
ATAGGACTATTGTTACAAAAGTTAATAACAATTATAACAATTATAACAATTATAATTGTTATAATAATTATAATTGTTAT
AATTATGATGATACATTTTTTGACGATGATGATTGATCACTATTACACAATTTTGTTTTTGTACTTTCTAATATAGTGTT
TAGGTTCTTTTTCATATGAGATGGATCACTCATTTGATAGTTTATCACCTACATCATCAAAAATAAGTAAAAAGGTGCTG
ATTTTTTATGATTTTGTGCGACAGCAATACATTCTTTTAGTTCGTATCAGATTATATTCTAGAGCTTCCTGACTACTAAC
GAAATTAATATGATTTGGCCAAATGTATCCATCATAATCTGGGTTATAAACGGGTGTAAACAAGAATATATGTTTATATT
TTTTAACTAGTGTAGAAAACAGAGATAGTAAATAGATAGTTTTTCCAGATCCAGATCCTCCTGTTAAAACCATTCTAAAC
GGCATTTTTAATAAATTTTCTCTTGAAAATTGTTTTTCTTGAAAACAATTCATAATTATATTTACAGTTACTAAATTAAT
TTGATAATAAATCAAAATATGGAAAACTAAGGTCGTTAGTAGGGCAGTCTCGACCGTTGAGAGATTGTAAGTTTAAAAAA
GACCAATGATAAATGGTTAGATATTAATAATGATAAAATTAGTAAATTAACAAATTTTAAGCGGTCAAGTTGACTATAAC
AGATAAGTCTTGACAGGGCTGAGAAATGAGTAATTTTTTATCATAAAAGTTGTAAAGTAAATAATAAACAATAAATATTG
AACTAGGAAGCAGAGGATCACTGTAACTCAGGGAAGCACGCTGCTAATAAATAATGATCGTAATGAACAGACTATTTATC
AGAATACTACAGTAGTAATTAATGATACAGAGACTGGATTCTTATAGTGATAATCCGTTTAGGAGAGCACATAGTGACGA
TTATCTTAATAAGCACAAGATCATGAATACGATGATATAGAATCATCGGTTGTATCATTGTCTGATTAGTTTCCTTTTTA
TAAAATTGAAGTAATATTATGATATTCCCTGTATTCGGCATTTCTAAAATTAGCAATTTTATTGCTAATAATGACTGTAG
ATATTATATAGACACTTTGCCGTGCTTCCGTAGAAGTATGGGATCATTACAAAATATTTTCTCTTTTTATGAAACTCTGT
TGATAAAACTAGAAGCAAAAAATCTGATAGGAAGAATAATGATTATATGGAGGAACACGATTATTATAAAATAACAATAG
TTCCTGGTTCCTCTTCCACGTCTACTAGCTCGTGGTATTATACACATGCCTAGTAGATGATCGTTTTTGGTTATCCTTGG
TTAAAATATCATGATTGTCCAATTTCCATCAATTTGTCGGATTATCTCACGGAATAATGATGGTATCATTACATGCTGTA
TATTCTATAGTCTTTGTAGATGTTATAACCACAAAAGTACAGAGGTATATCAACAATATTCTAACTCTTAACATTTTTAT
TTATTTAAAATGATACCTTTGTTATTTATTTTATTCTTATTTTGCTAACGGTATCGAATGGCATAAGTTTGAAACGAGTG
AAGAAATAATTTCTACTTACTAATAGATTATGTGGTAACGGGTGTTATTAATGGGGATGTATATTTTTCAAATAATGAAC
TAAGGATGAAAGGAGATGTTTTAGAAAAAATAAATATCACTACCGTTTTGTTGTATAAAAATAACAATTAACAATTATCA
ATTTTTTCTTTAATATTTACTATCTTGGTGGTAAAATAATCTCTTAGTACCATGACTCGTGGCAATAAATAATAAGTACA
TTCTGCGTTGTATTCAATAGAATGCTAATGTCAAGTTTATTCGAATAGATGTCTTATTAAAAACATATATAATAAATAAC
AATGGCTGAATGGCATAAAATTATCGAGGATATCTCAAAAAATAATAAGTTCGAGGATGCCGCCATCGTTGATTACAAGA
CTACAAAGAATGTTCTAGCGGCTATTCCTAACAGAACATTTGCAAAGATTAATCCGGGTGAAGTTATTCCCCTCATCACT
AATCATAATAAATATACTAACTCTCTAATGGATGAGAACCTTTTGCAACTGGTAATTAAAATAAAAAGTAATATTCATAT
GTAGTGTCAATTTTAAATGATGATGAAACTGTTATGGGAATTTGTATTTTGATAGGATCTATAATAATGTAGTAAATATA
AAATATATTCCTGTGCATATTCCATATAGATATAATTTTATTAATCGTACGTTCTCCGTAGATGAACTAGATGATAATGT
CTTTTTTACACATGGTTATTTTTTAAAACACAAATATGGTTGTTCACTTAATCCTAGTTTGATTGTCTCATTATCAGGAA
ACTTAAAATATAATGATATACAATGCTCAGTAAATGTATCGTGTCTCATTAAAAATTTGGCAACGAGTACATCTACTATA
TTAACATCTAAACATAAGACTTATTCTCTATATCGGTCCATGTGTATTGCTATAATAGGATACGATTCTATTATATGGTA
TAAATATATAAATGACAGGTATAATGACATCTATGATTTTACTGCAATATGTATGCTAATAGCGTCTACATTGATAGTGA
TCATATACGTGTTTAAAAAATAAAAATGAACTCTTAATTATGTTATACTATTAGAAATGGATAAAATCAAAATTACGATT
GTCAAAAATTGGTAATGTTGTTAGAACGATCTATAAAAATAAGTATTAAATACTTTTTATTTACGGTATTTAGGTTCATC
ATCGACTGTACGATACATAATGTTACCGTGTTGCTTACATTGCTCGTAAAAGACTTTCGTCAATTTGTCTCCTTCTCCGT
AAATTCCAGTGGGTCTTAGGCAACAAGTATACAATTTTGCGCCATTCATTTCTGTGCATGGAGTTCATTAAAATCCGGAA
CGTATAGTTTGATAATTGCTCAGGTATCTACAATTATTGGAAAGGCGTTATCTATTTCAAAGATCAGGTGAAATGAAAAG
ACATTTTCTTACAATAACGTTTGATATATTAATAAGCTCGGATAGGAAACACGGCGAGCCCTCTTGCATACACGGGTCAT
AATGTCCGCCACATCTATATATAACTTGTCAGGGATCTAACTTTAATATGTTCTCGTCTAAGAGATGAAAATCTTTGGAT
GGTTGCATGTGACTTTTCTCTAAAGGATGATGTTACCCGATCCTCTCTTAAATGACTCCATCTTATCCTTGGACAAGATT
ACTGTCGTGGGGCATTTCATGGAATCTATACCGGCAAACACGATAAAATATCTTAACTTTCCTCAGCGATCCACAGTCAC
TGGAAAGATGATAGATGACTATCTAACTCGTAAAAAAACCTATAATCATATAGAGGAGGTTTACAGCGGCGGCCACTATC
ATAGATCAAGAGATCTATCAGAACGAGTTGATTAATTCATTAGACGATAATGAAATTATCGATTGTATAGTTAACAAGTT
TATGAGCTTTTATAAGGTATGCTGTGATATATATCACGCATCAGGATATAAAGAAAAATCTAAATTAATTAGAGACTTTA
TAACAGATAGAGATGATACCGATACATATTTGATCATTAAGCTATTGCTTCCCGGATTAGACGATAGAATGTATAACATG
AACGATAAACAAATTATAAAATTATATAGTATAATATTTAAACAATCTCAGGAAGATATGCTACAAGATTTAGGATAGGT
GTTCATAGAATAACGAGTTTGCATTCTTTAGTAGAAACATGAAACCAGTACTCTACATCTAAACGGCCACGTCAATAACT
AAATGTTCCGGTCACGATGATAATACGTTAAGGGTTTTGCAAGACCAATTAACGATGGTTAAAATTAACAAGGATCCCAA
AAAATTCCAGAGTGGTTGGTAGTTAATAAAATCTATATTCCCAGAGTTTACATCTTCCAAGTCACATACAGCGAATGGAA
TATCGATTAGATTTCCTAGATTTACTAGGATTAGAGAAGATAAAACGTGGAAAGAATCTACTCATCTAAACGATTTAGTA
AACTTGACTAAATCTTAATAGTTACATATAAACTGAAAAATAAAATAACACTATTTTAGTTGGTAGTCGCCATGGATGGT
GTTATCGTATACTGTCTAAATGCGTTAGTAAAACATGGCGGAACGAAAAATATATAAAAAGAATGTATCAAGAATACCTA
TCAAGCACCCACAGGCGCCCGCTTAATTCATATTTGCTCACCATGAACAAAGATATATTAGTATTTCTGGTGATAAATTT
ACGGCGAGGAAAAAGTATATGGACGCCAAATTGTGTAAGGATGTAAAGAAAAAGATTGTTGGACTGGATAATGGTCACTT
GTTACCACATAATTATATAATGTATAAATGCGAACCGTTTAAACATAGATATCCATTGGAAAAAACACAGTACACGAATG
ATTTTCTAAAGTATTTGGAAAGTTTTATAGGTAGTTGATAGAACAAAATACATAATTTTGTAAAAATACTTTTTATACAT
GACACAATTACCAATACTTTTGTTACTAATATATCTCACACTACACTTATATATGTGCATTCTTTATGACATCGACTATA
GATTATGAAGAATACTCCATAGAGTTGATTGTAAACAGCACTCTGTCCATAGGTGTATTTTAACACTAATTAGAGACTTA
AGATTTGACTTAAAACTTGATAATTAATAATATAACTCGTTTTTATATGTGGCTATTTCAACGTCTAATGTATTAGTTAA
ATATTAAAATATGCACAGGGATAATTTTTTCTATTTTAGAACGTAGGGTTGTATCTCTTGTTTAGATGGTTGGGAGGTAT
CTTGCCATGGACTAAGATATCTGAAACAAAGAATTCTGCATTAGTAAGTGCCGCAAAACAGAAATATGTTAACAATACTG
CGACTTTGTTAATGACCAGTTTGCAATATGCACCTAGAGTGCACCAACTCTTTGGCGGTCGTCGAGAAATGAATGGTATG
AAGTAAAATTAATACTTTACATGGCATTTTTCACGGTGGGTACGACGAGAACCTTCATGCATTTCCTGGAATATGAATGA
TGAGTAATGTGGCACTACTGCCTATTACACTCTATTGTCACATATCGCCACAAAAACTACTATGCTCTAAGTGTTGGGTC
CTTGGTCACACGCTTTGGGACTGTGTCATGGGAGCATGTCTTCAAATGGACTCCATGGAAGCTCTAGAGTATCTTAGTTC
ATAAAAGCTTCGGGTGTATAAACCTGGTGATGAGACTACCTCGACATATGTGTGCGCGGGAATAACTAACTTGACTGGAG
TATATATTTATTTCTTCATTACATAACACGTCTGTGTTCTAATTCTTCCAATTCTTCCACATCTCATATAATACAGGAAT
ATAATCTTGTTCGAAAATATGAGAAAGTGGATAAAACAATAGTTGATTTTTATCTAGGTGGCCAAATTTATTCCATATTT
TAGAATATGGGGAAAATATTCTACATATTTATTTTATAGATGCTGCTAATACGAATATTATGATTTTTTTCTAGATAGAG
TATTAAATATTAATAAGAACCGTGGGTCATTTATACATAATCTCGGGTTATCATCCATTAATATAAAAGAATATGTATAT
CAATTAGTTAATAATGATCATCTAGATAATAGTATAAGACTAATGCTTGAAAATGGACGTAGAACAAGACATTTTTTGTC
TTATATATTGGATACAGTTAATATCTATATAAGTATTTTAATAAATCATAGATTTTATATAGATGCCGAAGACAGTTACG
GTTGTACATTATTACATAGATGTATATATAACTATAAGAAATCAGAATCAGAATCATATAATGAATTAATTAAGATATTG
TTAAATAATGGATCAGATGTAGATAAAAAGATACGTACGATCCTATTATGTAAACAGTATCGACAACGCGGAATTGTTTG
AGATAGTGAGATTTGTGCATATAGTTCGTCATTATCTGCGTAGGTAATCTGCTAGTAAATATAAAATCTAAGTAGGATAA
AAACACTACATCATTGTTTCCTTTTAGTGCTCGACAGTGTATACTATTTTTAACACTCATAAATAAAAATGAAAACGATT
TCCGTTGTTACGTTGTTATGCGTACTACCTGCTGTTGTTTATTCAACATGTACTGTACCCACTATGAATAACGCTAAATT
AACGTCTACCGAAACATCGTTTAATGATAAACAGAAAGTTACGTTTACATGTGATTCAGGATATCATTCTTTGGATCCAA
ATGCTGTCTGTGAAACAGATAAATGGAAATACGAAAATCCATGCAAGAAAATGTGCACAGTTTCTGATTATGTCTCTGAA
CTATATGATAAGCCATTATACGAAGTGAATTCCACCATGACACTAAGTTGCAACGGTGAAACAAAATATTTTCGTTGTGA
AGAAAAAATGGCTTGCTGAATGCGGAATGTCAACCTCTTAAGGGTCAACCAGTTAAAGAAAAATACTCATTTGGGGAATA
TATGACTATCAACTGTGATGTTGGATATGAGGTTATTGGTGTTTCGTATATAAGTTGTACGGCTAATTCTTGGAATGTTA
TTCCATCATGTCAACAAAAATGTGATATACCGTCCCTATCTAATGGATTAATTTCCGGATCTACATTTTCTATCGGTGGC
GTTATACATCTTAGTTGTAAAAGTGGTTTTACACTAACGGGGTCTCCATCATCCACATGTATCGACGGTAAATGGAATCC
CATACTTGGCGGCGAGATTTATTGTGTATGGAAGAAGTAACACCATATTACATAATATATACAGGCTATTTACAAGATGC
ACCGTTATACCGTTCGATGATATAGTACGTACTATGCCAAATGAATCACGTGTTAAACAATGGGTGATGGATACACTTAA
TGGTATAATGATGAATGAATTCTTAAAAATAGCATCAACAATCAAATAATGTATCGTAGCCATACGAAACAGGGTATCTG
TAATATGTCTGACACCTAAAAGAATGTATATACGTGCGCAATTAGATCTAAAGAAGATGTTCCCAATTTCAAGGACAAAA
TAGCCAGAGTTATCACGAAATTGAAATAAACTGTATATTATACACTGGTTAACGCCCTTGGCCTAACCATTTTCTATGGA
GAGTTAAACTAGCGTGTGCTAGGGTAAGGTTATTCAAAAATACGGCAAAATAATAATAAACATATTGGTGACAGACTACG
TAGACTGTTTATACAAGATTGAAATTATTTTCGCTCTCTCCAGCGTCAATCTCGTCAGTATTGACTCTTTTTGGGAAAAA
TTGGCGATAAGTTTCAAACTGTTGACTTCACTGATTGTCGCACTATAGATGCAATCAATAAGTGTGTAGATATCTTTACT
GAGGGAAAAATCAATCCACTATTGGATGAACCATTGTCTCCTGATACCTGTCTCCTAGCAATTAGTGCCGATAAAGAGTT
TTAACGGGATTAATGATGTAAAAGGTTTTTCAATATAGAACAAAATCTAACAGATACAAATTTTAAGAAATGGTGTAACT
CTCTGAAAGCTACGTTTATCGATGTGCACATTCCTAAGTTTAAGGTAATAGGTTCGTGGGCTAATACTTCCAGAGAGTGA
GGACAACTGTTGACACACTCCTCTCTCGGAATCAGTGTTCATCGACGTTCGTGAGCTGGTAAAAAATATGCCGTGGGATA
ATGTTAAGGATTGTACAGAGATCATCCGTTTCCAACCAGAGCTGGCTGTGACACCATTTCCTTGGGTTCATAAAATGAAA
CTATCACTGTAGAAAAATTTCTACATACGACGTTTATAGATGTTAATGAGGAGTATACAGAAGTATCGGCCGTTACAGGA
GTATTCATGACTAACTTTTCGATGGTATATCGTATGAAGGTCTACATAAACCATCCATTCATATACATGATTAAAGATAA
CACCGGACATACACTTTTTATAGGGAAATACTGCTATCCGCAATAAATATAAACAATAGACTTTTATCCACCGAATGTCC
GATGTATTACCACAATTATTGACGGGCTTGTTTGTGACCGACAATCATGAATTTTCAGAAATTATCTCTGGCTATATATC
TTACGGTGACATGTTCGTGGTGTTATGAAACATGTATGAGAAAAACTGCGTTGTATCATGACATTCCTCTATACTATCGA
TACCAGGCCATGGTTGATGATGAGACATCTGACAATAACACATTACATGGTAATATAGGATTTTTGGAAATAAATAATTG
TTATAATGTTTCTGTGTCAGATGCTAGTTTTAGAATAACATTACCGTGTATCCACCAATATCACTGAATGTTTGAAAACA
TTAATCAATAATGTGTCGTAAGATGTAAAATATGAATGTAACATCTAATTGTGATAAATGCTCAATGAATTTGATGGCAT
CCGGTTTAAGTATATTATAATTGTAAACTAACTACAAATTCTACTACAAAAACCAACGGGTATCAAGGAGATAGCACGAA
AAGTACAGCGAAGTTCCACTAACTTACTGTGGTCTACAGAGTCCAAATCCTCCTCTCCGTAATCCACTTCCTCAACATGA
TGATTATTCTCCTCCACAAGTACACAGACCTCCACCACTTCCTCCTAAACCAGTCCAAAATCCGCCACAACTTCCCCTAG
ACCAGTAGGTCAATTACCTCCTCCTATAATATCCCTTATAGTTAACCTTTACCTCCCAGAGCGCCTCAGTGAGCTACCCT
TCATCATTTTTCGTGGAATATAATATAGGAATAATTAGCACCAGAATAGCTATGGATATCTCGTTAAGAATATTCTCTAT
AAGAGACATAATGTAGACATAGTTATTATATCCTTCTTAGATAAGTGTTACGCTACTGAAA
>ON568298.1
ATTAATTAGACATTTAACAACTTCCGGACGCACATATGCTCTCGTATCCGACTCTGAATACAGATGAGCGATGATATACA
GATGCAATACGGTACCACAATTTCGTGGTTGATAATCATCATACACGTATCCGTACTCGTCATCCTCATAAAGAACACTG
CATCCATTTTCTATGAACAAATGGCATTTCATATAGCTGAATATATTAAAGTCATTTATGTTGCTATATCCAGTAGCTTC
TAGTAGAGCCATCGCTATATCCTTATTGACTTTAACATGTCTACTATTTGTGTATTCTTCTATTGGGGTAAACTGTCTCC
AATTTTTATGTAATGGATTAGTGCCAATGATGTCAAAAACTTGTACACTTTATAAGTTTTAGATCCTTTATTACTACCAT
CATGTCCATGGATAAAGACACTCCACCGAGTATTAACCTATTAGCATTATATATTATTTGATTATAAAACTTATATTGCT
TATTAGCCCAATCTGTAAATATCGGATTATTAACATATCGTTTCTTTGTAGGTTTATTTAACTTGTACATCACTGTAAGC
ATGTCCGTACCATTTATTTTAATTTGACACATATCAGCAATTTCTTTTTAAATTCTATATAAGATGGATACGTATCACAT
ATGTACTTATAGTCTACTAATATGAAGTACTTAATACATATCACAAATACCAATACATGTAGACCCATATGTTGTTGTTA
TATTAATATCTGCGCCATTGTATCTATTTTGTTTATATCATCGATATACGGCTTACAAATTTCTAGTATCGATAACACTT
CTGATCGTGAATAAATAAGGTAGGGAATAACGGCATAATATTTATTATGTTATCATCATTAACAACTACGTTTCCATTTT
TTAAAATATACTCTACAACTTTAGGATCCCTATTGTCAAATCTTTTAAATAGAATATGCATTAGTTCATTACCGCTATAG
TTACTATCGAATAACACGTCAAATATTTCCCGTTTAATATCGCATTTGTCAACATAATAATAGAGTATGGTACGTTCACG
ATAAGTATAATGACACATCTCGTTTTCGTGCGAAATTAAATAGTTTATCACGTCCAAAGATGTCACATAACCATCTTGTG
ACCTAGTAATAATATAATAATAGAGAACTGTTTTACCCAAAATAAATATAATCAGTACATTGAATGGGTATGATATTGTA
CCCATACTGTATGTTGCTACATGTAGGTATTCCTTTATCCACACGTGTATTATTATTTTTTTGGTAAGTTTATCGGCCTA
TGTTTTACAACTATCATAGAGTATCTTATCGTTAACCATGATTGGTTGTTGATGTTATCACATTTTTTGGTTTCTTTCAT
TTCAGTTATGTATGGATTTAGCACGTTTGGGAAGCATGAGCTCATATGATTTCAGTACTGTAGTGTGACAAAGTACGCTT
TGTACTGTAACTAGTATAAAATTCTATATTCAAATTATCATGCGATGTGTGTACGCTAACGGTATCAATAAACGGAGCAC
AGCATTTAGTCAACAGTAATCCAAAATTTTTTAAAGTATATCTTAACGAAAGAAGTTGTCATCGTTAGTGTGGTAAATCA
TTGTCTACGGTACTAGATCCTCATAAGTGTATATATCTAGGTAATATTTAATTTATCAAATGGTTGATAATATGGATGTT
GTGGCAATTTCCTAATACGGAAATAAGACATAAACACGCAATAAATCTAATTGCGGAGATCTATTTTACGATAGAGTGCT
ATTTTAAGATGTGACAGATCCGTGTCATCAAATATATACTCCATTAAAATGATTATTCCGGCAGCGAACTTGATATTGGA
TACATCACGACCTTTGTTAATATCCACGACAATAGACAGCAATCCCATTGTTCCATAAACAGTGAGTTTATCTTTCTTTG
AAGTGATATTTTGTAGAGATCTTGCTAATTCCGTATAGTATGTCTTAATAATTGTTATTATTTCACTAATTAATATTTAG
TAACGAGTACAGTTGTGTTCAAGATATATAGCGTTTACATATCCACCATAGTAATCAATAGCCATTTGTTCGTATGTCAT
AAATTCTTTAATTCGAAAGTAGTTATCTCGCGCGTTTACTATTATATTTGGCATAAAGAGATAGATAATACTCGACCGAC
ATAATGTTGTGTTGTCCATTATAGTATAAAAATTAATATTTCTATTTCTATATATTTGCAACAATTTACTCTAAAATCGG
ACATACAGTAAGACTACATATCAATTTTACCAATTAGTTAGTGTAATGTTAACAAAAATGTGGGATAATTTAATAGTTTT
TCCTTACACAATTGACATACATGAGTCTGAGTTCCTCGTTTTTGCTAATTATTTCGTCCAATTTATTATTCTTGACATCG
TCAAGATCTTTTGTATAGGAGTAACAGTCCCCCTCGACAATGCGGTCGTTTCTGTAGTGATATCAAACGGATATTGCCCT
CGCTTAATCTATATAGGCCGAATCTATGATATTGTTGATAATACGACGGTTTAATACACACAGTACTATCGACGAAACTT
TGATACGTTAGATCTGTGTACGTATATTTAGATGTTTTCATCTTAGCTAATCCGGATATTAATTCTGTAAATGCTGGACC
CAGATCTCTTTTTCTCAAATTCATGGATGCAGACAATAGCGACATAAACATAGAAAACGATAGATTTTTATGTTTGGTAT
AAAAATTATTGATGTCTACACATCCTTTATAATCAACTCTAATCACTTTAACTTTTACAGTTTTCCCTACAAGTTTATCT
TTCCTAAGTGAGGATAAACCCGGGTTGTTTTCTTTTTTAATGTATCGCTTTTTTGCATGGTTTACCCTAGAATACGGAAT
GGGAGGATCAGCATCTGGTACAATAAATCTCAGCTTGACCTGAGATAGTCGCAGTAGTCCGTCAATTTACTATTATTTCT
TAGATCTGGGAAAGTCTATTCGCTACCATAGGAATATGTGCTAAAATCACTGAACATTGGGGATACAAAAAGATTTCAGA
ATCTAAATTCCAATCATTGGGAAACATTACAGATCTGATGACCGACGATAATATAAACATCTTGAGCCCGGACTCATGTC
ACTATTATAATCATATCTTCGATATTATTATACATAAACATCGACAACATACTATTGTCTATTATCTAAGTCCTGTTGAT
CCAAACCCTTGATCTCCACTGCGTACCGGCTTTGGTAGACCTCCTACTACGTATAATTTAAAACTGCGTCATGTTCAGTA
TATGACCTGTGTGTGCAAAAGTATGGAGATAACTTTTCACCTCCTATAGCTTCAATAATTGTTTTGAATTTCTTAGTCGA
ATGCTAATATATTCTTTATTGCCCGTATGTGGAGTCCTATGTACTTGGATCTTTTGTATATCGCTATCGCCGCAATCACT
ACAATAATTACAAGTATTATTGATAGCATTGTTATTACTACTATCATAATTAAATTATCGACATTCATGGGTGTTGAATA
ATCGTTATCATCATTTTGTAATTGTGACGTCGCACCAATCATCTGTAGAGGTGATGATATATTAACGCGTTTTATGAATG
ATATTATCGTCTACGTCGTATTTGATACATCCGCATTCAGCCAACAAATATAAAATTACAAAAACTCTAACGACGTTTGT
ACACATCTTGATGCGGTTTAATAAATGTTTTGATTTCAATTTATTGTAAAAAAGATTCGGTTTTATACTGTTCGATATTC
TCATTGCTTATATTCTCATCTATCATCTCCACACAGTCAAATCCATGGTTAATAAAGTCAATTATCTTATTTTTAACAAA
CGTAAGTATTTTACTCATTTTTTATAAAAACTTTTAGAAATATACAGACTCTATCGTGTGTCTATATCTTCTTTTTATAT
CCAATGTATTTATGTCTGATTGAATATCACACTAATTCATTTTCAATTTACTGATTAGTAATGACAATTAAAATAAAAAT
ATTCTTCATAACCGGTAAGAAAGTAAAAAGTTCACATTGAAACTATGTCAGTAGTTATACATCATGAGTGATATCGTTCT
TGTATCTTCTTGAATTAAATTTTTTATTAAGTATAAAAACGTTCCGTATCTGTATTTAAGAGCCAGATTTCGTCTAATAG
AACAAATAGCTACAGTAAAAATAACTAGAATGAACTCTTCCTCAGCGATAGCTCTTCTATCCTTTTCCGAAAGTAATGAA
ATCACTTCAATAAATGATTCAACCATGAGTGTGAAACTAAGTCGAGAATTACTCATGCATTTGTTAGTTATTCGGCTCAT
AGCATCTATCTATAAAAAGATTATACAAAGTTTTAAACTCTTTAGTTTCTGCCATTTATCCAGTCTGAGAAAATGTCAAT
AAATTTTTCCAAGAAACTAATTGGGTGAAGAATGGAAACCTTTAATCTATATTTAGTACACATGATGAATTCTTCTAATG
CTGTACTAAATTCGATATCTTTTTCGATTTCTGGATATGTTTTTAATAAAGTATGAACAAAGAAATGGAAATCGTAATAC
CAGTTATGTTCAACTTTGAAATTGTTTTTTATTTTCTTGTTAATGATTCCAGCCACTTGGGAAAAGTCAAAGTCGTTTAA
TGCCGATTTAATACGTTCATTAAAAACAAACTTTTTATTCTTTAGATGAATTATTATTGGTTCATTGGAATCAAAAAGTA
AGATATTATCGGGTTTAAGATCTGCATGTAAAAAGTTGTCACAACAGGGTAGTTCGTAGATTTTAATGTATAACAGAGAC
ATCTGTAAAAAGATAAACTTTATTTCAAATTATCCTAATTTGATAGCTAACTCGGTATCTACTTTATCTGCCGAATACAG
TGCTAGGGGAAAAATTATAATATTTCCTCTTTCGTATTCGTAATTAGTTCTCTTTTCATGTTCGAAAAAGTGAAACATGC
GGTTAAAATAGTTTATAACATTAAAAATAACCAGTCTCATTAAATAGTTTGTATCAATAATAGCAACATATGAAGAACCC
GCTTATACAGAGTATGTAAAAATGTTAATTTATAGTTTAATCCCATGGCCCACGCACACACGATTAATCGAGCGTAATTT
GGCACAAATATAATTTAACAATCTAACTGACGGAGCCCAATTTTGGTGTAAATCTAATTGGGACATTATGTTGTTAAAAT
ATAAACAGTCTCCTAAGTAGGCTATATGTCGCATATTGATATCTGGGAATTATAGTAAGCCAATTCGGGACTGACGATAG
TATCTCCTTGACAGATATTGGACCGAACTACGGAAGTACCTGGAATGTAAAGCCCTGAAACCCCCTCATTTTTTAAGCAG
ATTGTTGCCGTAAATCCTGCACTATGCCCAAGATAGAGAGCTCCCAGCTACTTACTTCCATGGTGGATACGAAGATGCTA
TCCATCAGAATGTTTCCCTGATTAGTATTTTCTATATAGCTATTCTTCTTTAAACGATTTCTTGGAGTAGGACGTCTAGC
CAGTATGGAAGAGGATTTTCTAGATACTCTCTTCAACATCTTTGATCTCAATGGAATGCAAAACCCCATGGTGTAACAAC
CAACGATAAAAATAATATTGTTTTTTCACTTTTTATAATTTTACCATCTGACTCATGGATTCATTAATATCTTTACAAGA
GCTACTAACGTATAATTCTTTATAACTAAACTGAGATATATACACCGGATCTATGGTTTCCATAATTGAGTAAATGAATG
CTCGGCAATAACTAATGGCAAATGTATAGAACAACGAAATTATACTAGAGTTGTTAAAGTTAATATTCTTCCTCCGGTTA
ATACGGATCCTTAGCGTATTTCTGTAACCGCAAGAAAATTTATACACATCGCCTTTGATCGTTTTTGACGACCTTCTTCA
TTTCGTGCCAAAATATACAGTCTTAAATAAGATGTAACGTCTCTATTTTCTATTTTTAATTTTTTTAAATTTTTAACGAT
TTACTGTGGCTAGATACCATATGCCTACTCGATACCTCCTTGGTATCTAGTTTATTTTAGCACATGTATAATATAAAAAC
ATTATTCTATTTCGAATTTAGGCTTCCAAAAATTTTTCATCCGTAAACCGATAATAATATATATAGACTTGTTAATAGTC
GGAATAAATATATTAATGCTTAAACTATCATCATCTCCACGATTAGAGATATTCTTTTTGCTGTTTCGAAACTTTACGAT
GGTATGTATCTATCTATTTTAACAAAGCATCGATTTGCTAATATACAATTATCCTTTTGATTAATTGTTATTTTATTCAT
ATTCTTAAAAGGTTTCATATTTATCAATTCTTCTACATTAAAAATTTCCATTTTTAATTTATCTAGCCCCGCAATACTCC
TCATTACGTTTCATTTTTTGTCTAGAATACCCATTTTGTCATATCCAATTGAGTGTCTATTATAAACTCACCGATAATTT
TTTTATTGCATGTTTTCATATTCATTAGGATTATCAAATTTAGTCCTATTACGCACAACTAATTTGTATATGTAAAAATA
TAGTAGAATTTCATTTTGTTTTCCCGAGAATGTCTGTTTTTATCTTTATAGTATCTCTATTCATCACTGTATTCTCCAGA
CAAGCTAGATATACAGAATTTGTAACACTCTCGAAATCACACGATGTGTCGGCGTTAAGATCTAATATATCACTCGATAA
CACATTTTCATCTAGATACACTAGATGGTCAAAGACTATACCATGTGTATATCTAACGTATTCTAGCATAGTTGCCATAC
GTACATTAAACTTTTCAGGATCTTTGGATAGATCTTCCAATCTATCTATTTGAGAAAACATTTTTATCATGTTCAATAGT
TGAAACGTCGGATCCACTATATAGATATTATCTATAAAGATTTTAGGAACTATGTTCATGGTATCCTGGCGAATATTAAA
ACTATCAATGATATGATTATCGTTTTCATCTTTTATCACCATATAGTTTCTAAGATATGGGATTTACTTAATATAATATT
ATTTCCGTAATAAATTTTATTAGAAATGCCAAATCTATAAGAAAAGTCCTAGAATTAGTCTGAAGAATATCTATATCACC
GTACCGTATATTTGGATTAATTAGATATAGAGAATATGATCCGTAACATATACAACTTTTATTATGACGTCTAAGATATT
CTTCCATCAACTTATTAACATTTTTGACTAGGAAGATACATTATGACGTCCCATTACTTTTGCCTTGTCTATTACAGCGA
CGTTCATAGAATTTAGCATATCTCTTGCCAATTCTTCCATTGATGTTACATTATAAGAAATTTTAGATGAAATTACATTT
GGAGCTTTAATAGTAAGAACTCCTAATATATCCGAACATCGAAAAAACTTTTTTTATTCTTTTTTACTAACGATACGAAT
ATGTCTTTGTTAAAAACAGTTATTTTCTGAATATTTCTAGCTTGTAATTTTAACATATGATATTCGTTCACACTAGGTAC
TCTGCCTAAATAGGTTTCTATAATCTTTAATGTAATATTAGGAAGAGTATTCTGATCAGGATTCCTATTCATTTTGAGGA
TTTAAAACTCTGATTATTGTCTAATATGGTCTCAACACAAACTTTTTCACAGAGTGATAGAGTTTTTGATAACTCGTTTT
TCTTAAGAAATATAAAACTACTGTCTCCAGAGCTCGCTCTATCTTTTATTTTATCTAATTCGATACAAACTCCTGATACT
GGTTCAGAAAGTAATTCATTAATTTTCAGTCCTTTATAGAAGATATTTAATATAGATAATACAAAATCTTCAGTTCTTGA
TATCGATCTGATTGATCCTAGAACTAGATATATTAATAACGTGCTCATTAGGCAGTTTATGGCAGCTTGATAATTAGATA
TAGTATATTCCAGTTCATATTTATTAGATACCGCATTGCCCAGATTTTGATATTCTATGAATTCCTCTGAAAATAAATCC
AAAATAACTAGACATTCTATTTTTGTGGATTAGTGTACTCTCTTCCCTCTATCATGTTCACTACTGGTGTCCACAATGAT
AAATATCTAGAGGGAATATAATATAGTCCATATGATGCCAATCTAGCAATGTCGAATAACTGTAATTTTATTCTTCGCTC
TTCATTATGAATTGAATCTTGAGGTATAAACCTAACACAAATTATATCATTAGACTTTTCGTATGTAATGTCTTTCATGT
TATAAGTTTTTAATCCTGGAATAGAATCTATTTTAATGAGGCTTTTAAACGCAGCGTTCTCCAACGAGTCAAAGCATAAT
ACTCTGTTGGTTTTCTTATATTCAATATTACGATTTTCTTCTTTGAATGGAATAGGTTTTTGAATTAGTTTATAATTACA
ACATAATAGATAAGGAAGTGTGTAAATAGTACGCGGAAAAAACATAATAGCTCCCCTGTTTTCATCCATGGTTTTAAGTA
AATGATCACTGGCTTGTATATAAGAGATGTAACGGGAACAGGGTTTGTTGATTCGCAAACTATTCTAATACATAATTCTT
CTGTTAATACGTCTTGCACGTAATCTATTATAGATGCCAAGATATCTATATAATTATTTTGTAAGATGATGTTAACAATG
TGATCTATATAAGTAGTGTAATAATTCATGTATTTCGATATATGTTCCAACTCTGTCTTTGTGATGTCTAGTTTCGTAAT
ATCTATAGCGTCCTCAAAAAATATATTCGCATATATTCCCAAGTCTTCAGTTCTATCTTCTAAAAATCTTCAACGTATGG
AATATAATAATCTATTTTACCTCTTCTGATGTCATTAATGATATAGTTTTTGACACTTTTCTACTCTAATAAATCATCTA
TTATACCAGAATTAATGGGAACTATTCCGTATCTATCTAATTTAAGAAAGTCAGATTTTGGTTCATTACCACGCTTTCCT
TGTTGATAAAGGATAAAGCTACTAAAATTTGTATTTTTTAATCTATCTCAATAAAAAATTAATGTATGATCACCTAGAGC
TGGGTGACCACTTGTTTACTGTCTATCTTATACATTTTCCATTTATAACACTTATGTATTAACTTTGTTTATTTATATTT
TTTCATTATTATGTTGATTTATTGCGCTTTTATGTTAAATTAATAATGGAATAGTATAAATAGTTATTAGTGATAGGATA
GTAAACATAATTATTAGAATAGTGTAGTATCATAGATAACTCTCTTCTATAAAAAATGGATTTTATTCGTAGAAAGTATC
TTATATACACAGTAGAAAATAATATAGATTTTTTAAAGGATGCTTCATGGGTCATAATTTGAGTGATGCATTCGACTCAA
CATAAATAATTCTAGAGGAGACGATCTACTATCAAATTCGGATCGTAAATCTGTTTCTAAAGAACGGAGAATATCTATAC
ATACCTGATTAGAATTCATCCGTCCTTCAGACAACATCTCAGACAGTCTGGTCTTGTATGTCTTAATCATATTCTTATGA
AACTTGGAAACATCTCTTCTAGTTTCACTAGTACCTTTATTAATTCTCTCAGGTACAGATTTTGAATTCGACGATGCCGA
GTATTTCATCGTTGTATATTTCTTCTTCGATTGCATAATCAAATTCTTATATACCGCCTCAAACTCTATTTTAAAATTAT
TAAACAATACTCTAATCCTAGGTCCCTATCGTCCATATAAAATGGATTACTTAATGTATTGGCAAACCGTAACATACCGT
TGGATAACTCTGCTCCATTTAGTACCGATTCTAGATACAATATCATTCTACGTCCTATGGATGTGCAACTCTTAGCCGAA
GCGTATGAGTATAGAGCACTATTTCTAAATCCCATCAGACCATATACTGAGTTGGCTACTATCTTGTAGTGGCCTCATCT
TCTGGCTCTCCTGATCTTTCCAAAGATTTCCAAAGATCACACATTAGCTGTATCTTATATCATTAGGTAAAGTAGGACAA
AGGGTCTCTCGCTTTGTTTTTACTCTCTAGCAGTAAATAAGTACGATCTTGGGATATCGAATCTAGGTATTTCTTTAGCG
AAACAGTTACGTGGATCGTCACAATGATAACATCCATTGTTAATCTTTCATCTAGGGTTTCGACATCTGGATTTCAGATA
TAAAAATCTGTTTTCACCGTGAGGCGCAATATTCATGGCACTATGAATTCAACAACACCCTCGTACTAGCAGTAAATTCC
TGTGTCCTGAGAGAATATCCTCTAGAGAATCAGTATCCTTTTTGATGTCTGATGAGATGTTTACCTCTACAAATATCTGT
TCGTCCAATGTTAGAGTATCTATATCAGTTTTGTATTCCAAATTAAACATGGCAACGGATTTAATTTTATATTCCTCTAT
TAAGTCCTCGTCGATAATAACAGAATGTAGATAATCATTTAATCCATCGTACATGGTTGGAAGATGCTCGTTGACAAAAT
CTTTAATTGTCTTGATGAAGGTGGGACTATATCTAACATCTTGATTAATAAAATTTATAACATTGTCCATAGGATACTTT
GTAACTAGTTTTATACACATCTCTTCATTGGTAAGTTTAGACAGAATATCGTGAACAGGTGGTATATTATATTCATCAGA
TATACGAAGAATAATGTCCAAATCTATATTGTTTAATATATTATATAGATGTAGTGTAGCTCCTACAGGAATATCTTTAA
CTAAGTCAATGATTTCATCAACAGTTAGATCTATTTTAAAGTTAATCATATAGGCATTGATTTTTAAAAGGTATGTAGCC
TTGACTACATTCTCATTAATTAACCATTCCAAGTCACTGTGTGTAAGAAGATTATATTCTATCATAAGCTTGACTACATT
TGGTCCCGATACCATTAAAGAATTCTTATGATATAAGGAAACAGCTTTTAGGTACTCATCTACTCTACAAGAATTTTGGA
GAGCCTTAACGATATCAGTGACGTTTATTATTTCAGGAGGAAAGAACCTAACATTGAGAATATCTGAATTAATAGCTTCC
AGATACAGTGATTTTGGCAATAGTCCGTGTAATCCATAATCCAGTAACACGAGCTGGTGCTTGCTAGACACCTTTTCAAT
GTTTAATTTTTTGAAATAAGCTTTGATAAAGCCTTCCTCGCAAATTCCGGATACATGAACATGTCGCCAACATGATTAAG
TATTGTTTTTCATTATTTTTATATTTTCTCAACAAGTTCTCAATACCCCAATAGATAATAGAATATCACCCAATGCGTCC
ATGTTGTCTATTTCCAACAGGTCGCTATATCCACCAATAGAAGTTTTCCCAAAAAGATTCTAGGAACAGTTCTACCACCA
GTAATTTGTTCAAAATAGTCACGCAATTCATTTTCGGGTTTAAATTCTTTAATATCTACAATTTCATACGCTCCTCTTTT
GAAACTAAACTTATTTAGAATATCCAGTGCGTTTCTACAAAAAGGACATGTAAACTTGACAAAAATTGTCACTTTGTTAT
TGGCCAACCTTTGTTGTACAAATTCCTCGGCCATTTTTAATATTTAAGTGATACAAAACTATCTCGACTTATTTAACTCT
TTAGTCGAGATATATGGACACAGATAGCTATATGATAACCAACTACAGAAGACAAACGCTATAAAAAACATAATTACGAC
GAGCATATTTATAAATATTTTTATTCAGTATTACTTGATAACATTGTGTATGAGAACATCGATAAGTTCATCGGGAATTA
CATACATACTATCTTTAATAGAACTCTTTTCATCCAGTTGATGGATTCGTTTCTAGATGATATGTATTTCCTGTTGAATT
TCATTGATTGTTCACCAAACAACTTTTAAATACAAATATATCAGTAGAATAAGAACTATAAAAAAATAATAATTCGAATC
AACTTGTCTTCTAGAAGTTGATACAACATAGGAATCTCCTTTCACTTTATCTCATTTGAGAATAAAAATGTTTTTGTTAA
CCACTGCATGATGTACAGATTTCGGAATCGCAAACCACTTGTGGTTTTATTTTATCCTTGTCCAATGTGAATTGAATGGG
AGCGGATGCGGTTAGTACATTCCCGTTTTTAACTTCCTGCAGCCATTTTTATGATCGTCTTTTGTGGAATTTCCCAAATA
GTTTTATAAACTCGTTCTGGAAGGTTTGTATTCTGAATGGATCCACCATCTACCATAATCCTATTCTTGAGCCAGACAAG
GTCTTCCCGATAATCCTGGGTGTACCGTAAACATTCTGTAGGAGAATGATGGTTGGTGTAATAAAAAAATTATTTAATTT
TTCATTAATAGGGATTTGACGTATAGCGTACAAAATTATCGTTCCTGGTATGTTCGAGGCCACCATTTATATCTAAAAAT
TAGATCAAAGAATATGTGATTATCTTTTGCTATATTGTTCGTTCTCCGATAACATGTTAATTTCCAATACCAACGGTTTT
TGATCTCCAAAAAACAAAATAACTAGTATAAAATCTGTATCGAATGGGAAAAACGAAATTATATAATCGGAACATTGAAC
GTATTAATACTTAATTCTTTTTCAGTGGTAAGAACCGATAGGTTATTGACATTGTATGGTTTTAAATATTCTATAACTTG
AGACTTGATATGACGAATTGAAAATTCCGTGTTTACCGCGTAAATTCATATATGCTCTAGATTTTTTATCTCAAGGTTTA
ATTTATCGTTTTGTAGTATTTAATTTTGTAGTTAATTTATCACATATCACATTAATTGACTTTTTGGTCCACTTTTCCAT
ACGTTTATATTCTTTTAATCCTGCGTTATCCGTTTCCGTTATATACAGGGATAGATCTTGCAAGTTAAATAGAATGCTCT
TAAATAATGTCATTTTTTATCCGCTAAAAATTTAAAGAATGTATAAACTTTTTTCAAAGATTTAAAACTTTTAGGTGGAG
TTACTAAATGATTTATCCAATACAGAATGTCTGTGATTCGTGTTAAAACCATCGGAAAAAGAATAGAAATAAAAATTATT
ATAATGGTGGAATTCAGTTGGAATATTGCCTCCGGAGTCATAAAAGGATACTAAACATTTTGATACAAAAATAACAAAAT
CCAAACATTACAAATCTAGAGGTAGAACTTTTAATTTTGTCTTTAAGGGATTTTCCCGTAGTTGAGGTTTAAAGAAATAC
GCGATGCCAGCGGTTGTAGATGACATAATAAATTGGTAAATCCTAGTTCTGGTATTTTACTAATTACTAAATCTGTATAT
CTTTCCATTTATCATGGAAAGAATTTACCAGATATCTTCTTTTTCCAAACTGCGTTAATGTATTCTCTTACAAATATTCA
CAAGATGAATTCAGTAATATGAGTAAAACGGAACGTGATAATTTCTCATTGGCTGTGTTTCCAGTGATAAAACATAGATG
GCATAACGCACACGTTGTAAAACATAAAGGAATATACAAAGTTAGTACAGAAGCACGTGGAAAAAAGTATCCTGGTCTTC
TAGAATTAATAAACAAACAACCAAAAAATATGGAATTGTATTTTCTACCCATAAGTTATCTCTACAAAACTATTTAGTTA
TGGCACTATTTATCCTACCACCATGAAGCTAAATCTATACAGCGAATAGATTCAGAATTTCTACATATATATATTGTACG
CTAATAATTCTTTTGGATATTCTATGGCGTACAAAGGAATATACGTTCGATATTAGTACAGAAACATGGAATAAATTATT
ATCCAATTATTATATGAAGATGATAGAGTTTTATGTACTAAGTCCTATTCTCGCTGAGGAGTTGGATAACTTTGAGAGGA
CGGGAGAATTAACTAGTATTGTACAAGAAGCCATTTTATCTCTAAATTTACAAATTAAGATTTTAACATCTCCTTTTGTA
GACACGACTAAACATTTTGCAGAAAAAGTTTATTATTATTTAGATAATCGTATACTTCATCAGTGTAGATAGTAAATGTG
AACAGATAAAAGGTATTCTTGCTCAATAGATTGGTAAATTCCATAGAATATATTAATCCTTTCTTCTTGAGATCCCACAT
CATTTCAACCAAAGACGTTTTATCCAATGATTTACCTCGTACTATACCACATACAAAACTAGATTTTGCAGTGATGTCGT
ACCTGGTATTCCTACCAAACAAAATTTTACTTTTAGTTCTTTTAGAAAATTCTAAGGTAGAATCTCTATTTGTCAATATG
TCATCTATGGAATTACCACTAGCAAAAATGATAGAAATATATATTGATACATCGCAGCTGGTTTTGATCTACTATACTTT
AAAAACGAATCAGATTCCATAATTGCTTGTATATCATCAGCTGAAAAACTATGTTTTACACGTATTCCTTCGGCATTTCT
TTTTAATGATATATCTTGTTTAGACAATGATAAAGTTATCATGTCCATGAGAGACGCGTCTCCGTATCGTATAAATATTT
CATTAGATGTTAGACGCTTCATTAGGGGTATACTTCTATAAGGTTTCTTAATTAGTCCATCATTGGTTGCGTCAAGAACT
ACTATCTGATGTTGTTGGGTATCTCTAGTGTTACACATGGCCTTACTAAAGTTTGGGTAAATAACTATGATATCTCTATT
AATTATAGATGTATATATTTCATTCGTCAAGGATATTAATATCGACTTACTATCGTCATTAATACGTGTAATGTAATCAT
ATAAATCATGCGATAGCCAAGGAAAATTCAAATAGATGTTCATCATATAATCGTCGCTATAATTCATATTAATACTTTGA
CATTGACTAATTTGTAATATAGCCTCGCCACGAAGAAAGCTCTCGTATTCAGTTTCATCGATAAAGGATACCGTTAAATA
TAACTGGTTGCCGATAGTCTCATAGTCTATTAAGTGGTAAGTTTCGTATAAATACAGAATCCCTAAAATATTATCTAATG
TGGGATTAATCCTTACCATAACTGTATAAAATGGAGCCGGAGTCATAACTATTTTACCGTTTGTACTTACTGGAATAGAT
GAAGGAATAATCTCCGGACATGATGGTAAAGACCCAAACCTTATATTAAGATTATCTATCATGTCTATTCTCCCACCGTT
ATATAAATCGCCTCCGCTTTTAAAATCACTTTAATAACGTTCGTATATCGTTATCGTCGTATAAATTAAAGGTGTGTTTT
TTGCCATTAAGAGACATTATAATTTTACCTTATTATAAAATAATAAGAAATACATACGAATAACAAAAATAAAATAAGAT
ATAATAAAGATGCCTTGAGATCAATTTTGTTCAACTTGTCCAAATTCTACTTACAGAAGATGAGGAATCGTTGGAGATAG
TATCTTCCTTATGTAGAGGATTTGAAATATCTTACGATGACTTAATATCGTACTTTCCAGATAGGAAATACCATAAATAT
ATTTCTAAGGTATTTGAACATGTAGATTTATCGGAGGAATTAAGTATGGAATTCCATGATACAACTCTGAGAGATTTAGT
ATATCTTAGATTGTACAAGTATTCCAAGTATATACGGCCGTGTTATAAATTAGAGATAATCTAAAAGGTATAGTTGTTAT
AAAGGACAGAAATATATTGATGACTTGATAGAATATTGAGTTGTGAAATGTTGATGCATTTATACAAATTGGAATATTTG
TGGATACAATGAGTTTTGCAAGTACTAAGTAAGACGTTAGAGACAAGAGACGTAAATATTCTAAATTACAATACAGGCAA
TTAAAAATTATTATAGAAAGACTAAGCCAGTATATCTTAAGGATAATTTACTACTGAGTATAAATAATTCATTTTACTTT
AACGATAGTCTGTTAATAACCAATACTAAAAGTGATATATATTCATGAAGGTGAGGAACCTTGATAGATAACATCTTTGG
CAAATTGATTACCTTAAAGGGTGAGTTAATATGCATAACTACTCCTCCGTTGTTTTTCCCTCGTTCTTTTTCTTAACGTT
GTTTGCCATCACTCCACCCTGTTTATCGTTGATATTGGCCGGAAAGTTTCTATTGGCAATTGTAGATATAACTTCTGGTA
AATATTTTTCTACCTTTTCAATCTCTTCTATTTTCAAGCCGGCTTACTGAAACTCTTCCCACTGATTCCTTTTTCGATGC
CGTTGTGTCGAACATGATGAACGATCGTCATAACACACTTTTGACGGTAGTCCGGAGGACTAACCGACGAGTCACGCCCC
GTTTGTAGATTTTAGTTTGATATACTATTATTTGTTATAGTAATTTATATTTTTACGGTACGTCTAGTAAGTAGAAATTA
TCAAATATTGTTGGTGTTGGTGGCGCTAGTCATCACATTAACTATTTTTTATTACTTTATACTATAATACTGACAGAACT
CTAGTGATATGTGATTTTTTATCAACCACTCAAAAGTAATTGGAGTGTTCATATCCTCTACGGGCTATTGTCTCATGACC
GTGTATGAAATTTAAGTAACACGACTGTGGTAGATTTGTTCTATAGAGCCGGTTGCCGCAAATAGATAGAACTACCAATA
TGTCTGTACAAATGTTAAACATTAAGATGGAATATAAAATAACTACAGTTTGAAAAATAACAGTATGTCCAACCGCCTTT
CTGGATCCTATGTATTTATTATCTTGTCTCGGTGGCTGATTAGGCTGTGGTCTATCGTTGTTATACATAAAGGTGATCAG
ATACAAATTGATAAATTAAAGTGTTACATCGACTCATAATATTATATTTTTTATCTAAAAACTAAAAATAAACATTGATT
AAATTTTAATATAATACTTAAAAATGGATGTTGTGTCGTTAGATAAACCGTCTCGATCATTTCTATAATTTAGGAGTGAT
CATCAAATGGATGCTAATTGACGGCCGCCATCATGATCCTATTCTAAATGGATTGCGTGATGTGACTCTAGTGACTCGGT
TTGTTGATGAGGAATATCTACGATCCATCAAAAACAACTACATCCTTCCCGATTTACTAAGTAATTATGCTCTACAAAAT
GTCATGATTAGTACGCTAGTCTTAAATGGAGATGCCCGTTTCCAGATCACACATCACATGAAAAAAGATGTATTACCTTA
ATAAGATAGTCCGCAACAAAGTAGTTATTAACTTTGATTATCCTAATCAGGAATATGACTATTTTCACATGTACTTTATG
TTGAGGACCGTATACTGCAATAAAACATTTCCTACTACTAAAGCAAAGATACTATTTCTACAACAATCTATATTTCGTTT
CTTAAATATTCCAACGACATCAACTGAAAAAGTTAGTCATGAACCAATACAACGTAAAATATCTCCTAATAAATAGAAAC
GTACTACTGAGATATACTACCGATATAGAGTATAATGATTTAGTTATTATCTATGAAAACTGTGTTTCAGGTATTTAACG
AATCATCCATAAATTATACTCCGGTTGATGATGATTATGGAGAACCAATCATTATAACATCGTATCTTCAAAAAGGTCAT
AACAAGTTTCCTGTAAATTTTCTATACATAGATGTGGTAATATCTGACTTATTTCCTAGCTTTGTTAGACTAGATACTAC
AGAAACTAATATAGTTAATAGTGTACTACAAACAGGCGATGGTAAAAAGACTCTTCGTCTTCCTAAAATGTTAGAGACGG
AAATAGTTGTCGATAGCCGAATTATAATAATCAATAATATATCTTATATCTGTTTAGAAAAATGCTAATAAATCGGAAGC
CATTTGATATCTATAATAGGGTATCTAATTTCCTGATTCAGATAGCGTACGGCTATATTCTCGGTAGCTACTCGTTTGGA
ATCACAGACATTATTTACATCTAATTTACTATCTGTAATGGAAACGTTTCCCAATGAAATGGTACAATCAGATACATTAC
ATCTTGATATATTTTTTTAAAGAGGCTGGTAACAACGCATCGCTTCGTTTACATGGCTCGTACCAACAATAATAGGGTAA
TCTAAAGGGCATATAATCATGAATGCTGATGAACAGGTTATCCAAAGCGGTAATAGAATACGATGATATTAAAATTATTT
CTAATAACACTACCAGTATCAATTTATCATATATCACATCCGGCAAAAATAATATGATTAGAAGTTATATCGTCGCTCGG
CGAAAGATCAGACCGCTAGATCCGTAATTGGTCCCAGTACATCTATCACCGTTAATGAGGTAGGAATGCCCACATATATT
ACAAAAAATAAAATACATTTATTGCCTGGTGATTGGGTAGAAGTAGCTGTTCAAGAATATACAAGTATTATTTTTGGAAG
ACAACCGTCTCTACATAGATACAACGTCTCAGATACTATCAAAATATCTCCCGGACTCGCAATGTAATCTAATGCAACCA
AGGGCCACTCGAGTATTGGGTAGAGTCTTACCTTACTATCTTCCAGACTCTAAGGATCCAGAAGGAAGAGGTTATATTCT
TAATTCTTTAACAAAAGGATTAACGGGTTCTCAATATTACTTTTTGATGCTGGTTGCAAGATCTCAATCTACTGATATTG
TCTGTGAAACATCACGTACCGGAACACTGGCTAGAAAAATCATTAAAAAGATGGAGGATATGGTGGTCGACGGATACGGA
CAAGTAGTTATAGGTAATACGCTCATCAAGTACGCAGCCAATTATACCAAAATTCTAGGCTCAGTATGTAAACCTGTAGA
TCTTATCTATCCAGATGAGTCCATGACTTGGTATTTGGAAATTAGTGCTTTGTGGAATAAAATAAAACAGGGATTCGTTT
ACTCTCAGAAACAGAAACTTGCAAAGAAGACATTGGCGCCGTTTAATTTCCTAGTATTCGTCAAACCCACCACTGAGGAT
AATGCTATTAAGGTTAAGGATCTGTACGATATGATTCATAACGTCATTGATGATGTGAGAGAGAAATACTTCTTTACGGT
ATCTAATATAGATTTTATGGAGTATATATTCTTGACGCATCTTAATCCTTCTAGAATTAGAATTACAAAAGAAACGGCTA
TTACTATCTTTGAAAAGTTCTATGAAAAACTCAATTATACTCTAGGTGGTGGAACTCCTATTGGAATTATTTCTGCACAG
GTATTGTCTGAGAAGTTTACACAACAAGCCCTGTCCAGTTTTCACACTACTGAAAAGAGTGGTGCTGTAAAACAAAAACT
TGGTTTCAACGAGTTTAATAACTTGACTAATTTGAGTAAGAATAAGACCGAAATTATCACTCTGGTATCCGATGATATCT
CTAAACTTCAATCTGTTAAGATTAATTTCGAATTTGTATGTTTGGGAGAATTAAATCCAGACATCACTCTTCGAAAAGAA
ACAGATAGATATGTAGTAGACATAATAGTCAATAGATTATACATCAAGAGAGCAGAAATAACCGAATTAGTCGTCGAATA
TATGATTGAACGATTTATCTCCTTTAGCGTCATTGTAAAGGAATGGGGTATGGAGACATTCATTGAGGACGAGGATAATA
TTAGATTTACTATCTACCTAAATTTCGTTGAACCGGAGGAATTGAATCTTAGTAAGTTTATGACACAGAATAAAGCTCAA
TAAGATGACTGTAGAACTCATGAATCTAAAAGAATTGGGTTCTTTCGATTTGGAGAACGTCAACGTGTATCCTGGAGTAT
GGAATACATACGATATCTTTGGTATTGAGGCCGCTCGTGGATACTTGTGCGAAGCCATGTTAAACACCTATGGAGAAGGT
TTCGATTATCTGTACCAGCCTTGTGATCTTCTCGCTAGTTTACTATGTGCTACGAGCTAGATTAACGATAATAGTAGCTG
CCACTTTTTAGCAAGGTCCCTAATATAGGAACTGGATATTACAAATACTTTATCGACTTGGGTCTTCTCATGAGAATGGA
GCAAAAACTAATTTGCAGACGTAAAAATGCTGCCTCCGCTGTCTTAATAGTATATAATAACATCTTACTCTGGCGGTGGG
GCAAAGATGAATCAAAAAAGTTGGCCTGTATATGTAAATATGGCATGATCTTTGTCTATTACAAGCTCGGTTTTAACTTT
ATTTCCTGTAATAATTTCTCTCATCTGTAGGATATCTATTTTCTTGTCATGTATTGCCTTCAAGACGGGACGAAGACGTT
TCCTCTGTACACATAAATACAAAGCAAAAAGATATAAAATGCGTATTCCAATGCTTCTCTGTTTAATGAATTACTCAATG
AATATTTTATTCTATGTTAGAATAATAATATTTGAGAGTATTGGTAATGTATAAACTCTTTAGCGGTATAATTAGTTTTT
TCTCTCGATTTCTATTTTTAGATGTGATGGAAAAATGACTAAATCTGGAGCCATTGTCTTAACTATAATGGTGCTTGTAT
CGAAAAACTTTAATGCGGATAACGGAAGCTCTTCGCCGCGACTTTCTACGTCGTAATTGGGTTCTAATGCCGATCTCTGA
CTTAACTACGGAGATGGCGTATTTAAGAGTGGATTCTTCTACCGTTTGAAAGAACAGACCTCTCTTAATTTCAGAAGAAA
ACTTTTTCGTCATTACCCAAGTTTGAGATTTCATAATATTGTCAAAAGACATGATAATATTAAAGATAAAGCGCTGACTA
TGAACGAAATAGCTATATGGTTCGCTCAAGAATATAGTCTTGTTAAACGTGGAAACGATAACTGTGCTCTAAATTAAATA
TATACGTTTTTTAAGTCACTATTTTTATAACTAACGATTACATCACCTCTAACATCATCATTTACCAGGATACTGATCTT
CTTTTGTCGTAAATACATGTCTAATGTGTTAAAAAAAGATCATACAAGTTATACGTCATTTCATCTGTAGTATTCTTGTC
ATTGAAGGATAAACTCGTACTAATCTCTTCTTTAACAGTCTGTTCAAATTTATATCCTATATATGAAAAAATAGCAACCA
GTGTTTGATCATCCGCGTCAATATTCTGTTCTATCGTAGTGTATAACAATCTTATATCTTCTTCTGTGATAGTCGATACG
TTATAAAGGTTGATAACGAAAATATTTTTATTTCGTGAAATAAAGTCATTGTAGGATTTTGGACTTATATTCGTGTCTAG
TAGATATGATTTTATTTTTGGAATGATCTCAATTAAAATAGTCTCTTTAGAGTCCATTTAAAGTTACAAACAACTAGGAA
ATTGGTTTATGATGTATAATTTTTTTAGTTTTTATAGATTCTTTATTCTATACTTAAAAAATGAAAATAAATACAAAGTT
TTGTCCCCTACCCGTGCCTAGAGGATGTTCAAGCAGCTGGTATCTCTAGACAATTTACTTCTATGACTAAAGCTATTACA
ACACTATCTGATCTAGTCACCGAGGGAAAATCTAAAGTTGTTCGTAAAAAAGTTAAAACTTGTAAGAAGTAAATGCGTGC
ACTTTTTTATAAAGATGGTAAACTGTTAAAATGCTAAAAGAGATCGTATTTTTGTTAGAGTATATAACGTTATGAAACGA
ATTAATTGTTTTATAAACAAAAATATAAAGAAATCGTCCACAGATTCCAATTATCAGTTGGCGGTTTTTATGTTAATGGA
AACTATGTTTTTATTAGATTTGGTAAAATGAAATATCTTAAGGAGAATGAAACAGTAGGGTTATTAACACTAAAAAATAA
ACACATAGAAATAAGTCCCGATGAAATAGTTATCATCGTATTTCAAAAAGAGCTTATATGGCACGACATAGTGACTAGAA
CTAAGATTCCATTATCTAAGAGATGTAAAAAATGTGCAGTTGGTAGATGCTATAACTTGGAAATAACGAACTGCGGAACG
GGATCTCGCATCTTCCACGTAAAGGAGAAGCCTGAATATCGTTAAAAATAATATCTATTGTTTGGAATATATTAATACAC
ATAATGAAGTGGGTATTAAGTCCGTCAAAACTCAGAAATAGTGCGAGGTTAGCAGACATCCAAGACATTATGCTACAGTC
ATGAATAACTTATAAAAAGAACGATATAGTCAGAGTGTTTAACGAATACGGATTTGTTCTTGTAGATAATGTTGATTTCG
CTACAATTATAGAATATGGAAACTTTTTCTGTAAGCGATATGACCTTAATAGATATATTAATACTTTTGTAGGGTAACAG
AGGTTCTACGTCTTCTAAAAATAAAAGTTTTATAACATCTGGCCTGTTCATAAATAAAAACTTGGCGATTCTATATATAC
TCTTATTATCAAATCTAGCCATTGTCTTATAGATGTGAGCTACTGTAGGTGTACCATTTGATTTTCTTTCTAATACTATA
TATTTCTCTCGAAGAAGTTCTTGCAGATCATCTGGGAATAAAATACTACTGTTGAGTAAATCAGTTATTTTTTATATCGA
TATTGATGGACATTTTTATAGTTAAGGATAATAAGTATCCCAAAGTAGATAACGACGATAACGAAGTATTTTAGCAGTTG
AATTTGTCATTTATGATATTTATACGTTTGATTCGTTCAAGAATAAACGATTGGTATTTGTACAGCAAATGATATGATTT
TTAATCAAGATTCATTTTTAAAATATTTATTAGAACATCTGATTAGAAGCCACTATAGAGTTTCTAAACATATAACAATA
GTTAGATACAAGGATACCGAAGAATTAAATCTAACCGTGCTCTGTGGGTACCGTTCGAATCACCAAATTTTACAAAAAAA
TCAATTAAGGAGATAGCTTCATCTATATCTAGATTAACCGGAGTAATTGATTATAAAGGTTATAACCTTAATATAATAGA
CGGGGTTATACCCTGGAATTATAGAAACAAAAAGTCACGCGATTTACTGGGATAAGATTTCCAAGTTACTGCTACAGCAT
ATAACTAAACACGTTATGTTCTTTATTGTTTGGGTAAAACAGATTTCTCGAATATACGGGCAAAGTTAGAATCCCCGGTA
ACTACCATAGTGGGATATCATCCAGCGGCCAGAGACCACCAATTCGAGAAAGATCGATCATTTGAAATTATCAACGTTTT
ACTGGAATTAGACATGCACTGACGCCAATATTCATTAATTCTATAATAAACTGAGGACCATGGTGGTTGTAGCGAACTAC
CTAGTAAAAAGTGATAATATCGCGTATTCAACCTTCTGGTAGAGAGGCTGCCACTACCGGAAGAGATTCATCAGCCACCA
TTCCTAGAACTAGGTCAATTGATATATTCATAGAGGATATTTCATCTCCGTAAATATATGCCATATATTTATAGAATATA
TCACATATCTAAATGAATACCGGAATCATAGATTTATTTGATAATCATGTTGATACAACTATATTACCTTATTACAATGG
CGCCAATCGTCAAGACTTCGAAGTGCTATTTTTATATGTACTGGAAAAATTCCTTTTCTACTATTGTCTGGATCTCCCAT
TACTAACACACCTAATACGCTGGGTCATATTATAGATTTAATGTCCGAAGAGACGATAGATTTTGAAGATGGTATGTAAG
GCTAAGGTATCGTTAGATATGAATATGTATAACGTGTCAATGGCAGTATTGGGACAACTTAATCTGATGAATAATTTAGA
TACGTTATTTCAGGAACAGGATAAGGAATTGTACCCAAATCTGAAAATAAATAATGGAGTGTTATACGGTGAAGAATTGG
TAACGTTAAACATTAGTTCCAAATTTAAGTACTTTATCAATCGGATACAGACACTCAAGGGAAAAATATATTCCCTCAGT
GAAGAAGACCTTGACTAGTATACTCTATTCTTCAAGAGATGTCTGAAACGTATTCTCTTCCACCACATCCATCAATTGTA
AAAGTTTTATTGGGAGAATTGGTCAGACAATTTTTTTATAATAATTCTCGTATTAAGTATAACGACTCCAAGTTACTTAA
AATGGTTACATCAGTTATAAAAAATAAAGAGACGCTAGGAATTACATAGATTTATCGAATAAAATTTGATAAATCTCTTT
TATACAAATACGAAAACGATATTATTGCTTTCTATTGCATGAGCAGATAGAACCTCTGTGTATGCTTAATGTGGTGTTAA
TCTGTTTGCGCTCTTTTTGATAATAGCTCCACCTGTCCGTTCAATTTATACGGATTTCTACTAGATCGGTAGCAAATTGT
CTAGATAAAATACTGAATCAAATATGTTGCATGCTCTAAAATTAATATCTATTATTGTTTAAGAGAGAATTAAAAGAGGA
AAGTGATGAACATATAACAGTAAAAGAATTCGGAAATGTAATTCTAAAACTTACAACGAGTGATAAATTATTTAATAAAG
TATATATAGGTTATTGCATGGCATGTTTTATTAATCAATCGTTGGAGGATTTATCACATACTAGTATTTACAATGTAGAA
ATTAGAAAGATTAAATCGTTAAATGATTGTATTAACGACGATAAATACGAATATCTGTCTTATATTTATAATATACTAAT
TAATAGTAAATGAGCTTTACAGATCTAGTATAATTAGTCAGATTATTAAGTGATTTGCGAGGATGACTCTCAAATATTTC
TGGTAGAGTATCCGTGTCCGCTATTTTATTAACTACTGATAACAAAATATTAGTATGTAACAGACGAGATAGTTTTCTCT
ATTCTGAAATAATTAGAACTAGAAACATGTATAGAAAGAAACGATTATTTCTGAATTATTCCAATTATTTGAACAAACAG
GAAATTAACGCCCTATTTATCCGGGTGGTATACCCAAAAGGGGTGAGAACGTTCCAGAGTGTTTATCCAGGGAAATCAAA
GAAGAAGTTAATATAGACAATTCTTTTGTATTCATAGACACTCGTTTTTTTATTCATGGTATCATAGAAGATACCATTAT
TAACAAATTTTTTGAGGTAATTTTCTTTGTTGGACGAATATCTCTAACGAGTGATCAAATTATTGATACCTTTAAAAGTA
ATCATGAAATAAAGGATCTAATATTTTTAGATCCAAATTCAGGTAATGGACTCCAATACGAAATTGCAAAATATGCTCTA
GATACTGCAAAACTTAAATGTTACGGTCATAGAGGATGTTATTATGAATCATTAAAAAAATTAACTGAGGATGATTGATT
AGAAAATATAAATTAATTTACCATCGTGTATTTTTATAACGGGATTGTCTGGCATATCATGTAGATAGTTACCGTCTACA
TCGTATACTCTACCATCTACGCCTTTAAATCCTCTATTTATTGATATTAATCTATTAGAGTTGCCTTTGACTTAATTTTA
AAACGTCAGTTTAGCCTTTTGATAAATCTCTTCTTGCTTTTTGACATATTAACGTATCGCATTAATACTGTTTTCTTAGC
GAATGATGCAGACCCTTCCACATCATCAAAAATAGAAAACTCGTTATTAACTATGTACGAACATAGGCCTCCTAGTTTGG
AGACTAGCGTAATATCAGAATTTACAATTGCTACAAAATGTTGATAATCCTTGAGGCGTACTACGTCTGACCCCATCACA
CTCGCGTGATAAAACAGAACCGTTGTTCAGGCGCAACCACAACTTAATTTCTTAAACCTAGGGATATGAGATGATTATTA
GCGAAGCTCCATATTCCAGACTAGGTAATGGGCTTTTACCTAAAGACAAGTTAAGTTCTGGCAATGTTTCATAAAATGGA
AGAAGGACATGTGTCCTTCAAGTTATTATCTTTTATCTTGAGCCTCTATCTCCAAAGCAGTTGCAGCTATGCATTTTCTA
TTTAAAATGGAAAAAGCTAACCCCGCAACGAGAGATCTTTAACAAAATTTGCATCTACATCATCCGTGGATATTTTGATA
TCCAATAGTTCCGAGATAATTTCTCCTCCGCAATACATTTCTCAAATGAATAAGTTTATTAGACACGTGGAAGTTTGACT
TACGATAGTTACATTCAATCTCGTCGTCCAATATTTTATATAAAATGTCGAATGCTTTCTAGCTCCCGGATTGAAAAACA
AAACTGTTTCGCGACCCATTAACGATAACAGGTGAATGAACAGCACTACCCATCACATTAGTTCCCAATGGATCAATGTG
TGTAACTCCAGAACATCTTCCATAGCCTATGTTAGGAGGTCGGTCTCACGATAAACTCTTTACATGGGAAAGGAGTTGAA
ATAGCTCGTTTCTATTTGTCCTGACAATATTTAGTTTATTCATAATATTAAGCATATCCTGAATAGTAAAGTTAGGTGTA
CTCATCATTTCTCAATCTCGTACTCCAATCATGTGTGGATGCTACTTCGTCGATGGAAACCATACAATCCTTTTTGATAG
GCTGTTGAGATTGATCATTTCCTCGTTTAGGTTTGGTACGTTGATTTCTAGCTAGGGTAACGTGCCCCTTGCATCATATA
GCGTCTGTATAGGGTGTCGGTAAAAGTCTATATTCCAATCTTATGAATGAGATTACCAATCAAGTCTCTCATATTCAGCA
GTTTATTGTCGTACTTTATATCGTGTTCATTAACGATATTTTGCAAAATAGTAATGATTCTATCTTTGTCTGTTAATAGG
CATCCAACATCGACATTCGACGTCAATTGTCTATAAAAGAGGGATAAAACTATTGTTTTGTTGGACTAATTCCTGAGGTA
AAGTGGAACGCGATCAAGATGAGTAGCTACGATTCTTTTTACAAAGACTTTATTTTTTAGATCATAGAGAGATTCATTAT
TTGTTCAGATGCGTCGACGCTGTAAAAGACGTCACTATTACCAAAAAAATAACATTATCGTGGCGCCTTATATAGCACTT
TTAACTATCGCATCAAAAGGATGCAAACTTACAGAAACAATGATTGAAGCATTCTTTCCAGAACTATATAATGAACATAG
TAAGAAATTCATTCATATGAAACTATCACGTTTATGATTTTGAACCGTATTACTCTACAGTAGCTCTGGCTATTCGAGAT
GAACATTCATCTGGCATTTTTAATATCCGTCAAGAGAGTTATCTTGTATTCATTATCTGAAATAACATATAGATTTTATC
TAATTAATCTAAAATCTGATCTTATGTATTGATTACAGTGTATGAAAAATTACAACTGGATACAGCCCGGCGCCAACAAT
GCAAAAACAATCTGCGCGCACCTAAAGGCGGTTCCGAGTCACAGATAATTGTTTCCTCTCCTTCGGGAGATCCTGCATAG
AAATATCTAGGACAATAGTTTCTATACTGTCTGTAACTCTGATAATCTCTAAAGTCACTAACTGATACCATGAAATTGAG
AAGATCAAACGCTGAAGTAATCAATTTTTCTGCCTCGTTTTTACTACAACTAGTTTTCATCAATGTAGTGACGATGTATT
GTTTAGTTACTCTTGGTCTAATACTGATGATAGAGATATTATTGCTTCCCATAATGGATCTTCTAGTAGTCACCTTAAAG
CCCATTGATGCGAATAGCAGATAGATAAAGTCTTGGTATGACTCCTTTCTAATATAGTACGGACTACCTTTGTCACCCAA
CTTTATACCCACATAAGCCATAACAACCTCTTTAATAGCCGTTTCATGAGGTTTATCAGCCATGAGCCTGAGTAGTTGAA
AGAATCGCATGAATCCCGTCTCAGAAAGTCCTATATGCATGATAGATTTATCTTTCCTGGGAAACTCTCGTATAGTTATA
GATGAAATACTCTTCAAAGTTTCTGAAATAAGATTAGTAACAGTCTTACCTCCGACTACTCTGGGTAACAAACATACTCT
AATAGGTGTTTTCTCTGCGGAGATAATATCAGAAAGGATAGAGCAATAAGTAGTATTATTGTGATTATAAAGACCGAATA
CATAACAGGTAGAATTTATAAACATCATGTCCTGAAGGGTTTTAGACTTGTATTCCTCGTAATCTATACCGTCCCAAAAC
ATGGATTTTCAGAAGACTCACAAATTGCACGTTTGGAAGCGCCACGGTTACATTCACTGCAGCATTTTGAGGATCGCGAG
TATGAAGTACGATGTTATTGTTTACTGGTATATCTGGAAAGAAATCTACCAGTCTAGGAATAAGAGATTGATATCGCATA
GAAATAGTAAATCGAAGATATATCAACGTAGTGAGATCGTGTATTAAGTCTCGGGGTGCTGAGTAGATCGTAAAAGCAGG
TTTTTCCGAACTAATGTTAATTGGATGATTAATATGCGCAACAAAAATTATGAAATAACTCTTCGCCAAATGTCTATTCT
ATTGCAGTTAATGATGAAACGAGAATAAATTCAGATGATATAATCTAGCCGGAATAAAGTCCGGTTCTTAATATTGTATT
GTTTATACTCAAGATATTCGTTAAACGAATTAAAATTATTTAATTTAATACATTCCCATATCCAGACAACAATCGTCTGG
ATTAATCTGTTCCTGTCGTCTCATACCGGACGACATATTAATCTTTTTATTAGTGGGCATCTTTTTAGATGGTTTCTTTT
TCCCAGCATTAACTGATTCGATACCTAGAAGATCGTGATTGATTTCTCCGACCATTCCACGAACTTCTAATTGGCCGTCT
CTAACGTAATAGATGTTCTTATTAACTGTTTCAATATAATCATCGTAACTACTTCTAACGGCTAAATTTTTTATCCGCCA
TTTAGAAGCTAAAAATATTTTTATTTATGCAGAAGATTTAACTAGATTATACAATGAACTAATATGATCCTTTTCTAGAT
TATTTACGAACTTGGTATTTCTTGTTTCTGGAGGAGGAGAATTTAAATTCGGACTTGATTCGGATTTTGTGGGTTCTTGA
TCTTATTATACAGCGTGTATAGGATGGTGACGGTAACTGCTACACAAATACCGATCAACAGAAGAATACCAATCATTTAT
TGACAATAACTTCACTATGATCAAGTATGTAATAATCATCTTTTCACTAAGTAAGTAGTAATAATGATTCAACAATGACA
CGATATATGGACGATAATAATTTAGTTCATGGAAATATCGCTATGATTGGTGTGAATGACTCCGCTAACTCTGTGGGGTG
CACATCTATAAAAAACTCTAGAAATGAGAAAAACAAATAAACAAAGTGGAATATAAACCATATAAAAACAATAGTTTGTA
CTGCAAAAATAATATCTATTTTTGTTTTCGAAGATATGGTAAAATTAAAACAAGCATGTTATAACTAACAGCAGCAACGG
CTCGTTACTGTATTTTCTTGCTCAAATAATACGAATATATCACCCATCCATTTTATACGATGTTTATATACTCTAATCTT
TAATAGATCTATAGATGACGGGTTTACCAATAGGCATAATGATGACCCTACCTGATGAATCTGACAATGTACTGGGCCAT
GTAGAATAAATTATCAACGAATTATCGTCTACGAACATTTATATCATTTGTTTTAATTTTAGGACGTGAATAAATAGATA
TAAAATAGAAAATAACAGATATTACAACCAGTGTTATGGACGCACCCAACCATGTAGGCAGTTTTATTTTATCGTTTACT
ACAGGTTCTCCTGGATGTACGTCACCAACTGCAGACGTAGTTCTAGTACAATTAGACGTAAGTTCCGCTTGGGAATTTTT
TAACGCTAACAAACGTCACAATGTTCTACACTTGTCCTGATAGATAACAGAGTAACAGCTGCCCCCATTCTTAATAATCC
GAACCACGATACATTTGAGTTACTAAGCAATAGGTAATAACTAAGCTAGTAAGAGGCAATAGAAAAGATGAGATAAATAT
CATCAATATAGAGATTAGAGGAGGGCTATATAGAGCCAAGACGAACTATTTTTGAAGATTCCCAAATAATCATTCATTAT
TCCTCCATAATCGTTTTGCATCATACCCCCATCTTTAGGCATAAACGATTGCTGCTGTTCCTCTGTAAATAAATCTTTAT
CAAGCACTCCAGCACCCGCAGAGAAGTCATCAAGCATATTGTAATATCTTAAATAACTCATTTATATATTAAAAAATGTC
ACTATTAAAGGTAAGTCCCGTGTTACAAGATTTTTAGCGTATTATCCTCCGATGATGTGTTATTTTTTAACTGCTACACC
TAGACCAGCTAACCAAATTTATTGTAATAGTATTATTAATATTGCCAAGTTATCCGATCTAAAAAAACTATCTATATAGT
AGATAGTTTTTTGAGCCATATTCCACAGACAATATTAGAAATATGGTAAAACGACTAGATGGACCATCTAATAAATATCA
TATATATACCGAGAAGTTATTATCTGTAGACGAGCCTAGAAACCAACTTATTCTTGATACCCTGGTAGAAGAATTCAAGT
CAGGAACTATTAATAGAATTTTAGTTATGGGAGGTATAGGACGGCTGAGAAGTTCTCGGTTAAGTAAGCAAAGTCCTCGC
GAAATCCTCGTCTTTTTGCGACTCTTCATTCCGGAACGCATATTGGTGCTATCCATTTAGGTAGTAAAAAATAAGTCAGA
ATATGCCCTATAACACGATCGTGCAAAATCCATAGGGATGCCTTGTATCCGCTTAAAAATAAGAATGAAATAACATAGGA
TTAAAAATAAAGTTATCATCTGATTTATTACAGGAGATTTTCAGATTCTGTGGCTATAGAGAAGTATAATTCTTTGGTAG
AATGGGGAACATCTACTTACTGGAAAATAGGCGTACAAAAGTGAGACGTCCATATGATTATTATGATGGGTAAAAAATAA
ACCTAGTATATTTTGGAAGCGTCTTTATTTATTCAAAGACGGTGTGGCAGATAATATTTTATTCCTAGCGTTATAACAAA
ATCAGGAAAAAGATATTAGTAAAAGATGTAGACCATTTAATACGATCCAAGGTTAGAGAACATACATTTGAAGAAAAACA
CATTTTCCTTGAGATAGTTTAAGAAGTTTCTCTAAGGTATTAATTCTGCGGGATATACTAGACGGATTTTATAACGTTAG
TTAATAACATGCGGTTCAAAATAGAAAATTGTAAGGTTTTCAATATTGAACTAATTGTTTAAATAACTTTGCAAAAAGGA
CGAACAGGACAGGCCCGGCAACTTACTAATTATACACCTTATAATAGGTGTAAATATAGAAATTACATAAAAAATGTAAT
AACGTTAGTAACGCCATTATGGATAATCTATTTACCTTTCTACATGAAATAGAAGATAGATATGCCAGAACTATTTTTAA
CTTTCATCTAATAAGTTGTGATGAAATAGGAGATATATATGGTCTTATGAAAGAACGCATTTCCTCAGAGGATATGTTTG
ACAATATAGTATATAATAAAGATATACATCCTGCCATTAAGAAACTAGTTTATTGCGACATCCAACTTACTAAACATATT
ATTAATCAGAATACGTATCCGGTCGCGTGGAAAAAGCTCTCAAACTATAGAAATTATTTTTACTAATAGAACATGTGTGA
AAATATTCAAGGATTCTACTATGCACATTATTCTATCCAAGGACAAGGATGAAAAGGGATGTATAAACATGATTGATAAA
TTATTCTATGTATATTATAATTTATTTCTGTTGTTCGAGGATATCCATGATTTCTGAAAACACTGATTCAGAAATGGATC
AACGACTCGGGTATAAGTTTTTGGTGCCTGATCCTAAAGCCGGAGTTTTTTATAGACCGTTACATTTCCAATATGTATCG
TATTCTAATTTTATATTGCATCTCCCGTGATTAGCGAATTATGATAGAAATTAGCAATGTTAAAGTGACTCCTCCAGATT
ACTCACCTATAATTGCGAGTATTAAAGGTAAGAGTTATGGTGTAAATATCTTTAAAGAGGTAATGACCAAAGAGGGTATA
TCCATCACTAAAATAAGTAGTTATGAGGGAAAAGATTCTCATTTGATAAAAATTCCGCTACTAATAGGATATGGGAATAA
AAATCCACTTGATACAGCCAAGTATTCTATGTAATAATGTCGATGGAGGAAAAGATTACGAGCCAAACTCATTCACTTTC
TCGTTTTCCTCCGTATCCCCTCCTAATGTATTACCGACAAGATATCGCCATTACAAGATATCTCTGGATATATCACAATT
GGAAGCGTCGAATATATCATCGACAAAGACATTTATAACGGTCAATATTGTTTTGCTGTCTCAATATTTATCTAGAGTGA
GTCTAGAAACAGCAGCTAGTACGCAATATACAGAATTAAACGATTAACGAGTTTAAATATGAAATGCTGCATAACTTTTT
ACCTATAGCGATCCTTAAAGGCGAGATGTGATTAATAACGGAGACGGGGAGCTCCGGATCAAAGTACTTCTGTGACCACA
AGTTTGCTGCTTAGCAGATGCATCGAGAGGCGACATTACGACGTTTATCGATTTCAGCTGCACCTATAAACAGAATCTCA
GGGTAATCAAGTATTTATAATCGGGTTCTGTTTCAGAATATTCTTTTCTAAGAGACGCGACCGTCTGAAATATAATAACA
AAAAAAGTTCCTATTAAAAATTAGTGATCCATTTATTATAAAAAATTTTTATTCAAAACTTAACTACAATCTTTTATTTC
TAGCAATCAAGCACTCGACTGAATATTAGTACATTCATTGTCTATTATTAACGTATTTCTAAACCCAAAATGTATATGTT
GAACATCGGTTTATCTTCTGTCACCTTAACAATTCCTTTTTATTAAACTCCCATTTCTATTGTTTGTTCTAATATAAACG
AGTATAGCATCATTGCTAAATTTTTCAATAGTATCAAAAACAGAATCTATATTTCGTGATATACATGTGACCCGTTTACG
TTAAACCTTCATTCCATCAATTTTGAATATACTTTTAATTGAACAAAAGAGTTAAGTTACTCATATGGATGCCGTCCAGT
CTGTACATCAATCTTTTTAGCCAGAGATATCATAGCTACCATGAACGACATTCGCTGCGTCAGTATTTTGTATCCTTAAA
TAATAATCAAAATCGTATAAAGTTATATAATTATCGTGTTCAGATTGTGATCTTTTCAAATAGACTAAAAACCCCATTTC
TCTAGTAAGTATCTTATGTATATGTTTGTAAAATATCTTCATGGTGGGAATATGTTTATAGACGTGTATTGCATATCGAT
ATCTTTATTATTAGATAAATTTATCAATAAATGTGAGAAGTTTGCCTCGTTAAGGTCTTCCATTTAAATATTATATAAAT
ATTTGTTTTTAACATGACATCTATTTTAAATACACTTAGGTTTTTAGAAAAAACATCATTTTATAATTGTAACGATTCAA
TAACTAAAGAAAAGATTAAGATTAAACATAAGGGAATGTTATTTGTATTTTATAAGCCAAAGCATTCTACCGTTGTTAAA
TACTTGTCTGGAGGAGGTATATATCATGATGATTTGGTTGTATTGGGGAAGGTAACAATTAATGATCTAAAGATGATGCT
ATTTTACATGGATTTATCATATCATGGAGTGACAAGTAGTGGAGCAATTTACAAATTGGGATCGTCTATCGATAGACTTT
ATAGGACTATTGTTACAAAAGTTAATAACAATTATAACAATTATAACAATTATAATTGTTATAATAATTATAATTGTTAT
AATTATGATGATACATTTTTTGACGATGATGATTGATCACTATTACACAATTTTGTTTTTGTACTTTCTAATATAGTGTT
TAGGTTCTTTTTCATATGAGATGGATCACTCATTTGATAGTTTATCACCTACATCATCAAAAATAAGTAAAAAGGTGCTG
ATTTTTTATGATTTTGTGCGACAGCAATACATTCTTTTAGTTCGTATCAGATTATATTCTAGAGCTTCCTGACTACTAAC
GAAATTAATATGATTTGGCCAAATGTATCCATCATAATCTGGGTTATAAACGGGTGTAAACAAGAATATATGTTTATATT
TTTTAACTAGTGTAGAAAACAGAGATAGTAAATAGATAGTTTTTCCAGATCCAGATCCTCCTGTTAAAACCATTCTAAAC
GGCATTTTTAATAAATTTTCTCTTGAAAATTGTTTTTCTTGAAAACAATTCATAATTATATTTACAGTTACTAAATTAAT
TTGATAATAAATCAAAATATGGAAAACTAAGGTCGTTAGTAGGGCAGTCTCGACCGTTGAGAGATTGTAAGTTTAAAAAA
GACCAATGATAAATGGTTAGATATTAATAATGATAAAATTAGTAAATTAACAAATTTTAAGCGGTCAAGTTGACTATAAC
AGATAAGTCTTGACAGGGCTGAGAAATGAGTAATTTTTTATCATAAAAGTTGTAAAGTAAATAATAAACAATAAATATTG
AACTAGGAAGCAGAGGATCACTGTAACTCAGGGAAGCACGCTGCTAATAAATAATGATCGTAATGAACAGACTATTTATC
AGAATACTACAGTAGTAATTAATGATACAGAGACTGGATTCTTATAGTGATAATCCGTTTAGGAGAGCACATAGTGACGA
TTATCTTAATAAGCACAAGATCATGAATACGATGATATAGAATCATCGGTTGTATCATTGTCTGATTAGTTTCCTTTTTA
TAAAATTGAAGTAATATTATGATATTCCCTGTATTCGGCATTTCTAAAATTAGCAATTTTATTGCTAATAATGACTGTAG
ATATTATATAGACACTTTGCCGTGCTTCCGTAGAAGTATGGGATCATTACAAAATATTTTCTCTTTTTATGAAACTCTGT
TGATAAAACTAGAAGCAAAAAATCTGATAGGAAGAATAATGATTATATGGAGGAACACGATTATTATAAAATAACAATAG
TTCCTGGTTCCTCTTCCACGTCTACTAGCTCGTGGTATTATACACATGCCTAGTAGATGATCGTTTTTGGTTATCCTTGG
TTAAAATATCATGATTGTCCAATTTCCATCAATTTGTCGGATTATCTCACGGAATAATGATGGTATCATTACATGCTGTA
TATTCTATAGTCTTTGTAGATGTTATAACCACAAAAGTACAGAGGTATATCAACAATATTCTAACTCTTAACATTTTTAT
TTATTTAAAATGATACCTTTGTTATTTATTTTATTCTTATTTTGCTAACGGTATCGAATGGCATAAGTTTGAAACGAGTG
AAGAAATAATTTCTACTTACTAATAGATTATGTGGTAACGGGTGTTATTAATGGGGATGTATATTTTTCAAATAATGAAC
TAAGGATGAAAGGAGATGTTTTAGAAAAAATAAATATCACTACCGTTTTGTTGTATAAAAATAACAATTAACAATTATCA
ATTTTTTCTTTAATATTTACTATCTTGGTGGTAAAATAATCTCTTAGTACCATGACTCGTGGCAATAAATAATAAGTACA
TTCTGCGTTGTATTCAATAGAATGCTAATGTCAAGTTTATTCGAATAGATGTCTTATTAAAAACATATATAATAAATAAC
AATGGCTGAATGGCATAAAATTATCGAGGATATCTCAAAAAATAATAAGTTCGAGGATGCCGCCATCGTTGATTACAAGA
CTACAAAGAATGTTCTAGCGGCTATTCCTAACAGAACATTTGCAAAGATTAATCCGGGTGAAGTTATTCCCCTCATCACT
AATCATAATAAATATACTAACTCTCTAATGGATGAGAACCTTTTGCAACTGGTAATTAAAATAAAAAGTAATATTCATAT
GTAGTGTCAATTTTAAATGATGATGAAACTGTTATGGGAATTTGTATTTTGATAGGATCTATAATAATGTAGTAAATATA
AAATATATTCCTGAGCATATTCCATATAGATATAATTTTATTAATCGTACGTTCTCCGTAGATGAACTAGATGATAATGT
CTTTTTTACACATGGTTATTTTTTAAAACACAAATATGGTTGTTCACTTAATCCTAGTTTGATTGTCTCATTATCAGGAA
ACTTAAAATATAATGATATACAATGCTCAGTAAATGTATCGTGTCTCATTAAAAATTTGGCAACGAGTACATCTACTATA
TTAACATCTAAACATAAGACTTATTCTCTATATCGGTCCATGTGTATTGCTATAATAGGATACGATTCTATTATATGGTA
TAAATATATAAATGACAGGTATAATGACATCTATGATTTTACTGCAATATGTATGCTAATAGCGTCTACATTGATAGTGA
TCATATACGTGTTTAAAAAATAAAAATGAACTCTTAATTATGTTATACTATTAGAAATGGATAAAATCAAAATTACGATT
GTCAAAAATTGGTAATGTTGTTAGAACGATCTATAAAAATAAGTATTAAATACTTTTTATTTACGGTATTTAGGTTCATC
ATCGACTGTACGATACATAATGTTACCGTGTTGCTTACATTGCTCGTAAAAGACTTTCGTCAATTTGTCTCCTTCTCCGT
AAATTCCAGTGGGTCTTAGGCAACAAGTATACAATTTTGCGCCATTCATTTCTGTGCATGGAGTTCATTAAAATCCGGAA
CGTATAGTTTGATAATTGCTCAGGTATCTACAATTATTGGAAAGGCGTTATCTATTTCAAAGATCAGGTGAAATGAAAAG
ACATTTTCTTACAATAACGTTTGATATATTAATAAGCTCGGATAGGAAACACGGCGAGCCCTTTTGCATACACGGGTCAT
AATGTCCGCCACATCTATATATAACTTGTCAGGGATCTAACTTTAATATGTTCTCGTCTAAGAGATGAAAATCTTTGGAT
GGTTGCATGTGACTTTTCTCTAAAGGATGATGTTACCCGATCCTCTCTTAAATGACTCCATCTTATCCTTGGACAAGATT
CCTGTCGTGGGGCATTTCATGGAATCTATACCGGCAAACACGATAAAATATCTTAACTTTCCTCAGCGATCCACAGTCAC
TGGAAAGATGATAGATGACTATCTAACTCGTAAAAAAACCTATAATCATATAGAGGAGGTTTACAGCGGCGGCCACTATC
ATAGATCAAGAGATCTATCAGAACGAGTTGATTAATTCATTAGACGATAATGAAATTATCGATTGTATAGTTAACAAGTT
TATGAGCTTTTATAAGGTATGCTGTGATATATATCACGCATCAGGATATAAAGAAAAATCTAAATTAATTAGAGACTTTA
TAACAGATAGAGATGATACCGATACATATTTGATCATTAAGCTATTGCTTCCCGGATTAGACGATAGAATGTATAACATG
AACGATAAACAAATTATAAAATTATATAGTATAATATTTAAACAATCTCAGGAAGATATGCTACAAGATTTAGGATAGGT
GTTCATAGAATAACGAGTTTGCATTCTTTAGTAGAAACATGAAACCAGTACTCTACATCTAAACGGCCACGTCAATAACT
AAATGTTCCGGTCACGATGATAATACGTTAAGGGTTTTGCAAGACCAATTAACGATGGTTAAAATTAACAAGGATCCCAA
AAAATTCCAGAGTGGTTGGTAGTTAATAAAATCTATATTCCCAGAGTTTACATCTTCCAAGTCACATACAGCGAATGGAA
TATCGATTAGATTTCCTAGATTTACTAGGATTAGAGAAGATAAAACGTGGAAAGAATCTACTCATCTAAACGATTTAGTA
AACTTGACTAAATCTTAATAGTTACATATAAACTGAAAAATAAAATAACACTATTTTAGTTGGTAGTCGCCATGGATGGT
GTTATCGTATACTGTCTAAATGCGTTAGTAAAACATGGCGGAACGAAAAATATATAAAAAGAATGTATCAAGAATACCTA
TCAAGCACCCACAGGCGCCCGCTTAATTCATATTTGCTCACCATGAACAAAGATATATTAGTATTTCTGGTGATAAATTT
ACGGCGAGGAAAAAGTATATGGACGCCAAATTGTATAAGGATGTAAAGAAAAAGATTGTTGGACTGGATAATGGTCACTT
GTTACCACATAATTATATAATGTATAAATGCGAACCGTTTAAACATAGATATCCATTGGAAAAAACACAGTACACGAATG
ATTTTCTAAAGTATTTGGAAAGTTTTATAGGTAGTTGATAGAACAAAATACATAATTTTGTAAAAATACTTTTTATACAT
GACACAATTACCAATACTTTTGTTACTAATATATCTCACACTACACTTATATATGTGCATTCTTTATGACATCGACTATA
GATTATGAAGAATACTCCATAGAGTTGATTGTAAACAGCACTCTGTCCATAGGTGTATTTTAACACTAATTAGAGACTTA
AGATTTGACTTAAAACTTGATAATTAATAATATAACTCGTTTTTATATGTGGCTATTTCAACGTCTAATGTATTAGTTAA
ATATTAAAATATGCACAGGGATAATTTTTTCTATTTTAGAACGTAGGGTTGTATCTCTTGTTTAGATGGTTGGGAGGTAT
CTTGCCATGGACTAAGATATCTGAAACAAAGAATTCTGCATTAGTAAGTGCCGCAAAACAGAAATATGTTAACAATACTG
CGACTTTGTTAATGACCAGTTTGCAATATGCACCTAGAGTGCACCAACTCTTTGGCGGTCGTCGAGAAATGAATGGTATG
AAGTAAAATTAATACTTTACATGGCATTTTTCACGGTGGGTACGACGAGAACCTTCATGCATTTCCTGGAATATGAATGA
TGAGTAATGTGGCACTACTGCCTATTACACTCTATTGTCACATATCGCCACAAAAACTACTATGCTCTAAGTGTTGGGTC
CTTGGTCACACGCTTTGAGATTGTGTCATGGGAGCATGTCTTCAAATGGACTCCATGGAAGCTCTAGAGTATCTTAGTTC
ATAAAAGCTTCGGGTGTATAAACCTGGTGATGAGACTACCTCGACATATGTGTGCGCGGGAATAACTAACTTGACTGGAG
TATATATTTATTTCTTCATTACATAACACGTCTGTGTTCTAATTCTTCCAATTCTTCCACATCTCATATAATACAGGAAT
ATAATCTTGTTCGAAAATATGAGAAAGTGGATAAAACAATAGTTGATTTTTATCTAGGTGGCCAAATTTATTCCATATTT
TAGAATATGGGGAAAATATTCTACATATTTATTTTATAGATGCTGCTAATACGAATATTATGATTTTTTTCTAGATAGAG
TATTAAATATTAATAAGAACCGTGGGTCATTTATACATAATCTCGGGTTATCATCCATTAATATAAAAGAATATGTATAT
CAATTAGTTAATAATGATCATCTAGATAATAGTATAAGACTAATGCTTGAAAATGGACGTAGAACAAGACATTTTTTGTC
TTATATATTGGATACAGTTAATATCTATATAAGTATTTTAATAAATCATAGATTTTATATAGATGCCGAAGACAGTTACG
GTTGTACATTATTACATAGATGTATATATAACTATAAGAAATCAGAATCAGAATCATATAATGAATTAATTAAGATATTG
TTAAATAATGGATCAGATGTAGATAAAAAGATACGTACGATCCTATTATGTAAACAGTATCGACAACGCGGAATTGTTTG
AGATAGTGAGATTTGTGCATATAGTTCGTCATTATCTGCGTAGGTAATCTGCTAGTAAATATAAAATCTAAGTAGGATAA
AAACACTACATCATTGTTTCCTTTTAGTGCTCGACAGTGTATACTATTTTTAACACTCATAAATAAAAATGAAAACGATT
TCCGTTGTTACGTTGTTATGCGTACTACCTGCTGTTGTTTATTCAACATGTACTGTACCCACTATGAATAACGCTAAATT
AACGTCTACCGAAACATCGTTTAATGATAAACAGAAAGTTACGTTTACATGTGATTCAGGATATCATTCTTTGGATCCAA
ATGCTGTCTGTGAAACAGATAAATGGAAATACGAAAATCCATGCAAGAAAATGTGCACAGTTTCTGATTATGTCTCTGAA
CTATATGATAAGCCATTATACGAAGTGAATTCCACCATGACACTAAGTTGCAACGGTGAAACAAAATATTTTCGTTGTGA
AGAAAAAATGGCTTGCTGAATGCGGAATGTCAACCTCTTAAGGGTCAACCAGTTAAAGAAAAATACTCATTTGGGGAATA
TATGACTATCAACTGTGATGTTGGATATGAGGTTATTGGTGTTTCGTATATAAGTTGTACGGCTAATTCTTGGAATGTTA
TTCCATCATGTCAACAAAAATGTGATATACCGTCCCTATCTAATGGATTAATTTCCGGATCTACATTTTCTATCGGTGGC
GTTATACATCTTAGTTGTAAAAGTGGTTTTACACTAACGGGGTCTCCATCATCCACATGTATCGACGGTAAATGGAATCC
CATACTTGGCGGCGAGATTTATTGTGTATGGAAGAAGTAACACCATATTACATAATATATACAGGCTATTTACAAGATGC
ACCGTTATACCGTTCGATGATATAGTACGTACTATGCCAAATGAATCACGTGTTAAACAATGGGTGATGGATACACTTAA
TGGTATAATGATGAATGAATTCTTAAAAATAGCATCAACAATCAAATAATGTATCGTAGCCATACGAAACAGGGTATCTG
TAATATGTCTGACACCTAAAAGAATGTATATACGTGCGCAATTAGATCTAAAGAAGATGTTCCCAATTTCAAGGACAAAA
TAGCCAGAGTTATCACGAAATTGAAATAAACTGTATATTATACACTGGTTAACGCCCTTGGCCTAACCATTTTCTATGGA
GAGTTAAACTAACGTGTGCTAGGGTAAGGTTATTCAAAAATACGGCAAAATAATAATAAACATATTGGTGACAGACTACG
TAGACTGTTTATACAAGATTGAAATTATTTTCGCTCTCTCCAGCGTCAATCTCGTCAGTATTGACTCTTTTTGGGAAAAA
TTGGCGATAAGTTTCAAACTGTTGACTTCACTGATTGTCGCACTATAGATGCAATCAATAAGTGTGTAGATATCTTTACT
GAGGGAAAAATCAATCCACTATTGGATGAACCATTGTCTCCTGATACCTGTCTCCTAGCAATTAGTGCCGATAAAGAGTT
TTAACGGGATTAATGATGTAAAAGGTTTTTCAATATAGAACAAAATCTAACAGATACAAATTTTAAGAAATGGTGTAACT
CTCTGAAAGCTACGTTTATCGATGTGCACATTCCTAAGTTTAAGGTAATAGGTTCGTGGGCTAATACTTCCAGAGAGTGA
GGACAACTGTTGACACACTCCTCTCTCGGAATCAGTGTTCATCGACGTTCGTGAGCTGGTAAAAAATATGCCGTGGGATA
ATGTTAAGGATTGTACAGAGATCATCCGTTTCCAACCAGAGCTGGCTGTGACACCATTTCCTTGGGTTCATAAAATGAAA
CTATCACTGTAGAAAAATTTCTACATACGACGTTTATAGATGTTAATGAGGAGTATACAGAAGTATCGGCCGTTACAGGA
GTATTCATGACTAACTTTTCGATGGTATATCGTATGAAGGTCTACATAAACCATCCATTCATATACATGATTAAAGATAA
CACCGGACATACACTTTTTATAGGGAAATACTGCTATCCGCAATAAATATAAACAATAGACTTTTATCCACCGAATGTCC
GATGTATTACCACAATTATTGACGGGCTTGTTTGTGACCGACAATCATGAATTTTCAGAAATTATCTCTGGCTATATATC
TTACGGTGACATGTTCGTGGTGTTATGAAACATGTATGAGAAAAACTGCGTTGTATCATGACATTCCTCTATACTATCGA
TACCAGGCCATGGTTGATGATGAGACATCTAACAATAACACATTACATGGTAATATAGGATTTTTGGAAATAAATAATTG
TTATAATGTTTCTGTGTCAGATGCTAGTTTTAGAATAACATTACCGTGTATCCACCAATATCACTGAATGTTTGAAAACA
TTAATCAATAATGTGTCGTAAGATGTAAAATATGAATGTAACATCTAATTGTGATAAATGCTCAATGAATTTGATGGCAT
CCGGTTTAAGTATATTATAATTGTAAACTAACTACAAATTCTACTACAAAAACCAACGGGTATCAAGGAGATAGCACGAA
AAGTACAGCGAAGTTCCACTAACTTACTGTGGTCTACAGAGTCCAAATCCTCCTCTCCGTAATCCACTTCCTCAACATGA
TGATTATTCTCCTCCACAAGTACACAGACCTCCACCACTTCCTCCTAAACCAGTCCAAAATTCGCCACAACTTCCCCTAG
ACCAGTAGGTCAATTACCTCCTCCTATAATATCCCTTATAGTTAACCTTTACCTCCCAGAGCGCCTCAGTGAGCTACCCT
TCATCATTTTTCGTGGAATATAATATAGGAATAATTAGCACCAGAATAGCTATGGATATCTCGTTAAGAATATTCTCTAT
AAGAGACATAATGTAGACATAGTTATTATATCCTTCTTAGATAAGTGTTACGCTACTGAAA
>ON676705.1
ATTAATTAGACATTTAACAACTTCCGGACGCACATATGCTCTCGTATCCGACTCTGAATACAGATGAGCGATGATATACA
GATGCAATACGGTACCACAATTTCGTGGTTGATAATCATCATACACGTATCCGTACTCGTCATCCTCATAAAGAACACTG
CATCCATTTTCTATGAACAAATGGCATTTCATATAGCTGAATATATTAAAGTCATTTATGTTGCTATATCCAGTAGCTTC
TAGTAGAGCCATCGCTATATCCTTATTGACTTTAACATGTCTACTATTTGTGTATTCTTCTATTGGGGTAAACTGTCTCC
AATTTTTATGTAATGGATTAGTGCCAATGATGTCAAAAACTTGTACACTTTATAAGTTTTAGATCCTTTATTACTACCAT
CATGTCCATGGATAAAGACACTCCACCGAGTATTAACCTATTAGCATTATATATTATTTGATTATAAAACTTATATTGCT
TATTAGCCCAATCTGTAAATATCGGATTATTAACATATCGTTTCTTTGTAGGTTTATTTAACTTGTACATCACTGTAAGC
ATGTCCGTACCATTTATTTTAATTTGACACATATCAGCAATTTCTTTTTAAATTCTATATAAGATGGATACGTATCACAT
ATGTACTTATAGTCTACTAATATGAAGTACTTAATACATATCACAAATACCAATACATGTAGACCCATATGTTGTTGTTA
TATTAATATCTGCGCCATTGTATCTATTTTGTTTATATCATCGATATACGGCTTACAAATTTCTAGTATCGATAACACTT
CTGATCGTGAATAAATAAGGTAGGGAATAACGGCATAATATTTATTATGTTATCATCATTAACAACTACGTTTCCATTTT
TTAAAATATACTCTACAACTTTAGGATCCCTATTGTCAAATCTTTTAAATAGAATATGCATTAGTTCATTACCGCTATAG
TTACTATCGAATAACACGTCAAATATTTCCCGTTTAATATCGCATTTGTCAACATAATAATAGAGTATGGTACGTTCACG
ATAAGTATAATGACACATCTCGTTTTCGTGCGAAATTAAATAGTTTATCACGTCCAAAGATGTCACATAACCATCTTGTG
ACCTAGTAATAATATAATAATAGAGAACTGTTTTACCCAAAATAAATATAATCAGTACATTGAATGGGTATGATATTGTA
CCCATACTGTATGTTGCTACATGTAGGTATTCCTTTATCCACACGTGTATTATTATTTTTTTGGTAAGTTTATCGGCCTA
TGTTTTACAACTATCATAGAGTATCTTATCGTTAACCATGATTGGTTGTTGATGTTATCACATTTTTTGGTTTCTTTCAT
TTCAGTTATGTATGGATTTAGCACGTTTGGGAAGCATGAGCTCATATGATTTCAGTACTGTAGTGTGACAAAGTACGCTT
TGTACTGTAACTAGTATAAAATTCTATATTCAAATTATCATGCGATGTGTGTACGCTAACGGTATCAATAAACGGAGCAC
AGCATTTAGTCAACAGTAATCCAAAATTTTTTAAAGTATATCTTAACGAAAGAAGTTGTCATCGTTAGTGTGGTAAATCA
TTGTCTACGGTACTAGATCCTCATAAGTGTATATATCTAGGTAATATTTAATTTATCAAATGGTTGATAATATGGATGTT
GTGGCAATTTCCTAATACGGAAATAAGACATAAACACGCAATAAATCTAATTGCGGAGATCTATTTTACGATAGAGTGCT
ATTTTAAGATGTGACAGATCCGTGTCATCAAATATATACTCCATTAAAATGATTATTCCGGCAGCGAACTTGATATTGGA
TACATCACGACCTTTGTTAATATCCACGACAATAGACAGCAATCCCATTGTTCCATAAACAGTGAGTTTATCTTTCTTTG
AAGTGATATTTTGTAGAGATCTTGCTAATTCCGTATAGTATGTCTTAATAATTGTTATTATTTCACTAATTAATATTTAG
TAACGAGTACAGTTGTGTTCAAGATATATAGCGTTTACATATCCACCATAGTAATCAATAGCCATTTGTTCGTATGTCAT
AAATTCTTTAATTCGAAAGTAGTTATCTCGCGCGTTTACTATTATATTTGGCATAAAGAGATAGATAATACTCGACCGAC
ATAATGTTGTGTTGTCCATTATAGTATAAAAATTAATATTTCTATTTCTATATATTTGCAACAATTTACTCTAAAATCGG
ACATACAGTAAGACTACATATCAATTTTACCAATTAGTTAGTGTAATGTTAACAAAAATGTGGGATAATTTAATAGTTTT
TCCTTACACAATTGACATACATGAGTCTGAGTTCCTCGTTTTTGCTAATTATTTCGTCCAATTTATTATTCTTGACATCG
TCAAGATCTTTTGTATAGGAGTAACAGTCCCCCTCGACAATGCGGTCGTTTCTGTAGTGATATCAAACGGATATTGCCCT
CGCTTAATCTATATAGGCCGAATCTATGATATTGTTGATAATACGACGGTTTAATACACACAGTACTATCGACGAAACTT
TGATACGTTAGATCTGTGTACGTATATTTAGATGTTTTCATCTTAGCTAATCCGGATATTAATTCTGTAAATGCTGGACC
CAGATCTCTTTTTCTCAAATTCATGGATGCAGACAATAGCGACATAAACATAGAAAACGATAGATTTTTATGTTTGGTAT
AAAAATTATTGATGTCTACACATCCTTTATAATCAACTCTAATCACTTTAACTTTTACAGTTTTCCCTACAAGTTTATCT
TTCCTAAGTGAGGATAAACCCGGGTTGTTTTCTTTTTTAATGTATCGCTTTTTTGCATGGTTTACCCTAGAATACGGAAT
GGGAGGATCAGCATCTGGTACAATAAATCTCAGCTTGACCTGAGATAGTCGCAGTAGTCCGTCAATTTACTATTATTTCT
TAGATCTGAGAAAGTCTATTCGCTACCATAGGAATATGTGCTAAAATCACTGAACATTGGGGATACAAAAAGATTTCAGA
ATCTAAATTCCAATCATTGGGAAACATTACAGATCTGATGACCGACGATAATATAAACATCTTGAGCCCGGACTCATGTC
ACTATTATAATCATATCTTCGATATTATTATACATAAACATCGACAACATACTATTGTCTATTATCTAAGTCCTGTTGAT
CCAAACCCTTGATCTCCACTGCGTACCGGCTTTGGTAGACCTCCTACTACGTATAATTTAAAACTGCGTCATGTTCAGTA
TATGACCTGTGTGTGCAAAAGTATGGAGATAACTTTTCACCTCCTATAGCTTCAATAATTGTTTTGAATTTCTTAGTCGA
ATGCTAATATATTCTTTATTGCCCGTATGTGGAGTCCTATGTACTTGGATCTTTTGTATATCGCTATCGCCGCAATCACT
ACAATAATTACAAGTATTATTGATAGCATTGTTATTACTACTATCATAATTAAATTATCGACATTCATGGGTGTTGAATA
ATCGTTATCATCATTTTGTAATTGTGACGTCGCACCAATCATCTGTAGAGGTGATGATATATTAACGCGTTTTATGAATG
ATATTATCGTCTACGTCGTATTTGATACATCCGCATTCAGCCAACAAATATAAAATTACAAAAACTCTAACGACGTTTGT
ACACATCTTGATGCGGTTTAATAAATGTTTTGATTTCAATTTATTGTAAAAAAGATTCGGTTTTATACTGTTCGATATTC
TCATTGCTTATATTCTCATCTATCATCTCCACACAGTCAAATCCATGGTTAATAAAGTCAATTATCTTATTTTTAACAAA
CGTAAGTATTTTACTCATTTTTTATAAAAACTTTTAGAAATATACAGACTCTATCGTGTGTCTATATCTTCTTTTTATAT
CCAATGTATTTATGTCTGATTGAATATCACACTAATTCATTTTCAATTTACTGATTAGTAATGACAATTAAAATAAAAAT
ATTCTTCATAACCGGTAAGAAAGTAAAAAGTTCACATTGAAACTATGTCAGTAGTTATACATCATGAGTGATATCGTTCT
TGTATCTTCTTGAATTAAATTTTTTATTAAGTATAAAAACGTTCCGTATCTGTATTTAAGAGCCAGATTTCGTCTAATAG
AACAAATAGCTACAGTAAAAATAACTAGAATGAACTCTTCCTCAGCGATAGCTCTTCTATCCTTTTCCGAAAGTAATGAA
ATCACTTCAATAAATGATTCAACCATGAGTGTGAAACTAAGTCGAGAATTACTCATGCATTTGTTAGTTATTCGGCTCAT
AGCATCTATCTATAAAAAGATTATACAAAGTTTTAAACTCTTTAGTTTCTGCCATTTATCCAGTCTGAGAAAATGTCAAT
AAATTTTTCCAAGAAACTAATTGGGTGAAGAATGGAAACCTTTAATCTATATTTAGTACACATGATGAATTCTTCTAATG
CTGTACTAAATTCGATATCTTTTTCGATTTCTGGATATGTTTTTAATAAAGTATGAACAAAGAAATGGAAATCGTAATAC
CAGTTATGTTCAACTTTGAAATTGTTTTTTATTTTCTTGTTAATGATTCCAGCCACTTGGGAAAAGTCAAAGTCGTTTAA
TGCCGATTTAATACGTTCATTAAAAACAAACTTTTTATTCTTTAGATGAATTATTATTGGTTCATTGGAATCAAAAAGTA
AGATATTATCGGGTTTAAGATCTGCATGTAAAAAGTTGTCACAACAGGGTAGTTCGTAGATTTTAATGTATAACAGAGAC
ATCTGTAAAAAGATAAACTTTATTTCAAATTATCCTAATTTGATAGCTAACTCGGTATCTACTTTATCTGCCGAATACAG
TGCTAGGGGAAAAATTATAATATTTCCTCTTTCGTATTCGTAATTAGTTCTCTTTTCATGTTCGAAAAAGTGAAACATGC
GGTTAAAATAGTTTATAACATTAAAAATAACCAGTCTCATTAAATAGTTTGTATCAATAATAGCAACATATGAAGAACCC
GCTTATACAGAGTATGTAAAAATGTTAATTTATAGTTTAATCCCATGGCCCACGCACACACGATTAATCGAGCGTAATTT
GGCACAAATATAATTTAACAATCTAACTGACGGAGCCCAATTTTGGTGTAAATCTAATTGGGACATTATGTTGTTAAAAT
ATAAACAGTCTCCTAAGTAGGCTATATGTCGCATATTGATATCTGGGAATTATAGTAAGCCAATTCGGGACTGACGATAG
TATCTCCTTGACAGATATTGGACCGAACTACGGAAGTACCTGGAATGTAAAGCCCTGAAACCCCCTCATTTTTTAAGCAG
ATTGTTGCCGTAAATCCTGCACTATGCCCAAGATAGAGAGCTCCCAGCTACTTACTTCCATGGTGGATACGAAGATGCTA
TCCATCAGAATGTTTCCCTGATTAGTATTTTCTATATAGCTATTCTTCTTTAAACGATTTCTTGGAGTAGGACGTCTAGC
CAGTATGGAAGAGGATTTTCTAGATACTCTCTTCAACATCTTTGATCTCAATGGAATGCAAAACCCCATGGTGTAACAAC
CAACGATAAAAATAATATTGTTTTTTCACTTTTTATAATTTTACCATCTGACTCATGGATTCATTAATATCTTTACAAGA
GCTACTAACGTATAATTCTTTATAACTAAACTGAGATATATACACCGGATCTATGGTTTCCATAATTGAGTAAATGAATG
CTCGGCAATAACTAATGGCAAATGTATAGAACAACGAAATTATACTAGAGTTGTTAAAGTTAATATTCTTCCTCCGGTTA
ATACGGATCCTTAGCGTATTTCTGTAACCGCAAGAAAATTTATACACATCGCCTTTGATCGTTTTTGACGACCTTCTTCA
TTTCGTGCCAAAATATACAGTCTTAAATAAGATGTAACGTCTCTATTTTCTATTTTTAATTTTTTTAAATTTTTAACGAT
TTACTGTGGCTAGATACCATATGCCTACTCGATACCTCCTTGGTATCTAGTTTATTTTAGCACATGTATAATATAAAAAC
ATTATTCTATTTCGAATTTAGGCTTCCAAAAATTTTTCATCCGTAAACCGATAATAATATATATAGACTTGTTAATAGTC
GGAATAAATATATTAATGCTTAAACTATCATCATCTCCACGATTAGAGATATTCTTTTTGCTGTTTCGAAACTTTACGAT
GGTATGTATCTATCTATTTTAACAAAGCATCGATTTGCTAATATACAATTATCCTTTTGATTAATTGTTATTTTATTCAT
ATTCTTAAAAGGTTTCATATTTATCAATTCTTCTACATTAAAAATTTCCATTTTTAATTTATCTAGCCCCGCAATACTCC
TCATTACGTTTCATTTTTTGTCTAGAATACCCATTTTGTCATATCCAATTGAGTGTCTATTATAAACTCACCGATAATTT
TTTTATTGCATGTTTTCATATTCATTAGGATTATCAAATTTAGTCCTATTACGCACAACTAATTTGTATATGTAAAAATA
TAGTAGAATTTCATTTTGTTTTCCCGAGAATGTCTGTTTTTATCTTTATAGTATCTCTATTCATCACTGTATTCTCCAGA
CAAGCTAGATATACAGAATTTGTAACACTCTCGAAATCACACGATGTGTCGGCGTTAAGATCTAATATATCACTCGATAA
CACATTTTCATCTAGATACACTAGATGGTCAAAGACTATACCATGTGTATATCTAACGTATTCTAGCATAGTTGCCATAC
GTACATTAAACTTTTCAGGATCTTTGGATAGATCTTCCAATCTATCTATTTGAGAAAACATTTTTATCATGTTCAATAGT
TGAAACGTCGGATCCACTATATAGATATTATCTATAAAGATTTTAGGAACTATGTTCATGGTATCCTGGCGAATATTAAA
ACTATCAATGATATGATTATCGTTTTCATCTTTTATCACCATATAGTTTCTAAGATATGGGATTTACTTAATATAATATT
ATTTCCGTAATAAATTTTATTAGAAATGCCAAATCTATAAGAAAAGTCCTAGAATTAGTCTGAAGAATATCTATATCACC
GTACCGTATATTTGGATTAATTAGATATAGAGAATATGATCCGTAACATATACAACTTTTATTATGACGTCTAAGATATT
CTTCCATCAACTTATTAACATTTTTGACTAGGAAGATACATTATGACGTCCCATTACTTTTGCCTTGTCTATTACAGCGA
CGTTCATAGAATTTAGCATATCTCTTGCCAATTCTTCCATTGATGTTACATTATAAGAAATTTTAGATGAAATTACATTT
GGAGCTTTAATAGTAAGAACTCCTAATATATCCGAACATCGAAAAAACTTTTTTTATTCTTTTTTACTAACGATACGAAT
ATGTCTTTGTTAAAAACAGTTATTTTCTGAATATTTCTAGCTTGTAATTTTAACATATGATATTCGTTCACACTAGGTAC
TCTGCCTAAATAGGTTTCTATAATCTTTAATGTAATATTAGGAAGAGTATTCTGATCAGGATTCCTATTCATTTTGAGGA
TTTAAAACTCTGATTATTGTCTAATATGGTCTCAACACAAACTTTTTCACAGAGTGATAGAGTTTTTGATAACTCGTTTT
TCTTAAGAAATATAAAACTACTGTCTCCAGAGCTCGCTCTATCTTTTATTTTATCTAATTCGATACAAACTCCTGATACT
GGTTCAGAAAGTAATTCATTAATTTTCAGTCCTTTATAGAAGATATTTAATATAGATAATACAAAATCTTCAGTTCTTGA
TATCGATCTGATTGATCCTAGAACTAGATATATTAATAACGTGCTCATTAGGCAGTTTATGGCAGCTTGATAATTAGATA
TAGTATATTCCAGTTCATATTTATTAGATACCGCATTGCCCAGATTTTGATATTCTATGAATTCCTCTGAAAATAAATCC
AAAATAACTAGACATTCTATTTTTGTGGATTAGTGTACTCTCTTCCCTCTATCATGTTCACTACTGGTGTCCACAATGAT
AAATATCTAGAGGGAATATAATATAGTCCATATGATGCCAATCTAGCAATGTCGAATAACTGTAATTTTATTCTTCGCTC
TTCATTATGAATTGAATCTTGAGGTATAAACCTAACACAAATTATATCATTAGACTTTTCGTATGTAATGTCTTTCATGT
TATAAGTTTTTAATCCTGGAATAGAATCTATTTTAATGAGGCTTTTAAACGCAGCGTTCTCCAACGAGTCAAAGCATAAT
ACTCTGTTGGTTTTCTTATATTCAATATTACGATTTTCTTCTTTGAATGGAATAGGTTTTTGAATTAGTTTATAATTACA
ACATAATAGATAAGGAAGTGTGTAAATAGTACGCGGAAAAAACATAATAGCTCCCCTGTTTTCATCCATGGTTTTAAGTA
AATGATCACTGGCTTGTATATAAGAGATGTAACGGGAACAGGGTTTGTTGATTCGCAAACTATTCTAATACATAATTCTT
CTGTTAATACGTCTTGCACGTAATCTATTATAGATGCCAAGATATCTATATAATTATTTTGTAAGATGATGTTAACAATG
TGATCTATATAAGTAGTGTAATAATTCATGTATTTCGATATATGTTCCAACTCTGTCTTTGTGATGTCTAGTTTCGTAAT
ATCTATAGCGTCCTCAAAAAATATATTCGCATATATTCCCAAGTCTTCAGTTCTATCTTCTAAAAATCTTCAACGTATGG
AATATAATAATCTATTTTACCTCTTCTGATGTCATTAATGATATAGTTTTTGACACTTTTCTACTCTAATAAATCATCTA
TTATACCAGAATTAATGGGAACTATTCCGTATCTATCTAATTTAAGAAAGTCAGATTTTGGTTCATTACCACGCTTTCCT
TGTTGATAAAGGATAAAGCTACTAAAATTTGTATTTTTTAATCTATCTCAATAAAAAATTAATGTATGATCACCTAGAGC
TGGGTGACCACTTGTTTACTGTCTATCTTATACATTTTCCATTTATAACACTTATGTATTAACTTTGTTTATTTATATTT
TTTCATTATTATGTTGATTTATTGCGCTTTTATGTTAAATTAATAATGGAATAGTATAAATAGTTATTAGTGATAGGATA
GTAAACATAATTATTAGAATAGTGTAGTATCATAGATAACTCTCTTCTATAAAAAATGGATTTTATTCGTAGAAAGTATC
TTATATACACAGTAGAAAATAATATAGATTTTTTAAAGGATGCTTCATGGGTCATAATTTGAGTGATGCATTCGACTCAA
CATAAATAATTCTAGAGGAGACGATCTACTATCAAATTCGGATCGTAAATCTGTTTCTAAAGAACGGAGAATATCTATAC
ATACCTGATTAGAATTCATCCGTCCTTCAGACAACATCTCAGACAGTCTGGTCTTGTATGTCTTAATCATATTCTTATGA
AACTTGGAAACATCTCTTCTAGTTTCACTAGTACCTTTATTAATTCTCTCAGGTACAGATTTTGAATTCGACGATGCCGA
GTATTTCATCGTTGTATATTTCTTCTTCGATTGCATAATCAAATTCTTATATACCGCCTCAAACTCTATTTTAAAATTAT
TAAACAATACTCTAATCCTAGGTCCCTATCGTCCATATAAAATGGATTACTTAATGTATTGGCAAACCGTAACATACCGT
TGGATAACTCTGCTCCATTTAGTACCGATTCTAGATACAATATCATTCTACGTCCTATGGATGTGCAACTCTTAGCCGAA
GCGTATGAGTATAGAGCACTATTTCTAAATCCCATCAGACCATATACTGAGTTGGCTACTATCTTGTAGTGGCCTCATCT
TCTGGCTCTCCTGATCTTTCCAAAGATTTCCAAAGATCACACATTAGCTGTATCTTATATCATTAGGTAAAGTAGGACAA
AGGGTCTCTCGCTTTGTTTTTACTCTCTAGCAGTAAATAAGTACGATCTTGGGATATCGAATCTAGGTATTTCTTTAGCG
AAACAGTTACGTGGATCGTCACAATGATAACATCCATTGTTAATCTTTCATCTAGGGTTTCGACATCTGGATTTCAGATA
TAAAAATCTGTTTTCACCGTGAGGCGCAATATTCATGGCACTATGAATTCAACAACACCCTCGTACTAGCAGTAAATTCC
TGTGTCCTGAGAGAATATCCTCTAGAGAATCAGTATCCTTTTTGATGTCTGATGAGATGTTTACCTCTACAAATATCTGT
TCGTCCAATGTTAGAGTATCTATATCAGTTTTGTATTCCAAATTAAACATGGCAACGGATTTAATTTTATATTCCTCTAT
TAAGTCCTCGTCGATAATAACAGAATGTAGATAATCATTTAATCCATCGTACATGGTTGGAAGATGCTCGTTGACAAAAT
CTTTAATTGTCTTGATGAAGGTGGGACTATATCTAACATCTTGATTAATAAAATTTATAACATTGTCCATAGGATACTTT
GTAACTAGTTTTATACACATCTCTTCATTGGTAAGTTTAGACAGAATATCGTGAACAGGTGGTATATTATATTCATCAGA
TATACGAAGAATAATGTCCAAATCTATATTGTTTAATATATTATATAGATGTAGTGTAGCTCCTACAGGAATATCTTTAA
CTAAGTCAATGATTTCATCAACAGTTAGATCTATTTTAAAGTTAATCATATAGGCATTGATTTTTAAAAGGTATGTAGCC
TTGACTACATTCTCATTAATTAACCATTCCAAGTCACTGTGTGTAAGAAGATTATATTCTATCATAAGCTTGACTACATT
TGGTCCCGATACCATTAAAGAATTCTTATGATATAAGGAAACAGCTTTTAGGTACTCATCTACTCTACAAGAATTTTGGA
GAGCCTTAACGATATCAGTGACGTTTATTATTTCAGGAGGAAAGAACCTAACATTGAGAATATCTGAATTAATAGCTTCC
AGATACAGTGATTTTGGCAATAGTCCGTGTAATCCATAATCCAGTAACACGAGCTGGTGCTTGCTAGACACCTTTTCAAT
GTTTAATTTTTTGAAATAAGCTTTGATAAAGCCTTCCTCGCAAATTCCGGATACATGAACATGTCGCCAACATGATTAAG
TATTGTTTTTCATTATTTTTATATTTTCTCAACAAGTTCTCAATACCCCAATAGATAATAGAATATCACCCAATGCGTCC
ATGTTGTCTATTTCCAACAGGTCGCTATATCCACCAATAGAAGTTTTCCCAAAAAGATTCTAGGAACAGTTCTACCACCA
GTAATTTGTTCAAAATAGTCACGCAATTCATTTTCGGGTTTAAATTCTTTAATATCTACAATTTCATACGCTCCTCTTTT
GAAACTAAACTTATTTAGAATATCCAGTGCGTTTCTACAAAAAGGACATGTAAACTTGACAAAAATTGTCACTTTGTTAT
TGGCCAACCTTTGTTGTACAAATTCCTCGGCCATTTTTAATATTTAAGTGATACAAAACTATCTCGACTTATTTAACTCT
TTAGTCGAGATATATGGACACAGATAGCTATATGATAACCAACTACAGAAGACAAACGCTATAAAAAACATAATTACGAC
GAGCATATTTATAAATATTTTTATTCAGTATTACTTGATAACATTGTGTATGAGAACATCGATAAGTTCATCGGGAATTA
CATACATACTATCTTTAATAGAACTCTTTTCATCCAGTTGATGGATTCGTTTCTAGATGATATGTATTTCCTGTTGAATT
TCATTGATTGTTCACCAAACAACTTTTAAATACAAATATATCAGTAGAATAAGAACTATAAAAAAATAATAATTCGAATC
AACTTGTCTTCTAGAAGTTGATACAACATAGGAATCTCCTTTCACTTTATCTCATTTGAGAATAAAAATGTTTTTGTTAA
CCACTGCATGATGTACAGATTTCGGAATCGCAAACCACTTGTGGTTTTATTTTATCCTTGTCCAATGTGAATTGAATGGG
AGCGGATGCGGTTAGTACATTCCCGTTTTTAACTTCCTGCAGCCATTTTTATGATCGTCTTTTGTGGAATTTCCCAAATA
GTTTTATAAACTCGTTCTGGAAGGTTTGTATTCTGAATGGATCCACCATCTACCATAATCCTATTCTTGAGCCAGACAAG
GTCTTCCCGATAATCCTGGGTGTACCGTAAACATTCTGTAGGAGAATGATGGTTGGTGTAATAAAAAAATTATTTAATTT
TTCATTAATAGGGATTTGACGTATAGCGTACAAAATTATCGTTCCTGGTATGTTCGAGGCCACCATTTATATCTAAAAAT
TAGATCAAAGAATATGTGATTATCTTTTGCTATATTGTTCGTTCTCCGATAACATGTTAATTTCCAATACCAACGGTTTT
TGATCTCCAAAAAACAAAATAACTAGTATAAAATCTGTATCGAATGGGAAAAACGAAATTATATAATCGGAACATTGAAC
GTATTAATACTTAATTCTTTTTCAGTGGTAAGAACCGATAGGTTATTGACATTGTATGGTTTTAAATATTCTATAACTTG
AGACTTGATATGACGAATTGAAAATTCCGTGTTTACCGCGTAAATTCATATATGCTCTAGATTTTTTATCTCAAGGTTTA
ATTTATCGTTTTGTAGTATTTAATTTTGTAGTTAATTTATCACATATCACATTAATTGACTTTTTGGTCCACTTTTCCAT
ACGTTTATATTCTTTTAATCCTGCGTTATCCGTTTCCGTTATATACAGGGATAGATCTTGCAAGTTAAATAGAATGCTCT
TAAATAATGTCATTTTTTATCCGCTAAAAATTTAAAGAATGTATAAACTTTTTTCAAAGATTTAAAACTTTTAGGTGGAG
TTACTAAATGATTTATCCAATACAGAATGTCTGTGATTCGTGTTAAAACCATCGGAAAAAGAATAGAAATAAAAATTATT
ATAATGGTGGAATTCAGTTGGAATATTGCCTCCGGAGTCATAAAAGGATACTAAACATTTTGATACAAAAATAACAAAAT
CCAAACATTACAAATCTAGAGGTAGAACTTTTAATTTTGTCTTTAAGGGATTTTCCCGTAGTTGAGGTTTAAAGAAATAC
GCGATGCCAGCGGTTGTAGATGACATAATAAATTGGTAAATCCTAGTTCTGGTATTTTACTAATTACTAAATCTGTATAT
CTTTCCATTTATCATGGAAAGAATTTACCAGATATCTTCTTTTTCCAAACTGCGTTAATGTATTCTCTTACAAATATTCA
CAAGATGAATTCAGTAATATGAGTAAAACGGAACGTGATAATTTCTCATTGGCTGTGTTTCCAGTGATAAAACATAGATG
GCATAACGCACACGTTGTAAAACATAAAGGAATATACAAAGTTAGTACAGAAGCACGTGGAAAAAAGTATCCTGGTCTTC
TAGAATTAATAAACAAACAACCAAAAAATATGGAATTGTATTTTCTACCCATAAGTTATCTCTACAAAACTATTTAGTTA
TGGCACTATTTATCCTACCACCATGAAGCTAAATCTATACAGCGAATAGATTCAGAATTTCTACATATATATATTGTACG
CTAATAATTCTTTTGGATATTCTATGGCGTACAAAGGAATATACGTTCGATATTAGTACAGAAACATGGAATAAATTATT
ATCCAATTATTATATGAAGATGATAGAGTTTTATGTACTAAGTCCTATTCTCGCTGAGGAGTTGGATAACTTTGAGAGGA
CGGGAGAATTAACTAGTATTGTACAAGAAGCCATTTTATCTCTAAATTTACAAATTAAGATTTTAACATCTCCTTTTGTA
GACACGACTAAACATTTTGCAGAAAAAGTTTATTATTATTTAGATAATCGTATACTTCATCAGTGTAGATAGTAAATGTG
AACAGATAAAAGGTATTCTTGCTCAATAGATTGGTAAATTCCATAGAATATATTAATCCTTTCTTCTTGAGATCCCACAT
CATTTCAACCAAAGACGTTTTATCCAATGATTTACCTCGTACTATACCACATACAAAACTAGATTTTGCAGTGATGTCGT
ACCTGGTATTCCTACCAAACAAAATTTTACTTTTAGTTCTTTTAGAAAATTCTAAGGTAGAATCTCTATTTGTCAATATG
TCATCTATGGAATTACCACTAGCAAAAATGATAGAAATATATATTGATACATCGCAGCTGGTTTTGATCTACTATACTTT
AAAAACGAATCAGATTCCATAATTGCTTGTATATCATCAGCTGAAAAACTATGTTTTACACGTATTCCTTCGGCATTTCT
TTTTAATGATATATCTTGTTTAGACAATGATAAAGTTATCATGTCCATGAGAGACGCGTCTCCGTATCGTATAAATATTT
CATTAGATGTTAGACGCTTCATTAGGGGTATACTTCTATAAGGTTTCTTAATTAGTCCATCATTGGTTGCGTCAAGAACT
ACTATCTGATGTTGTTGGGTATCTCTAGTGTTACACATGGCCTTACTAAAGTTTGGGTAAATAACTATGATATCTCTATT
AATTATAGATGTATATATTTCATTCGTCAAGGATATTAATATCGACTTACTATCGTCATTAATACGTGTAATGTAATCAT
ATAAATCATGCGATAGCCAAGGAAAATTCAAATAGATGTTCATCATATAATCGTCGCTATAATTCATATTAATACTTTGA
CATTGACTAATTTGTAATATAGCCTCGCCACGAAGAAAGCTCTCGTATTCAGTTTCATCGATAAAGGATACCGTTAAATA
TAACTGGTTGCCGATAGTCTCATAGTCTATTAAGTGGTAAGTTTCGTATAAATACAGAATCCCTAAAATATTATCTAATG
TGGGATTAATCCTTACCATAACTGTATAAAATGGAGCCGGAGTCATAACTATTTTACCGTTTGTACTTACTGGAATAGAT
GAAGGAATAATCTCCGGACATGATGGTAAAGACCCAAACCTTATATTAAGATTATCTATCATGTCTATTCTCCCACCGTT
ATATAAATCGCCTCCGCTTTTAAAATCACTTTAATAACGTTCGTATATCGTTATCGTCGTATAAATTAAAGGTGTGTTTT
TTGCCATTAAGAGACATTATAATTTTACCTTATTATAAAATAATAAGAAATACATACGAATAACAAAAATAAAATAAGAT
ATAATAAAGATGCCTTGAGATCAATTTTGTTCAACTTGTCCAAATTCTACTTACAGAAGATGAGGAATCGTTGGAGATAG
TATCTTCCTTATGTAGAGGATTTGAAATATCTTACGATGACTTAATATCGTACTTTCCAGATAGGAAATACCATAAATAT
ATTTCTAAGGTATTTGAACATGTAGATTTATCGGAGGAATTAAGTATGGAATTCCATGATACAACTCTGAGAGATTTAGT
ATATCTTAGATTGTACAAGTATTCCAAGTATATACGGCCGTGTTATAAATTAGAGATAATCTAAAAGGTATAGTTGTTAT
AAAGGACAGAAATATATTGATGACTTGATAGAATATTGAGTTGTGAAATGTTGATGCATTTATACAAATTGGAATATTTG
TGGATACAATGAGTTTTGCAAGTACTAAGTAAGACGTTAGAGACAAGAGACGTAAATATTCTAAATTACAATACAGGCAA
TTAAAAATTATTATAGAAAGACTAAGCCAGTATATCTTAAGGATAATTTACTACTGAGTATAAATAATTCATTTTACTTT
AACGATAGTCTGTTAATAACCAATACTAAAAGTGATATATATTCATGAAGGTGAGGAACCTTGATAGATAACATCTTTGG
CAAATTGATTACCTTAAAGGGTGAGTTAATATGCATAACTACTCCTCCGTTGTTTTTCCCTCGTTCTTTTTCTTAACGTT
GTTTGCCATCACTCCACCCTGTTTATCGTTGATATTGGCCGGAAAGTTTCTATTGGCAATTGTAGATATAACTTCTGGTA
AATATTTTTCTACCTTTTCAATCTCTTCTATTTTCAAGCCGGCTTACTGAAACTCTTCCCACTGATTCCTTTTTCGATGC
CGTTGTGTCGAACATGATGAACGATCGTCATAACACACTTTTGACGGTAGTCCGGAGGACTAACCGACGAGTCACGCCCC
GTTTGTAGATTTTAGTTTGATATACTATTATTTGTTATAGTAATTTATATTTTTACGGTACGTCTAGTAAGTAGAAATTA
TCAAATATTGTTGGTGTTGGTGGCGCTAGTCATCACATTAACTATTTTTTATTACTTTATACTATAATACTGACAGAACT
CTAGTGATATGTGATTTTTTATCAACCACTCAAAAGTAATTGGAGTGTTCATATCCTCTACGGGCTATTGTCTCATGACC
GTGTATGAAATTTAAGTAACACGACTGTGGTAGATTTGTTCTATAGAGCCGGTTGCCGCAAATAGATAGAACTACCAATA
TGTCTGTACAAATGTTAAACATTAAGATGGAATATAAAATAACTACAGTTTGAAAAATAACAGTATGTCCAACCGCCTTT
CTGGATCCTATGTATTTATTATCTTGTCTCGGTGGCTGATTAGGCTGTGGTCTATCGTTGTTATACATAAAGGTGATCAG
ATACAAATTGATAAATTAAAGTGTTACATCGACTCATAATATTATATTTTTTATCTAAAAACTAAAAATAAACATTGATT
AAATTTTAATATAATACTTAAAAATGGATGTTGTGTCGTTAGATAAACCGTCTCGATCATTTCTATAATTTAGGAGTGAT
CATCAAATGGATGCTAATTGACGGCCGCCATCATGATCCTATTCTAAATGGATTGCGTGATGTGACTCTAGTGACTCGGT
TTGTTGATGAGGAATATCTACGATCCATCAAAAACAACTACATCCTTCCCGATTTACTAAGTAATTATGCTCTACAAAAT
GTCATGATTAGTACGCTAGTCTTAAATGGAGATGCCCGTTTCCAGATCACACATCACATGAAAAAAGATGTATTACCTTA
ATAAGATAGTCCGCAACAAAGTAGTTATTAACTTTGATTATCCTAATCAGGAATATGACTATTTTCACATGTACTTTATG
TTGAGGACCGTATACTGCAATAAAACATTTCCTACTACTAAAGCAAAGATACTATTTCTACAACAATCTATATTTCGTTT
CTTAAATATTCCAACGACATCAACTGAAAAAGTTAGTCATGAACCAATACAACGTAAAATATCTCCTAATAAATAGAAAC
GTACTACTGAGATATACTACCGATATAGAGTATAATGATTTAGTTATTATCTATGAAAACTGTGTTTCAGGTATTTAACG
AATCATCCATAAATTATACTCCGGTTGATGATGATTATGGAGAACCAATCATTATAACATCGTATCTTCAAAAAGGTCAT
AACAAGTTTCCTGTAAATTTTCTATACATAGATGTGGTAATATCTGACTTATTTCCTAGCTTTGTTAGACTAGATACTAC
AGAAACTAATATAGTTAATAGTGTACTACAAACAGGCGATGGTAAAAAGACTCTTCGTCTTCCTAAAATGTTAGAGACGG
AAATAGTTGTCGATAGCCGAATTATAATAATCAATAATATATCTTATATCTGTTTAGAAAAATGCTAATAAATCGGAAGC
CATTTGATATCTATAATAGGGTATCTAATTTCCTGATTCAGATAGCGTACGGCTATATTCTCGGTAGCTACTCGTTTGGA
ATCACAGACATTATTTACATCTAATTTACTATCTGTAATGGAAACGTTTCCCAATGAAATGGTACAATCAGATACATTAC
ATCTTGATATATTTTTTTAAAGAGGCTGGTAACAACGCATCGCTTCGTTTACATGGCTCGTACCAACAATAATAGGGTAA
TCTAAAGGGCATATAATCATGAATGCTGATGAACAGGTTATCCAAAGCGGTAATAGAATACGATGATATTAAAATTATTT
CTAATAACACTACCAGTATCAATTTATCATATATCACATCCGGCAAAAATAATATGATTAGAAGTTATATCGTCGCTCGG
CGAAAGATCAGACCGCTAGATCCGTAATTGGTCCCAGTACATCTATCACCGTTAATGAGGTAGGAATGCCCACATATATT
ACAAAAAATAAAATACATTTATTGCCTGGTGATTGGGTAGAAGTAGCTGTTCAAGAATATACAAGTATTATTTTTGGAAG
ACAACCGTCTCTACATAGATACAACGTCTCAGATACTATCAAAATATCTCCCGGACTCGCAATGTAATCTAATGCAACCA
AGGGCCACTCGAGTATTGGGTAGAGTCTTACCTTACTATCTTCCAGACTCTAAGGATCCAGAAGGAAGAGGTTATATTCT
TAATTCTTTAACAAAAGGATTAACGGGTTCTCAATATTACTTTTTGATGCTGGTTGCAAGATCTCAATCTACTGATATTG
TCTGTGAAACATCACGTACCGGAACACTGGCTAGAAAAATCATTAAAAAGATGGAGGATATGGTGGTCGACGGATACGGA
CAAGTAGTTATAGGTAATACGCTCATCAAGTACGCAGCCAATTATACCAAAATTCTAGGCTCAGTATGTAAACCTGTAGA
TCTTATCTATCCAGATGAGTCCATGACTTGGTATTTGGAAATTAGTGCTTTGTGGAATAAAATAAAACAGGGATTCGTTT
ACTCTCAGAAACAGAAACTTGCAAAGAAGACATTGGCGCCGTTTAATTTCCTAGTATTCGTCAAACCCACCACTGAGGAT
AATGCTATTAAGGTTAAGGATCTGTACGATATGATTCATAACGTCATTGATGATGTGAGAGAGAAATACTTCTTTACGGT
ATCTAATATAGATTTTATGGAGTATATATTCTTGACGCATCTTAATCCTTCTAGAATTAGAATTACAAAAGAAACGGCTA
TTACTATCTTTGAAAAGTTCTATGAAAAACTCAATTATACTCTAGGTGGTGGAACTCCTATTGGAATTATTTCTGCACAG
GTATTGTCTGAGAAGTTTACACAACAAGCCCTGTCCAGTTTTCACACTACTGAAAAGAGTGGTGCTGTAAAACAAAAACT
TGGTTTCAACGAGTTTAATAACTTGACTAATTTGAGTAAGAATAAGACCGAAATTATCACTCTGGTATCCGATGATATCT
CTAAACTTCAATCTGTTAAGATTAATTTCGAATTTGTATGTTTGGGAGAATTAAATCCAGACATCACTCTTCGAAAAGAA
ACAGATAGATATGTAGTAGACATAATAGTCAATAGATTATACATCAAGAGAGCAGAAATAACCGAATTAGTCGTCGAATA
TATGATTGAACGATTTATCTCCTTTAGCGTCATTGTAAAGGAATGGGGTATGGAGACATTCATTGAGGACGAGGATAATA
TTAGATTTACTATCTACCTAAATTTCGTTGAACCGGAGGAATTGAATCTTAGTAAGTTTATGACACAGAATAAAGCTCAA
TAAGATGACTGTAGAACTCATGAATCTAAAAGAATTGGGTTCTTTCGATTTGGAGAACGTCAACGTGTATCCTGGAGTAT
GGAATACATACGATATCTTTGGTATTGAGGCCGCTCGTGGATACTTGTGCGAAGCCATGTTAAACACCTATGGAGAAGGT
TTCGATTATCTGTACCAGCCTTGTGATCTTCTCGCTAGTTTACTATGTGCTACGAGCTAGATTAACGATAATAGTAGCTG
CCACTTTTTAGCAAGGTCCCTAATATAGGAACTGGATATTACAAATACTTTATCGACTTGGGTCTTCTCATGAGAATGGA
GCAAAAACTAATTTGCAGACGTAAAAATGCTGCCTCCGCTGTCTTAATAGTATATAATAACATCTTACTCTGGCGGTGGG
GCAAAGATGAATCAAAAAAGTTGGCCTGTATATGTAAATATGGCATGATCTTTGTCTATTACAAGCTCGGTTTTAACTTT
ATTTCCTGTAATAATTTCTCTCATCTGTAGGATATCTATTTTCTTGTCATGTATTGCCTTCAAGACGGGACGAAGACGTT
TCCTCTGTACACATAAATACAAAGCAAAAAGATATAAAATGCGTATTCCAATGCTTCTCTGTTTAATGAATTACTCAATG
AATATTTTATTCTATGTTAGAATAATAATATTTGAGAGTATTGGTAATGTATAAACTCTTTAGCGGTATAATTAGTTTTT
TCTCTCGATTTCTATTTTTAGATGTGATGGAAAAATGACTAAATCTGGAGCCATTGTCTTAACTATAATGGTGCTTGTAT
CGAAAAACTTTAATGCGGATAACGGAAGCTCTTCGCCGCGACTTTCTACGTCGTAATTGGGTTCTAATGCCGATCTCTGA
CTTAACTACGGAGATGGCGTATTTAAGAGTGGATTCTTCTACCGTTTGAAAGAACAGACCTCTCTTAATTTCAGAAGAAA
ACTTTTTCGTCATTACCCAAGTTTGAGATTTCATAATATTGTCAAAAGACATGATAATATTAAAGATAAAGCGCTGACTA
TGAACGAAATAGCTATATGGTTCGCTCAAGAATATAGTCTTGTTAAACGTGGAAACGATAACTGTGCTCTAAATTAAATA
TATACGTTTTTTAAGTCACTATTTTTATAACTAACGATTACATCACCTCTAACATCATCATTTACCAGGATACTGATCTT
CTTTTGTCGTAAATACATGTCTAATGTGTTAAAAAAAGATCATACAAGTTATACGTCATTTCATCTGTAGTATTCTTGTC
ATTGAAGGATAAACTCGTACTAATCTCTTCTTTAACAGTCTGTTCAAATTTATATCCTATATATGAAAAAATAGCAACCA
GTGTTTGATCATCCGCGTCAATATTCTGTTCTATCGTAGTGTATAACAATCTTATATCTTCTTCTGTGATAGTCGATACG
TTATAAAGGTTGATAACGAAAATATTTTTATTTCGTGAAATAAAGTCATTGTAGGATTTTGGACTTATATTCGTGTCTAG
TAGATATGATTTTATTTTTGGAATGATCTCAATTAAAATAGTCTCTTTAGAGTCCATTTAAAGTTACAAACAACTAGGAA
ATTGGTTTATGATGTATAATTTTTTTAGTTTTTATAGATTCTTTATTCTATACTTAAAAAATGAAAATAAATACAAAGTT
TTGTCCCCTACCCGTGCCTAGAGGATGTTCAAGCAGCTGGTATCTCTAGACAATTTACTTCTATGACTAAAGCTATTACA
ACACTATCTGATCTAGTCACCGAGGGAAAATCTAAAGTTGTTCGTAAAAAAGTTAAAACTTGTAAGAAGTAAATGCGTGC
ACTTTTTTATAAAGATGGTAAACTGTTAAAATGCTAAAAGAGATCGTATTTTTGTTAGAGTATATAACGTTATGAAACGA
ATTAATTGTTTTATAAACAAAAATATAAAGAAATCGTCCACAGATTCCAATTATCAGTTGGCGGTTTTTATGTTAATGGA
AACTATGTTTTTATTAGATTTGGTAAAATGAAATATCTTAAGGAGAATGAAACAGTAGGGTTATTAACACTAAAAAATAA
ACACATAGAAATAAGTCCCGATGAAATAGTTATCATCGTATTTCAAAAAGAGCTTATATGGCACGACATAGTGACTAGAA
CTAAGATTCCATTATCTAAGAGATGTAAAAAATGTGCAGTTGGTAGATGCTATAACTTGGAAATAACGAACTGCGGAACG
GGATCTCGCATCTTCCACGTAAAGGAGAAGCCTGAATATCGTTAAAAATAATATCTATTGTTTGGAATATATTAATACAC
ATAATGAAGTGGGTATTAAGTCCGTCAAAACTCAGAAATAGTGCGAGGTTAGCAGACATCCAAGACATTATGCTACAGTC
ATGAATAACTTATAAAAAGAACGATATAGTCAGAGTGTTTAACGAATACGGATTTGTTCTTGTAGATAATGTTGATTTCG
CTACAATTATAGAATATGGAAACTTTTTCTGTAAGCGATATGACCTTAATAGATATATTAATACTTTTGTAGGGTAACAG
AGGTTCTACGTCTTCTAAAAATAAAAGTTTTATAACATCTGGCCTGTTCATAAATAAAAACTTGGCGATTCTATATATAC
TCTTATTATCAAATCTAGCCATTGTCTTATAGATGTGAGCTACTGTAGGTGTACCATTTGATTTTCTTTCTAATACTATA
TATTTCTCTCGAAGAAGTTCTTGCAGATCATCTGGGAATAAAATACTACTGTTGAGTAAATCAGTTATTTTTTATATCGA
TATTGATGGACATTTTTATAGTTAAGGATAATAAGTATCCCAAAGTAGATAACGACGATAACGAAGTATTTTAGCAGTTG
AATTTGTCATTTATGATATTTATACGTTTGATTCGTTCAAGAATAAACGATTGGTATTTGTACAGCAAATGATATGATTT
TTAATCAAGATTCATTTTTAAAATATTTATTAGAACATCTGATTAGAAGCCACTATAGAGTTTCTAAACATATAACAATA
GTTAGATACAAGGATACCGAAGAATTAAATCTAACCGTGCTCTGTGGGTACCGTTCGAATCACCAAATTTTACAAAAAAA
TCAATTAAGGAGATAGCTTCATCTATATCTAGATTAACCGGAGTAATTGATTATAAAGGTTATAACCTTAATATAATAGA
CNGGGTTATACCCTGGAATTATAGAAACAAAAAGTCACGCGATTTACTGGGATAAGATTTCCAAGTTACTGCTACAGCAT
ATAACTAAACACGTTATGTTCTTTATTGTTTGGGTAAAACAGATTTCTCGAATATACGGGCAAAGTTAGAATCCCCGGTA
ACTACCATAGTGGGATATCATCCAGCGGCCAGAGACCACCAATTCGAGAAAGATCGATCATTTGAAATTATCAACGTTTT
ACTGGAATTAGACATGCACTGACGCCAATATTCATTAATTCTATAATAAACTGAGGACCATGGTGGTTGTAGCGAACTAC
CTAGTAAAAAGTGATAATATCGCGTATTCAACCTTCTGGTAGAGAGGCTGCCACTACCGGAAGAGATTCATCAGCCACCA
TTCCTAGAACTAGGTCAATTGATATATTCATAGAGGATATTTCATCTCCGTAAATATATGCCATATATTTATAGAATATA
TCACATATCTAAATGAATACCGGAATCATAGATTTATTTGATAATCATGTTGATACAACTATATTACCTTATTACAATGG
CGCCAATCGTCAAGACTTCGAAGTGCTATTTTTATATGTACTGGAAAAATTCCTTTTCTACTATTGTCTGGATCTCCCAT
TACTAACACACCTAATACGCTGGGTCATATTATAGATTTAATGTCCGAAGAGACGATAGATTTTGAAGATGGTATGTAAG
GCTAAGGTATCGTTAGATATGAATATGTATAACGTGTCAATGGCAGTATTGGGACAACTTAATCTGATGAATAATTTAGA
TACGTTATTTCAGGAACAGGATAAGGAATTGTACCCAAATCTGAAAATAAATAATGGAGTGTTATACGGTGAAGAATTGG
TAACGTTAAACATTAGTTCCAAATTTAAGTACTTTATCAATCGGATACAGACACTCAAGGGAAAAATATATTCCCTCAGT
GAAGAAGACCTTGACTAGTATACTCTATTCTTCAAGAGATGTCTGAAACGTATTCTCTTCCACCACATCCATCAATTGTA
AAAGTTTTATTGGGAGAATTGGTCAGACAATTTTTTTATAATAATTCTCGTATTAAGTATAACGACTCCAAGTTACTTAA
AATGGTTACATCAGTTATAAAAAATAAAGAGACGCTAGGAATTACATAGATTTATCGAATAAAATTTGATAAATCTCTTT
TATACAAATACGAAAACGATATTATTGCTTTCTATTGCATGAGCAGATAGAACCTCTGTGTATGCTTAATGTGGTGTTAA
TCTGTTTGCGCTCTTTTTGATAATAGCTCCACCTGTCCGTTCAATTTATACGGATTTCTACTAGATCGGTAGCAAATTGT
CTAGATAAAATACTGAATCAAATATGTTGCATGCTCTAAAATTAATATCTATTATTGTTTAAGAGAGAATTAAAAGAGGA
AAGTGATGAACATATAACAGTAAAAGAATTCGGAAATGTAATTCTAAAACTTACAACGAGTGATAAATTATTTAATAAAG
TATATATAGGTTATTGCATGGCATGTTTTATTAATCAATCGTTGGAGGATTTATCACATACTAGTATTTACAATGTAGAA
ATTAGAAAGATTAAATCGTTAAATGATTGTATTAACGACGATAAATACGAATATCTGTCTTATATTTATAATATACTAAT
TAATAGTAAATGAGCTTTACAGATCTAGTATAATTAGTCAGATTATTAAGTGATTTGCGAGGATGACTCTCAAATATTTC
TGGTAGAGTATCCGTGTCCGCTATTTTATTAACTACTGATAACAAAATATTAGTATGTAACAGACGAGATAGTTTTCTCT
ATTCTGAAATAATTAGAACTAGAAACATGTATAGAAAGAAACGATTATTTCTGAATTATTCCAATTATTTGAACAAACAG
GAAATTAACGCCCTATTTATCCGGGTGGTATACCCAAAAGGGGTGAGAACGTTCCAGAGTGTTTATCCAGGGAAATCAAA
GAAGAAGTTAATATAGACAATTCTTTTGTATTCATAGACACTCGTTTTTTTATTCATGGTATCATAGAAGATACCATTAT
TAACAAATTTTTTGAGGTAATTTTCTTTGTTGGACGAATATCTCTAACGAGTGATCAAATTATTGATACCTTTAAAAGTA
ATCATGAAATAAAGGATCTAATATTTTTAGATCCAAATTCAGGTAATGGACTCCAATACGAAATTGCAAAATATGCTCTA
GATACTGCAAAACTTAAATGTTACGGTCATAGAGGATGTTATTATGAATCATTAAAAAAATTAACTGAGGATGATTGATT
AGAAAATATAAATTAATTTACCATCGTGTATTTTTATAACGGGATTGTCTGGCATATCATGTAGATAGTTACCGTCTACA
TCGTATACTCTACCATCTACGCCTTTAAATCCTCTATTTATTGATATTAATCTATTAGAGTTGCCTTTGACTTAATTTTA
AAACGTCAGTTTAGCCTTTTGATAAATCTCTTCTTGCTTTTTGACATATTAACGTATCGCATTAATACTGTTTTCTTAGC
GAATGATGCAGACCCTTCCACATCATCAAAAATAGAAAACTCGTTATTAACTATGTACGAACATAGGCCTCCTAGTTTGG
AGACTAGCGTAATATCAGAATTTACAATTGCTACAAAATGTTGATAATCCTTGAGGCGTACTACGTCTGACCCCATCACA
CTCGCGTGATAAAACAGAACCGTTGTTCAGGCGCAACCACAACTTAATTTCTTAAACCTAGGGATATGAGATGATTATTA
GCGAAGCTCCATATTCCAGACTAGGTAATGGGCTTTTACCTAAAGACAAGTTAAGTTCTGGCAATGTTTCATAAAATGGA
AGAAGGACATGTGTCCTTCAAGTTATTATCTTTTATCTTGAGCCTCTATCTCCAAAGCAGTTGCAGCTATGCATTTTCTA
TTTAAAATGGAAAAAGCTAACCCCGCAACGAGAGATCTTTAACAAAATTTGCATCTACATCATCCGTGGATATTTTGATA
TCCAATAGTTCCGAGATAATTTCTCCTCCGCAATACATTTCTCAAATGAATAAGTTTATTAGACACGTGGAAGTTTGACT
TACGATAGTTACATTCAATCTCGTCGTCCAATATTTTATATAAAATGTCGAATGCTTTCTAGCTCCCGGATTGAAAAACA
AAACTGTTTCGCGACCCATTAACGATAACAGGTGAATGAACAGCACTACCCATCACATTAGTTCCCAATGGATCAATGTG
TGTAACTCCAGAACATCTTCCATAGCCTATGTTAGGAGGTCGGTCTCACGATAAACTCTTTACATGGGAAAGGAGTTGAA
ATAGCTCGTTTCTATTTGTCCTGACAATATTTAGTTTATTCATAATATTAAGCATATCCTGAATAGTAAAGTTAGGTGTA
CTCATCATTTCTCAATCTCGTACTCCAATCATGTGTGGATGCTACTTCGTCGATGGAAACCATACAATCCTTTTTGATAG
GCTGTTGAGATTGATCATTTCCTCGTTTAGGTTTGGTACGTTGATTTCTAGCTAGGGTAACGTGCCCCTTGCATCATATA
GCGTCTGTATAGGGTGTCGGTAAAAGTCTATATTCCAATCTTATGAATGAGATTACCAATCAAGTCTCTCATATTCAGCA
GTTTATTGTCGTACTTTATATCGTGTTCATTAACGATATTTTGCAAAATAGTAATGATTCTATCTTTGTCTGTTAATAGG
CATCCAACATCGACATTCGACGTCAATTGTCTATAAAAGAGGGATAAAACTATTGTTTTGTTGGACTAATTCCTGAGGTA
AAGTGGAACGCGATCAAGATGAGTAGCTACGATTCTTTTTACAAAGACTTTATTTTTTAGATCATAGAGAGATTCATTAT
TTGTTCAGATGCGTCGACGCTGTAAAAGACGTCACTATTACCAAAAAAATAACATTATCGTGGCGCCTTATATAGCACTT
TTAACTATCGCATCAAAAGGATGCAAACTTACAGAAACAATGATTGAAGCATTCTTTCCAGAACTATATAATGAACATAG
TAAGAAATTCATTCATATGAAACTATCACGTTTATGATTTTGAACCGTATTACTCTACAGTAGCTCTGGCTATTCGAGAT
GAACATTCATCTGGCATTTTTAATATCCGTCAAGAGAGTTATCTTGTATTCATTATCTGAAATAACATATAGATTTTATC
TAATTAATCTAAAATCTGATCTTATGTATTGATTACAGTGTATGAAAAATTACAACTGGATACAGCCCGGCGCCAACAAT
GCAAAAACAATCTGCGCGCACCTAAAGGCGGTTCCGAGTCACAGATAATTGTTTCCTCTCCTTCGGGAGATCCTGCATAG
AAATATCTAGGACAATAGTTTCTATACTGTCTGTAACTCTGATAATCTCTAAAGTCACTAACTGATACCATGAAATTGAG
AAGATCAAACGCTGAAGTAATCAATTTTTCTGCCTCGTTTTTACTACAACTAGTTTTCATCAATGTAGTGACGATGTATT
GTTTAGTTACTCTTGGTCTAATACTGATGATAGAGATATTATTGCTTCCCATAATGGATCTTCTAGTAGTCACCTTAAAG
CCCATTGATGCGAATAGCAGATAGATAAAGTCTTGGTATGACTCCTTTCTAATATAGTACGGACTACCTTTGTCACCCAA
CTTTATACCCACATAAGCCATAACAACCTCTTTAATAGCCGTTTCATGAGGTTTATCAGCCATGAGCCTGAGTAGTTGAA
AGAATCGCATGAATCCCGTCTCAGAAAGTCCTATATGCATGATAGATTTATCTTTCCTGGGAAACTCTCGTATAGTTATA
GATGAAATACTCTTCAAAGTTTCTGAAATAAGATTAGTAACAGTCTTACCTCCGACTACTCTGGGTAACAAACATACTCT
AATAGGTGTTTTCTCTGCGGAGATAATATCAGAAAGGATAGAGCAATAAGTAGTATTATTGTGATTATAAAGACCGAATA
CATAACAGGTAGAATTTATAAACATCATGTCCTGAAGGGTTTTAGACTTGTATTCCTCGTAATCTATACCGTCCCAAAAC
ATGGATTTTCAGAAGACTCACAAATTGCACGTTTGGAAGCGCCACGGTTACATTCACTGCAGCATTTTGAGGATCGCGAG
TATGAAGTACGATGTTATTGTTTACTGGTATATCTGGAAAGAAATCTACCAGTCTAGGAATAAGAGATTGATATCGCATA
GAAATAGTAAATCGAAGATATATCAACGTAGTGAGATCGTGTATTAAGTCTCGGGGTGCTGAGTAGATCGTAAAAGCAGG
TTTTTCCGAACTAATGTTAATTGGATGATTAATATGCGCAACAAAAATTATGAAATAACTCTTCGCCAAATGTCTATTCT
ATTGCAGTTAATGATGAAACGAGAATAAATTCAGATGATATAATCTAGCCGGAATAAAGTCCGGTTCTTAATATTGTATT
GTTTATACTCAAGATATTCGTTAAACGAATTAAAATTATTTAATTTAATACATTCCCATATCCAGACAACAATCGTCTGG
ATTAATCTGTTCCTGTCGTCTCATACCGGACGACATATTAATCTTTTTATTAGTGGGCATCTTTTTAGATGGTTTCTTTT
TCCCAGCATTAACTGATTCGATACCTAGAAGATCGTGATTGATTTCTCCGACCATTCCACGAACTTCTAATTGGCCGTCT
CTAACGTAATAGATGTTCTTATTAACTGTTTCAATATAATCATCGTAACTACTTCTAACGGCTAAATTTTTTATCCGCCA
TTTAGAAGCTAAAAATATTTTTATTTATGCAGAAGATTTAACTAGATTATACAATGAACTAATATGATCCTTTTCTAGAT
TATTTACGAACTTGGTATTTCTTGTTTCTGGAGGAGGAGAATTTAAATTCGGACTTGATTCGGATTTTGTGGGTTCTTGA
TCTTATTATACAGCGTGTATAGGATGGTGACGGTAACTGCTACACAAATACCGATCAACAGAAGAATACCAATCATTTAT
TGACAATAACTTCACTATGATCAAGTATGTAATAATCATCTTTTCACTAAGTAAGTAGTAATAATGATTCAACAATGACA
CGATATATGGACGATAATAATTTAGTTCATGGAAATATCGCTATGATTGGTGTGAATGACTCCGCTAACTCTGTGGGGTG
CACATCTATAAAAAACTCTAGAAATGAGAAAAACAAATAAACAAAGTGGAATATAAACCATATAAAAACAATAGTTTGTA
CTGCAAAAATAATATCTATTTTTGTTTTCGAAGATATGGTAAAATTAAAACAAGCATGTTATAACTAACAGCAGCAACGG
CTCGTTACTGTATTTTCTTGCTCAAATAATACGAATATATCACCCATCCATTTTATACGATGTTTATATACTCTAATCTT
TAATAGATCTATAGATGACGGGTTTACCAATAGGCATAATGATGACCCTACCTGATGAATCTGACAATGTACTGGGCCAT
GTAGAATAAATTATCAACGAATTATCGTCTACGAACATTTATATCATTTGTTTTAATTTTAGGACGTGAATAAATAGATA
TAAAATAGAAAATAACAGATATTACAACCAGTGTTATGGACGCACCCAACCATGTAGGCAGTTTTATTTTATCGTTTACT
ACAGGTTCTCCTGGATGTACGTCACCAACTGCAGACGTAGTTCTAGTACAATTAGACGTAAGTTCCGCTTGGGAATTTTT
TAACGCTAACAAACGTCACAATGTTCTACACTTGTCCTGATAGATAACAGAGTAACAGCTGCCCCCATTCTTAATAATCC
GAACCACGATACATTTGAGTTACTAAGCAATAGGTAATAACTAAGCTAGTAAGAGGCAATAGAAAAGATGAGATAAATAT
CATCAATATAGAGATTAGAGGAGGGCTATATAGAGCCAAGACGAACTATTTTTGAAGATTCCCAAATAATCATTCATTAT
TCCTCCATAATCGTTTTGCATCATACCCCCATCTTTAGGCATAAACGATTGCTGCTGTTCCTCTGTAAATAAATCTTTAT
CAAGCACTCCAGCACCCGCAGAGAAGTCATCAAGCATATTGTAATATCTTAAATAACTCATTTATATATTAAAAAATGTC
ACTATTAAAGGTAAGTCCCGTGTTACAAGATTTTTAGCGTATTATCCTCCGATGATGTGTTATTTTTTAACTGCTACACC
TAGACCAGCTAACCAAATTTATTGTAATAGTATTATTAATATTGCCAAGTTATCCGATCTAAAAAAACTATCTATATAGT
AGATAGTTTTTTGAGCCATATTCCACAGACAATATTAGAAATATGGTAAAACGACTAGATGGACCATCTAATAAATATCA
TATATATACCGAGAAGTTATTATCTGTAGACGAGCCTAGAAACCAACTTATTCTTGATACCCTGGTAGAAGAATTCAAGT
CAGGAACTATTAATAGAATTTTAGTTATGGGAGGTATAGGACGGCTGAGAAGTTCTCGGTTAAGTAAGCAAAGTCCTCGC
GAAATCCTCGTCTTTTTGCGACTCTTCATTCCGGAACGCATATTGGTGCTATCCATTTAGGTAGTAAAAAATAAGTCAGA
ATATGCCCTATAACACGATCGTGCAAAATCCATAGGGATGCCTTGTATCCGCTTAAAAATAAGAATGAAATAACATAGGA
TTAAAAATAAAGTTATCATCTGATTTATTACAGGAGATTTTCAGATTCTGTGGCTATAGAGAAGTATAATTCTTTGGTAG
AATGGGGAACATCTACTTACTGGAAAATAGGCGTACAAAAGTGAGACGTCCATATGATTATTATGATGGGTAAAAAATAA
ACCTAGTATATTTTGGAAGCGTCTTTATTTATTCAAAGACGGTGTGGCAGATAATATTTTATTCCTAGCGTTATAACAAA
ATCAGGAAAAAGATATTAGTAAAAGATGTAGACCATTTAATACGATCCAAGGTTAGAGAACATACATTTGAAGAAAAACA
CATTTTCCTTGAGATAGTTTAAGAAGTTTCTCTAAGGTATTAATTCTGCGGGATATACTAGACGGATTTTATAACGTTAG
TTAATAACATGCGGTTCAAAATAGAAAATTGTAAGGTTTTCAATATTGAACTAATTGTTTAAATAACTTTGCAAAAAGGA
CGAACAGGACAGGCCCGGCAACTTACTAATTATACACCTTATAATAGGTGTAAATATAGAAATTACATAAAAAATGTAAT
AACGTTAGTAACGCCATTATGGATAATCTATTTACCTTTCTACATGAAATAGAAGATAGATATGCCAGAACTATTTTTAA
CTTTCATCTAATAAGTTGTGATGAAATAGGAGATATATATGGTCTTATGAAAGAACGCATTTCCTCAGAGGATATGTTTG
ACAATATAGTATATAATAAAGATATACATCCTGCCATTAAGAAACTAGTTTATTGCGACATCCAACTTACTAAACATATT
ATTAATCAGAATACGTATCCGGTCGCGTGGAAAAAGCTCTCAAACTATAGAAATTATTTTTACTAATAGAACATGTGTGA
AAATATTCAAGGATTCTACTATGCACATTATTCTATCCAAGGACAAGGATGAAAAGGGATGTATAAACATGATTGATAAA
TTATTCTATGTATATTATAATTTATTTCTGTTGTTCGAGGATATCCATGATTTCTGAAAACACTGATTCAGAAATGGATC
AACGACTCGGGTATAAGTTTTTGGTGCCTGATCCTAAAGCCGGAGTTTTTTATAGACCGTTACATTTCCAATATGTATCG
TATTCTAATTTTATATTGCATCTCCCGTGATTAGCGAATTATGATAGAAATTAGCAATGTTAAAGTGACTCCTCCAGATT
ACTCACCTATAATTGCGAGTATTAAAGGTAAGAGTTATGGTGTAAATATCTTTAAAGAGGTAATGACCAAAGAGGGTATA
TCCATCACTAAAATAAGTAGTTATGAGGGAAAAGATTCTCATTTGATAAAAATTCCGCTACTAATAGGATATGGGAATAA
AAATCCACTTGATACAGCCAAGTATTCTATGTAATAATGTCGATGGAGGAAAAGATTACGAGCCAAACTCATTCACTTTC
TCGTTTTCCTCCGTATCCCCTCCTAATGTATTACCGACAAGATATCGCCATTACAAGATATCTCTGGATATATCACAATT
GGAAGCGTCGAATATATCATCGACAAAGACATTTATAACGGTCAATATTGTTTTGCTGTCTCAATATTTATCTAGAGTGA
GTCTAGAAACAGCAGCTAGTACGCAATATACAGAATTAAACGATTAACGAGTTTAAATATGAAATGCTGCATAACTTTTT
ACCTATAGCGATCCTTAAAGGCGAGATGTGATTAATAACGGAGACGGGGAGCTCCGGATCAAAGTACTTCTGTGACCACA
AGTTTGCTGCTTAGCAGATGCATCGAGAGGCGACATTACGACGTTTATCGATTTCAGCTGCACCTATAAACAGAATCTCA
GGGTAATCAAGTATTTATAATCGGGTTCTGTTTCAGAATATTCTTTTCTAAGAGACGCGACCGTCTGAAATATAATAACA
AAAAAAGTTCCTATTAAAAATTAGTGATCCATTTATTATAAAAAATTTTTATTCAAAACTTAACTACAATCTTTTATTTC
TAGCAATCAAGCACTCGACTGAATATTAGTACATTCATTGTCTATTATTAACGTATTTCTAAACCCAAAATGTATATGTT
GAACATCGGTTTATCTTCTGTCACCTTAACAATTCCTTTTTATTAAACTCCCATTTCTATTGTTTGTTCTAATATAAACG
AGTATAGCATCATTGCTAAATTTTTCAATAGTATCAAAAACAGAATCTATATTTCGTGATATACATGTGACCCGTTTACG
TTAAACCTTCATTCCATCAATTTTGAATATACTTTTAATTGAACAAAAGAGTTAAGTTACTCATATGGATGCCGTCCAGT
CTGTACATCAATCTTTTTAGCCAGAGATATCATAGCTACCATGAACGACATTCGCTGCGTCAGTATTTTGTATCCTTAAA
TAATAATCAAAATCGTATAAAGTTATATAATTATCGTGTTCAGATTGTGATCTTTTCAAATAGACTAAAAACCCCATTTC
TCTAGTAAGTATCTTATGTATATGTTTGTAAAATATCTTCATGGTGGGAATATGTTTATAGACGTGTATTGCATATCGAT
ATCTTTATTATTAGATAAATTTATCAATAAATGTGAGAAGTTTGCCTCGTTAAGGTCTTCCATTTAAATATTATATAAAT
ATTTGTTTTTAACATGACATCTATTTTAAATACACTTAGGTTTTTAGAAAAAACATCATTTTATAATTGTAACGATTCAA
TAACTAAAGAAAAGATTAAGATTAAACATAAGGGAATGTTATTTGTATTTTATAAGCCAAAGCATTCTACCGTTGTTAAA
TACTTGTCTGGAGGAGGTATATATCATGATGATTTGGTTGTATTGGGGAAGGTAACAATTAATGATCTAAAGATGATGCT
ATTTTACATGGATTTATCATATCATGGAGTGACAAGTAGTGGAGCAATTTACAAATTGGGATCGTCTATCGATAGACTTT
ATAGGACTATTGTTACAAAAGTTAATAACAATTATAACAATTATAACAATTATAATTGTTATAATAATTATAATTGTTAT
AATTATGATGATACATTTTTTGACGATGATGATTGATCACTATTACACAATTTTGTTTTTGTACTTTCTAATATAGTGTT
TAGGTTCTTTTTCATATGAGATGGATCACTCATTTGATAGTTTATCACCTACATCATCAAAAATAAGTAAAAAGGTGCTG
ATTTTTTATGATTTTGTGCGACAGCAATACATTCTTTTAGTTCGTATCAGATTATATTCTAGAGCTTCCTGACTACTAAC
GAAATTAATATGATTTGGCCAAATGTATCCATCATAATCTGGGTTATAAACGGGTGTAAACAAGAATATATGTTTATATT
TTTTAACTAGTGTAGAAAACAGAGATAGTAAATAGATAGTTTTTCCAGATCCAGATCCTCCTGTTAAAACCATTCTAAAC
GGCATTTTTAATAAATTTTCTCTTGAAAATTGTTTTTCTTGAAAACAATTCATAATTATATTTACAGTTACTAAATTAAT
TTGATAATAAATCAAAATATGGAAAACTAAGGTCGTTAGTAGGGCAGTCTCGACCGTTGAGAGATTGTAAGTTTAAAAAA
GACCAATGATAAATGGTTAGATATTAATAATGATAAAATTAGTAAATTAACAAATTTTAAGCGGTCAAGTTGACTATAAC
AGATAAGTCTTGACAGGGCTGAGAAATGAGTAATTTTTTATCATAAAAGTTGTAAAGTAAATAATAAACAATAAATATTG
AACTAGGAAGCAGAGGATCACTGTAACTCAGGGAAGCACGCTGCTAATAAATAATGATCGTAATGAACAGACTATTTATC
AGAATACTACAGTAGTAATTAATGATACAGAGACTGGATTCTTATAGTGATAATCCGTTTAGGAGAGCACATAGTGACGA
TTATCTTAATAAGCACAAGATCATGAATACGATGATATAGAATCATCGGTTGTATCATTGTCTGATTAGTTTCCTTTTTA
TAAAATTGAAGTAATATTATGATATTCCCTGTATTCGGCATTTCTAAAATTAGCAATTTTATTGCTAATAATGACTGTAG
ATATTATATAGACACTTTGCCGTGCTTCCGTAGAAGTATGGGATCATTACAAAATATTTTCTCTTTTTATGAAACTCTGT
TGATAAAACTAGAAGCAAAAAATCTGATAGGAAGAATAATGATTATATGGAGGAACACGATTATTATAAAATAACAATAG
TTCCTGGTTCCTCTTCCACGTCTACTAGCTCGTGGTATTATACACATGCCTAGTAGATGATCGTTTTTGGTTATCCTTGG
TTAAAATATCATGATTGTCCAATTTCCATCAATTTGTCGGATTATCTCACGGAATAATGATGGTATCATTACATGCTGTA
TATTCTATAGTCTTTGTAGATGTTATAACCACAAAAGTACAGAGGTATATCAACAATATTCTAACTCTTAACATTTTTAT
TTATTTAAAATGATACCTTTGTTATTTATTTTATTCTTATTTTGCTAACGGTATCGAATGGCATAAGTTTGAAACGAGTG
AAGAAATAATTTCTACTTACTAATAGATTATGTGGTAACGGGTGTTATTAATGGGGATGTATATTTTTCAAATAATGAAC
TAAGGATGAAAGGAGATGTTTTAGAAAAAATAAATATCACTACCGTTTTGTTGTATAAAAATAACAATTAACAATTATCA
ATTTTTTCTTTAATATTTACTATCTTGGTGGTAAAATAATCTCTTAGTACCATGACTCGTGGCAATAAATAATAAGTACA
TTCTGCGTTGTATTCAATAGAATGCTAATGTCAAGTTTATTCGAATAGATGTCTTATTAAAAACATATATAATAAATAAC
AATGGCTGAATGGCATAAAATTATCGAGGATATCTCAAAAAATAATAAGTTCGAGGATGCCGCCATCGTTGATTACAAGA
CTACAAAGAATGTTCTAGCGGCTATTCCTAACAGAACATTTGCAAAGATTAATCCGGGTGAAGTTATTCCCCTCATCACT
AATCATAATAAATATACTAACTCTCTAATGGATGAGAACCTTTTGCAACTGGTAATTAAAATAAAAAGTAATATTCATAT
GTAGTGTCAATTTTAAATGATGATGAAACTGTTATGGGAATTTGTATTTTGATAGGATCTATAATAATGTAGTAAATATA
AAATATATTCCTGAGCATATTCCATATAGATATAATTTTATTAATCGTACGTTCTCCGTAGATGAACTAGATGATAATGT
CTTTTTTACACATGGTTATTTTTTAAAACACAAATATGGTTGTTCACTTAATCCTAGTTTGATTGTCTCATTATCAGGAA
ACTTAAAATATAATGATATACAATGCTCAGTAAATGTATCGTGTCTCATTAAAAATTTGGCAACGAGTACATCTACTATA
TTAACATCTAAACATAAGACTTATTCTCTATATCGGTCCATGTGTATTGCTATAATAGGATACGATTCTATTATATGGTA
TAAATATATAAATGACAGGTATAATGACATCTATGATTTTACTGCAATATGTATGCTAATAGCGTCTACATTGATAGTGA
TCATATACGTGTTTAAAAAATAAAAATGAACTCTTAATTATGTTATACTATTAGAAATGGATAAAATCAAAATTACGATT
GTCAAAAATTGGTAATGTTGTTAGAACGATCTATAAAAATAAGTATTAAATACTTTTTATTTACGGTATTTAGGTTCATC
ATCGACTGTACGATACATAATGTTACCGTGTTGCTTACATTGCTCGTAAAAGACTTTCGTCAATTTGTCTCCTTCTCCGT
AAATTCCAGTGGGTCTTAGGCAACAAGTATACAATTTTGCGCCATTCATTTCTGTGCATGGAGTTCATTAAAATCCGGAA
CGTATAGTTTGATAATTGCTCAGGTATCTACAATTATTGGAAAGGCGTTATCTATTTCAAAGATCAGGTGAAATGAAAAG
ACATTTTCTTACAATAACGTTTGATATATTAATAAGCTCGGATAGGAAACACGGCGAGCCCTTTTGCATACACGGGTCAT
AATGTCCGCCACATCTATATATAACTTGTCAGGGATCTAACTTTAATATGTTCTCGTCTAAGAGATGAAAATCTTTGGAT
GGTTGCATGTGACTTTTCTCTAAAGGATGATGTTACCCGATCCTCTCTTAAATGACTCCATCTTATCCTTGGACAAGATT
CCTGTCGTGGGGCATTTCATGGAATCTATACCGGCAAACACGATAAAATATCTTAACTTTCCTCAGCGATCCACAGTCAC
TGGAAAGATGATAGATGACTATCTAACTCGTAAAAAAACCTATAATCATATAGAGGAGGTTTACAGCGGCGGCCACTATC
ATAGATCAAGAGATCTATCAGAACGAGTTGATTAATTCATTAGACGATAATGAAATTATCGATTGTATAGTTAACAAGTT
TATGAGCTTTTATAAGGTATGCTGTGATATATATCACGCATCAGGATATAAAGAAAAATCTAAATTAATTAGAGACTTTA
TAACAGATAGAGATGATACCGATACATATTTGATCATTAAGCTATTGCTTCCCGGATTAGACGATAGAATGTATAACATG
AACGATAAACAAATTATAAAATTATATAGTATAATATTTAAACAATCTCAGGAAGATATGCTACAAGATTTAGGATAGGT
GTTCATAGAATAACGAGTTTGCATTCTTTAGTAGAAACATGAAACCAGTACTCTACATCTAAACGGCCACGTCAATAACT
AAATGTTCCGGTCACGATGATAATACGTTAAGGGTTTTGCAAGACCAATTAACGATGGTTAAAATTAACAAGGATCCCAA
AAAATTCCAGAGTGGTTGGTAGTTAATAAAATCTATATTCCCAGAGTTTACATCTTCCAAGTCACATACAGCGAATGGAA
TATCGATTAGATTTCCTAGATTTACTAGGATTAGAGAAGATAAAACGTGGAAAGAATCTACTCATCTAAACGATTTAGTA
AACTTGACTAAATCTTAATAGTTACATATAAACTGAAAAATAAAATAACACTATTTTAGTTGGTAGTCGCCATGGATGGT
GTTATCGTATACTGTCTAAATGCGTTAGTAAAACATGGCGGAACGAAAAATATATAAAAAGAATGTATCAAGAATACCTA
TCAAGCACCCACAGGCGCCCGCTTAATTCATATTTGCTCACCATGAACAAAGATATATTAGTATTTCTGGTGATAAATTT
ACGGCGAGGAAAAAGTATATGGACGCCAAATTGTATAAGGATGTAAAGAAAAAGATTGTTGGACTGGATAATGGTCACTT
GTTACCACATAATTATATAATGTATAAATGCGAACCGTTTAAACATAGATATCCATTGGAAAAAACACAGTACACGAATG
ATTTTCTAAAGTATTTGGAAAGTTTTATAGGTAGTTGATAGAACAAAATACATAATTTTGTAAAAATACTTTTTATACAT
GACACAATTACCAATACTTTTGTTACTAATATATCTCACACTACACTTATATATGTGCATTCTTTATGACATCGACTATA
GATTATGAAGAATACTCCATAGAGTTGATTGTAAACAGCACTCTGTCCATAGGTGTATTTTAACACTAATTAGAGACTTA
AGATTTGACTTAAAACTTGATAATTAATAATATAACTCGTTTTTATATGTGGCTATTTCAACGTCTAATGTATTAGTTAA
ATATTAAAATATGCACAGGGATAATTTTTTCTATTTTAGAACGTAGGGTTGTATCTCTTGTTTAGATGGTTGGGAGGTAT
CTTGCCATGGACTAAGATATCTGAAACAAAGAATTCTGCATTAGTAAGTGCCGCAAAACAGAAATATGTTAACAATACTG
CGACTTTGTTAATGACCAGTTTGCAATATGCACCTAGAGTGCACCAACTCTTTGGCGGTCGTCGAGAAATGAATGGTATG
AAGTAAAATTAATACTTTACATGGCATTTTTCACGGTGGGTACGACGAGAACCTTCATGCATTTCCTGGAATATGAATGA
TGAGTAATGTGGCACTACTGCCTATTACACTCTATTGTCACATATCGCCACAAAAACTACTATGCTCTAAGTGTTGGGTC
CTTGGTCACACGCTTTGAGATTGTGTCATGGGAGCATGTCTTCAAATGGACTCCATGGAAGCTCTAGAGTATCTTAGTTC
ATAAAAGCTTCGGGTGTATAAACCTGGTGATGAGACTACCTCGACATATGTGTGCGCGGGAATAACTAACTTGACTGGAG
TATATATTTATTTCTTCATTACATAACACGTCTGTGTTCTAATTCTTCCAATTCTTCCACATCTCATATAATACAGGAAT
ATAATCTTGTTCGAAAATATGAGAAAGTGGATAAAACAATAGTTGATTTTTATCTAGGTGGCCAAATTTATTCCATATTT
TAGAATATGGGGAAAATATTCTACATATTTATTTTATAGATGCTGCTAATACGAATATTATGATTTTTTTCTAGATAGAG
TATTAAATATTAATAAGAACCGTGGGTCATTTATACATAATCTCGGGTTATCATCCATTAATATAAAAGAATATGTATAT
CAATTAGTTAATAATGATCATCTAGATAATAGTATAAGACTAATGCTTGAAAATGGACGTAGAACAAGACATTTTTTGTC
TTATATATTGGATACAGTTAATATCTATATAAGTATTTTAATAAATCATAGATTTTATATAGATGCCGAAGACAGTTACG
GTTGTACATTATTACATAGATGTATATATAACTATAAGAAATCAGAATCAGAATCATATAATGAATTAATTAAGATATTG
TTAAATAATGGATCAGATGTAGATAAAAAGATACGTACGATCCTATTATGTAAACAGTATCGACAACGCGGAATTGTTTG
AGATAGTGAGATTTGTGCATATAGTTCGTCATTATCTGCGTAGGTAATCTGCTAGTAAATATAAAATCTAAGTAGGATAA
AAACACTACATCATTGTTTCCTTTTAGTGCTCGACAGTGTATACTATTTTTAACACTCATAAATAAAAATGAAAACGATT
TCCGTTGTTACGTTGTTATGCGTACTACCTGCTGTTGTTTATTCAACATGTACTGTACCCACTATGAATAACGCTAAATT
AACGTCTACCGAAACATCGTTTAATGATAAACAGAAAGTTACGTTTACATGTGATTCAGGATATCATTCTTTGGATCCAA
ATGCTGTCTGTGAAACAGATAAATGGAAATACGAAAATCCATGCAAGAAAATGTGCACAGTTTCTGATTATGTCTCTGAA
CTATATGATAAGCCATTATACGAAGTGAATTCCACCATGACACTAAGTTGCAACGGTGAAACAAAATATTTTCGTTGTGA
AGAAAAAATGGCTTGCTGAATGCGGAATGTCAACCTCTTAAGGGTCAACCAGTTAAAGAAAAATACTCATTTGGGGAATA
TATGACTATCAACTGTGATGTTGGATATGAGGTTATTGGTGTTTCGTATATAAGTTGTACGGCTAATTCTTGGAATGTTA
TTCCATCATGTCAACAAAAATGTGATATACCGTCCCTATCTAATGGATTAATTTCCGGATCTACATTTTCTATCGGTGGC
GTTATACATCTTAGTTGTAAAAGTGGTTTTACACTAACGGGGTCTCCATCATCCACATGTATCGACGGTAAATGGAATCC
CATACTTGGCGGCGAGATTTATTGTGTATGGAAGAAGTAACACCATATTACATAATATATACAGGCTATTTACAAGATGC
ACCGTTATACCGTTCGATGATATAGTACGTACTATGCCAAATGAATCACGTGTTAAACAATGGGTGATGGATACACTTAA
TGGTATAATGATGAATGAATTCTTAAAAATAGCATCAACAATCAAATAATGTATCGTAGCCATACGAAACAGGGTATCTG
TAATATGTCTGACACCTAAAAGAATGTATATACGTGCGCAATTAGATCTAAAGAAGATGTTCCCAATTTCAAGGACAAAA
TAGCCAGAGTTATCACGAAATTGAAATAAACTGTATATTATACACTGGTTAACGCCCTTGGCCTAACCATTTTCTATGGA
GAGTTAAACTAACGTGTGCTAGGGTAAGGTTATTCAAAAATACGGCAAAATAATAATAAACATATTGGTGACAGACTACG
TAGACTGTTTATACAAGATTGAAATTATTTTCGCTCTCTCCAGCGTCAATCTCGTCAGTATTGACTCTTTTTGGGAAAAA
TTGGCGATAAGTTTCAAACTGTTGACTTCACTGATTGTCGCACTATAGATGCAATCAATAAGTGTGTAGATATCTTTACT
GAGGGAAAAATCAATCCACTATTGGATGAACCATTGTCTCCTGATACCTGTCTCCTAGCAATTAGTGCCGATAAAGAGTT
TTAACGGGATTAATGATGTAAAAGGTTTTTCAATATAGAACAAAATCTAACAGATACAAATTTTAAGAAATGGTGTAACT
CTCTGAAAGCTACGTTTATCGATGTGCACATTCCTAAGTTTAAGGTAATAGGTTCGTGGGCTAATACTTCCAGAGAGTGA
GGACAACTGTTGACACACTCCTCTCTCGGAATCAGTGTTCATCGACGTTCGTGAGCTGGTAAAAAATATGCCGTGGGATA
ATGTTAAGGATTGTACAGAGATCATCCGTTTCCAACCAGAGCTGGCTGTGACACCATTTCCTTGGGTTCATAAAATGAAA
CTATCACTGTAGAAAAATTTCTACATACGACGTTTATAGATGTTAATGAGGAGTATACAGAAGTATCGGCCGTTACAGGA
GTATTCATGACTAACTTTTCGATGGTATATCGTATGAAGGTCTACATAAACCATCCATTCATATACATGATTAAAGATAA
CACCGGACATACACTTTTTATAGGGAAATACTGCTATCCGCAATAAATATAAACAATAGACTTTTATCCACCGAATGTCC
GATGTATTACCACAATTATTGACGGGCTTGTTTGTGACCGACAATCATGAATTTTCAGAAATTATCTCTGGCTATATATC
TTACGGTGACATGTTCGTGGTGTTATGAAACATGTATGAGAAAAACTGCGTTGTATCATGACATTCCTCTATACTATCGA
TACCAGGCCATGGTTGATGATGAGACATCTAACAATAACACATTACATGGTAATATAGGATTTTTGGAAATAAATAATTG
TTATAATGTTTCTGTGTCAGATGCTAGTTTTAGAATAACATTACCGTGTATCCACCAATATCACTGAATGTTTGAAAACA
TTAATCAATAATGTGTCGTAAGATGTAAAATATGAATGTAACATCTAATTGTGATAAATGCTCAATGAATTTGATGGCAT
CCGGTTTAAGTATATTATAATTGTAAACTAACTACAAATTCTACTACAAAAACCAACGGGTATCAAGGAGATAGCACGAA
AAGTACAGCGAAGTTCCACTAACTTACTGTGGTCTACAGAGTCCAAATCCTCCTCTCCGTAATCCACTTCCTCAACATGA
TGATTATTCTCCTCCACAAGTACACAGACCTCCACCACTTCCTCCTAAACCAGTCCAAAATTCGCCACAACTTCCCCTAG
ACCAGTAGGTCAATTACCTCCTCCTATAATATCCCTTATAGTTAACCTTTACCTCCCAGAGCGCCTCAGTGAGCTACCCT
TCATCATTTTTCGTGGAATATAATATAGGAATAATTAGCACCAGAATAGCTATGGATATCTCGTTAAGAATATTCTCTAT
AAGAGACATAATGTAGACATAGTTATTATATCCTTCTTAGATAAGTGTTACGCTACTGAAA
>ON676706.1
ATTAATTAGACATTTAACAACTTCCGGACGCACATATGCTCTCGTATCCGACTCTGAATACAGATGAGCGATGATATACA
GATGCAATACGGTACCACAATTTCGTGGTTGATAATCATCATACACGTATCCGTACTCGTCATCCTCATAAAGAACACTG
CATCCATTTTCTATGAACAAATGGCATTTCATATAGCTGAATATATTAAAGTCATTTATGTTGCTATATCCAGTAGCTTC
TAGTAGAGCCATCGCTATATCCTTATTGACTTTAACATGTCTACTATTTGTGTATTCTTCTATTGGGGTAAACTGTCTCC
AATTTTTATGTAATGGATTAGTGCCAATGATGTCAAAAACTTGTACACTTTATAAGTTTTAGATCCTTTATTACTACCAT
CATGTCCATGGATAAAGACACTCCACCGAGTATTAACCTATTAGCATTATATATTATTTGATTATAAAACTTATATTGCT
TATTAGCCCAATCTGTAAATATCGGATTATTAACATATCGTTTCTTTGTAGGTTTATTTAACTTGTACATCACTGTAAGC
ATGTCCGTACCATTTATTTTAATTTGACACATATCAGCAATTTCTTTTTAAATTCTATATAAGATGGATACGTATCACAT
ATGTACTTATAGTCTACTAATATGAAGTACTTAATACATATCACAAATACCAATACATGTAGACCCATATGTTGTTGTTA
TATTAATATCTGCGCCATTGTATCTATTTTGTTTATATCATCGATATACGGCTTACAAATTTCTAGTATCGATAACACTT
CTGATCGTGAATAAATAAGGTAGGGAATAACGGCATAATATTTATTATGTTATCATCATTAACAACTACGTTTCCATTTT
TTAAAATATACTCTACAACTTTAGGATCCCTATTGTCAAATCTTTTAAATAGAATATGCATTAGTTCATTACCGCTATAG
TTACTATCGAATAACACGTCAAATATTTCCCGTTTAATATCGCATTTGTCAACATAATAATAGAGTATGGTACGTTCACG
ATAAGTATAATGACACATCTCGTTTTCGTGCGAAATTAAATAGTTTATCACGTCCAAAGATGTCACATAACCATCTTGTG
ACCTAGTAATAATATAATAATAGAGAACTGTTTTACCCAAAATAAATATAATCAGTACATTGAATGGGTATGATATTGTA
CCCATACTGTATGTTGCTACATGTAGGTATTCCTTTATCCACACGTGTATTATTATTTTTTTGGTAAGTTTATCGGCCTA
TGTTTTACAACTATCATAGAGTATCTTATCGTTAACCATGATTGGTTGTTGATGTTATCACATTTTTTGGTTTCTTTCAT
TTCAGTTATGTATGGATTTAGCACGTTTGGGAAGCATGAGCTCATATGATTTCAGTACTGTAGTGTGACAAAGTACGCTT
TGTACTGTAACTAGTATAAAATTCTATATTCAAATTATCATGCGATGTGTGTACGCTAACGGTATCAATAAACGGAGCAC
AGCATTTAGTCAACAGTAATCCAAAATTTTTTAAAGTATATCTTAACGAAAGAAGTTGTCATCGTTAGTGTGGTAAATCA
TTGTCTACGGTACTAGATCCTCATAAGTGTATATATCTAGGTAATATTTAATTTATCAAATGGTTGATAATATGGATGTT
GTGGCAATTTCCTAATACGGAAATAAGACATAAACACGCAATAAATCTAATTGCGGAGATCTATTTTACGATAGAGTGCT
ATTTTAAGATGTGACAGATCCGTGTCATCAAATATATACTCCATTAAAATGATTATTCCGGCAGCGAACTTGATATTGGA
TACATCACGACCTTTGTTAATATCCACGACAATAGACAGCAATCCCATTGTTCCATAAACAGTGAGTTTATCTTTCTTTG
AAGTGATATTTTGTAGAGATCTTGCTAATTCCGTATAGTATGTCTTAATAATTGTTATTATTTCACTAATTAATATTTAG
TAACGAGTACAGTTGTGTTCAAGATATATAGCGTTTACATATCCACCATAGTAATCAATAGCCATTTGTTCGTATGTCAT
AAATTCTTTAATTCGAAAGTAGTTATCTCGCGCGTTTACTATTATATTTGGCATAAAGAGATAGATAATACTCGACCGAC
ATAATGTTGTGTTGTCCATTATAGTATAAAAATTAATATTTCTATTTCTATATATTTGCAACAATTTACTCTAAAATCGG
ACATACAGTAAGACTACATATCAATTTTACCAATTAGTTAGTGTAATGTTAACAAAAATGTGGGATAATTTAATAGTTTT
TCCTTACACAATTGACATACATGAGTCTGAGTTCCTCGTTTTTGCTAATTATTTCGTCCAATTTATTATTCTTGACATCG
TCAAGATCTTTTGTATAGGAGTAACAGTCCCCCTCGACAATGCGGTCGTTTCTGTAGTGATATCAAACGGATATTGCCCT
CGCTTAATCTATATAGGCCGAATCTATGATATTGTTGATAATACGACGGTTTAATACACACAGTACTATCGACGAAACTT
TGATACGTTAGATCTGTGTACGTATATTTAGATGTTTTCATCTTAGCTAATCCGGATATTAATTCTGTAAATGCTGGACC
CAGATCTCTTTTTCTCAAATTCATGGATGCAGACAATAGCGACATAAACATAGAAAACGATAGATTTTTATGTTTGGTAT
AAAAATTATTGATGTCTACACATCCTTTATAATCAACTCTAATCACTTTAACTTTTACAGTTTTCCCTACAAGTTTATCT
TTCCTAAGTGAGGATAAACCCGGGTTGTTTTCTTTTTTAATGTATCGCTTTTTTGCATGGTTTACCCTAGAATACGGAAT
GGGAGGATCAGCATCTGGTACAATAAATCTCAGCTTGACCTGAGATAGTCGCAGTAGTCCGTCAATTTACTATTATTTCT
TAGATCTGGGAAAGTCTATTCGCTACCATAGGAATATGTGCTAAAATCACTGAACATTGGGGATACAAAAAGATTTCAGA
ATCTAAATTCCAATCATTGGGAAACATTACAGATCTGATGACCGACGATAATATAAACATCTTGAGCCCGGACTCATGTC
ACTATTATAATCATATCTTCGATATTATTATACATAAACATCGACAACATACTATTGTCTATTATCTAAGTCCTGTTGAT
CCAAACCCTTGATCTCCACTGCGTACCGGCTTTGGTAGACCTCCTACTACGTATAATTTAAAACTGCGTCATGTTCAGTA
TATGACCTGTGTGTGCAAAAGTATGGAGATAACTTTTCACCTCCTATAGCTTCAATAATTGTTTTGAATTTCTTAGTCGA
ATGCTAATATATTCTTTATTGCCCGTATGTGGAGTCCTATGTACTTGGATCTTTTGTATATCGCTATCGCCGCAATCACT
ACAATAATTACAAGTATTATTGATAGCATTGTTATTACTACTATCATAATTAAATTATCGACATTCATGGGTGTTGAATA
ATCGTTATCATCATTTTGTAATTGTGACGTCGCACCAATCATCTGTAGAGGTGATGATATATTAACGCGTTTTATGAATG
ATATTATCGTCTACGTCGTATTTGATACATCCGCATTCAGCCAACAAATATAAAATTACAAAAACTCTAACGACGTTTGT
ACACATCTTGATGCGGTTTAATAAATGTTTTGATTTCAATTTATTGTAAAAAAGATTCGGTTTTATACTGTTCGATATTC
TCATTGCTTATATTCTCATCTATCATCTCCACACAGTCAAATCCATGGTTAATAAAGTCAATTATCTTATTTTTAACAAA
CGTAAGTATTTTACTCATTTTTTATAAAAACTTTTAGAAATATACAGACTCTATCGTGTGTCTATATCTTCTTTTTATAT
CCAATGTATTTATGTCTGATTGAATATCACACTAATTCATTTTCAATTTACTGATTAGTAATGACAATTAAAATAAAAAT
ATTCTTCATAACCGGTAAGAAAGTAAAAAGTTCACATTGAAACTATGTCAGTAGTTATACATCATGAGTGATATCGTTCT
TGTATCTTCTTGAATTAAATTTTTTATTAAGTATAAAAACGTTCCGTATCTGTATTTAAGAGCCAGATTTCGTCTAATAG
AACAAATAGCTACAGTAAAAATAACTAGAATGAACTCTTCCTCAGCGATAGCTCTTCTATCCTTTTCCGAAAGTAATGAA
ATCACTTCAATAAATGATTCAACCATGAGTGTGAAACTAAGTCGAGAATTACTCATGCATTTGTTAGTTATTCGGCTCAT
AGCATCTATCTATAAAAAGATTATACAAAGTTTTAAACTCTTTAGTTTCTGCCATTTATCCAGTCTGAGAAAATGTCAAT
AAATTTTTCCAAGAAACTAATTGGGTGAAGAATGGAAACCTTTAATCTATATTTAGTACACATGATGAATTCTTCTAATG
CTGTACTAAATTCGATATCTTTTTCGATTTCTGGATATGTTTTTAATAAAGTATGAACAAAGAAATGGAAATCGTAATAC
CAGTTATGTTCAACTTTGAAATTGTTTTTTATTTTCTTGTTAATGATTCCAGCCACTTGGGAAAAGTCAAAGTCGTTTAA
TGCCGATTTAATACGTTCATTAAAAACAAACTTTTTATTCTTTAGATGAATTATTATTGGTTCATTGGAATCAAAAAGTA
AGATATTATCGGGTTTAAGATCTGCATGTAAAAAGTTGTCACAACAGGGTAGTTCGTAGATTTTAATGTATAACAGAGAC
ATCTGTAAAAAGATAAACTTTATTTCAAATTATCCTAATTTGATAGCTAACTCGGTATCTACTTTATCTGCCGAATACAG
TGCTAGGGGAAAAATTATAATATTTCCTCTTTCGTATTCGTAATTAGTTCTCTTTTCATGTTCGAAAAAGTGAAACATGC
GGTTAAAATAGTTTATAACATTAAAAATAACCAGTCTCATTAAATAGTTTGTATCAATAATAGCAACATATGAAGAACCC
GCTTATACAGAGTATGTAAAAATGTTAATTTATAGTTTAATCCCATGGCCCACGCACACACGATTAATCGAGCGTAATTT
GGCACAAATATAATTTAACAATCTAACTGACGGAGCCCAATTTTGGTGTAAATCTAATTGGGACATTATGTTGTTAAAAT
ATAAACAGTCTCCTAAGTAGGCTATATGTCGCATATTGATATCTGGGAATTATAGTAAGCCAATTCGGGACTGACGATAG
TATCTCCTTGACAGATATTGGACCGAACTACGGAAGTACCTGGAATGTAAAGCCCTGAAACCCCCTCATTTTTTAAGCAG
ATTGTTGCCGTAAATCCTGCACTATGCCCAAGATAGAGAGCTCCCAGCTACTTACTTCCATGGTGGATACGAAGATGCTA
TCCATCAGAATGTTTCCCTGATTAGTATTTTCTATATAGCTATTCTTCTTTAAACGATTTCTTGGAGTAGGACGTCTAGC
CAGTATGGAAGAGGATTTTCTAGATACTCTCTTCAACATCTTTGATCTCAATGGAATGCAAAACCCCATGGTGTAACAAC
CAACGATAAAAATAATATTGTTTTTTCACTTTTTATAATTTTACCATCTGACTCATGGATTCATTAATATCTTTACAAGA
GCTACTAACGTATAATTCTTTATAACTAAACTGAGATATATACACCGGATCTATGGTTTCCATAATTGAGTAAATGAATG
CTCGGCAATAACTAATGGCAAATGTATAGAACAACGAAATTATACTAGAGTTGTTAAAGTTAATATTCTTCCTCCGGTTA
ATACGGATCCTTAGCGTATTTCTGTAACCGCAAGAAAATTTATACACATCGCCTTTGATCGTTTTTGACGACCTTCTTCA
TTTCGTGCCAAAATATACAGTCTTAAATAAGATGTAACGTCTCTATTTTCTATTTTTAATTTTTTTAAATTTTTAACGAT
TTACTGTGGCTAGATACCATATGCCTACTCGATACCTCCTTGGTATCTAGTTTATTTTAGCACATGTATAATATAAAAAC
ATTATTCTATTTCGAATTTAGGCTTCCAAAAATTTTTCATCCGTAAACCGATAATAATATATATAGACTTGTTAATAGTC
GGAATAAATATATTAATGCTTAAACTATCATCATCTCCACGATTAGAGATATTCTTTTTGCTGTTTCGAAACTTTACGAT
GGTATGTATCTATCTATTTTAACAAAGCATCGATTTGCTAATATACAATTATCCTTTTGATTAATTGTTATTTTATTCAT
ATTCTTAAAAGGTTTCATATTTATCAATTCTTCTACATTAAAAATTTCCATTTTTAATTTATCTAGCCCCGCAATACTCC
TCATTACGTTTCATTTTTTGTCTAGAATACCCATTTTGTCATATCCAATTGAGTGTCTATTATAAACTCACCGATAATTT
TTTTATTGCATGTTTTCATATTCATTAGGATTATCAAATTTAGTCCTATTACGCACAACTAATTTGTATATGTAAAAATA
TAGTAGAATTTCATTTTGTTTTCCCGAGAATGTCTGTTTTTATCTTTATAGTATCTCTATTCATCACTGTATTCTCCAGA
CAAGCTAGATATACAGAATTTGTAACACTCTCGAAATCACACGATGTGTCGGCGTTAAGATCTAATATATCACTCGATAA
CACATTTTCATCTAGATACACTAGATGGTCAAAGACTATACCATGTGTATATCTAACGTATTCTAGCATAGTTGCCATAC
GTACATTAAACTTTTCAGGATCTTTGGATAGATCTTCCAATCTATCTATTTGAGAAAACATTTTTATCATGTTCAATAGT
TGAAACGTCGGATCCACTATATAGATATTATCTATAAAGATTTTAGGAACTATGTTCATGGTATCCTGGCGAATATTAAA
ACTATCAATGATATGATTATCGTTTTCATCTTTTATCACCATATAGTTTCTAAGATATGGGATTTACTTAATATAATATT
ATTTCCGTAATAAATTTTATTAGAAATGCCAAATCTATAAGAAAAGTCCTAGAATTAGTCTGAAGAATATCTATATCACC
GTACCGTATATTTGGATTAATTAGATATAGAGAATATGATCCGTAACATATACAACTTTTATTATGACGTCTAAGATATT
CTTCCATCAACTTATTAACATTTTTGACTAGGAAGATACATTATGACGTCCCATTACTTTTGCCTTGTCTATTACAGCGA
CGTTCATAGAATTTAGCATATCTCTTGCCAATTCTTCCATTGATGTTACATTATAAGAAATTTTAGATGAAATTACATTT
GGAGCTTTAATAGTAAGAACTCCTAATATATCCGAACATCGAAAAAACTTTTTTTATTCTTTTTTACTAACGATACGAAT
ATGTCTTTGTTAAAAACAGTTATTTTCTGAATATTTCTAGCTTGTAATTTTAACATATGATATTCGTTCACACTAGGTAC
TCTGCCTAAATAGGTTTCTATAATCTTTAATGTAATATTAGGAAGAGTATTCTGATCAGGATTCCTATTCATTTTGAGGA
TTTAAAACTCTGATTATTGTCTAATATGGTCTCAACACAAACTTTTTCACAGAGTGATAGAGTTTTTGATAACTCGTTTT
TCTTAAGAAATATAAAACTACTGTCTCCAGAGCTCGCTCTATCTTTTATTTTATCTAATTCGATACAAACTCCTGATACT
GGTTCAGAAAGTAATTCATTAATTTTCAGTCCTTTATAGAAGATATTTAATATAGATAATACAAAATCTTCAGTTCTTGA
TATCGATCTGATTGATCCTAGAACTAGATATATTAATAACGTGCTCATTAGGCAGTTTATGGCAGCTTGATAATTAGATA
TAGTATATTCCAGTTCATATTTATTAGATACCGCATTGCCCAGATTTTGATATTCTATGAATTCCTCTGAAAATAAATCC
AAAATAACTAGACATTCTATTTTTGTGGATTAGTGTACTCTCTTCCCTCTATCATGTTCACTACTGGTGTCCACAATGAT
AAATATCTAGAGGGAATATAATATAGTCCATATGATGCCAATCTAGCAATGTCGAATAACTGTAATTTTATTCTTCGCTC
TTCATTATGAATTGAATCTTGAGGTATAAACCTAACACAAATTATATCATTAGACTTTTCGTATGTAATGTCTTTCATGT
TATAAGTTTTTAATCCTGGAATAGAATCTATTTTAATGAGGCTTTTAAACGCAGCGTTCTCCAACGAGTCAAAGCATAAT
ACTCTGTTGGTTTTCTTATATTCAATATTACGATTTTCTTCTTTGAATGGAATAGGTTTTTGAATTAGTTTATAATTACA
ACATAATAGATAAGGAAGTGTGTAAATAGTACGCGGAAAAAACATAATAGCTCCCCTGTTTTCATCCATGGTTTTAAGTA
AATGATCACTGGCTTGTATATAAGAGATGTAACGGGAACAGGGTTTGTTGATTCGCAAACTATTCTAATACATAATTCTT
CTGTTAATACGTCTTGCACGTAATCTATTATAGATGCCAAGATATCTATATAATTATTTTGTAAGATGATGTTAACAATG
TGATCTATATAAGTAGTGTAATAATTCATGTATTTCGATATATGTTCCAACTCTGTCTTTGTGATGTCTAGTTTCGTAAT
ATCTATAGCGTCCTCAAAAAATATATTCGCATATATTCCCAAGTCTTCAGTTCTATCTTCTAAAAATCTTCAACGTATGG
AATATAATAATCTATTTTACCTCTTCTGATGTCATTAATGATATAGTTTTTGACACTTTTCTACTCTAATAAATCATCTA
TTATACCAGAATTAATGGGAACTATTCCGTATCTATCTAATTTAAGAAAGTCAGATTTTGGTTCATTACCACGCTTTCCT
TGTTGATAAAGGATAAAGCTACTAAAATTTGTATTTTTTAATCTATCTCAATAAAAAATTAATGTATGATCACCTAGAGC
TGGGTGACCACTTGTTTACTGTCTATCTTATACATTTTCCATTTATAACACTTATGTATTAACTTTGTTTATTTATATTT
TTTCATTATTATGTTGATTTATTGCGCTTTTATGTTAAATTAATAATGGAATAGTATAAATAGTTATTAGTGATAGGATA
GTAAACATAATTATTAGAATAGTGTAGTATCATAGATAACTCTCTTCTATAAAAAATGGATTTTATTCGTAGAAAGTATC
TTATATACACAGTAGAAAATAATATAGATTTTTTAAAGGATGCTTCATGGGTCATAATTTGAGTGATGCATTCGACTCAA
CATAAATAATTCTAGAGGAGACGATCTACTATCAAATTCGGATCGTAAATCTGTTTCTAAAGAACGGAGAATATCTATAC
ATACCTGATTAGAATTCATCCGTCCTTCAGACAACATCTCAGACAGTCTGGTCTTGTATGTCTTAATCATATTCTTATGA
AACTTGGAAACATCTCTTCTAGTTTCACTAGTACCTTTATTAATTCTCTCAGGTACAGATTTTGAATTCGACGATGCCGA
GTATTTCATCGTTGTATATTTCTTCTTCGATTGCATAATCAAATTCTTATATACCGCCTCAAACTCTATTTTAAAATTAT
TAAACAATACTCTAATCCTAGGTCCCTATCGTCCATATAAAATGGATTACTTAATGTATTGGCAAACCGTAACATACCGT
TGGATAACTCTGCTCCATTTAGTACCGATTCTAGATACAATATCATTCTACGTCCTATGGATGTGCAACTCTTAGCCGAA
GCGTATGAGTATAGAGCACTATTTCTAAATCCCATCAGACCATATACTGAGTTGGCTACTATCTTGTAGTGGCCTCATCT
TCTGGCTCTCCTGATCTTTCCAAAGATTTCCAAAGATCACACATTAGCTGTATCTTATATCATTAGGTAAAGTAGGACAA
AGGGTCTCTCGCTTTGTTTTTACTCTCTAGCAGTAAATAAGTACGATCTTGGGATATCGAATCTAGGTATTTCTTTAGCG
AAACAGTTACGTGGATCGTCACAATGATAACATCCATTGTTAATCTTTCATCTAGGGTTTCGACATCTGGATTTCAGATA
TAAAAATCTGTTTTCACCGTGAGGCGCAATATTCATGGCACTATGAATTCAACAACACCCTCGTACTAGCAGTAAATTCC
TGTGTCCTGAGAGAATATCCTCTAGAGAATCAGTATCCTTTTTGATGTCTGATGAGATGTTTACCTCTACAAATATCTGT
TCGTCCAATGTTAGAGTATCTATATCAGTTTTGTATTCCAAATTAAACATGGCAACGGATTTAATTTTATATTCCTCTAT
TAAGTCCTCGTCGATAATAACAGAATGTAGATAATCATTTAATCCATCGTACATGGTTGGAAGATGCTCGTTGACAAAAT
CTTTAATTGTCTTGATGAAGGTGGGACTATATCTAACATCTTGATTAATAAAATTTATAACATTGTCCATAGGATACTTT
GTAACTAGTTTTATACACATCTCTTCATTGGTAAGTTTAGACAGAATATCGTGAACAGGTGGTATATTATATTCATCAGA
TATACGAAGAATAATGTCCAAATCTATATTGTTTAATATATTATATAGATGTAGTGTAGCTCCTACAGGAATATCTTTAA
CTAAGTCAATGATTTCATCAACAGTTAGATCTATTTTAAAGTTAATCATATAGGCATTGATTTTTAAAAGGTATGTAGCC
TTGACTACATTCTCATTAATTAACCATTCCAAGTCACTGTGTGTAAGAAGATTATATTCTATCATAAGCTTGACTACATT
TGGTCCCGATACCATTAAAGAATTCTTATGATATAAGGAAACAGCTTTTAGGTACTCATCTACTCTACAAGAATTTTGGA
GAGCCTTAACGATATCAGTGACGTTTATTATTTCAGGAGGAAAGAACCTAACATTGAGAATATCTGAATTAATAGCTTCC
AGATACAGTGATTTTGGCAATAGTCCGTGTAATCCATAATCCAGTAACACGAGCTGGTGCTTGCTAGACACCTTTTCAAT
GTTTAATTTTTTGAAATAAGCTTTGATAAAGCCTTCCTCGCAAATTCCGGATACATGAACATGTCGCCAACATGATTAAG
TATTGTTTTTCATTATTTTTATATTTTCTCAACAAGTTCTCAATACCCCAATAGATAATAGAATATCACCCAATGCGTCC
ATGTTGTCTATTTCCAACAGGTCGCTATATCCACCAATAGAAGTTTTCCCAAAAAGATTCTAGGAACAGTTCTACCACCA
GTAATTTGTTCAAAATAGTCACGCAATTCATTTTCGGGTTTAAATTCTTTAATATCTACAATTTCATACGCTCCTCTTTT
GAAACTAAACTTATTTAGAATATCCAGTGCGTTTCTACAAAAAGGACATGTAAACTTGACAAAAATTGTCACTTTGTTAT
TGGCCAACCTTTGTTGTACAAATTCCTCGGCCATTTTTAATATTTAAGTGATACAAAACTATCTCGACTTATTTAACTCT
TTAGTCGAGATATATGGACACAGATAGCTATATGATAACCAACTACAGAAGACAAACGCTATAAAAAACATAATTACGAC
GAGCATATTTATAAATATTTTTATTCAGTATTACTTGATAACATTGTGTATGAGAACATCGATAAGTTCATCGGGAATTA
CATACATACTATCTTTAATAGAACTCTTTTCATCCAGTTGATGGATTCGTTTCTAGATGATATGTATTTCCTGTTGAATT
TCATTGATTGTTCACCAAACAACTTTTAAATACAAATATATCAGTAGAATAAGAACTATAAAAAAATAATAATTCGAATC
AACTTGTCTTCTAGAAGTTGATACAACATAGGAATCTCCTTTCACTTTATCTCATTTGAGAATAAAAATGTTTTTGTTAA
CCACTGCATGATGTACAGATTTCGGAATCGCAAACCACTTGTGGTTTTATTTTATCCTTGTCCAATGTGAATTGAATGGG
AGCGGATGCGGTTAGTACATTCCCGTTTTTAACTTCCTGCAGCCATTTTTATGATCGTCTTTTGTGGAATTTCCCAAATA
GTTTTATAAACTCGTTCTGGAAGGTTTGTATTCTGAATGGATCCACCATCTACCATAATCCTATTCTTGAGCCAGACAAG
GTCTTCCCGATAATCCTGGGTGTACCGTAAACATTCTGTAGGAGAATGATGGTTGGTGTAATAAAAAAATTATTTAATTT
TTCATTAATAGGGATTTGACGTATAGCGTACAAAATTATCGTTCCTGGTATGTTCGAGGCCACCATTTATATCTAAAAAT
TAGATCAAAGAATATGTGATTATCTTTTGCTATATTGTTCGTTCTCCGATAACATGTTAATTTCCAATACCAACGGTTTT
TGATCTCCAAAAAACAAAATAACTAGTATAAAATCTGTATCGAATGGGAAAAACGAAATTATATAATCGGAACATTGAAC
GTATTAATACTTAATTCTTTTTCAGTGGTAAGAACCGATAGGTTATTGACATTGTATGGTTTTAAATATTCTATAACTTG
AGACTTGATATGACGAATTGAAAATTCCGTGTTTACCGCGTAAATTCATATATGCTCTAGATTTTTTATCTCAAGGTTTA
ATTTATCGTTTTGTAGTATTTAATTTTGTAGTTAATTTATCACATATCACATTAATTGACTTTTTGGTCCACTTTTCCAT
ACGTTTATATTCTTTTAATCCTGCGTTATCCGTTTCCGTTATATACAGGGATAGATCTTGCAAGTTAAATAGAATGCTCT
TAAATAATGTCATTTTTTATCCGCTAAAAATTTAAAGAATGTATAAACTTTTTTCAAAGATTTAAAACTTTTAGGTGGAG
TTACTAAATGATTTATCCAATACAGAATGTCTGTGATTCGTGTTAAAACCATCGGAAAAAGAATAGAAATAAAAATTATT
ATAATGGTGGAATTCAGTTGGAATATTGCCTCCGGAGTCATAAAAGGATACTAAACATTTTGATACAAAAATAACAAAAT
CCAAACATTACAAATCTAGAGGTAGAACTTTTAATTTTGTCTTTAAGGGATTTTCCCGTAGTTGAGGTTTAAAGAAATAC
GCGATGCCAGCGGTTGTAGATGACATAATAAATTGGTAAATCCTAGTTCTGGTATTTTACTAATTACTAAATCTGTATAT
CTTTCCATTTATCATGGAAAGAATTTACCAGATATCTTCTTTTTCCAAACTGCGTTAATGTATTCTCTTACAAATATTCA
CAAGATGAATTCAGTAATATGAGTAAAACGGAACGTGATAATTTCTCATTGGCTGTGTTTCCAGTGATAAAACATAGATG
GCATAACGCACACGTTGTAAAACATAAAGGAATATACAAAGTTAGTACAGAAGCACGTGGAAAAAAGTATCCTGGTCTTC
TAGAATTAATAAACAAACAACCAAAAAATATGGAATTGTATTTTCTACCCATAAGTTATCTCTACAAAACTATTTAGTTA
TGGCACTATTTATCCTACCACCATGAAGCTAAATCTATACAGCGAATAGATTCAGAATTTCTACATATATATATTGTACG
CTAATAATTCTTTTGGATATTCTATGGCGTACAAAGGAATATACGTTCGATATTAGTACAGAAACATGGAATAAATTATT
ATCCAATTATTATATGAAGATGATAGAGTTTTATGTACTAAGTCCTATTCTCGCTGAGGAGTTGGATAACTTTGAGAGGA
CGGGAGAATTAACTAGTATTGTACAAGAAGCCATTTTATCTCTAAATTTACAAATTAAGATTTTAACATCTCCTTTTGTA
GACACGACTAAACATTTTGCAGAAAAAGTTTATTATTATTTAGATAATCGTATACTTCATCAGTGTAGATAGTAAATGTG
AACAGATAAAAGGTATTCTTGCTCAATAGATTGGTAAATTCCATAGAATATATTAATCCTTTCTTCTTGAGATCCCACAT
CATTTCAACCAAAGACGTTTTATCCAATGATTTACCTCGTACTATACCACATACAAAACTAGATTTTGCAGTGATGTCGT
ACCTGGTATTCCTACCAAACAAAATTTTACTTTTAGTTCTTTTAGAAAATTCTAAGGTAGAATCTCTATTTGTCAATATG
TCATCTATGGAATTACCACTAGCAAAAATGATAGAAATATATATTGATACATCGCAGCTGGTTTTGATCTACTATACTTT
AAAAACGAATCAGATTCCATAATTGCTTGTATATCATCAGCTGAAAAACTATGTTTTACACGTATTCCTTCGGCATTTCT
TTTTAATGATATATCTTGTTTAGACAATGATAAAGTTATCATGTCCATGAGAGACGCGTCTCCGTATCGTATAAATATTT
CATTAGATGTTAGACGCTTCATTAGGGGTATACTTCTATAAGGTTTCTTAATTAGTCCATCATTGGTTGCGTCAAGAACT
ACTATCTGATGTTGTTGGGTATCTCTAGTGTTACACATGGCCTTACTAAAGTTTGGGTAAATAACTATGATATCTCTATT
AATTATAGATGTATATATTTCATTCGTCAAGGATATTAATATCGACTTACTATCGTCATTAATACGTGTAATGTAATCAT
ATAAATCATGCGATAGCCAAGGAAAATTCAAATAGATGTTCATCATATAATCGTCGCTATAATTCATATTAATACTTTGA
CATTGACTAATTTGTAATATAGCCTCGCCACGAAGAAAGCTCTCGTATTCAGTTTCATCGATAAAGGATACCGTTAAATA
TAACTGGTTGCCGATAGTCTCATAGTCTATTAAGTGGTAAGTTTCGTATAAATACAGAATCCCTAAAATATTATCTAATG
TGGGATTAATCCTTACCATAACTGTATAAAATGGAGCCGGAGTCATAACTATTTTACCGTTTGTACTTACTGGAATAGAT
GAAGGAATAATCTCCGGACATGATGGTAAAGACCCAAACCTTATATTAAGATTATCTATCATGTCTATTCTCCCACCGTT
ATATAAATCGCCTCCGCTTTTAAAATCACTTTAATAACGTTCGTATATCGTTATCGTCGTATAAATTAAAGGTGTGTTTT
TTGCCATTAAGAGACATTATAATTTTACCTTATTATAAAATAATAAGAAATACATACGAATAACAAAAATAAAATAAGAT
ATAATAAAGATGCCTTGAGATCAATTTTGTTCAACTTGTCCAAATTCTACTTACAGAAGATGAGGAATCGTTGGAGATAG
TATCTTCCTTATGTAGAGGATTTGAAATATCTTACGATGACTTAATATCGTACTTTCCAGATAGGAAATACCATAAATAT
ATTTCTAAGGTATTTGAACATGTAGATTTATCGGAGGAATTAAGTATGGAATTCCATGATACAACTCTGAGAGATTTAGT
ATATCTTAGATTGTACAAGTATTCCAAGTATATACGGCCGTGTTATAAATTAGAGATAATCTAAAAGGTATAGTTGTTAT
AAAGGACAGAAATATATTGATGACTTGATAGAATATTGAGTTGTGAAATGTTGATGCATTTATACAAATTGGAATATTTG
TGGATACAATGAGTTTTGCAAGTACTAAGTAAGACGTTAGAGACAAGAGACGTAAATATTCTAAATTACAATACAGGCAA
TTAAAAATTATTATAGAAAGACTAAGCCAGTATATCTTAAGGATAATTTACTACTGAGTATAAATAATTCATTTTACTTT
AACGATAGTCTGTTAATAACCAATACTAAAAGTGATATATATTCATGAAGGTGAGGAACCTTGATAGATAACATCTTTGG
CAAATTGATTACCTTAAAGGGTGAGTTAATATGCATAACTACTCCTCCGTTGTTTTTCCCTCGTTCTTTTTCTTAACGTT
GTTTGCCATCACTCCACCCTGTTTATCGTTGATATTGGCCGGAAAGTTTCTATTGGCAATTGTAGATATAACTTCTGGTA
AATATTTTTCTACCTTTTCAATCTCTTCTATTTTCAAGCCGGCTTACTGAAACTCTTCCCACTGATTCCTTTTTCGATGC
CGTTGTGTCGAACATGATGAACGATCGTCATAACACACTTTTGACGGTAGTCCGGAGGACTAACCGACGAGTCACGCCCC
GTTTGTAGATTTTAGTTTGATATACTATTATTTGTTATAGTAATTTATATTTTTACGGTACGTCTAGTAAGTAGAAATTA
TCAAATATTGTTGGTGTTGGTGGCGCTAGTCATCACATTAACTATTTTTTATTACTTTATACTATAATACTGACAGAACT
CTAGTGATATGTGATTTTTTATCAACCACTCAAAAGTAATTGGAGTGTTCATATCCTCTACGGGCTATTGTCTCATGACC
GTGTATGAAATTTAAGTAACACGACTGTGGTAGATTTGTTCTATAGAGCCGGTTGCCGCAAATAGATAGAACTACCAATA
TGTCTGTACAAATGTTAAACATTAAGATGGAATATAAAATAACTACAGTTTGAAAAATAACAGTATGTCCAACCGCCTTT
CTGGATCCTATGTATTTATTATCTTGTCTCGGTGGCTGATTAGGCTGTGGTCTATCGTTGTTATACATAAAGGTGATCAG
ATACAAATTGATAAATTAAAGTGTTACATCGACTCATAATATTATATTTTTTATCTAAAAACTAAAAATAAACATTGATT
AAATTTTAATATAATACTTAAAAATGGATGTTGTGTCGTTAGATAAACCGTCTCGATCATTTCTATAATTTAGGAGTGAT
CATCAAATGGATGCTAATTGACGGCCGCCATCATGATCCTATTCTAAATGGATTGCGTGATGTGACTCTAGTGACTCGGT
TTGTTGATGAGGAATATCTACGATCCATCAAAAACAACTACATCCTTCCCGATTTACTAAGTAATTATGCTCTACAAAAT
GTCATGATTAGTACGCTAGTCTTAAATGGAGATGCCCGTTTCCAGATCACACATCACATGAAAAAAGATGTATTACCTTA
ATAAGATAGTCCGCAACAAAGTAGTTATTAACTTTGATTATCCTAATCAGGAATATGACTATTTTCACATGTACTTTATG
TTGAGGACCGTATACTGCAATAAAACATTTCCTACTACTAAAGCAAAGATACTATTTCTACAACAATCTATATTTCGTTT
CTTAAATATTCCAACGACATCAACTGAAAAAGTTAGTCATGAACCAATACAACGTAAAATATCTCCTAATAAATAGAAAC
GTACTACTGAGATATACTACCGATATAGAGTATAATGATTTAGTTATTATCTATGAAAACTGTGTTTCAGGTATTTAACG
AATCATCCATAAATTATACTCCGGTTGATGATGATTATGGAGAACCAATCATTATAACATCGTATCTTCAAAAAGGTCAT
AACAAGTTTCCTGTAAATTTTCTATACATAGATGTGGTAATATCTGACTTATTTCCTAGCTTTGTTAGACTAGATACTAC
AGAAACTAATATAGTTAATAGTGTACTACAAACAGGCGATGGTAAAAAGACTCTTCGTCTTCCTAAAATGTTAGAGACGG
AAATAGTTGTCGATAGCCGAATTATAATAATCAATAATATATCTTATATCTGTTTAGAAAAATGCTAATAAATCGGAAGC
CATTTGATATCTATAATAGGGTATCTAATTTCCTGATTCAGATAGCGTACGGCTATATTCTCGGTAGCTACTCGTTTGGA
ATCACAGACATTATTTACATCTAATTTACTATCTGTAATGGAAACGTTTCCCAATGAAATGGTACAATCAGATACATTAC
ATCTTGATATATTTTTTTAAAGAGGCTGGTAACAACGCATCGCTTCGTTTACATGGCTCGTACCAACAATAATAGGGTAA
TCTAAAGGGCATATAATCATGAATGCTGATGAACAGGTTATCCAAAGCGGTAATAGAATACGATGATATTAAAATTATTT
CTAATAACACTACCAGTATCAATTTATCATATATCACATCCGGCAAAAATAATATGATTAGAAGTTATATCGTCGCTCGG
CGAAAGATCAGACCGCTAGATCCGTAATTGGTCCCAGTACATCTATCACCGTTAATGAGGTAGGAATGCCCACATATATT
ACAAAAAATAAAATACATTTATTGCCTGGTGATTGGGTAGAAGTAGCTGTTCAAGAATATACAAGTATTATTTTTGGAAG
ACAACCGTCTCTACATAGATACAACGTCTCAGATACTATCAAAATATCTCCCGGACTCGCAATGTAATCTAATGCAACCA
AGGGCCACTCGAGTATTGGGTAGAGTCTTACCTTACTATCTTCCAGACTCTAAGGATCCAGAAGGAAGAGGTTATATTCT
TAATTCTTTAACAAAAGGATTAACGGGTTCTCAATATTACTTTTTGATGCTGGTTGCAAGATCTCAATCTACTGATATTG
TCTGTGAAACATCACGTACCGGAACACTGGCTAGAAAAATCATTAAAAAGATGGAGGATATGGTGGTCGACGGATACGGA
CAAGTAGTTATAGGTAATACGCTCATCAAGTACGCAGCCAATTATACCAAAATTCTAGGCTCAGTATGTAAACCTGTAGA
TCTTATCTATCCAGATGAGTCCATGACTTGGTATTTGGAAATTAGTGCTTTGTGGAATAAAATAAAACAGGGATTCGTTT
ACTCTCAGAAACAGAAACTTGCAAAGAAGACATTGGCGCCGTTTAATTTCCTAGTATTCGTCAAACCCACCACTGAGGAT
AATGCTATTAAGGTTAAGGATCTGTACGATATGATTCATAACGTCATTGATGATGTGAGAGAGAAATACTTCTTTACGGT
ATCTAATATAGATTTTATGGAGTATATATTCTTGACGCATCTTAATCCTTCTAGAATTAGAATTACAAAAGAAACGGCTA
TTACTATCTTTGAAAAGTTCTATGAAAAACTCAATTATACTCTAGGTGGTGGAACTCCTATTGGAATTATTTCTGCACAG
GTATTGTCTGAGAAGTTTACACAACAAGCCCTGTCCAGTTTTCACACTACTGAAAAGAGTGGTGCTGTAAAACAAAAACT
TGGTTTCAACGAGTTTAATAACTTGACTAATTTGAGTAAGAATAAGACCGAAATTATCACTCTGGTATCCGATGATATCT
CTAAACTTCAATCTGTTAAGATTAATTTCGAATTTGTATGTTTGGGAGAATTAAATCCAGACATCACTCTTCGAAAAGAA
ACAGATAGATATGTAGTAGACATAATAGTCAATAGATTATACATCAAGAGAGCAGAAATAACCGAATTAGTCGTCGAATA
TATGATTGAACGATTTATCTCCTTTAGCGTCATTGTAAAGGAATGGGGTATGGAGACATTCATTGAGGACGAGGATAATA
TTAGATTTACTATCTACCTAAATTTCGTTGAACCGGAGGAATTGAATCTTAGTAAGTTTATGACACAGAATAAAGCTCAA
TAAGATGACTGTAGAACTCATGAATCTAAAAGAATTGGGTTCTTTCGATTTGGAGAACGTCAACGTGTATCCTGGAGTAT
GGAATACATACGATATCTTTGGTATTGAGGCCGCTCGTGGATACTTGTGCGAAGCCATGTTAAACACCTATGGAGAAGGT
TTCGATTATCTGTACCAGCCTTGTGATCTTCTCGCTAGTTTACTATGTGCTACGAGCTAGATTAACGATAATAGTAGCTG
CCACTTTTTAGCAAGGTCCCTAATATAGGAACTGGATATTACAAATACTTTATCGACTTGGGTCTTCTCATGAGAATGGA
GCAAAAACTAATTTGCAGACGTAAAAATGCTGCCTCCGCTGTCTTAATAGTATATAATAACATCTTACTCTGGCGGTGGG
GCAAAGATGAATCAAAAAAGTTGGCCTGTATATGTAAATATGGCATGATCTTTGTCTATTACAAGCTCGGTTTTAACTTT
ATTTCCTGTAATAATTTCTCTCATCTGTAGGATATCTATTTTCTTGTCATGTATTGCCTTCAAGACGGGACGAAGACGTT
TCCTCTGTACACATAAATACAAAGCAAAAAGATATAAAATGCGTATTCCAATGCTTCTCTGTTTAATGAATTACTCAATG
AATATTTTATTCTATGTTAGAATAATAATATTTGAGAGTATTGGTAATGTATAAACTCTTTAGCGGTATAATTAGTTTTT
TCTCTCGATTTCTATTTTTAGATGTGATGGAAAAATGACTAAATCTGGAGCCATTGTCTTAACTATAATGGTGCTTGTAT
CGAAAAACTTTAATGCGGATAACGGAAGCTCTTCGCCGCGACTTTCTACGTCGTAATTGGGTTCTAATGCCGATCTCTGA
CTTAACTACGGAGATGGCGTATTTAAGAGTGGATTCTTCTACCGTTTGAAAGAACAGACCTCTCTTAATTTCAGAAGAAA
ACTTTTTCGTCATTACCCAAGTTTGAGATTTCATAATATTGTCAAAAGACATGATAATATTAAAGATAAAGCGCTGACTA
TGAACGAAATAGCTATATGGTTCGCTCAAGAATATAGTCTTGTTAAACGTGGAAACGATAACTGTGCTCTAAATTAAATA
TATACGTTTTTTAAGTCACTATTTTTATAACTAACGATTACATCACCTCTAACATCATCATTTACCAGGATACTGATCTT
CTTTTGTCGTAAATACATGTCTAATGTGTTAAAAAAAGATCATACAAGTTATACGTCATTTCATCTGTAGTATTCTTGTC
ATTGAAGGATAAACTCGTACTAATCTCTTCTTTAACAGTCTGTTCAAATTTATATCCTATATATGAAAAAATAGCAACCA
GTGTTTGATCATCCGCGTCAATATTCTGTTCTATCGTAGTGTATAACAATCTTATATCTTCTTCTGTGATAGTCGATACG
TTATAAAGGTTGATAACGAAAATATTTTTATTTCGTGAAATAAAGTCATTGTAGGATTTTGGACTTATATTCGTGTCTAG
TAGATATGATTTTATTTTTGGAATGATCTCAATTAAAATAGTCTCTTTAGAGTCCATTTAAAGTTACAAACAACTAGGAA
ATTGGTTTATGATGTATAATTTTTTTAGTTTTTATAGATTCTTTATTCTATACTTAAAAAATGAAAATAAATACAAAGTT
TTGTCCCCTACCCGTGCCTAGAGGATGTTCAAGCAGCTGGTATCTCTAGACAATTTACTTCTATGACTAAAGCTATTACA
ACACTATCTGATCTAGTCACCGAGGGAAAATCTAAAGTTGTTCGTAAAAAAGTTAAAACTTGTAAGAAGTAAATGCGTGC
ACTTTTTTATAAAGATGGTAAACTGTTAAAATGCTAAAAGAGATCGTATTTTTGTTAGAGTATATAACGTTATGAAACGA
ATTAATTGTTTTATAAACAAAAATATAAAGAAATCGTCCACAGATTCCAATTATCAGTTGGCGGTTTTTATGTTAATGGA
AACTATGTTTTTATTAGATTTGGTAAAATGAAATATCTTAAGGAGAATGAAACAGTAGGGTTATTAACACTAAAAAATAA
ACACATAGAAATAAGTCCCGATGAAATAGTTATCATCGTATTTCAAAAAGAGCTTATATGGCACGACATAGTGACTAGAA
CTAAGATTCCATTATCTAAGAGATGTAAAAAATGTGCAGTTGGTAGATGCTATAACTTGGAAATAACGAACTGCGGAACG
GGATCTCGCATCTTCCACGTAAAGGAGAAGCCTGAATATCGTTAAAAATAATATCTATTGTTTGGAATATATTAATACAC
ATAATGAAGTGGGTATTAAGTCCGTCAAAACTCAGAAATAGTGCGAGGTTAGCAGACATCCAAGACATTATGCTACAGTC
ATGAATAACTTATAAAAAGAACGATATAGTCAGAGTGTTTAACGAATACGGATTTGTTCTTGTAGATAATGTTGATTTCG
CTACAATTATAGAATATGGAAACTTTTTCTGTAAGCGATATGACCTTAATAGATATATTAATACTTTTGTAGGGTAACAG
AGGTTCTACGTCTTCTAAAAATAAAAGTTTTATAACATCTGGCCTGTTCATAAATAAAAACTTGGCGATTCTATATATAC
TCTTATTATCAAATCTAGCCATTGTCTTATAGATGTGAGCTACTGTAGGTGTACCATTTGATTTTCTTTCTAATACTATA
TATTTCTCTCGAAGAAGTTCTTGCAGATCATCTGGGAATAAAATACTACTGTTGAGTAAATCAGTTATTTTTTATATCGA
TATTGATGGACATTTTTATAGTTAAGGATAATAAGTATCCCAAAGTAGATAACGACGATAACGAAGTATTTTAGCAGTTG
AATTTGTCATTTATGATATTTATACGTTTGATTCGTTCAAGAATAAACGATTGGTATTTGTACAGCAAATGATATGATTT
TTAATCAAGATTCATTTTTAAAATATTTATTAGAACATCTGATTAGAAGCCACTATAGAGTTTCTAAACATATAACAATA
GTTAGATACAAGGATACCGAAGAATTAAATCTAACCGTGCTCTGTGGGTACCGTTCGAATCACCAAATTTTACAAAAAAA
TCAATTAAGGAGATAGCTTCATCTATATCTAGATTAACCGGAGTAATTGATTATAAAGGTTATAACCTTAATATAATAGA
CGGGGTTATACCCTGGAATTATAGAAACAAAAAGTCACGCGATTTACTGGGATAAGATTTCCAAGTTACTGCTACAGCAT
ATAACTAAACACGTTATGTTCTTTATTGTTTGGGTAAAACAGATTTCTCGAATATACGGGCAAAGTTAGAATCCCCGGTA
ACTACCATAGTGGGATATCATCCAGCGGCCAGAGACCACCAATTCGAGAAAGATCGATCATTTGAAATTATCAACGTTTT
ACTGGAATTAGACATGCACTGACGCCAATATTCATTAATTCTATAATAAACTGAGGACCATGGTGGTTGTAGCGAACTAC
CTAGTAAAAAGTGATAATATCGCGTATTCAACCTTCTGGTAGAGAGGCTGCCACTACCGGAAGAGATTCATCAGCCACCA
TTCCTAGAACTAGGTCAATTGATATATTCATAGAGGATATTTCATCTCCGTAAATATATGCCATATATTTATAGAATATA
TCACATATCTAAATGAATACCGGAATCATAGATTTATTTGATAATCATGTTGATACAACTATATTACCTTATTACAATGG
CGCCAATCGTCAAGACTTCGAAGTGCTATTTTTATATGTACTGGAAAAATTCCTTTTCTACTATTGTCTGGATCTCCCAT
TACTAACACACCTAATACGCTGGGTCATATTATAGATTTAATGTCCGAAGAGACGATAGATTTTGAAGATGGTATGTAAG
GCTAAGGTATCGTTAGATATGAATATGTATAACGTGTCAATGGCAGTATTGGGACAACTTAATCTGATGAATAATTTAGA
TACGTTATTTCAGGAACAGGATAAGGAATTGTACCCAAATCTGAAAATAAATAATGGAGTGTTATACGGTGAAGAATTGG
TAACGTTAAACATTAGTTCCAAATTTAAGTACTTTATCAATCGGATACAGACACTCAAGGGAAAAATATATTCCCTCAGT
GAAGAAGACCTTGACTAGTATACTCTATTCTTCAAGAGATGTCTGAAACGTATTCTCTTCCACCACATCCATCAATTGTA
AAAGTTTTATTGGGAGAATTGGTCAGACAATTTTTTTATAATAATTCTCGTATTAAGTATAACGACTCCAAGTTACTTAA
AATGGTTACATCAGTTATAAAAAATAAAGAGACGCTAGGAATTACATAGATTTATCGAATAAAATTTGATAAATCTCTTT
TATACAAATACGAAAACGATATTATTGCTTTCTATTGCATGAGCAGATAGAACCTCTGTGTATGCTTAATGTGGTGTTAA
TCTGTTTGCGCTCTTTTTGATAATAGCTCCACCTGTCCGTTCAATTTATACGGATTTCTACTAGATCGGTAGCAAATTGT
CTAGATAAAATACTGAATCAAATATGTTGCATGCTCTAAAATTAATATCTATTATTGTTTAAGAGAGAATTAAAAGAGGA
AAGTGATGAACATATAACAGTAAAAGAATTCGGAAATGTAATTCTAAAACTTACAACGAGTGATAAATTATTTAATAAAG
TATATATAGGTTATTGCATGGCATGTTTTATTAATCAATCGTTGGAGGATTTATCACATACTAGTATTTACAATGTAGAA
ATTAGAAAGATTAAATCGTTAAATGATTGTATTAACGACGATAAATACGAATATCTGTCTTATATTTATAATATACTAAT
TAATAGTAAATGAGCTTTACAGATCTAGTATAATTAGTCAGATTATTAAGTGATTTGCGAGGATGACTCTCAAATATTTC
TGGTAGAGTATCCGTGTCCGCTATTTTATTAACTACTGATAACAAAATATTAGTATGTAACAGACGAGATAGTTTTCTCT
ATTCTGAAATAATTAGAACTAGAAACATGTATAGAAAGAAACGATTATTTCTGAATTATTCCAATTATTTGAACAAACAG
GAAATTAACGCCCTATTTATCCGGGTGGTATACCCAAAAGGGGTGAGAACGTTCCAGAGTGTTTATCCAGGGAAATCAAA
GAAGAAGTTAATATAGACAATTCTTTTGTATTCATAGACACTCGTTTTTTTATTCATGGTATCATAGAAGATACCATTAT
TAACAAATTTTTTGAGGTAATTTTCTTTGTTGGACGAATATCTCTAACGAGTGATCAAATTATTGATACCTTTAAAAGTA
ATCATGAAATAAAGGATCTAATATTTTTAGATCCAAATTCAGGTAATGGACTCCAATACGAAATTGCAAAATATGCTCTA
GATACTGCAAAACTTAAATGTTACGGTCATAGAGGATGTTATTATGAATCATTAAAAAAATTAACTGAGGATGATTGATT
AGAAAATATAAATTAATTTACCATCGTGTATTTTTATAACGGGATTGTCTGGCATATCATGTAGATAGTTACCGTCTACA
TCGTATACTCTACCATCTACGCCTTTAAATCCTCTATTTATTGATATTAATCTATTAGAGTTGCCTTTGACTTAATTTTA
AAACGTCAGTTTAGCCTTTTGATAAATCTCTTCTTGCTTTTTGACATATTAACGTATCGCATTAATACTGTTTTCTTAGC
GAATGATGCAGACCCTTCCACATCATCAAAAATAGAAAACTCGTTATTAACTATGTACGAACATAGGCCTCCTAGTTTGG
AGACTAGCGTAATATCAGAATTTACAATTGCTACAAAATGTTGATAATCCTTGAGGCGTACTACGTCTGACCCCATCACA
CTCGCGTGATAAAACAGAACCGTTGTTCAGGCGCAACCACAACTTAATTTCTTAAACCTAGGGATATGAGATGATTATTA
GCGAAGCTCCATATTCCAGACTAGGTAATGGGCTTTTACCTAAAGACAAGTTAAGTTCTGGCAATGTTTCATAAAATGGA
AGAAGGACATGTGTCCTTCAAGTTATTATCTTTTATCTTGAGCCTCTATCTCCAAAGCAGTTGCAGCTATGCATTTTCTA
TTTAAAATGGAAAAAGCTAACCCCGCAACGAGAGATCTTTAACAAAATTTGCATCTACATCATCCGTGGATATTTTGATA
TCCAATAGTTCCGAGATAATTTCTCCTCCGCAATACATTTCTCAAATGAATAAGTTTATTAGACACGTGGAAGTTTGACT
TACGATAGTTACATTCAATCTCGTCGTCCAATATTTTATATAAAATGTCGAATGCTTTCTAGCTCCCGGATTGAAAAACA
AAACTGTTTCGCGACCCATTAACGATAACAGGTGAATGAACAGCACTACCCATCACATTAGTTCCCAATGGATCAATGTG
TGTAACTCCAGAACATCTTCCATAGCCTATGTTAGGAGGTCGGTCTCACGATAAACTCTTTACATGGGAAAGGAGTTGAA
ATAGCTCGTTTCTATTTGTCCTGACAATATTTAGTTTATTCATAATATTAAGCATATCCTGAATAGTAAAGTTAGGTGTA
CTCATCATTTCTCAATCTCGTACTCCAATCATGTGTGGATGCTACTTCGTCGATGGAAACCATACAATCCTTTTTGATAG
GCTGTTGAGATTGATCATTTCCTCGTTTAGGTTTGGTACGTTGATTTCTAGCTAGGGTAACGTGCCCCTTGCATCATATA
GCGTCTGTATAGGGTGTCGGTAAAAGTCTATATTCCAATCTTATGAATGAGATTACCAATCAAGTCTCTCATATTCAGCA
GTTTATTGTCGTACTTTATATCGTGTTCATTAACGATATTTTGCAAAATAGTAATGATTCTATCTTTGTCTGTTAATAGG
CATCCAACATCGACATTCGACGTCAATTGTCTATAAAAGAGGGATAAAACTATTGTTTTGTTGGACTAATTCCTGAGGTA
AAGTGGAACGCGATCAAGATGAGTAGCTACGATTCTTTTTACAAAGACTTTATTTTTTAGATCATAGAGAGATTCATTAT
TTGTTCAGATGCGTCGACGCTGTAAAAGACGTCACTATTACCAAAAAAATAACATTATCGTGGCGCCTTATATAGCACTT
TTAACTATCGCATCAAAAGGATGCAAACTTACAGAAACAATGATTGAAGCATTCTTTCCAGAACTATATAATGAACATAG
TAAGAAATTCATTCATATGAAACTATCACGTTTATGATTTTGAACCGTATTACTCTACAGTAGCTCTGGCTATTCGAGAT
GAACATTCATCTGGCATTTTTAATATCCGTCAAGAGAGTTATCTTGTATTCATTATCTGAAATAACATATAGATTTTATC
TAATTAATCTAAAATCTGATCTTATGTATTGATTACAGTGTATGAAAAATTACAACTGGATACAGCCCGGCGCCAACAAT
GCAAAAACAATCTGCGCGCACCTAAAGGCGGTTCCGAGTCACAGATAATTGTTTCCTCTCCTTCGGGAGATCCTGCATAG
AAATATCTAGGACAATAGTTTCTATACTGTCTGTAACTCTGATAATCTCTAAAGTCACTAACTGATACCATGAAATTGAG
AAGATCAAACGCTGAAGTAATCAATTTTTCTGCCTCGTTTTTACTACAACTAGTTTTCATCAATGTAGTGACGATGTATT
GTTTAGTTACTCTTGGTCTAATACTGATGATAGAGATATTATTGCTTCCCATAATGGATCTTCTAGTAGTCACCTTAAAG
CCCATTGATGCGAATAGCAGATAGATAAAGTCTTGGTATGACTCCTTTCTAATATAGTACGGACTACCTTTGTCACCCAA
CTTTATACCCACATAAGCCATAACAACCTCTTTAATAGCCGTTTCATGAGGTTTATCAGCCATGAGCCTGAGTAGTTGAA
AGAATCGCATGAATCCCGTCTCAGAAAGTCCTATATGCATGATAGATTTATCTTTCCTGGGAAACTCTCGTATAGTTATA
GATGAAATACTCTTCAAAGTTTCTGAAATAAGATTAGTAACAGTCTTACCTCCGACTACTCTGGGTAACAAACATACTCT
AATAGGTGTTTTCTCTGCGGAGATAATATCAGAAAGGATAGAGCAATAAGTAGTATTATTGTGATTATAAAGACCGAATA
CATAACAGGTAGAATTTATAAACATCATGTCCTGAAGGGTTTTAGACTTGTATTCCTCGTAATCTATACCGTCCCAAAAC
ATGGATTTTCAGAAGACTCACAAATTGCACGTTTGGAAGCGCCACGGTTACATTCACTGCAGCATTTTGAGGATCGCGAG
TATGAAGTACGATGTTATTGTTTACTGGTATATCTGGAAAGAAATCTACCAGTCTAGGAATAAGAGATTGATATCGCATA
GAAATAGTAAATCGAAGATATATCAACGTAGTGAGATCGTGTATTAAGTCTCGGGGTGCTGAGTAGATCGTAAAAGCAGG
TTTTTCCGAACTAATGTTAATTGGATGATTAATATGCGCAACAAAAATTATGAAATAACTCTTCGCCAAATGTCTATTCT
ATTGCAGTTAATGATGAAACGAGAATAAATTCAGATGATATAATCTAGCCGGAATAAAGTCCGGTTCTTAATATTGTATT
GTTTATACTCAAGATATTCGTTAAACGAATTAAAATTATTTAATTTAATACATTCCCATATCCAGACAACAATCGTCTGG
ATTAATCTGTTCCTGTCGTCTCATACCGGACGACATATTAATCTTTTTATTAGTGGGCATCTTTTTAGATGGTTTCTTTT
TCCCAGCATTAACTGATTCGATACCTAGAAGATCGTGATTGATTTCTCCGACCATTCCACGAACTTCTAATTGGCCGTCT
CTAACGTAATAGATGTTCTTATTAACTGTTTCAATATAATCATCGTAACTACTTCTAACGGCTAAATTTTTTATCCGCCA
TTTAGAAGCTAAAAATATTTTTATTTATGCAGAAGATTTAACTAGATTATACAATGAACTAATATGATCCTTTTCTAGAT
TATTTACGAACTTGGTATTTCTTGTTTCTGGAGGAGGAGAATTTAAATTCGGACTTGATTCGGATTTTGTGGGTTCTTGA
TCTTATTATACAGCGTGTATAGGATGGTGACGGTAACTGCTACACAAATACCGATCAACAGAAGAATACCAATCATTTAT
TGACAATAACTTCACTATGATCAAGTATGTAATAATCATCTTTTCACTAAGTAAGTAGTAATAATGATTCAACAATGACA
CGATATATGGACGATAATAATTTAGTTCATGGAAATATCGCTATGATTGGTGTGAATGACTCCGCTAACTCTGTGGGGTG
CACATCTATAAAAAACTCTAGAAATGAGAAAAACAAATAAACAAAGTGGAATATAAACCATATAAAAACAATAGTTTGTA
CTGCAAAAATAATATCTATTTTTGTTTTCGAAGATATGGTAAAATTAAAACAAGCATGTTATAACTAACAGCAGCAACGG
CTCGTTACTGTATTTTCTTGCTCAAATAATACGAATATATCACCCATCCATTTTATACGATGTTTATATACTCTAATCTT
TAATAGATCTATAGATGACGGGTTTACCAATAGGCATAATGATGACCCTACCTGATGAATCTGACAATGTACTGGGCCAT
GTAGAATAAATTATCAACGAATTATCGTCTACGAACATTTATATCATTTGTTTTAATTTTAGGACGTGAATAAATAGATA
TAAAATAGAAAATAACAGATATTACAACCAGTGTTATGGACGCACCCAACCATGTAGGCAGTTTTATTTTATCGTTTACT
ACAGGTTCTCCTGGATGTACGTCACCAACTGCAGACGTAGTTCTAGTACAATTAGACGTAAGTTCCGCTTGGGAATTTTT
TAACGCTAACAAACGTCACAATGTTCTACACTTGTCCTGATAGATAACAGAGTAACAGCTGCCCCCATTCTTAATAATCC
GAACCACGATACATTTGAGTTACTAAGCAATAGGTAATAACTAAGCTAGTAAGAGGCAATAGAAAAGATGAGATAAATAT
CATCAATATAGAGATTAGAGGAGGGCTATATAGAGCCAAGACGAACTATTTTTGAAGATTCCCAAATAATCATTCATTAT
TCCTCCATAATCGTTTTGCATCATACCCCCATCTTTAGGCATAAACGATTGCTGCTGTTCCTCTGTAAATAAATCTTTAT
CAAGCACTCCAGCACCCGCAGAGAAGTCATCAAGCATATTGTAATATCTTAAATAACTCATTTATATATTAAAAAATGTC
ACTATTAAAGGTAAGTCCCGTGTTACAAGATTTTTAGCGTATTATCCTCCGATGATGTGTTATTTTTTAACTGCTACACC
TAGACCAGCTAACCAAATTTATTGTAATAGTATTATTAATATTGCCAAGTTATCCGATCTAAAAAAACTATCTATATAGT
AGATAGTTTTTTGAGCCATATTCCACAGACAATATTAGAAATATGGTAAAACGACTAGATGGACCATCTAATAAATATCA
TATATATACCGAGAAGTTATTATCTGTAGACGAGCCTAGAAACCAACTTATTCTTGATACCCTGGTAGAAGAATTCAAGT
CAGGAACTATTAATAGAATTTTAGTTATGGGAGGTATAGGACGGCTGAGAAGTTCTCGGTTAAGTAAGCAAAGTCCTCGC
GAAATCCTCGTCTTTTTGCGACTCTTCATTCCGGAACGCATATTGGTGCTATCCATTTAGGTAGTAAAAAATAAGTCAGA
ATATGCCCTATAACACGATCGTGCAAAATCCATAGGGATGCCTTGTATCCGCTTAAAAATAAGAATGAAATAACATAGGA
TTAAAAATAAAGTTATCATCTGATTTATTACAGGAGATTTTCAGATTCTGTGGCTATAGAGAAGTATAATTCTTTGGTAG
AATGGGGAACATCTACTTACTGGAAAATAGGCGTACAAAAGTGAGACGTCCATATGATTATTATGATGGGTAAAAAATAA
ACCTAGTATATTTTGGAAGCGTCTTTATTTATTCAAAGACGGTGTGGCAGATAATATTTTATTCCTAGCGTTATAACAAA
ATCAGGAAAAAGATATTAGTAAAAGATGTAGACCATTTAATACGATCCAAGGTTAGAGAACATACATTTGAAGAAAAACA
CATTTTCCTTGAGATAGTTTAAGAAGTTTCTCTAAGGTATTAATTCTGCGGGATATACTAGACGGATTTTATAACGTTAG
TTAATAACATGCGGTTCAAAATAGAAAATTGTAAGGTTTTCAATATTGAACTAATTGTTTAAATAACTTTGCAAAAAGGA
CGAACAGGACAGGCCCGGCAACTTACTAATTATACACCTTATAATAGGTGTAAATATAGAAATTACATAAAAAATGTAAT
AACGTTAGTAACGCCATTATGGATAATCTATTTACCTTTCTACATGAAATAGAAGATAGATATGCCAGAACTATTTTTAA
CTTTCATCTAATAAGTTGTGATGAAATAGGAGATATATATGGTCTTATGAAAGAACGCATTTCCTCAGAGGATATGTTTG
ACAATATAGTATATAATAAAGATATACATCCTGCCATTAAGAAACTAGTTTATTGCGACATCCAACTTACTAAACATATT
ATTAATCAGAATACGTATCCGGTCGCGTGGAAAAAGCTCTCAAACTATAGAAATTATTTTTACTAATAGAACATGTGTGA
AAATATTCAAGGATTCTACTATGCACATTATTCTATCCAAGGACAAGGATGAAAAGGGATGTATAAACATGATTGATAAA
TTATTCTATGTATATTATAATTTATTTCTGTTGTTCGAGGATATCCATGATTTCTGAAAACACTGATTCAGAAATGGATC
AACGACTCGGGTATAAGTTTTTGGTGCCTGATCCTAAAGCCGGAGTTTTTTATAGACCGTTACATTTCCAATATGTATCG
TATTCTAATTTTATATTGCATCTCCCGTGATTAGCGAATTATGATAGAAATTAGCAATGTTAAAGTGACTCCTCCAGATT
ACTCACCTATAATTGCGAGTATTAAAGGTAAGAGTTATGGTGTAAATATCTTTAAAGAGGTAATGACCAAAGAGGGTATA
TCCATCACTAAAATAAGTAGTTATGAGGGAAAAGATTCTCATTTGATAAAAATTCCGCTACTAATAGGATATGGGAATAA
AAATCCACTTGATACAGCCAAGTATTCTATGTAATAATGTCGATGGAGGAAAAGATTACGAGCCAAACTCATTCACTTTC
TCGTTTTCCTCCGTATCCCCTCCTAATGTATTACCGACAAGATATCGCCATTACAAGATATCTCTGGATATATCACAATT
GGAAGCGTCGAATATATCATCGACAAAGACATTTATAACGGTCAATATTGTTTTGCTGTCTCAATATTTATCTAGAGTGA
GTCTAGAAACAGCAGCTAGTACGCAATATACAGAATTAAACGATTAACGAGTTTAAATATGAAATGCTGCATAACTTTTT
ACCTATAGCGATCCTTAAAGGCGAGATGTGATTAATAACGGAGACGGGGAGCTCCGGATCAAAGTACTTCTGTGACCACA
AGTTTGCTGCTTAGCAGATGCATCGAGAGGCGACATTACGACGTTTATCGATTTCAGCTGCACCTATAAACAGAATCTCA
GGGTAATCAAGTATTTATAATCGGGTTCTGTTTCAGAATATTCTTTTCTAAGAGACGCGACCGTCTGAAATATAATAACA
AAAAAAGTTCCTATTAAAAATTAGTGATCCATTTATTATAAAAAATTTTTATTCAAAACTTAACTACAATCTTTTATTTC
TAGCAATCAAGCACTCGACTGAATATTAGTACATTCATTGTCTATTATTAACGTATTTCTAAACCCAAAATGTATATGTT
GAACATCGGTTTATCTTCTGTCACCTTAACAATTCCTTTTTATTAAACTCCCATTTCTATTGTTTGTTCTAATATAAACG
AGTATAGCATCATTGCTAAATTTTTCAATAGTATCAAAAACAGAATCTATATTTCGTGATATACATGTGACCCGTTTACG
TTAAACCTTCATTCCATCAATTTTGAATATACTTTTAATTGAACAAAAGAGTTAAGTTACTCATATGGATGCCGTCCAGT
CTGTACATCAATCTTTTTAGCCAGAGATATCATAGCTACCATGAACGACATTCGCTGCGTCAGTATTTTGTATCCTTAAA
TAATAATCAAAATCGTATAAAGTTATATAATTATCGTGTTCAGATTGTGATCTTTTCAAATAGACTAAAAACCCCATTTC
TCTAGTAAGTATCTTATGTATATGTTTGTAAAATATCTTCATGGTGGGAATATGTTTATAGACGTGTATTGCATATCGAT
ATCTTTATTATTAGATAAATTTATCAATAAATGTGAGAAGTTTGCCTCGTTAAGGTCTTCCATTTAAATATTATATAAAT
ATTTGTTTTTAACATGACATCTATTTTAAATACACTTAGGTTTTTAGAAAAAACATCATTTTATAATTGTAACGATTCAA
TAACTAAAGAAAAGATTAAGATTAAACATAAGGGAATGTTATTTGTATTTTATAAGCCAAAGCATTCTACCGTTGTTAAA
TACTTGTCTGGAGGAGGTATATATCATGATGATTTGGTTGTATTGGGGAAGGTAACAATTAATGATCTAAAGATGATGCT
ATTTTACATGGATTTATCATATCATGGAGTGACAAGTAGTGGAGCAATTTACAAATTGGGATCGTCTATCGATAGACTTT
ATAGGACTATTGTTACAAAAGTTAATAACAATTATAACAATTATAACAATTATAATTGTTATAATAATTATAATTGTTAT
AATTATGATGATACATTTTTTGACGATGATGATTGATCACTATTACACAATTTTGTTTTTGTACTTTCTAATATAGTGTT
TAGGTTCTTTTTCATATGAGATGGATCACTCATTTGATAGTTTATCACCTACATCATCAAAAATAAGTAAAAAGGTGCTG
ATTTTTTATGATTTTGTGCGACAGCAATACATTCTTTTAGTTCGTATCAGATTATATTCTAGAGCTTCCTGACTACTAAC
GAAATTAATATGATTTGGCCAAATGTATCCATCATAATCTGGGTTATAAACGGGTGTAAACAAGAATATATGTTTATATT
TTTTAACTAGTGTAGAAAACAGAGATAGTAAATAGATAGTTTTTCCAGATCCAGATCCTCCTGTTAAAACCATTCTAAAC
GGCATTTTTAATAAATTTTCTCTTGAAAATTGTTTTTCTTGAAAACAATTCATAATTATATTTACAGTTACTAAATTAAT
TTGATAATAAATCAAAATATGGAAAACTAAGGTCGTTAGTAGGGCAGTCTCGACCGTTGAGAGATTGTAAGTTTAAAAAA
GACCAATGATAAATGGTTAGATATTAATAATGATAAAATTAGTAAATTAACAAATTTTAAGCGGTCAAGTTGACTATAAC
AGATAAGTCTTGACAGGGCTGAGAAATGAGTAATTTTTTATCATAAAAGTTGTAAAGTAAATAATAAACAATAAATATTG
AACTAGGAAGCAGAGGATCACTGTAACTCAGGGAAGCACGCTGCTAATAAATAATGATCGTAATGAACAGACTATTTATC
AGAATACTACAGTAGTAATTAATGATACAGAGACTGGATTCTTATAGTGATAATCCGTTTAGGAGAGCACATAGTGACGA
TTATCTTAATAAGCACAAGATCATGAATACGATGATATAGAATCATCGGTTGTATCATTGTCTGATTAGTTTCCTTTTTA
TAAAATTGAAGTAATATTATGATATTCCCTGTATTCGGCATTTCTAAAATTAGCAATTTTATTGCTAATAATGACTGTAG
ATATTATATAGACACTTTGCCGTGCTTCCGTAGAAGTATGGGATCATTACAAAATATTTTCTCTTTTTATGAAACTCTGT
TGATAAAACTAGAAGCAAAAAATCTGATAGGAAGAATAATGATTATATGGAGGAACACGATTATTATAAAATAACAATAG
TTCCTGGTTCCTCTTCCACGTCTACTAGCTCGTGGTATTATACACATGCCTAGTAGATGATCGTTTTTGGTTATCCTTGG
TTAAAATATCATGATTGTCCAATTTCCATCAATTTGTCGGATTATCTCACGGAATAATGATGGTATCATTACATGCTGTA
TATTCTATAGTCTTTGTAGATGTTATAACCACAAAAGTACAGAGGTATATCAACAATATTCTAACTCTTAACATTTTTAT
TTATTTAAAATGATACCTTTGTTATTTATTTTATTCTTATTTTGCTAACGGTATCGAATGGCATAAGTTTGAAACGAGTG
AAGAAATAATTTCTACTTACTAATAGATTATGTGGTAACGGGTGTTATTAATGGGGATGTATATTTTTCAAATAATGAAC
TAAGGATGAAAGGAGATGTTTTAGAAAAAATAAATATCACTACCGTTTTGTTGTATAAAAATAACAATTAACAATTATCA
ATTTTTTCTTTAATATTTACTATCTTGGTGGTAAAATAATCTCTTAGTACCATGACTCGTGGCAATAAATAATAAGTACA
TTCTGCGTTGTATTCAATAGAATGCTAATGTCAAGTTTATTCGAATAGATGTCTTATTAAAAACATATATAATAAATAAC
AATGGCTGAATGGCATAAAATTATCGAGGATATCTCAAAAAATAATAAGTTCGAGGATGCCGCCATCGTTGATTACAAGA
CTACAAAGAATGTTCTAGCGGCTATTCCTAACAGAACATTTGCAAAGATTAATCCGGGTGAAGTTATTCCCCTCATCACT
AATCATAATAAATATACTAACTCTCTAATGGATGAGAACCTTTTGCAACTGGTAATTAAAATAAAAAGTAATATTCATAT
GTAGTGTCAATTTTAAATGATGATGAAACTGTTATGGGAATTTGTATTTTGATAGGATCTATAATAATGTAGTAAATATA
AAATATATTCCTGAGCATATTCCATATAGATATAATTTTATTAATCGTACGTTCTCCGTAGATGAACTAGATGATAATGT
CTTTTTTACACATGGTTATTTTTTAAAACACAAATATGGTTGTTCACTTAATCCTAGTTTGATTGTCTCATTATCAGGAA
ACTTAAAATATAATGATATACAATGCTCAGTAAATGTATCGTGTCTCATTAAAAATTTGGCAACGAGTACATCTACTATA
TTAACATCTAAACATAAGACTTATTCTCTATATCGGTCCATGTGTATTGCTATAATAGGATACGATTCTATTATATGGTA
TAAATATATAAATGACAGGTATAATGACATCTATGATTTTACTGCAATATGTATGCTAATAGCGTCTACATTGATAGTGA
TCATATACGTGTTTAAAAAATAAAAATGAACTCTTAATTATGTTATACTATTAGAAATGGATAAAATCAAAATTACGATT
GTCAAAAATTGGTAATGTTGTTAGAACGATCTATAAAAATAAGTATTAAATACTTTTTATTTACGGTATTTAGGTTCATC
ATCGACTGTACGATACATAATGTTACCGTGTTGCTTACATTGCTCGTAAAAGACTTTCGTCAATTTGTCTCCTTCTCCGT
AAATTCCAGTGGGTCTTAGGCAACAAGTATACAATTTTGCGCCATTCATTTCTGTGCATGGAGTTCATTAAAATCCGGAA
CGTATAGTTTGATAATTGCTCAGGTATCTACAATTATTGGAAAGGCGTTATCTATTTCAAAGATCAGGTGAAATGAAAAG
ACATTTTCTTACAATAACGTTTGATATATTAATAAGCTCGGATAGGAAACACGGCGAGCCCTTTTGCATACACGGGTCAT
AATGTCCGCCACATCTATATATAACTTGTCAGGGATCTAACTTTAATATGTTCTCGTCTAAGAGATGAAAATCTTTGGAT
GGTTGCATGTGACTTTTCTCTAAAGGATGATGTTACCCGATCCTCTCTTAAATGACTCCATCTTATCCTTGGACAAGATT
CCTGTCGTGGGGCATTTCATGGAATCTATACCGGCAAACACGATAAAATATCTTAACTTTCCTCAGCGATCCACAGTCAC
TGGAAAGATGATAGATGACTATCTAACTCGTAAAAAAACCTATAATCATATAGAGGAGGTTTACAGCGGCGGCCACTATC
ATAGATCAAGAGATCTATCAGAACGAGTTGATTAATTCATTAGACGATAATGAAATTATCGATTGTATAGTTAACAAGTT
TATGAGCTTTTATAAGGTATGCTGTGATATATATCACGCATCAGGATATAAAGAAAAATCTAAATTAATTAGAGACTTTA
TAACAGATAGAGATGATACCGATACATATTTGATCATTAAGCTATTGCTTCCCGGATTAGACGATAGAATGTATAACATG
AACGATAAACAAATTATAAAATTATATAGTATAATATTTAAACAATCTCAGGAAGATATGCTACAAGATTTAGGATAGGT
GTTCATAGAATAACGAGTTTGCATTCTTTAGTAGAAACATGAAACCAGTACTCTACATCTAAACGGCCACGTCAATAACT
AAATGTTCCGGTCACGATGATAATACGTTAAGGGTTTTGCAAGACCAATTAACGATGGTTAAAATTAACAAGGATCCCAA
AAAATTCCAGAGTGGTTGGTAGTTAATAAAATCTATATTCCCAGAGTTTACATCTTCCAAGTCACATACAGCGAATGGAA
TATCGATTAGATTTCCTAGATTTACTAGGATTAGAGAAGATAAAACGTGGAAAGAATCTACTCATCTAAACGATTTAGTA
AACTTGACTAAATCTTAATAGTTACATATAAACTGAAAAATAAAATAACACTATTTTAGTTGGTAGTCGCCATGGATGGT
GTTATCGTATACTGTCTAAATGCGTTAGTAAAACATGGCGGAACGAAAAATATATAAAAAGAATGTATCAAGAATACCTA
TCAAGCACCCACAGGCGCCCGCTTAATTCATATTTGCTCACCATGAACAAAGATATATTAGTATTTCTGGTGATAAATTT
ACGGCGAGGAAAAAGTATATGGACGCCAAATTGTATAAGGATGTAAAGAAAAAGATTGTTGGACTGGATAATGGTCACTT
GTTACCACATAATTATATAATGTATAAATGCGAACCGTTTAAACATAGATATCCATTGGAAAAAACACAGTACACGAATG
ATTTTCTAAAGTATTTGGAAAGTTTTATAGGTAGTTGATAGAACAAAATACATAATTTTGTAAAAATACTTTTTATACAT
GACACAATTACCAATACTTTTGTTACTAATATATCTCACACTACACTTATATATGTGCATTCTTTATGACATCGACTATA
GATTATGAAGAATACTCCATAGAGTTGATTGTAAACAGCACTCTGTCCATAGGTGTATTTTAACACTAATTAGAGACTTA
AGATTTGACTTAAAACTTGATAATTAATAATATAACTCGTTTTTATATGTGGCTATTTCAACGTCTAATGTATTAGTTAA
ATATTAAAATATGCACAGGGATAATTTTTTCTATTTTAGAACGTAGGGTTGTATCTCTTGTTTAGATGGTTGGGAGGTAT
CTTGCCATGGACTAAGATATCTGAAACAAAGAATTCTGCATTAGTAAGTGCCGCAAAACAGAAATATGTTAACAATACTG
CGACTTTGTTAATGACCAGTTTGCAATATGCACCTAGAGTGCACCAACTCTTTGGCGGTCGTCGAGAAATGAATGGTATG
AAGTAAAATTAATACTTTACATGGCATTTTTCACGGTGGGTACGACGAGAACCTTCATGCATTTCCTGGAATATGAATGA
TGAGTAATGTGGCACTACTGCCTATTACACTCTATTGTCACATATCGCCACAAAAACTACTATGCTCTAAGTGTTGGGTC
CTTGGTCACACGCTTTGAGATTGTGTCATGGGAGCATGTCTTCAAATGGACTCCATGGAAGCTCTAGAGTATCTTAGTTC
ATAAAAGCTTCGGGTGTATAAACCTGGTGATGAGACTACCTCGACATATGTGTGCGCGGGAATAACTAACTTGACTGGAG
TATATATTTATTTCTTCATTACATAACACGTCTGTGTTCTAATTCTTCCAATTCTTCCACATCTCATATAATACAGGAAT
ATAATCTTGTTCGAAAATATGAGAAAGTGGATAAAACAATAGTTGATTTTTATCTAGGTGGCCAAATTTATTCCATATTT
TAGAATATGGGGAAAATATTCTACATATTTATTTTATAGATGCTGCTAATACGAATATTATGATTTTTTTCTAGATAGAG
TATTAAATATTAATAAGAACCGTGGGTCATTTATACATAATCTCGGGTTATCATCCATTAATATAAAAGAATATGTATAT
CAATTAGTTAATAATGATCATCTAGATAATAGTATAAGACTAATGCTTGAAAATGGACGTAGAACAAGACATTTTTTGTC
TTATATATTGGATACAGTTAATATCTATATAAGTATTTTAATAAATCATAGATTTTATATAGATGCCGAAGACAGTTACG
GTTGTACATTATTACATAGATGTATATATAACTATAAGAAATCAGAATCAGAATCATATAATGAATTAATTAAGATATTG
TTAAATAATGGATCAGATGTAGATAAAAAGATACGTACGATCCTATTATGTAAACAGTATCGACAACGCGGAATTGTTTG
AGATAGTGAGATTTGTGCATATAGTTCGTCATTATCTGCGTAGGTAATCTGCTAGTAAATATAAAATCTAAGTAGGATAA
AAACACTACATCATTGTTTCCTTTTAGTGCTCGACAGTGTATACTATTTTTAACACTCATAAATAAAAATGAAAACGATT
TCCGTTGTTACGTTGTTATGCGTACTACCTGCTGTTGTTTATTCAACATGTACTGTACCCACTATGAATAACGCTAAATT
AACGTCTACCGAAACATCGTTTAATGATAAACAGAAAGTTACGTTTACATGTGATTCAGGATATCATTCTTTGGATCCAA
ATGCTGTCTGTGAAACAGATAAATGGAAATACGAAAATCCATGCAAGAAAATGTGCACAGTTTCTGATTATGTCTCTGAA
CTATATGATAAGCCATTATACGAAGTGAATTCCACCATGACACTAAGTTGCAACGGTGAAACAAAATATTTTCGTTGTGA
AGAAAAAATGGCTTGCTGAATGCGGAATGTCAACCTCTTAAGGGTCAACCAGTTAAAGAAAAATACTCATTTGGGGAATA
TATGACTATCAACTGTGATGTTGGATATGAGGTTATTGGTGTTTCGTATATAAGTTGTACGGCTAATTCTTGGAATGTTA
TTCCATCATGTCAACAAAAATGTGATATACCGTCCCTATCTAATGGATTAATTTCCGGATCTACATTTTCTATCGGTGGC
GTTATACATCTTAGTTGTAAAAGTGGTTTTACACTAACGGGGTCTCCATCATCCACATGTATCGACGGTAAATGGAATCC
CATACTTGGCGGCGAGATTTATTGTGTATGGAAGAAGTAACACCATATTACATAATATATACAGGCTATTTACAAGATGC
ACCGTTATACCGTTCGATGATATAGTACGTACTATGCCAAATGAATCACGTGTTAAACAATGGGTGATGGATACACTTAA
TGGTATAATGATGAATGAATTCTTAAAAATAGCATCAACAATCAAATAATGTATCGTAGCCATACGAAACAGGGTATCTG
TAATATGTCTGACACCTAAAAGAATGTATATACGTGCGCAATTAGATCTAAAGAAGATGTTCCCAATTTCAAGGACAAAA
TAGCCAGAGTTATCACGAAATTGAAATAAACTGTATATTATACACTGGTTAACGCCCTTGGCCTAACCATTTTCTATGGA
GAGTTAAACTAACGTGTGCTAGGGTAAGGTTATTCAAAAATACGGCAAAATAATAATAAACATATTGGTGACAGACTACG
TAGACTGTTTATACAAGATTGAAATTATTTTCGCTCTCTCCAGCGTCAATCTCGTCAGTATTGACTCTTTTTGGGAAAAA
TTGGCGATAAGTTTCAAACTGTTGACTTCACTGATTGTCGCACTATAGATGCAATCAATAAGTGTGTAGATATCTTTACT
GAGGGAAAAATCAATCCACTATTGGATGAACCATTGTCTCCTGATACCTGTCTCCTAGCAATTAGTGCCGATAAAGAGTT
TTAACGGGATTAATGATGTAAAAGGTTTTTCAATATAGAACAAAATCTAACAGATACAAATTTTAAGAAATGGTGTAACT
CTCTGAAAGCTACGTTTATCGATGTGCACATTCCTAAGTTTAAGGTAATAGGTTCGTGGGCTAATACTTCCAGAGAGTGA
GGACAACTGTTGACACACTCCTCTCTCGGAATCAGTGTTCATCGACGTTCGTGAGCTGGTAAAAAATATGCCGTGGGATA
ATGTTAAGGATTGTACAGAGATCATCCGTTTCCAACCAGAGCTGGCTGTGACACCATTTCCTTGGGTTCATAAAATGAAA
CTATCACTGTAGAAAAATTTCTACATACGACGTTTATAGATGTTAATGAGGAGTATACAGAAGTATCGGCCGTTACAGGA
GTATTCATGACTAACTTTTCGATGGTATATCGTATGAAGGTCTACATAAACCATCCATTCATATACATGATTAAAGATAA
CACCGGACATACACTTTTTATAGGGAAATACTGCTATCCGCAATAAATATAAACAATAGACTTTTATCCACCGAATGTCC
GATGTATTACCACAATTATTGACGGGCTTGTTTGTGACCGACAATCATGAATTTTCAGAAATTATCTCTGGCTATATATC
TTACGGTGACATGTTCGTGGTGTTATGAAACATGTATGAGAAAAACTGCGTTGTATCATGACATTNCTCTATACTATCGA
TACCAGGCCATGGTTGATGATGAGACATCTAACAATAACACATTACATGGTAATATAGGATTTTTGGAAATAAATAATTG
TTATAATGTTTCTGTGTCAGATGCTAGTTTTAGAATAACATTACCGTGTATCCACCAATATCACTGAATGTTTGAAAACA
TTAATCAATAATGTGTCGTAAGATGTAAAATATGAATGTAACATCTAATTGTGATAAATGCTCAATGAATTTGATGGCAT
CCGGTTTAAGTATATTATAATTGTAAACTAACTACAAATTCTACTACAAAAACCAACGGGTATCAAGGAGATAGCACGAA
AAGTACAGCGAAGTTCCACTAACTTACTGTGGTCTACAGAGTCCAAATCCTCCTCTCCGTAATCCACTTCCTCAACATGA
TGATTATTCTCCTCCACAAGTACACAGACCTCCACCACTTCCTCCTAAACCAGTCCAAAATTCGCCACAACTTCCCCTAG
ACCAGTAGGTCAATTACCTCCTCCTATAATATCCCTTATAGTTAACCTTTACCTCCCAGAGCGCNTCAGTGAGCTACCCT
TCATCATTTTTCGTGGAATATAATATAGGAATAATTAGCACCAGAATAGCTATGGATATCTCGTTAAGAATATTCTCTAT
AAGAGACATAATGTAGACATAGTTATTATATCCTTCTTAGATAAGTGTTACGCTACTGAAA
>ON694332.1
ATTAATTAGACATTTAACAACTTCCGGACGCACATATGCTCTCGTATCCGACTCTGAATACAGATGAGCGATGATATACA
GATGCAATACGGTACCACAATTTCGTGGTTGATAATCATCATACACGTATCCGTACTCGTCATCCTCATAAAGAACACTG
CATCCATTTTCTATGAACAAATGGCATTTCATATAGCTGAATATATTAAAGTCATTTATGTTGCTATATCCAGTAGCTTC
TAGTAGAGCCATCGCTATATCCTTATTGACTTTAACATGTCTACTATTTGTGTATTCTTCTATTGGGGTAAACTGTCTCC
AATTTTTATGTAATGGATTAGTGCCAATGATGTCAAAAACTTGTACACTTTATAAGTTTTAGATCCTTTATTACTACCAT
CATGTCCATGGATAAAGACACTCCACCGAGTATTAACCTATTAGCATTATATATTATTTGATTATAAAACTTATATTGCT
TATTAGCCCAATCTGTAAATATCGGATTATTAACATATCGTTTCTTTGTAGGTTTATTTAACTTGTACATCACTGTAAGC
ATGTCCGTACCATTTATTTTAATTTGACACATATCAGCAATTTCTTTTTAAATTCTATATAAGATGGATACGTATCACAT
ATGTACTTATAGTCTACTAATATGAAGTACTTAATACATATCACAAATACCAATACATGTAGACCCATATGTTGTTGTTA
TATTAATATCTGCGCCATTGTATCTATTTTGTTTATATCATCGATATACGGCTTACAAATTTCTAGTATCGATAACACTT
CTGATCGTGAATAAATAAGGTAGGGAATAACGGCATAATATTTATTATGTTATCATCATTAACAACTACGTTTCCATTTT
TTAAAATATACTCTACAACTTTAGGATCCCTATTGTCAAATCTTTTAAATAGAATATGCATTAGTTCATTACCGCTATAG
TTACTATCGAATAACACGTCAAATATTTCCCGTTTAATATCGCATTTGTCAACATAATAATAGAGTATGGTACGTTCACG
ATAAGTATAATGACACATCTCGTTTTCGTGCGAAATTAAATAGTTTATCACGTCCAAAGATGTCACATAACCATCTTGTG
ACCTAGTAATAATATAATAATAGAGAACTGTTTTACCCAAAATAAATATAATCAGTACATTGAATGGGTATGATATTGTA
CCCATACTGTATGTTGCTACATGTAGGTATTCCTTTATCCACACGTGTATTATTATTTTTTTGGTAAGTTTATCGGCCTA
TGTTTTACAACTATCATAGAGTATCTTATCGTTAACCATGATTGGTTGTTGATGTTATCACATTTTTTGGTTTCTTTCAT
TTCAGTTATGTATGGATTTAGCACGTTTGGGAAGCATGAGCTCATATGATTTCAGTACTGTAGTGTGACAAAGTACGCTT
TGTACTGTAACTAGTATAAAATTCTATATTCAAATTATCATGCGATGTGTGTACGCTAACGGTATCAATAAACGGAGCAC
AGCATTTAGTCAACAGTAATCCAAAATTTTTTAAAGTATATCTTAACGAAAGAAGTTGTCATCGTTAGTGTGGTAAATCA
TTGTCTACGGTACTAGATCCTCATAAGTGTATATATCTAGGTAATATTTAATTTATCAAATGGTTGATAATATGGATGTT
GTGGCAATTTCCTAATACGGAAATAAGACATAAACACGCAATAAATCTAATTGCGGAGATCTATTTTACGATAGAGTGCT
ATTTTAAGATGTGACAGATCCGTGTCATCAAATATATACTCCATTAAAATGATTATTCCGGCAGCGAACTTGATATTGGA
TACATCACGACCTTTGTTAATATCCACGACAATAGACAGCAATCCCATTGTTCCATAAACAGTGAGTTTATCTTTCTTTG
AAGTGATATTTTGTAGAGATCTTGCTAATTCCGTATAGTATGTCTTAATAATTGTTATTATTTCACTAATTAATATTTAG
TAACGAGTACAGTTGTGTTCAAGATATATAGCGTTTACATATCCACCATAGTAATCAATAGCCATTTGTTCGTATGTCAT
AAATTCTTTAATTCGAAAGTAGTTATCTCGCGCGTTTACTATTATATTTGGCATAAAGAGATAGATAATACTCGACCGAC
ATAATGTTGTGTTGTCCATTATAGTATAAAAATTAATATTTCTATTTCTATATATTTGCAACAATTTACTCTAAAATCGG
ACATACAGTAAGACTACATATCAATTTTACCAATTAGTTAGTGTAATGTTAACAAAAATGTGGGATAATTTAATAGTTTT
TCCTTACACAATTGACATACATGAGTCTGAGTTCCTCGTTTTTGCTAATTATTTCGTCCAATTTATTATTCTTGACATCG
TCAAGATCTTTTGTATAGGAGTAACAGTCCCCCTCGACAATGCGGTCGTTTCTGTAGTGATATCAAACGGATATTGCCCT
CGCTTAATCTATATAGGCCGAATCTATGATATTGTTGATAATACGACGGTTTAATACACACAGTACTATCGACGAAACTT
TGATACGTTAGATCTGTGTACGTATATTTAGATGTTTTCATCTTAGCTAATCCGGATATTAATTCTGTAAATGCTGGACC
CAGATCTCTTTTTCTCAAATTCATGGATGCAGACAATAGCGACATAAACATAGAAAACGATAGATTTTTATGTTTGGTAT
AAAAATTATTGATGTCTACACATCCTTTATAATCAACTCTAATCACTTTAACTTTTACAGTTTTCCCTACAAGTTTATCT
TTCCTAAGTGAGGATAAACCCGGGTTGTTTTCTTTTTTAATGTATCGCTTTTTTGCATGGTTTACCCTAGAATACGGAAT
GGGAGGATCAGCATCTGGTACAATAAATCTCAGCTTGACCTGAGATAGTCGCAGTAGTCCGTCAATTTACTATTATTTCT
TAGATCTGGGAAAGTCTATTCGCTACCATAGGAATATGTGCTAAAATCACTGAACATTGGGGATACAAAAAGATTTCAGA
ATCTAAATTCCAATCATTGGGAAACATTACAGATCTGATGACCGACGATAATATAAACATCTTGAGCCCGGACTCATGTC
ACTATTATAATCATATCTTCGATATTATTATACATAAACATCGACAACATACTATTGTCTATTATCTAAGTCCTGTTGAT
CCAAACCCTTGATCTCCACTGCGTACCGGCTTTGGTAGACCTCCTACTACGTATAATTTAAAACTGCGTCATGTTCAGTA
TATGACCTGTGTGTGCAAAAGTATGGAGATAACTTTTCACCTCCTATAGCTTCAATAATTGTTTTGAATTTCTTAGTCGA
ATGCTAATATATTCTTTATTGCCCGTATGTGGAGTCCTATGTACTTGGATCTTTTGTATATCGCTATCGCCGCAATCACT
ACAATAATTACAAGTATTATTGATAGCATTGTTATTACTACTATCATAATTAAATTATCGACATTCATGGGTGTTGAATA
ATCGTTATCATCATTTTGTAATTGTGACGTCGCACCAATCATCTGTAGAGGTGATGATATATTAACGCGTTTTATGAATG
ATATTATCGTCTACGTCGTATTTGATACATCCGCATTCAGCCAACAAATATAAAATTACAAAAACTCTAACGACGTTTGT
ACACATCTTGATGCGGTTTAATAAATGTTTTGATTTCAATTTATTGTAAAAAAGATTCGGTTTTATACTGTTCGATATTC
TCATTGCTTATATTCTCATCTATCATCTCCACACAGTCAAATCCATGGTTAATAAAGTCAATTATCTTATTTTTAACAAA
CGTAAGTATTTTACTCATTTTTTATAAAAACTTTTAGAAATATACAGACTCTATCGTGTGTCTATATCTTCTTTTTATAT
CCAATGTATTTATGTCTGATTGAATATCACACTAATTCATTTTCAATTTACTGATTAGTAATGACAATTAAAATAAAAAT
ATTCTTCATAACCGGTAAGAAAGTAAAAAGTTCACATTGAAACTATGTCAGTAGTTATACATCATGAGTGATATCGTTCT
TGTATCTTCTTGAATTAAATTTTTTATTAAGTATAAAAACGTTCCGTATCTGTATTTAAGAGCCAGATTTCGTCTAATAG
AACAAATAGCTACAGTAAAAATAACTAGAATGAACTCTTCCTCAGCGATAGCTCTTCTATCCTTTTCCGAAAGTAATGAA
ATCACTTCAATAAATGATTCAACCATGAGTGTGAAACTAAGTCGAGAATTACTCATGCATTTGTTAGTTATTCGGCTCAT
AGCATCTATCTATAAAAAGATTATACAAAGTTTTAAACTCTTTAGTTTCTGCCATTTATCCAGTCTGAGAAAATGTCAAT
AAATTTTTCCAAGAAACTAATTGGGTGAAGAATGGAAACCTTTAATCTATATTTAGTACACATGATGAATTCTTCTAATG
CTGTACTAAATTCGATATCTTTTTCGATTTCTGGATATGTTTTTAATAAAGTATGAACAAAGAAATGGAAATCGTAATAC
CAGTTATGTTCAACTTTGAAATTGTTTTTTATTTTCTTGTTAATGATTCCAGCCACTTGGGAAAAGTCAAAGTCGTTTAA
TGCCGATTTAATACGTTCATTAAAAACAAACTTTTTATTCTTTAGATGAATTATTATTGGTTCATTGGAATCAAAAAGTA
AGATATTATCGGGTTTAAGATCTGCATGTAAAAAGTTGTCACAACAGGGTAGTTCGTAGATTTTAATGTATAACAGAGAC
ATCTGTAAAAAGATAAACTTTATTTCAAATTATCCTAATTTGATAGCTAACTCGGTATCTACTTTATCTGCCGAATACAG
TGCTAGGGGAAAAATTATAATATTTCCTCTTTCGTATTCGTAATTAGTTCTCTTTTCATGTTCGAAAAAGTGAAACATGC
GGTTAAAATAGTTTATAACATTAAAAATAACCAGTCTCATTAAATAGTTTGTATCAATAATAGCAACATATGAAGAACCC
GCTTATACAGAGTATGTAAAAATGTTAATTTATAGTTTAATCCCATGGCCCACGCACACACGATTAATCGAGCGTAATTT
GGCACAAATATAATTTAACAATCTAACTGACGGAGCCCAATTTTGGTGTAAATCTAATTGGGACATTATGTTGTTAAAAT
ATAAACAGTCTCCTAAGTAGGCTATATGTCGCATATTGATATCTGGGAATTATAGTAAGCCAATTCGGGACTGACGATAG
TATCTCCTTGACAGATATTGGACCGAACTACGGAAGTACCTGGAATGTAAAGCCCTGAAACCCCCTCATTTTTTAAGCAG
ATTGTTGCCGTAAATCCTGCACTATGCCCAAGATAGAGAGCTCCCAGCTACTTACTTCCATGGTGGATACGAAGATGCTA
TCCATCAGAATGTTTCCCTGATTAGTATTTTCTATATAGCTATTCTTCTTTAAACGATTTCTTGGAGTAGGACGTCTAGC
CAGTATGGAAGAGGATTTTCTAGATACTCTCTTCAACATCTTTGATCTCAATGGAATGCAAAACCCCATGGTGTAACAAC
CAACGATAAAAATAATATTGTTTTTTCACTTTTTATAATTTTACCATCTGACTCATGGATTCATTAATATCTTTACAAGA
GCTACTAACGTATAATTCTTTATAACTAAACTGAGATATATACACCGGATCTATGGTTTCCATAATTGAGTAAATGAATG
CTCGGCAATAACTAATGGCAAATGTATAGAACAACGAAATTATACTAGAGTTGTTAAAGTTAATATTCTTCCTCCGGTTA
ATACGGATCCTTAGCGTATTTCTGTAACCGCAAGAAAATTTATACACATCGCCTTTGATCGTTTTTGACGACCTTCTTCA
TTTCGTGCCAAAATATACAGTCTTAAATAAGATGTAACGTCTCTATTTTCTATTTTTAATTTTTTTAAATTTTTAACGAT
TTACTGTGGCTAGATACCATATGCCTACTCGATACCTCCTTGGTATCTAGTTTATTTTAGCACATGTATAATATAAAAAC
ATTATTCTATTTCGAATTTAGGCTTCCAAAAATTTTTCATCCGTAAACCGATAATAATATATATAGACTTGTTAATAGTC
GGAATAAATATATTAATGCTTAAACTATCATCATCTCCACGATTAGAGATATTCTTTTTGCTGTTTCGAAACTTTACGAT
GGTATGTATCTATCTATTTTAACAAAGCATCGATTTGCTAATATACAATTATCCTTTTGATTAATTGTTATTTTATTCAT
ATTCTTAAAAGGTTTCATATTTATCAATTCTTCTACATTAAAAATTTCCATTTTTAATTTATCTAGCCCCGCAATACTCC
TCATTACGTTTCATTTTTTGTCTAGAATACCCATTTTGTCATATCCAATTGAGTGTCTATTATAAACTCACCGATAATTT
TTTTATTGCATGTTTTCATATTCATTAGGATTATCAAATTTAGTCCTATTACGCACAACTAATTTGTATATGTAAAAATA
TAGTAGAATTTCATTTTGTTTTCCCGAGAATGTCTGTTTTTATCTTTATAGTATCTCTATTCATCACTGTATTCTCCAGA
CAAGCTAGATATACAGAATTTGTAACACTCTCGAAATCACACGATGTGTCGGCGTTAAGATCTAATATATCACTCGATAA
CACATTTTCATCTAGATACACTAGATGGTCAAAGACTATACCATGTGTATATCTAACGTATTCTAGCATAGTTGCCATAC
GTACATTAAACTTTTCAGGATCTTTGGATAGATCTTCCAATCTATCTATTTGAGAAAACATTTTTATCATGTTCAATAGT
TGAAACGTCGGATCCACTATATAGATATTATCTATAAAGATTTTAGGAACTATGTTCATGGTATCCTGGCGAATATTAAA
ACTATCAATGATATGATTATCGTTTTCATCTTTTATCACCATATAGTTTCTAAGATATGGGATTTACTTAATATAATATT
ATTTCCGTAATAAATTTTATTAGAAATGCCAAATCTATAAGAAAAGTCCTAGAATTAGTCTGAAGAATATCTATATCACC
GTACCGTATATTTGGATTAATTAGATATAGAGAATATGATCCGTAACATATACAACTTTTATTATGACGTCTAAGATATT
CTTCCATCAACTTATTAACATTTTTGACTAGGAAGATACATTATGACGTCCCATTACTTTTGCCTTGTCTATTACAGCGA
CGTTCATAGAATTTAGCATATCTCTTGCCAATTCTTCCATTGATGTTACATTATAAGAAATTTTAGATGAAATTACATTT
GGAGCTTTAATAGTAAGAACTCCTAATATATCCGAACATCGAAAAAACTTTTTTTATTCTTTTTTACTAACGATACGAAT
ATGTCTTTGTTAAAAACAGTTATTTTCTGAATATTTCTAGCTTGTAATTTTAACATATGATATTCGTTCACACTAGGTAC
TCTGCCTAAATAGGTTTCTATAATCTTTAATGTAATATTAGGAAGAGTATTCTGATCAGGATTCCTATTCATTTTGAGGA
TTTAAAACTCTGATTATTGTCTAATATGGTCTCAACACAAACTTTTTCACAGAGTGATAGAGTTTTTGATAACTCGTTTT
TCTTAAGAAATATAAAACTACTGTCTCCAGAGCTCGCTCTATCTTTTATTTTATCTAATTCGATACAAACTCCTGATACT
GGTTCAGAAAGTAATTCATTAATTTTCAGTCCTTTATAGAAGATATTTAATATAGATAATACAAAATCTTCAGTTCTTGA
TATCGATCTGATTGATCCTAGAACTAGATATATTAATAACGTGCTCATTAGGCAGTTTATGGCAGCTTGATAATTAGATA
TAGTATATTCCAGTTCATATTTATTAGATACCGCATTGCCCAGATTTTGATATTCTATGAATTCCTCTGAAAATAAATCC
AAAATAACTAGACATTCTATTTTTGTGGATTAGTGTACTCTCTTCCCTCTATCATGTTCACTACTGGTGTCCACAATGAT
AAATATCTAGAGGGAATATAATATAGTCCATATGATGCCAATCTAGCAATGTCGAATAACTGTAATTTTATTCTTCGCTC
TTCATTATGAATTGAATCTTGAGGTATAAACCTAACACAAATTATATCATTAGACTTTTCGTATGTAATGTCTTTCATGT
TATAAGTTTTTAATCCTGGAATAGAATCTATTTTAATGAGGCTTTTAAACGCAGCGTTCTCCAACGAGTCAAAGCATAAT
ACTCTGTTGGTTTTCTTATATTCAATATTACGATTTTCTTCTTTGAATGGAATAGGTTTTTGAATTAGTTTATAATTACA
ACATAATAGATAAGGAAGTGTGTAAATAGTACGCGGAAAAAACATAATAGCTCCCCTGTTTTCATCCATGGTTTTAAGTA
AATGATCACTGGCTTGTATATAAGAGATGTAACGGGAACAGGGTTTGTTGATTCGCAAACTATTCTAATACATAATTCTT
CTGTTAATACGTCTTGCACGTAATCTATTATAGATGCCAAGATATCTATATAATTATTTTGTAAGATGATGTTAACAATG
TGATCTATATAAGTAGTGTAATAATTCATGTATTTCGATATATGTTCCAACTCTGTCTTTGTGATGTCTAGTTTCGTAAT
ATCTATAGCGTCCTCAAAAAATATATTCGCATATATTCCCAAGTCTTCAGTTCTATCTTCTAAAAATCTTCAACGTATGG
AATATAATAATCTATTTTACCTCTTCTGATGTCATTAATGATATAGTTTTTGACACTTTTCTACTCTAATAAATCATCTA
TTATACCAGAATTAATGGGAACTATTCCGTATCTATCTAATTTAAGAAAGTCAGATTTTGGTTCATTACCACGCTTTCCT
TGTTGATAAAGGATAAAGCTACTAAAATTTGTATTTTTTAATCTATCTCAATAAAAAATTAATGTATGATCACCTAGAGC
TGGGTGACCACTTGTTTACTGTCTATCTTATACATTTTCCATTTATAACACTTATGTATTAACTTTGTTTATTTATATTT
TTTCATTATTATGTTGATTTATTGCGCTTTTATGTTAAATTAATAATGGAATAGTATAAATAGTTATTAGTGATAGGATA
GTAAACATAATTATTAGAATAGTGTAGTATCATAGATAACTCTCTTCTATAAAAAATGGATTTTATTCGTAGAAAGTATC
TTATATACACAGTAGAAAATAATATAGATTTTTTAAAGGATGCTTCATGGGTCATAATTTGAGTGATGCATTCGACTCAA
CATAAATAATTCTAGAGGAGACGATCTACTATCAAATTCGGATCGTAAATCTGTTTCTAAAGAACGGAGAATATCTATAC
ATACCTGATTAGAATTCATCCGTCCTTCAGACAACATCTCAGACAGTCTGGTCTTGTATGTCTTAATCATATTCTTATGA
AACTTGGAAACATCTCTTCTAGTTTCACTAGTACCTTTATTAATTCTCTCAGGTACAGATTTTGAATTCGACGATGCCGA
GTATTTCATCGTTGTATATTTCTTCTTCGATTGCATAATCAAATTCTTATATACCGCCTCAAACTCTATTTTAAAATTAT
TAAACAATACTCTAATCCTAGGTCCCTATCGTCCATATAAAATGGATTACTTAATGTATTGGCAAACCGTAACATACCGT
TGGATAACTCTGCTCCATTTAGTACCGATTCTAGATACAATATCATTCTACGTCCTATGGATGTGCAACTCTTAGCCGAA
GCGTATGAGTATAGAGCACTATTTCTAAATCCCATCAGACCATATACTGAGTTGGCTACTATCTTGTAGTGGCCTCATCT
TCTGGCTCTCCTGATCTTTCCAAAGATTTCCAAAGATCACACATTAGCTGTATCTTATATCATTAGGTAAAGTAGGACAA
AGGGTCTCTCGCTTTGTTTTTACTCTCTAGCAGTAAATAAGTACGATCTTGGGATATCGAATCTAGGTATTTCTTTAGCG
AAACAGTTACGTGGATCGTCACAATGATAACATCCATTGTTAATCTTTCATCTAGGGTTTCGACATCTGGATTTCAGATA
TAAAAATCTGTTTTCACCGTGAGGCGCAATATTCATGGCACTATGAATTCAACAACACCCTCGTACTAGCAGTAAATTCC
TGTGTCCTGAGAGAATATCCTCTAGAGAATCAGTATCCTTTTTGATGTCTGATGAGATGTTTACCTCTACAAATATCTGT
TCGTCCAATGTTAGAGTATCTATATCAGTTTTGTATTCCAAATTAAACATGGCAACGGATTTAATTTTATATTCCTCTAT
TAAGTCCTCGTCGATAATAACAGAATGTAGATAATCATTTAATCCATCGTACATGGTTGGAAGATGCTCGTTGACAAAAT
CTTTAATTGTCTTGATGAAGGTGGGACTATATCTAACATCTTGATTAATAAAATTTATAACATTGTCCATAGGATACTTT
GTAACTAGTTTTATACACATCTCTTCATTGGTAAGTTTAGACAGAATATCGTGAACAGGTGGTATATTATATTCATCAGA
TATACGAAGAATAATGTCCAAATCTATATTGTTTAATATATTATATAGATGTAGTGTAGCTCCTACAGGAATATCTTTAA
CTAAGTCAATGATTTCATCAACAGTTAGATCTATTTTAAAGTTAATCATATAGGCATTGATTTTTAAAAGGTATGTAGCC
TTGACTACATTCTCATTAATTAACCATTCCAAGTCACTGTGTGTAAGAAGATTATATTCTATCATAAGCTTGACTACATT
TGGTCCCGATACCATTAAAGAATTCTTATGATATAAGGAAACAGCTTTTAGGTACTCATCTACTCTACAAGAATTTTGGA
GAGCCTTAACGATATCAGTGACGTTTATTATTTCAGGAGGAAAGAACCTAACATTGAGAATATCTGAATTAATAGCTTCC
AGATACAGTGATTTTGGCAATAGTCCGTGTAATCCATAATCCAGTAACACGAGCTGGTGCTTGCTAGACACCTTTTCAAT
GTTTAATTTTTTGAAATAAGCTTTGATAAAGCCTTCCTCGCAAATTCCGGATACATGAACATGTCGCCAACATGATTAAG
TATTGTTTTTCATTATTTTTATATTTTCTCAACAAGTTCTCAATACCCCAATAGATAATAGAATATCACCCAATGCGTCC
ATGTTGTCTATTTCCAACAGGTCGCTATATCCACCAATAGAAGTTTTCCCAAAAAGATTCTAGGAACAGTTCTACCACCA
GTAATTTGTTCAAAATAGTCACGCAATTCATTTTCGGGTTTAAATTCTTTAATATCTACAATTTCATACGCTCCTCTTTT
GAAACTAAACTTATTTAGAATATCCAGTGCGTTTCTACAAAAAGGACATGTAAACTTGACAAAAATTGTCACTTTGTTAT
TGGCCAACCTTTGTTGTACAAATTCCTCGGCCATTTTTAATATTTAAGTGATACAAAACTATCTCGACTTATTTAACTCT
TTAGTCGAGATATATGGACACAGATAGCTATATGATAACCAACTACAGAAGACAAACGCTATAAAAAACATAATTACGAC
GAGCATATTTATAAATATTTTTATTCAGTATTACTTGATAACATTGTGTATGAGAACATCGATAAGTTCATCGGGAATTA
CATACATACTATCTTTAATAGAACTCTTTTCATCCAGTTGATGGATTCGTTTCTAGATGATATGTATTTCCTGTTGAATT
TCATTGATTGTTCACCAAACAACTTTTAAATACAAATATATCAGTAGAATAAGAACTATAAAAAAATAATAATTCGAATC
AACTTGTCTTCTAGAAGTTGATACAACATAGGAATCTCCTTTCACTTTATCTCATTTGAGAATAAAAATGTTTTTGTTAA
CCACTGCATGATGTACAGATTTCGGAATCGCAAACCACTTGTGGTTTTATTTTATCCTTGTCCAATGTGAATTGAATGGG
AGCGGATGCGGTTAGTACATTCCCGTTTTTAACTTCCTGCAGCCATTTTTATGATCGTCTTTTGTGGAATTTCCCAAATA
GTTTTATAAACTCGTTCTGGAAGGTTTGTATTCTGAATGGATCCACCATCTACCATAATCCTATTCTTGAGCCAGACAAG
GTCTTCCCGATAATCCTGGGTGTACCGTAAACATTCTGTAGGAGAATGATGGTTGGTGTAATAAAAAAATTATTTAATTT
TTCATTAATAGGGATTTGACGTATAGCGTACAAAATTATCGTTCCTGGTATGTTCGAGGCCACCATTTATATCTAAAAAT
TAGATCAAAGAATATGTGATTATCTTTTGCTATATTGTTCGTTCTCCGATAACATGTTAATTTCCAATACCAACGGTTTT
TGATCTCCAAAAAACAAAATAACTAGTATAAAATCTGTATCGAATGGGAAAAACGAAATTATATAATCGGAACATTGAAC
GTATTAATACTTAATTCTTTTTCAGTGGTAAGAACCGATAGGTTATTGACATTGTATGGTTTTAAATATTCTATAACTTG
AGACTTGATATGACGAATTGAAAATTCCGTGTTTACCGCGTAAATTCATATATGCTCTAGATTTTTTATCTCAAGGTTTA
ATTTATCGTTTTGTAGTATTTAATTTTGTAGTTAATTTATCACATATCACATTAATTGACTTTTTGGTCCACTTTTCCAT
ACGTTTATATTCTTTTAATCCTGCGTTATCCGTTTCCGTTATATACAGGGATAGATCTTGCAAGTTAAATAGAATGCTCT
TAAATAATGTCATTTTTTATCCGCTAAAAATTTAAAGAATGTATAAACTTTTTTCAAAGATTTAAAACTTTTAGGTGGAG
TTACTAAATGATTTATCCAATACAGAATGTCTGTGATTCGTGTTAAAACCATCGGAAAAAGAATAGAAATAAAAATTATT
ATAATGGTGGAATTCAGTTGGAATATTGCCTCCGGAGTCATAAAAGGATACTAAACATTTTGATACAAAAATAACAAAAT
CCAAACATTACAAATCTAGAGGTAGAACTTTTAATTTTGTCTTTAAGGGATTTTCCCGTAGTTGAGGTTTAAAGAAATAC
GCGATGCCAGCGGTTGTAGATGACATAATAAATTGGTAAATCCTAGTTCTGGTATTTTACTAATTACTAAATCTGTATAT
CTTTCCATTTATCATGGAAAGAATTTACCAGATATCTTCTTTTTCCAAACTGCGTTAATGTATTCTCTTACAAATATTCA
CAAGATGAATTCAGTAATATGAGTAAAACGGAACGTGATAATTTCTCATTGGCTGTGTTTCCAGTGATAAAACATAGATG
GCATAACGCACACGTTGTAAAACATAAAGGAATATACAAAGTTAGTACAGAAGCACGTGGAAAAAAGTATCCTGGTCTTC
TAGAATTAATAAACAAACAACCAAAAAATATGGAATTGTATTTTCTACCCATAAGTTATCTCTACAAAACTATTTAGTTA
TGGCACTATTTATCCTACCACCATGAAGCTAAATCTATACAGCGAATAGATTCAGAATTTCTACATATATATATTGTACG
CTAATAATTCTTTTGGATATTCTATGGCGTACAAAGGAATATACGTTCGATATTAGTACAGAAACATGGAATAAATTATT
ATCCAATTATTATATGAAGATGATAGAGTTTTATGTACTAAGTCCTATTCTCGCTGAGGAGTTGGATAACTTTGAGAGGA
CGGGAGAATTAACTAGTATTGTACAAGAAGCCATTTTATCTCTAAATTTACAAATTAAGATTTTAACATCTCCTTTTGTA
GACACGACTAAACATTTTGCAGAAAAAGTTTATTATTATTTAGATAATCGTATACTTCATCAGTGTAGATAGTAAATGTG
AACAGATAAAAGGTATTCTTGCTCAATAGATTGGTAAATTCCATAGAATATATTAATCCTTTCTTCTTGAGATCCCACAT
CATTTCAACCAAAGACGTTTTATCCAATGATTTACCTCGTACTATACCACATACAAAACTAGATTTTGCAGTGATGTCGT
ACCTGGTATTCCTACCAAACAAAATTTTACTTTTAGTTCTTTTAGAAAATTCTAAGGTAGAATCTCTATTTGTCAATATG
TCATCTATGGAATTACCACTAGCAAAAATGATAGAAATATATATTGATACATCGCAGCTGGTTTTGATCTACTATACTTT
AAAAACGAATCAGATTCCATAATTGCTTGTATATCATCAGCTGAAAAACTATGTTTTACACGTATTCCTTCGGCATTTCT
TTTTAATGATATATCTTGTTTAGACAATGATAAAGTTATCATGTCCATGAGAGACGCGTCTCCGTATCGTATAAATATTT
CATTAGATGTTAGACGCTTCATTAGGGGTATACTTCTATAAGGTTTCTTAATTAGTCCATCATTGGTTGCGTCAAGAACT
ACTATCTGATGTTGTTGGGTATCTCTAGTGTTACACATGGCCTTACTAAAGTTTGGGTAAATAACTATGATATCTCTATT
AATTATAGATGTATATATTTCATTCGTCAAGGATATTAATATCGACTTACTATCGTCATTAATACGTGTAATGTAATCAT
ATAAATCATGCGATAGCCAAGGAAAATTCAAATAGATGTTCATCATATAATCGTCGCTATAATTCATATTAATACTTTGA
CATTGACTAATTTGTAATATAGCCTCGCCACGAAGAAAGCTCTCGTATTCAGTTTCATCGATAAAGGATACCGTTAAATA
TAACTGGTTGCCGATAGTCTCATAGTCTATTAAGTGGTAAGTTTCGTATAAATACAGAATCCCTAAAATATTATCTAATG
TGGGATTAATCCTTACCATAACTGTATAAAATGGAGCCGGAGTCATAACTATTTTACCGTTTGTACTTACTGGAATAGAT
GAAGGAATAATCTCCGGACATGATGGTAAAGACCCAAACCTTATATTAAGATTATCTATCATGTCTATTCTCCCACCGTT
ATATAAATCGCCTCCGCTTTTAAAATCACTTTAATAACGTTCGTATATCGTTATCGTCGTATAAATTAAAGGTGTGTTTT
TTGCCATTAAGAGACATTATAATTTTACCTTATTATAAAATAATAAGAAATACATACGAATAACAAAAATAAAATAAGAT
ATAATAAAGATGCCTTGAGATCAATTTTGTTCAACTTGTCCAAATTCTACTTACAGAAGATGAGGAATCGTTGGAGATAG
TATCTTCCTTATGTAGAGGATTTGAAATATCTTACGATGACTTAATATCGTACTTTCCAGATAGGAAATACCATAAATAT
ATTTCTAAGGTATTTGAACATGTAGATTTATCGGAGGAATTAAGTATGGAATTCCATGATACAACTCTGAGAGATTTAGT
ATATCTTAGATTGTACAAGTATTCCAAGTATATACGGCCGTGTTATAAATTAGAGATAATCTAAAAGGTATAGTTGTTAT
AAAGGACAGAAATATATTGATGACTTGATAGAATATTGAGTTGTGAAATGTTGATGCATTTATACAAATTGGAATATTTG
TGGATACAATGAGTTTTGCAAGTACTAAGTAAGACGTTAGAGACAAGAGACGTAAATATTCTAAATTACAATACAGGCAA
TTAAAAATTATTATAGAAAGACTAAGCCAGTATATCTTAAGGATAATTTACTACTGAGTATAAATAATTCATTTTACTTT
AACGATAGTCTGTTAATAACCAATACTAAAAGTGATATATATTCATGAAGGTGAGGAACCTTGATAGATAACATCTTTGG
CAAATTGATTACCTTAAAGGGTGAGTTAATATGCATAACTACTCCTCCGTTGTTTTTCCCTCGTTCTTTTTCTTAACGTT
GTTTGCCATCACTCCACCCTGTTTATCGTTGATATTGGCCGGAAAGTTTCTATTGGCAATTGTAGATATAACTTCTGGTA
AATATTTTTCTACCTTTTCAATCTCTTCTATTTTCAAGCCGGCTTACTGAAACTCTTCCCACTGATTCCTTTTTCGATGC
CGTTGTGTCGAACATGATGAACGATCGTCATAACACACTTTTGACGATAGTCCGGAGGACTAACCGACGAGTCACGCCCC
GTTTGTAGATTTTAGTTTGATATACTATTATTTGTTATAGTAATTTATATTTTTACGGTACGTCTAGTAAGTAGAAATTA
TCAAATATTGTTGGTGTTGGTGGCGCTAGTCATCACATTAACTATTTTTTATTACTTTATACTATAATACTGACAGAACT
CTAGTGATATGTGATTTTTTATCAACCACTCAAAAGTAATTGGAGTGTTCATATCCTCTACGGGCTATTGTCTCATGACC
GTGTATGAAATTTAAGTAACACGACTGTGGTAGATTTGTTCTATAGAGCCGGTTGCCGCAAATAGATAGAACTACCAATA
TGTCTGTACAAATGTTAAACATTAAGATGGAATATAAAATAACTACAGTTTGAAAAATAACAGTATGTCCAACCGCCTTT
CTGGATCCTATGTATTTATTATCTTGTCTCGGTGGCTGATTAGGCTGTGGTCTATCGTTGTTATACATAAAGGTGATCAG
ATACAAATTGATAAATTAAAGTGTTACATCGACTCATAATATTATATTTTTTATCTAAAAACTAAAAATAAACATTGATT
AAATTTTAATATAATACTTAAAAATGGATGTTGTGTCGTTAGATAAACCGTCTCGATCATTTCTATAATTTAGGAGTGAT
CATCAAATGGATGCTAATTGACGGCCGCCATCATGATCCTATTCTAAATGGATTGCGTGATGTGACTCTAGTGACTCGGT
TTGTTGATGAGGAATATCTACGATCCATCAAAAACAACTACATCCTTCCCGATTTACTAAGTAATTATGCTCTACAAAAT
GTCATGATTAGTACGCTAGTCTTAAATGGAGATGCCCGTTTCCAGATCACACATCACATGAAAAAAGATGTATTACCTTA
ATAAGATAGTCCGCAACAAAGTAGTTATTAACTTTGATTATCCTAATCAGGAATATGACTATTTTCACATGTACTTTATG
TTGAGGACCGTATACTGCAATAAAACATTTCCTACTACTAAAGCAAAGATACTATTTCTACAACAATCTATATTTCGTTT
CTTAAATATTCCAACGACATCAACTGAAAAAGTTAGTCATGAACCAATACAACGTAAAATATCTCCTAATAAATAGAAAC
GTACTACTGAGATATACTACCGATATAGAGTATAATGATTTAGTTATTATCTATGAAAACTGTGTTTCAGGTATTTAACG
AATCATCCATAAATTATACTCCGGTTGATGATGATTATGGAGAACCAATCATTATAACATCGTATCTTCAAAAAGGTCAT
AACAAGTTTCCTGTAAATTTTCTATACATAGATGTGGTAATATCTGACTTATTTCCTAGCTTTGTTAGACTAGATACTAC
AGAAACTAATATAGTTAATAGTGTACTACAAACAGGCGATGGTAAAAAGACTCTTCGTCTTCCTAAAATGTTAGAGACGG
AAATAGTTGTCGATAGCCGAATTATAATAATCAATAATATATCTTATATCTGTTTAGAAAAATGCTAATAAATCGGAAGC
CATTTGATATCTATAATAGGGTATCTAATTTCCTGATTCAGATAGCGTACGGCTATATTCTCGGTAGCTACTCGTTTGGA
ATCACAGACATTATTTACATCTAATTTACTATCTGTAATGGAAACGTTTCCCAATGAAATGGTACAATCAGATACATTAC
ATCTTGATATATTTTTTTAAAGAGGCTGGTAACAACGCATCGCTTCGTTTACATGGCTCGTACCAACAATAATAGGGTAA
TCTAAAGGGCATATAATCATGAATGCTGATGAACAGGTTATCCAAAGCGGTAATAGAATACGATGATATTAAAATTATTT
CTAATAACACTACCAGTATCAATTTATCATATATCACATCCGGCAAAAATAATATGATTAGAAGTTATATCGTCGCTCGG
CGAAAGATCAGACCGCTAGATCCGTAATTGGTCCCAGTACATCTATCACCGTTAATGAGGTAGGAATGCCCACATATATT
ACAAAAAATAAAATACATTTATTGCCTGGTGATTGGGTAGAAGTAGCTGTTCAAGAATATACAAGTATTATTTTTGGAAG
ACAACCGTCTCTACATAGATACAACGTCTCAGATACTATCAAAATATCTCCCGGACTCGCAATGTAATCTAATGCAACCA
AGGGCCACTCGAGTATTGGGTAGAGTCTTACCTTACTATCTTCCAGACTCTAAGGATCCAGAAGGAAGAGGTTATATTCT
TAATTCTTTAACAAAAGGATTAACGGGTTCTCAATATTACTTTTTGATGCTGGTTGCAAGATCTCAATCTACTGATATTG
TCTGTGAAACATCACGTACCGGAACACTGGCTAGAAAAATCATTAAAAAGATGGAGGATATGGTGGTCGACGGATACGGA
CAAGTAGTTATAGGTAATACGCTCATCAAGTACGCAGCCAATTATACCAAAATTCTAGGCTCAGTATGTAAACCTGTAGA
TCTTATCTATCCAGATGAGTCCATGACTTGGTATTTGGAAATTAGTGCTTTGTGGAATAAAATAAAACAGGGATTCGTTT
ACTCTCAGAAACAGAAACTTGCAAAGAAGACATTGGCGCCGTTTAATTTCCTAGTATTCGTCAAACCCACCACTGAGGAT
AATGCTATTAAGGTTAAGGATCTGTACGATATGATTCATAACGTCATTGATGATGTGAGAGAGAAATACTTCTTTACGGT
ATCTAATATAGATTTTATGGAGTATATATTCTTGACGCATCTTAATCCTTCTAGAATTAGAATTACAAAAGAAACGGCTA
TTACTATCTTTGAAAAGTTCTATGAAAAACTCAATTATACTCTAGGTGGTGGAACTCCTATTGGAATTATTTCTGCACAG
GTATTGTCTGAGAAGTTTACACAACAAGCCCTGTCCAGTTTTCACACTACTGAAAAGAGTGGTGCTGTAAAACAAAAACT
TGGTTTCAACGAGTTTAATAACTTGACTAATTTGAGTAAGAATAAGACCGAAATTATCACTCTGGTATCCGATGATATCT
CTAAACTTCAATCTGTTAAGATTAATTTCGAATTTGTATGTTTGGGAGAATTAAATCCAGACATCACTCTTCGAAAAGAA
ACAGATAGATATGTAGTAGACATAATAGTCAATAGATTATACATCAAGAGAGCAGAAATAACCGAATTAGTCGTCGAATA
TATGATTGAACGATTTATCTCCTTTAGCGTCATTGTAAAGGAATGGGGTATGGAGACATTCATTGAGGACGAGGATAATA
TTAGATTTACTATCTACCTAAATTTCGTTGAACCGGAGGAATTGAATCTTAGTAAGTTTATGACACAGAATAAAGCTCAA
TAAGATGACTGTAGAACTCATGAATCTAAAAGAATTGGGTTCTTTCGATTTGGAGAACGTCAACGTGTATCCTGGAGTAT
GGAATACATACGATATCTTTGGTATTGAGGCCGCTCGTGGATACTTGTGCGAAGCCATGTTAAACACCTATGGAGAAGGT
TTCGATTATCTGTACCAGCCTTGTGATCTTCTCGCTAGTTTACTATGTGCTACGAGCTAGATTAACGATAATAGTAGCTG
CCACTTTTTAGCAAGGTCCCTAATATAGGAACTGGATATTACAAATACTTTATCGACTTGGGTCTTCTCATGAGAATGGA
GCAAAAACTAATTTGCAGACGTAAAAATGCTGCCTCCGCTGTCTTAATAGTATATAATAACATCTTACTCTGGCGGTGGG
GCAAAGATGAATCAAAAAAGTTGGCCTGTATATGTAAATATGGCATGATCTTTGTCTATTACAAGCTCGGTTTTAACTTT
ATTTCCTGTAATAATTTCTCTCATCTGTAGGATATCTATTTTCTTGTCATGTATTGCCTTCAAGACGGGACGAAGACGTT
TCCTCTGTACACATAAATACAAAGCAAAAAGATATAAAATGCGTATTCCAATGCTTCTCTGTTTAATGAATTACTCAATG
AATATTTTATTCTATGTTAGAATAATAATATTTGAGAGTATTGGTAATGTATAAACTCTTTAGCGGTATAATTAGTTTTT
TCTCTCGATTTCTATTTTTAGATGTGATGGAAAAATGACTAAATCTGGAGCCATTGTCTTAACTATAATGGTGCTTGTAT
CGAAAAACTTTAATGCGGATAACGGAAGCTCTTCGCCGCGACTTTCTACGTCGTAATTGGGTTCTAATGCCGATCTCTGA
CTTAACTACGGAGATGGCGTATTTAAGAGTGGATTCTTCTACCGTTTGAAAGAACAGACCTCTCTTAATTTCAGAAGAAA
ACTTTTTCGTCATTACCCAAGTTTGAGATTTCATAATATTGTCAAAAGACATGATAATATTAAAGATAAAGCGCTGACTA
TGAACGAAATAGCTATATGGTTCGCTCAAGAATATAGTCTTGTTAAACGTGGAAACGATAACTGTGCTCTAAATTAAATA
TATACGTTTTTTAAGTCACTATTTTTATAACTAACGATTACATCACCTCTAACATCATCATTTACCAGGATACTGATCTT
CTTTTGTCGTAAATACATGTCTAATGTGTTAAAAAAAGATCATACAAGTTATACGTCATTTCATCTGTAGTATTCTTGTC
ATTGAAGGATAAACTCGTACTAATCTCTTCTTTAACAGTCTGTTCAAATTTATATCCTATATATGAAAAAATAGCAACCA
GTGTTTGATCATCCGCGTCAATATTCTGTTCTATCGTAGTGTATAACAATCTTATATCTTCTTCTGTGATAGTCGATACG
TTATAAAGGTTGATAACGAAAATATTTTTATTTCGTGAAATAAAGTCATTGTAGGATTTTGGACTTATATTCGTGTCTAG
TAGATATGATTTTATTTTTGGAATGATCTCAATTAAAATAGTCTCTTTAGAGTCCATTTAAAGTTACAAACAACTAGGAA
ATTGGTTTATGATGTATAATTTTTTTAGTTTTTATAGATTCTTTATTCTATACTTAAAAAATGAAAATAAATACAAAGTT
TTGTCCCCTACCCGTGCCTAGAGGATGTTCAAGCAGCTGGTATCTCTAGACAATTTACTTCTATGACTAAAGCTATTACA
ACACTATCTGATCTAGTCACCGAGGGAAAATCTAAAGTTGTTCGTAAAAAAGTTAAAACTTGTAAGAAGTAAATGCGTGC
ACTTTTTTATAAAGATGGTAAACTGTTAAAATGCTAAAAGAGATCGTATTTTTGTTAGAGTATATAACGTTATGAAACGA
ATTAATTGTTTTATAAACAAAAATATAAAGAAATCGTCCACAGATTCCAATTATCAGTTGGCGGTTTTTATGTTAATGGA
AACTATGTTTTTATTAGATTTGGTAAAATGAAATATCTTAAGGAGAATGAAACAGTAGGGTTATTAACACTAAAAAATAA
ACACATAGAAATAAGTCCCGATGAAATAGTTATCATCGTATTTCAAAAAGAGCTTATATGGCACGACATAGTGACTAGAA
CTAAGATTCCATTATCTAAGAGATGTAAAAAATGTGCAGTTGGTAGATGCTATAACTTGGAAATAACGAACTGCGGAACG
GGATCTCGCATCTTCCACGTAAAGGAGAAGCCTGAATATCGTTAAAAATAATATCTATTGTTTGGAATATATTAATACAC
ATAATGAAGTGGGTATTAAGTCCGTCAAAACTCAGAAATAGTGCGAGGTTAGCAGACATCCAAGACATTATGCTACAGTC
ATGAATAACTTATAAAAAGAACGATATAGTCAGAGTGTTTAACGAATACGGATTTGTTCTTGTAGATAATGTTGATTTCG
CTACAATTATAGAATATGGAAACTTTTTCTGTAAGCGATATGACCTTAATAGATATATTAATACTTTTGTAGGGTAACAG
AGGTTCTACGTCTTCTAAAAATAAAAGTTTTATAACATCTGGCCTGTTCATAAATAAAAACTTGGCGATTCTATATATAC
TCTTATTATCAAATCTAGCCATTGTCTTATAGATGTGAGCTACTGTAGGTGTACCATTTGATTTTCTTTCTAATACTATA
TATTTCTCTCGAAGAAGTTCTTGCAGATCATCTGGGAATAAAATACTACTGTTGAGTAAATCAGTTATTTTTTATATCGA
TATTGATGGACATTTTTATAGTTAAGGATAATAAGTATCCCAAAGTAGATAACGACGATAACGAAGTATTTTAGCAGTTG
AATTTGTCATTTATGATATTTATACGTTTGATTCGTTCAAGAATAAACGATTGGTATTTGTACAGCAAATGATATGATTT
TTAATCAAGATTCATTTTTAAAATATTTATTAGAACATCTGATTAGAAGCCACTATAGAGTTTCTAAACATATAACAATA
GTTAGATACAAGGATACCGAAGAATTAAATCTAACCGTGCTCTGTGGGTACCGTTCGAATCACCAAATTTTACAAAAAAA
TCAATTAAGGAGATAGCTTCATCTATATCTAGATTAACCGGAGTAATTGATTATAAAGGTTATAACCTTAATATAATAGA
CGGGGTTATACCCTGGAATTATAGAAACAAAAAGTCACGCGATTTACTGGGATAAGATTTCCAAGTTACTGCTACAGCAT
ATAACTAAACACGTTATGTTCTTTATTGTTTGGGTAAAACAGATTTCTCGAATATACGGGCAAAGTTAGAATCCCCGGTA
ACTACCATAGTGGGATATCATCCAGCGGCCAGAGACCACCAATTCGAGAAAGATCGATCATTTGAAATTATCAACGTTTT
ACTGGAATTAGACATGCACTGACGCCAATATTCATTAATTCTATAATAAACTGAGGACCATGGTGGTTGTAGCGAACTAC
CTAGTAAAAAGTGATAATATCGCGTATTCAACCTTCTGGTAGAGAGGCTGCCACTACCGGAAGAGATTCATCAGCCACCA
TTCCTAGAACTAGGTCAATTGATATATTCATAGAGGATATTTCATCTCCGTAAATATATGCCATATATTTATAGAATATA
TCACATATCTAAATGAATACCGGAATCATAGATTTATTTGATAATCATGTTGATACAACTATATTACCTTATTACAATGG
CGCCAATCGTCAAGACTTCGAAGTGCTATTTTTATATGTACTGGAAAAATTCCTTTTCTACTATTGTCTGGATCTCCCAT
TACTAACACACCTAATACGCTGGGTCATATTATAGATTTAATGTCCGAAGAGACGATAGATTTTGAAGATGGTATGTAAG
GCTAAGGTATCGTTAGATATGAATATGTATAACGTGTCAATGGCAGTATTGGGACAACTTAATCTGATGAATAATTTAGA
TACGTTATTTCAGGAACAGGATAAGGAATTGTACCCAAATCTGAAAATAAATAATGGAGTGTTATACGGTGAAGAATTGG
TAACGTTAAACATTAGTTCCAAATTTAAGTACTTTATCAATCGGATACAGACACTCAAGGGAAAAATATATTCCCTCAGT
GAAGAAGACCTTGACTAGTATACTCTATTCTTCAAGAGATGTCTGAAACGTATTCTCTTCCACCACATCCATCAATTGTA
AAAGTTTTATTGGGAGAATTGGTCAGACAATTTTTTTATAATAATTCTCGTATTAAGTATAACGACTCCAAGTTACTTAA
AATGGTTACATCAGTTATAAAAAATAAAGAGACGCTAGGAATTACATAGATTTATCGAATAAAATTTGATAAATCTCTTT
TATACAAATACGAAAACGATATTATTGCTTTCTATTGCATGAGCAGATAGAACCTCTGTGTATGCTTAATGTGGTGTTAA
TCTGTTTGCGCTCTTTTTGATAATAGCTCCACCTGTCCGTTCAATTTATACGGATTTCTACTAGATCGGTAGCAAATTGT
CTAGATAAAATACTGAATCAAATATGTTGCATGCTCTAAAATTAATATCTATTATTGTTTAAGAGAGAATTAAAAGAGGA
AAGTGATGAACATATAACAGTAAAAGAATTCGGAAATGTAATTCTAAAACTTACAACGAGTGATAAATTATTTAATAAAG
TATATATAGGTTATTGCATGGCATGTTTTATTAATCAATCGTTGGAGGATTTATCACATACTAGTATTTACAATGTAGAA
ATTAGAAAGATTAAATCGTTAAATGATTGTATTAACGACGATAAATACGAATATCTGTCTTATATTTATAATATACTAAT
TAATAGTAAATGAGCTTTACAGATCTAGTATAATTAGTCAGATTATTAAGTGATTTGCGAGGATGACTCTCAAATATTTC
TGGTAGAGTATCCGTGTCCGCTATTTTATTAACTACTGATAACAAAATATTAGTATGTAACAGACGAGATAGTTTTCTCT
ATTCTGAAATAATTAGAACTAGAAACATGTATAGAAAGAAACGATTATTTCTGAATTATTCCAATTATTTGAACAAACAG
GAAATTAACGCCCTATTTATCCGGGTGGTATACCCAAAAGGGGTGAGAACGTTCCAGAGTGTTTATCCAGGGAAATCAAA
GAAGAAGTTAATATAGACAATTCTTTTGTATTCATAGACACTCGTTTTTTTATTCATGGTATCATAGAAGATACCATTAT
TAACAAATTTTTTGAGGTAATTTTCTTTGTTGGACGAATATCTCTAACGAGTGATCAAATTATTGATACCTTTAAAAGTA
ATCATGAAATAAAGGATCTAATATTTTTAGATCCAAATTCAGGTAATGGACTCCAATACGAAATTGCAAAATATGCTCTA
GATACTGCAAAACTTAAATGTTACGGTCATAGAGGATGTTATTATGAATCATTAAAAAAATTAACTGAGGATGATTGATT
AGAAAATATAAATTAATTTACCATCGTGTATTTTTATAACGGGATTGTCTGGCATATCATGTAGATAGTTACCGTCTACA
TCGTATACTCTACCATCTACGCCTTTAAATCCTCTATTTATTGATATTAATCTATTAGAGTTGCCTTTGACTTAATTTTA
AAACGTCAGTTTAGCCTTTTGATAAATCTCTTCTTGCTTTTTGACATATTAACGTATCGCATTAATACTGTTTTCTTAGC
GAATGATGCAGACCCTTCCACATCATCAAAAATAGAAAACTCGTTATTAACTATGTACGAACATAGGCCTCCTAGTTTGG
AGACTAGCGTAATATCAGAATTTACAATTGCTACAAAATGTTGATAATCCTTGAGGCGTACTACGTCTGACCCCATCACA
CTCGCGTGATAAAACAGAACCGTTGTTCAGGCGCAACCACAACTTAATTTCTTAAACCTAGGGATATGAGATGATTATTA
GCGAAGCTCCATATTCCAGACTAGGTAATGGGCTTTTACCTAAAGACAAGTTAAGTTCTGGCAATGTTTCATAAAATGGA
AGAAGGACATGTGTCCTTCAAGTTATTATCTTTTATCTTGAGCCTCTATCTCCAAAGCAGTTGCAGCTATGCATTTTCTA
TTTAAAATGGAAAAAGCTAACCCCGCAACGAGAGATCTTTAACAAAATTTGCATCTACATCATCCGTGGATATTTTGATA
TCCAATAGTTCCGAGATAATTTCTCCTCCGCAATACATTTCTCAAATGAATAAGTTTATTAGACACGTGGAAGTTTGACT
TACGATAGTTACATTCAATCTCGTCGTCCAATATTTTATATAAAATGTCGAATGCTTTCTAGCTCCCGGATTGAAAAACA
AAACTGTTTCGCGACCCATTAACGATAACAGGTGAATGAACAGCACTACCCATCACATTAGTTCCCAATGGATCAATGTG
TGTAACTCCAGAACATCTTCCATAGCCTATGTTAGGAGGTCGGTCTCACGATAAACTCTTTACATGGGAAAGGAGTTGAA
ATAGCTCGTTTCTATTTGTCCTGACAATATTTAGTTTATTCATAATATTAAGCATATCCTGAATAGTAAAGTTAGGTGTA
CTCATCATTTCTCAATCTCGTACTCCAATCATGTGTGGATGCTACTTCGTCGATGGAAACCATACAATCCTTTTTGATAG
GCTGTTGAGATTGATCATTTCCTCGTTTAGGTTTGGTACGTTGATTTCTAGCTAGGGTAACGTGCCCCTTGCATCATATA
GCGTCTGTATAGGGTGTCGGTAAAAGTCTATATTCCAATCTTATGAATGAGATTACCAATCAAGTCTCTCATATTCAGCA
GTTTATTGTCGTACTTTATATCGTGTTCATTAACGATATTTTGCAAAATAGTAATGATTCTATCTTTGTCTGTTAATAGG
CATCCAACATCGACATTCGACGTCAATTGTCTATAAAAGAGGGATAAAACTATTGTTTTGTTGGACTAATTCCTGAGGTA
AAGTGGAACGCGATCAAGATGAGTAGCTACGATTCTTTTTACAAAGACTTTATTTTTTAGATCATAGAGAGATTCATTAT
TTGTTCAGATGCGTCGACGCTGTAAAAGACGTCACTATTACCAAAAAAATAACATTATCGTGGCGCCTTATATAGCACTT
TTAACTATCGCATCAAAAGGATGCAAACTTACAGAAACAATGATTGAAGCATTCTTTCCAGAACTATATAATGAACATAG
TAAGAAATTCATTCATATGAAACTATCACGTTTATGATTTTGAACCGTATTACTCTACAGTAGCTCTGGCTATTCGAGAT
GAACATTCATCTGGCATTTTTAATATCCGTCAAGAGAGTTATCTTGTATTCATTATCTGAAATAACATATAGATTTTATC
TAATTAATCTAAAATCTGATCTTATGTATTGATTACAGTGTATGAAAAATTACAACTGGATACAGCCCGGCGCCAACAAT
GCAAAAACAATCTGCGCGCACCTAAAGGCGGTTCCGAGTCACAGATAATTGTTTCCTCTCCTTCGGGAGATCCTGCATAG
AAATATCTAGGACAATAGTTTCTATACTGTCTGTAACTCTGATAATCTCTAAAGTCACTAACTGATACCATGAAATTGAG
AAGATCAAACGCTGAAGTAATCAATTTTTCTGCCTCGTTTTTACTACAACTAGTTTTCATCAATGTAGTGACGATGTATT
GTTTAGTTACTCTTGGTCTAATACTGATGATAGAGATATTATTGCTTCCCATAATGGATCTTCTAGTAGTCACCTTAAAG
CCCATTGATGCGAATAGCAGATAGATAAAGTCTTGGTATGACTCCTTTCTAATATAGTACGGACTACCTTTGTCACCCAA
CTTTATACCCACATAAGCCATAACAACCTCTTTAATAGCCGTTTCATGAGGTTTATCAGCCATGAGCCTGAGTAGTTGAA
AGAATCGCATGAATCCCGTCTCAGAAAGTCCTATATGCATGATAGATTTATCTTTCCTGGGAAACTCTCGTATAGTTATA
GATGAAATACTCTTCAAAGTTTCTGAAATAAGATTAGTAACAGTCTTACCTCCGACTACTCTGGGTAACAAACATACTCT
AATAGGTGTTTTCTCTGCGGAGATAATATCAGAAAGGATAGAGCAATAAGTAGTATTATTGTGATTATAAAGACCGAATA
CATAACAGGTAGAATTTATAAACATCATGTCCTGAAGGGTTTTAGACTTGTATTCCTCGTAATCTATACCGTCCCAAAAC
ATGGATTTTCAGAAGACTCACAAATTGCACGTTTGGAAGCGCCACGGTTACATTCACTGCAGCATTTTGAGGATCGCGAG
TATGAAGTACGATGTTATTGTTTACTGGTATATCTGGAAAGAAATCTACCAGTCTAGGAATAAGAGATTGATATCGCATA
GAAATAGTAAATCGAAGATATATCAACGTAGTGAGATCGTGTATTAAGTCTCGGGGTGCTGAGTAGATCGTAAAAGCAGG
TTTTTCCGAACTAATGTTAATTGGATGATTAATATGCGCAACAAAAATTATGAAATAACTCTTCGCCAAATGTCTATTCT
ATTGCAGTTAATGATGAAACGAGAATAAATTCAGATGATATAATCTAGCCGGAATAAAGTCCGGTTCTTAATATTGTATT
GTTTATACTCAAGATATTCGTTAAACGAATTAAAATTATTTAATTTAATACATTCCCATATCCAGACAACAATCGTCTGG
ATTAATCTGTTCCTGTCGTCTCATACCGGACGACATATTAATCTTTTTATTAGTGGGCATCTTTTTAGATGGTTTCTTTT
TCCCAGCATTAACTGATTCGATACCTAGAAGATCGTGATTGATTTCTCCGACCATTCCACGAACTTCTAATTGGCCGTCT
CTAACGTAATAGATGTTCTTATTAACTGTTTCAATATAATCATCGTAACTACTTCTAACGGCTAAATTTTTTATCCGCCA
TTTAGAAGCTAAAAATATTTTTATTTATGCAGAAGATTTAACTAGATTATACAATGAACTAATATGATCCTTTTCTAGAT
TATTTACGAACTTGGTATTTCTTGTTTCTGGAGGAGGAGAATTTAAATTCGGACTTGATTCGGATTTTGTGGGTTCTTGA
TCTTATTATACAGCGTGTATAGGATGGTGACGGTAACTGCTACACAAATACCGATCAACAGAAGAATACCAATCATTTAT
TGACAATAACTTCACTATGATCAAGTATGTAATAATCATCTTTTCACTAAGTAAGTAGTAATAATGATTCAACAATGACA
CGATATATGGACGATAATAATTTAGTTCATGGAAATATCGCTATGATTGGTGTGAATGACTCCGCTAACTCTGTGGGGTG
CACATCTATAAAAAACTCTAGAAATGAGAAAAACAAATAAACAAAGTGGAATATAAACCATATAAAAACAATAGTTTGTA
CTGCAAAAATAATATCTATTTTTGTTTTCGAAGATATGGTAAAATTAAAACAAGCATGTTATAACTAACAGCAGCAACGG
CTCGTTACTGTATTTTCTTGCTCAAATAATACGAATATATCACCCATCCATTTTATACGATGTTTATATACTCTAATCTT
TAATAGATCTATAGATGACGGGTTTACCAATAGGCATAATGATGACCCTACCTGATGAATCTGACAATGTACTGGGCCAT
GTAGAATAAATTATCAACGAATTATCGTCTACGAACATTTATATCATTTGTTTTAATTTTAGGACGTGAATAAATAGATA
TAAAATAGAAAATAACAGATATTACAACCAGTGTTATGGACGCACCCAACCATGTAGGCAGTTTTATTTTATCGTTTACT
ACAGGTTCTCCTGGATGTACGTCACCAACTGCAGACGTAGTTCTAGTACAATTAGACGTAAGTTCCGCTTGGGAATTTTT
TAACGCTAACAAACGTCACAATGTTCTACACTTGTCCTGATAGATAACAGAGTAACAGCTGCCCCCATTCTTAATAATCC
GAACCACGATACATTTGAGTTACTAAGCAATAGGTAATAACTAAGCTAGTAAGAGGCAATAGAAAAGATGAGATAAATAT
CATCAATATAGAGATTAGAGGAGGGCTATATAGAGCCAAGACGAACTATTTTTGAAGATTCCCAAATAATCATTCATTAT
TCCTCCATAATCGTTTTGCATCATACCCCCATCTTTAGGCATAAACGATTGCTGCTGTTCCTCTGTAAATAAATCTTTAT
CAAGCACTCCAGCACCCGCAGAGAAGTCATCAAGCATATTGTAATATCTTAAATAACTCATTTATATATTAAAAAATGTC
ACTATTAAAGGTAAGTCCCGTGTTACAAGATTTTTAGCGTATTATCCTCCGATGATGTGTTATTTTTTAACTGCTACACC
TAGACCAGCTAACCAAATTTATTGTAATAGTATTATTAATATTGCCAAGTTATCCGATCTAAAAAAACTATCTATATAGT
AGATAGTTTTTTGAGCCATATTCCACAGACAATATTAGAAATATGGTAAAACGACTAGATGGACCATCTAATAAATATCA
TATATATACCGAGAAGTTATTATCTGTAGACGAGCCTAGAAACCAACTTATTCTTGATACCCTGGTAGAAGAATTCAAGT
CAGGAACTATTAATAGAATTTTAGTTATGGGAGGTATAGGACGGCTGAGAAGTTCTCGGTTAAGTAAGCAAAGTCCTCGC
GAAATCCTCGTCTTTTTGCGACTCTTCATTCCGGAACGCATATTGGTGCTATCCATTTAGGTAGTAAAAAATAAGTCAGA
ATATGCCCTATAACACGATCGTGCAAAATCCATAGGGATGCCTTGTATCCGCTTAAAAATAAGAATGAAATAACATAGGA
TTAAAAATAAAGTTATCATCTGATTTATTACAGGAGATTTTCAGATTCTGTGGCTATAGAGAAGTATAATTCTTTGGTAG
AATGGGGAACATCTACTTACTGGAAAATAGGCGTACAAAAGTGAGACGTCCATATGATTATTATGATGGGTAAAAAATAA
ACCTAGTATATTTTGGAAGCGTCTTTATTTATTCAAAGACGGTGTGGCAGATAATATTTTATTCCTAGCGTTATAACAAA
ATCAGGAAAAAGATATTAGTAAAAGATGTAGACCATTTAATACGATCCAAGGTTAGAGAACATACATTTGAAGAAAAACA
CATTTTCCTTGAGATAGTTTAAGAAGTTTCTCTAAGGTATTAATTCTGCGGGATATACTAGACGGATTTTATAACGTTAG
TTAATAACATGCGGTTCAAAATAGAAAATTGTAAGGTTTTCAATATTGAACTAATTGTTTAAATAACTTTGCAAAAAGGA
CGAACAGGACAGGCCCGGCAACTTACTAATTATACACCTTATAATAGGTGTAAATATAGAAATTACATAAAAAATGTAAT
AACGTTAGTAACGCCATTATGGATAATCTATTTACCTTTCTACATGAAATAGAAGATAGATATGCCAGAACTATTTTTAA
CTTTCATCTAATAAGTTGTGATGAAATAGGAGATATATATGGTCTTATGAAAGAACGCATTTCCTCAGAGGATATGTTTG
ACAATATAGTATATAATAAAGATATACATCCTGCCATTAAGAAACTAGTTTATTGCGACATCCAACTTACTAAACATATT
ATTAATCAGAATACGTATCCGGTCGCGTGGAAAAAGCTCTCAAACTATAGAAATTATTTTTACTAATAGAACATGTGTGA
AAATATTCAAGGATTCTACTATGCACATTATTCTATCCAAGGACAAGGATGAAAAGGGATGTATAAACATGATTGATAAA
TTATTCTATGTATATTATAATTTATTTCTGTTGTTCGAGGATATCCATGATTTCTGAAAACACTGATTCAGAAATGGATC
AACGACTCGGGTATAAGTTTTTGGTGCCTGATCCTAAAGCCGGAGTTTTTTATAGACCGTTACATTTCCAATATGTATCG
TATTCTAATTTTATATTGCATCTCCCGTGATTAGCGAATTATGATAGAAATTAGCAATGTTAAAGTGACTCCTCCAGATT
ACTCACCTATAATTGCGAGTATTAAAGGTAAGAGTTATGGTGTAAATATCTTTAAAGAGGTAATGACCAAAGAGGGTATA
TCCATCACTAAAATAAGTAGTTATGAGGGAAAAGATTCTCATTTGATAAAAATTCCGCTACTAATAGGATATGGGAATAA
AAATCCACTTGATACAGCCAAGTATTCTATGTAATAATGTCGATGGAGGAAAAGATTACGAGCCAAACTCATTCACTTTC
TCGTTTTCCTCCGTATCCCCTCCTAATGTATTACCGACAAGATATCGCCATTACAAGATATCTCTGGATATATCACAATT
GGAAGCGTCGAATATATCATCGACAAAGACATTTATAACGGTCAATATTGTTTTGCTGTCTCAATATTTATCTAGAGTGA
GTCTAGAAACAGCAGCTAGTACGCAATATACAGAATTAAACGATTAACGAGTTTAAATATGAAATGCTGCATAACTTTTT
ACCTATAGCGATCCTTAAAGGCGAGATGTGATTAATAACGGAGACGGGGAGCTCCGGATCAAAGTACTTCTGTGACCACA
AGTTTGCTGCTTAGCAGATGCATCGAGAGGCGACATTACGACGTTTATCGATTTCAGCTGCACCTATAAACAGAATCTCA
GGGTAATCAAGTATTTATAATCGGGTTCTGTTTCAGAATATTCTTTTCTAAGAGACGCGACCGTCTGAAATATAATAACA
AAAAAAGTTCCTATTAAAAATTAGTGATCCATTTATTATAAAAAATTTTTATTCAAAACTTAACTACAATCTTTTATTTC
TAGCAATCAAGCACTCGACTGAATATTAGTACATTCATTGTCTATTATTAACGTATTTCTAAACCCAAAATGTATATGTT
GAACATCGGTTTATCTTCTGTCACCTTAACAATTCCTTTTTATTAAACTCCCATTTCTATTGTTTGTTCTAATATAAACG
AGTATAGCATCATTGCTAAATTTTTCAATAGTATCAAAAACAGAATCTATATTTCGTGATATACATGTGACCCGTTTACG
TTAAACCTTCATTCCATCAATTTTGAATATACTTTTAATTGAACAAAAGAGTTAAGTTACTCATATGGATGCCGTCCAGT
CTGTACATCAATCTTTTTAGCCAGAGATATCATAGCTACCATGAACGACATTCGCTGCGTCAGTATTTTGTATCCTTAAA
TAATAATCAAAATCGTATAAAGTTATATAATTATCGTGTTCAGATTGTGATCTTTTCAAATAGACTAAAAACCCCATTTC
TCTAGTAAGTATCTTATGTATATGTTTGTAAAATATCTTCATGGTGGGAATATGTTTATAGACGTGTATTGCATATCGAT
ATCTTTATTATTAGATAAATTTATCAATAAATGTGAGAAGTTTGCCTCGTTAAGGTCTTCCATTTAAATATTATATAAAT
ATTTGTTTTTAACATGACATCTATTTTAAATACACTTAGGTTTTTAGAAAAAACATCATTTTATAATTGTAACGATTCAA
TAACTAAAGAAAAGATTAAGATTAAACATAAGGGAATGTTATTTGTATTTTATAAGCCAAAGCATTCTACCGTTGTTAAA
TACTTGTCTGGAGGAGGTATATATCATGATGATTTGGTTGTATTGGGGAAGGTAACAATTAATGATCTAAAGATGATGCT
ATTTTACATGGATTTATCATATCATGGAGTGACAAGTAGTGGAGCAATTTACAAATTGGGATCGTCTATCGATAGACTTT
ATAGGACTATTGTTACAAAAGTTAATAACAATTATAACAATTATAACAATTATAATTGTTATAATAATTATAATTGTTAT
AATTATGATGATACATTTTTTGACGATGATGATTGATCACTATTACACAATTTTGTTTTTGTACTTTCTAATATAGTGTT
TAGGTTCTTTTTCATATGAGATGGATCACTCATTTGATAGTTTATCACCTACATCATCAAAAATAAGTAAAAAGGTGCTG
ATTTTTTATGATTTTGTGCGACAGCAATACATTCTTTTAGTTCGTATCAGATTATATTCTAGAGCTTCCTGACTACTAAC
GAAATTAATATGATTTGGCCAAATGTATCCATCATAATCTGGGTTATAAACGGGTGTAAACAAGAATATATGTTTATATT
TTTTAACTAGTGTAGAAAACAGAGATAGTAAATAGATAGTTTTTCCAGATCCAGATCCTCCTGTTAAAACCATTCTAAAC
GGCATTTTTAATAAATTTTCTCTTGAAAATTGTTTTTCTTGAAAACAATTCATAATTATATTTACAGTTACTAAATTAAT
TTGATAATAAATCAAAATATGGAAAACTAAGGTCGTTAGTAGGGCAGTCTCGACCGTTGAGAGATTGTAAGTTTAAAAAA
GACCAATGATAAATGGTTAGATATTAATAATGATAAAATTAGTAAATTAACAAATTTTAAGCGGTCAAGTTGACTATAAC
AGATAAGTCTTGACAGGGCTGAGAAATGAGTAATTTTTTATCATAAAAGTTGTAAAGTAAATAATAAACAATAAATATTG
AACTAGGAAGCAGAGGATCACTGTAACTCAGGGAAGCACGCTGCTAATAAATAATGATCGTAATGAACAGACTATTTATC
AGAATACTACAGTAGTAATTAATGATACAGAGACTGGATTCTTATAGTGATAATCCGTTTAGGAGAGCACATAGTGACGA
TTATCTTAATAAGCACAAGATCATGAATACGATGATATAGAATCATCGGTTGTATCATTGTCTGATTAGTTTCCTTTTTA
TAAAATTGAAGTAATATTATGATATTCCCTGTATTCGGCATTTCTAAAATTAGCAATTTTATTGCTAATAATGACTGTAG
ATATTATATAGACACTTTGCCGTGCTTCCGTAGAAGTATGGGATCATTACAAAATATTTTCTCTTTTTATGAAACTCTGT
TGATAAAACTAGAAGCAAAAAATCTGATAGGAAGAATAATGATTATATGGAGGAACACGATTATTATAAAATAACAATAG
TTCCTGGTTCCTCTTCCACGTCTACTAGCTCGTGGTATTATACACATGCCTAGTAGATGATCGTTTTTGGTTATCCTTGG
TTAAAATATCATGATTGTCCAATTTCCATCAATTTGTCGGATTATCTCACGGAATAATGATGGTATCATTACATGCTGTA
TATTCTATAGTCTTTGTAGATGTTATAACCACAAAAGTACAGAGGTATATCAACAATATTCTAACTCTTAACATTTTTAT
TTATTTAAAATGATACCTTTGTTATTTATTTTATTCTTATTTTGCTAACGGTATCGAATGGCATAAGTTTGAAACGAGTG
AAGAAATAATTTCTACTTACTAATAGATTATGTGGTAACGGGTGTTATTAATGGGGATGTATATTTTTCAAATAATGAAC
TAAGGATGAAAGGAGATGTTTTAGAAAAAATAAATATCACTACCGTTTTGTTGTATAAAAATAACAATTAACAATTATCA
ATTTTTTCTTTAATATTTACTATCTTGGTGGTAAAATAATCTCTTAGTACCATGACTCGTGGCAATAAATAATAAGTACA
TTCTGCGTTGTATTCAATAGAATGCTAATGTCAAGTTTATTCGAATAGATGTCTTATTAAAAACATATATAATAAATAAC
AATGGCTGAATGGCATAAAATTATCGAGGATATCTCAAAAAATAATAAGTTCGAGGATGCCGCCATCGTTGATTACAAGA
CTACAAAGAATGTTCTAGCGGCTATTCCTAACAGAACATTTGCAAAGATTAATCCGGGTGAAGTTATTCCCCTCATCACT
AATCATAATAAATATACTAACTCTCTAATGGATGAGAACCTTTTGCAACTGGTAATTAAAATAAAAAGTAATATTCATAT
GTAGTGTCAATTTTAAATGATGATGAAACTGTTATGGGAATTTGTATTTTGATAGGATCTATAATAATGTAGTAAATATA
AAATATATTCCTGAGCATATTCCATATAGATATAATTTTATTAATCGTACGTTCTCCGTAGATGAACTAGATGATAATGT
CTTTTTTACACATGGTTATTTTTTAAAACACAAATATGGTTGTTCACTTAATCCTAGTTTGATTGTCTCATTATCAGGAA
ACTTAAAATATAATGATATACAATGCTCAGTAAATGTATCGTGTCTCATTAAAAATTTGGCAACGAGTACATCTACTATA
TTAACATCTAAACATAAGACTTATTCTCTATATCGGTCCATGTGTATTGCTATAATAGGATACGATTCTATTATATGGTA
TAAATATATAAATGACAGGTATAATGACATCTATGATTTTACTGCAATATGTATGCTAATAGCGTCTACATTGATAGTGA
TCATATACGTGTTTAAAAAATAAAAATGAACTCTTAATTATGTTATACTATTAGAAATGGATAAAATCAAAATTACGATT
GTCAAAAATTGGTAATGTTGTTAGAACGATCTATAAAAATAAGTATTAAATACTTTTTATTTACGGTATTTAGGTTCATC
ATCGACTGTACGATACATAATGTTACCGTGTTGCTTACATTGCTCGTAAAAGACTTTCGTCAATTTGTCTCCTTCTCCGT
AAATTCCAGTGGGTCTTAGGCAACAAGTATACAATTTTGCGCCATTCATTTCTGTGCATGGAGTTCATTAAAATCCGGAA
CGTATAGTTTGATAATTGCTCAGGTATCTACAATTATTGGAAAGGCGTTATCTATTTCAAAGATCAGGTGAAATGAAAAG
ACATTTTCTTACAATAACGTTTGATATATTAATAAGCTCGGATAGGAAACACGGCGAGCCCTTTTGCATACACGGGTCAT
AATGTCCGCCACATCTATATATAACTTGTCAGGGATCTAACTTTAATATGTTCTCGTCTAAGAGATGAAAATCTTTGGAT
GGTTGCATGTGACTTTTCTCTAAAGGATGATGTTACCCGATCCTCTCTTAAATGACTCCATCTTATCCTTGGACAAGATT
CCTGTCGTGGGGCATTTCATGGAATCTATACCGGCAAACACGATAAAATATCTTAACTTTCCTCAGCGATCCACAGTCAC
TGGAAAGATGATAGATGACTATCTAACTCGTAAAAAAACCTATAATCATATAGAGGAGGTTTACAGCGGCGGCCACTATC
ATAGATCAAGAGATCTATCAGAACGAGTTGATTAATTCATTAGACGATAATGAAATTATCGATTGTATAGTTAACAAGTT
TATGAGCTTTTATAAGGTATGCTGTGATATATATCACGCATCAGGATATAAAGAAAAATCTAAATTAATTAGAGACTTTA
TAACAGATAGAGATGATACCGATACATATTTGATCATTAAGCTATTGCTTCCCGGATTAGACGATAGAATGTATAACATG
AACGATAAACAAATTATAAAATTATATAGTATAATATTTAAACAATCTCAGGAAGATATGCTACAAGATTTAGGATAGGT
GTTCATAGAATAACGAGTTTGCATTCTTTAGTAGAAACATGAAACCAGTACTCTACATCTAAACGGCCACGTCAATAACT
AAATGTTCCGGTCACGATGATAATACGTTAAGGGTTTTGCAAGACCAATTAACGATGGTTAAAATTAACAAGGATCCCAA
AAAATTCCAGAGTGGTTGGTAGTTAATAAAATCTATATTCCCAGAGTTTACATCTTCCAAGTCACATACAGCGAATGGAA
TATCGATTAGATTTCCTAGATTTACTAGGATTAGAGAAGATAAAACGTGGAAAGAATCTACTCATCTAAACGATTTAGTA
AACTTGACTAAATCTTAATAGTTACATATAAACTGAAAAATAAAATAACACTATTTTAGTTGGTAGTCGCCATGGATGGT
GTTATCGTATACTGTCTAAATGCGTTAGTAAAACATGGCGGAACGAAAAATATATAAAAAGAATGTATCAAGAATACCTA
TCAAGCACCCACAGGCGCCCGCTTAATTCATATTTGCTCACCATGAACAAAGATATATTAGTATTTCTGGTGATAAATTT
ACGGCGAGGAAAAAGTATATGGACGCCAAATTGTATAAGGATGTAAAGAAAAAGATTGTTGGACTGGATAATGGTCACTT
GTTACCACATAATTATATAATGTATAAATGCGAACCGTTTAAACATAGATATCCATTGGAAAAAACACAGTACACGAATG
ATTTTCTAAAGTATTTGGAAAGTTTTATAGGTAGTTGATAGAACAAAATACATAATTTTGTAAAAATACTTTTTATACAT
GACACAATTACCAATACTTTTGTTACTAATATATCTCACACTACACTTATATATGTGCATTCTTTATGACATCGACTATA
GATTATGAAGAATACTCCATAGAGTTGATTGTAAACAGCACTCTGTCCATAGGTGTATTTTAACACTAATTAGAGACTTA
AGATTTGACTTAAAACTTGATAATTAATAATATAACTCGTTTTTATATGTGGCTATTTCAACGTCTAATGTATTAGTTAA
ATATTAAAATATGCACAGGGATAATTTTTTCTATTTTAGAACGTAGGGTTGTATCTCTTGTTTAGATGGTTGGGAGGTAT
CTTGCCATGGACTAAGATATCTGAAACAAAGAATTCTGCATTAGTAAGTGCCGCAAAACAGAAATATGTTAACAATACTG
CGACTTTGTTAATGACCAGTTTGCAATATGCACCTAGAGTGCACCAACTCTTTGGCGGTCGTCGAGAAATGAATGGTATG
AAGTAAAATTAATACTTTACATGGCATTTTTCACGGTGGGTACGACGAGAACCTTCATGCATTTCCTGGAATATGAATGA
TGAGTAATGTGGCACTACTGCCTATTACACTCTATTGTCACATATCGCCACAAAAACTACTATGCTCTAAGTGTTGGGTC
CTTGGTCACACGCTTTGAGATTGTGTCATGGGAGCATGTCTTCAAATGGACTCCATGGAAGCTCTAGAGTATCTTAGTTC
ATAAAAGCTTCGGGTGTATAAACCTGGTGATGAGACTACCTCGACATATGTGTGCGCGGGAATAACTAACTTGACTGGAG
TATATATTTATTTCTTCATTACATAACACGTCTGTGTTCTAATTCTTCCAATTCTTCCACATCTCATATAATACAGGAAT
ATAATCTTGTTCGAAAATATGAGAAAGTGGATAAAACAATAGTTGATTTTTATCTAGGTGGCCAAATTTATTCCATATTT
TAGAATATGGGGAAAATATTCTACATATTTATTTTATAGATGCTGCTAATACGAATATTATGATTTTTTTCTAGATAGAG
TATTAAATATTAATAAGAACCGTGGGTCATTTATACATAATCTCGGGTTATCATCCATTAATATAAAAGAATATGTATAT
CAATTAGTTAATAATGATCATCTAGATAATAGTATAAGACTAATGCTTGAAAATGGACGTAGAACAAGACATTTTTTGTC
TTATATATTGGATACAGTTAATATCTATATAAGTATTTTAATAAATCATAGATTTTATATAGATGCCGAAGACAGTTACG
GTTGTACATTATTACATAGATGTATATATAACTATAAGAAATCAGAATCAGAATCATATAATGAATTAATTAAGATATTG
TTAAATAATGGATCAGATGTAGATAAAAAGATACGTACGATCCTATTATGTAAACAGTATCGACAACGCGGAATTGTTTG
AGATAGTGAGATTTGTGCATATAGTTCGTCATTATCTGCGTAGGTAATCTGCTAGTAAATATAAAATCTAAGTAGGATAA
AAACACTACATCATTGTTTCCTTTTAGTGCTCGACAGTGTATACTATTTTTAACACTCATAAATAAAAATGAAAACGATT
TCCGTTGTTACGTTGTTATGCGTACTACCTGCTGTTGTTTATTCAACATGTACTGTACCCACTATGAATAACGCTAAATT
AACGTCTACCGAAACATCGTTTAATGATAAACAGAAAGTTACGTTTACATGTGATTCAGGATATCATTCTTTGGATCCAA
ATGCTGTCTGTGAAACAGATAAATGGAAATACGAAAATCCATGCAAGAAAATGTGCACAGTTTCTGATTATGTCTCTGAA
CTATATGATAAGCCATTATACGAAGTGAATTCCACCATGACACTAAGTTGCAACGGTGAAACAAAATATTTTCGTTGTGA
AGAAAAAATGGCTTGCTGAATGCGGAATGTCAACCTCTTAAGGGTCAACCAGTTAAAGAAAAATACTCATTTGGGGAATA
TATGACTATCAACTGTGATGTTGGATATGAGGTTATTGGTGTTTCGTATATAAGTTGTACGGCTAATTCTTGGAATGTTA
TTCCATCATGTCAACAAAAATGTGATATACCGTCCCTATCTAATGGATTAATTTCCGGATCTACATTTTCTATCGGTGGC
GTTATACATCTTAGTTGTAAAAGTGGTTTTACACTAACGGGGTCTCCATCATCCACATGTATCGACGGTAAATGGAATCC
CATACTTGGCGGCGAGATTTATTGTGTATGGAAGAAGTAACACCATATTACATAATATATACAGGCTATTTACAAGATGC
ACCGTTATACCGTTCGATGATATAGTACGTACTATGCCAAATGAATCACGTGTTAAACAATGGGTGATGGATACACTTAA
TGGTATAATGATGAATGAATTCTTAAAAATAGCATCAACAATCAAATAATGTATCGTAGCCATACGAAACAGGGTATCTG
TAATATGTCTGACACCTAAAAGAATGTATATACGTGCGCAATTAGATCTAAAGAAGATGTTCCCAATTTCAAGGACAAAA
TAGCCAGAGTTATCACGAAATTGAAATAAACTGTATATTATACACTGGTTAACGCCCTTGGCCTAACCATTTTCTATGGA
GAGTTAAACTAACGTGTGCTAGGGTAAGGTTATTCAAAAATACGGCAAAATAATAATAAACATATTGGTGACAGACTACG
TAGACTGTTTATACAAGATTGAAATTATTTTCGCTCTCTCCAGCGTCAATCTCGTCAGTATTGACTCTTTTTGGGAAAAA
TTGGCGATAAGTTTCAAACTGTTGACTTCACTGATTGTCGCACTATAGATGCAATCAATAAGTGTGTAGATATCTTTACT
GAGGGAAAAATCAATCCACTATTGGATGAACCATTGTCTCCTGATACCTGTCTCCTAGCAATTAGTGCCGATAAAGAGTT
TTAACGGGATTAATGATGTAAAAGGTTTTTCAATATAGAACAAAATCTAACAGATACAAATTTTAAGAAATGGTGTAACT
CTCTGAAAGCTACGTTTATCGATGTGCACATTCCTAAGTTTAAGGTAATAGGTTCGTGGGCTAATACTTCCAGAGAGTGA
GGACAACTGTTGACACACTCCTCTCTCGGAATCAGTGTTCATCGACGTTCGTGAGCTGGTAAAAAATATGCCGTGGGATA
ATGTTAAGGATTGTACAGAGATCATCCGTTTCCAACCAGAGCTGGCTGTGACACCATTTCCTTGGGTTCATAAAATGAAA
CTATCACTGTAGAAAAATTTCTACATACGACGTTTATAGATGTTAATGAGGAGTATACAGAAGTATCGGCCGTTACAGGA
GTATTCATGACTAACTTTTCGATGGTATATCGTATGAAGGTCTACATAAACCATCCATTCATATACATGATTAAAGATAA
CACCGGACATACACTTTTTATAGGGAAATACTGCTATCCGCAATAAATATAAACAATAGACTTTTATCCACCGAATGTCC
GATGTATTACCACAATTATTGACGGGCTTGTTTGTGACCGACAATCATGAATTTTCAGAAATTATCTCTGGCTATATATC
TTACGGTGACATGTTCGTGGTGTTATGAAACATGTATGAGAAAAACTGCGTTGTATCATGACATTCCTCTATACTATCGA
TACCAGGCCATGGTTGATGATGAGACATCTAACAATAACACATTACATGGTAATATAGGATTTTTGGAAATAAATAATTG
TTATAATGTTTCTGTGTCAGATGCTAGTTTTAGAATAACATTACCGTGTATCCACCAATATCACTGAATGTTTGAAAACA
TTAATCAATAATGTGTCGTAAGATGTAAAATATGAATGTAACATCTAATTGTGATAAATGCTCAATGAATTTGATGGCAT
CCGGTTTAAGTATATTATAATTGTAAACTAACTACAAATTCTACTACAAAAACCAACGGGTATCAAGGAGATAGCACGAA
AAGTACAGCGAAGTTCCACTAACTTACTGTGGTCTACAGAGTCCAAATCCTCCTCTCCGTAATCCACTTCCTCAACATGA
TGATTATTCTCCTCCACAAGTACACAGACCTCCACCACTTCCTCCTAAACCAGTCCAAAATTCGCCACAACTTCCCCTAG
ACCAGTAGGTCAATTACCTCCTCCTATAATATCCCTTATAGTTAACCTTTACCTCCCAGAGCGCCTCAGTGAGCTACCCT
TCATCATTTTTCGTGGAATATAATATAGGAATAATTAGCACCAGAATAGCTATGGATATCTCGTTAAGAATATTCTCTAT
AAGAGACATAATGTAGACATAGTTATTATATCCTTCTTAGATAAGTGTTACGCTACTGAAA
>MN346703.1
ATTAATTAGACATTTAACAACTTCCGGACGCACATATGCTCTCGTATCCGACTCTGAATACAGATGAGCGATGATATACA
GATGCAATACGGTACCACAATTTCGTGGTTGATAATCATCATACACGTATCCGTACTCGTCATCCTCATAAAGAACACTN
CATCCATTTTCTATGAACAAATGGTATTTCATATAGCTGAATATATTAAAGTCATTTATGTTGCTATATCCAGTAGCTTC
TAGTAGAGCCATCGCTATATCCTTATTGACTTTAACATGTCTACTATTTGTGTATTCTTCTATTGGGGTAAACTGTCTCC
AATTTTTGTGTAATGGATTAGTGCCAGTAATGTCAAAAACTTGTACACTTTATAAGTTTTAGATCCTTTATTACTACCAT
CATGTCCATGGATAAAGACACTCCACCGAGTATTAACCTATTAGCATTATATATTATTTGATTATAAAACTTATATTGCT
TATTAGCCCAATCTGTAAATATCGGATTATTAACATATCGTTTCTTTGTAGGTTTATTTAACTTGTACATCACTGTAAGC
ATGTCCGTACCATTTATTTTAATTTGACACATATCAGCAATTTCTTTTTAAATTCTATATAAGATGGATACGTATCATAT
ATGTACTTATAGTCTACTAATATGAAGTACTTAATACATATCACAAATACCAATACATGTAGACCCATATGTTGTTGTTA
TATTAATATCTGCGCCATTGGATCTATTTTGTTTATATCATCGATATACGGCTTACAAATTTCTAGTATCGATAACACTT
CTGATCGTGAATAAATAAGGTAGGGAATAACGGCATAATATTTATTATGTTATCATCATTAACAACTACGTTTCCATTTT
TTAAAATATACTCTACAACTTTAGGATCCCTATTGTCAAATCTTTTAAATAGAATATGCATTAGTTCATTACCGCTATAG
TTACTATCGAATAACACGTCAAATATTTCCCGTTTAATATCGCATTTGTCAACATAATAATAGAGTATGGTACGTTCACG
ATAAGTATAATGACACATCTCGTTTTCGTGCGAAATTAAATAGTTTATCACGTCCAAAGATGTCACATAACCATCTTGTG
ACCTAGTAATAATATAATAATAGAGAACTGTTTTACCCAAAATAAATATAATCAGTACATTGAATGGGTATGATATTGTA
CCCATACTGTATGTTGCTACATGTAGGTATTCCTTTATCCACACGTGTATTATTATTTTTTTGGTAAGTTTATCGGCCTA
TGTTTTACAACTATCATAGAGTATCTTATCGTTAACCATGATTGGTTGTTGATGTTATCACATTTTTTGGTTTCTTTCAT
TTCAGTTATGTATGGATTTAGCACGTTTGGGAAGCATGAGCTCATATGATTTCAGTACTGTAGTGTGACAAGGTACGCTT
TGTACTGTAACTAGTATAAAATTCTATATTCAAATTATCATGCGATGTGTGTACGCTAACGGTATCAATAAACGGAGCAC
AGCATTTAGTCAACAGTAATCCAAAATTTTTTAAAGTATATCTTNACGAAAGAAGTTGTCATCGTTAGTGTGGTAAATCA
TTGTCTACGGTACTAGATCCTCATAAGTGNATATATCTAGGTAATATTTAATTTATCAAATGGTTGATAATATGGATGTT
GTGGCAATTTCCTAATACGGAAATAAGACATAAACACGCAATAAATCTAATTGCGGAGANCTATTTTACGATAGAGTGCT
ATTTTAAGATGTGACAGATCCGTGTCATCAAATATATACTCCATTAAAATGATTATTCCGGCAGCGAACTTGATATTGGA
TACATCACGACCTTTGTTAATATCCACGACAATAGACAGCAATCCCATGGTTCCATAAACAGTGAGTTTATCTTTCTTTG
AAGTGATATTTTGTAGAGATCTTGCTAATTCCGTATAGTATGTCTTAATAATTGTTATTATTTCACTAATTAATATTTAG
TAACGAGTACAGTTGTGTTCAAGATATATNGCGTTTACATATCCACCATAGTAATCAATAGCCATTTGTTCGTATGTCAT
AAATTCTTTAATTCANGAGTAGNNATCTCGCGCATTTACTATTATATTTGGCATAAAGAGATAGATAATACTCGACCGAC
ATAATGTTGTGTTGTCCATTATAGTATAAAAATTAATATTTCTATTTCTATATATTTGCAACAATTTACTCTAAAAGCGG
ACATNCAGTAAGACTATATATCAATTTTACCAATTAGTTAGTGTAATGTTAACAAAAATGTGGGATAATTTAATAGTTTT
TCCTTACACAATTGACATACATGAGTCTGAGTTCCTCGTTTTTGCTAATTATTTCGTCCAATTTATTATTCTTGACATCG
TCAAGATCTTTTGTATAGGAGTAACAGCCNCTCTCAACANTGCGGTCCTTTCTGTAGTGATATCAAACGGATATTGCCTT
CGCTTAATCTATATAGGCCGAATCTATGATATTGTTGATAATACGACGGTTTAATACACACAGTACTATCGACGAAACTT
TGATACGTTAGATCGGTGTACGTATATTTAGATGTTTTCATCTTAGCTAATCCTGATATTAATTCTGTAAATGCTGGACC
CAGATCTCNTTTTCTCAAATTCATGGATGCAGACAATAGCGACATAAACATAGAAAACGATGGATTTTTATGTTTGGTAT
AAAAATTATTGATGTCTACACATCCTTTATAATCAACTCTAATCACTTTAACTTTTACAGTTTTCCCTACAAGTTTATCT
TTCCTGAGTGAGGATAAACCCTGGTTGTTTTCTTTTTTAATGTATCGCTTTTTTGCATGGTTTACCCTAGAATACGGAAT
GGGAGGATCAGCATCTGGTACAATAAATCNCAGCTTGACCTGAGNTAGTCACGGTAGTCCGTCANTTTACTATTATTTCT
TANCTCCGGGAAAGTCTATTCGCTACTATAGGAATATGTGCTAAAATCACTGAACATTGGGGATACAAAAAGATTTCAGA
ATCTAAATTCCAATCATTGGGAAACATTACAGATCTGATGACCGACGATAATATAAACATCTTGAGCCCGGACTCATGTC
ACTATTATAATCATANCTTAGATATTATTATACATAAACATNNNNNNNNNNNNNNNNNNNNNNNNNNNNNNNNNNNNNNN
NNNNNNNNNNNNNNNNNATTGNNCACCGGNNNNNNNNNNNNNNNNNNNNNNNNNNNNNNNAGTTTGCTTCATGTTCAGTA
TATGACCTATGTGTGCGAAAGTATGGAGATAACTTTTCACCTCCTATAGCTTCAATAATTGTTTTGAATTTCTTAGTCGA
ATGCTAATATATTCTTTATTGACCGTATATGGAGTCCTNTGTACTTGGATCTTTTGTATATCGCTATCGCCGCAATCACT
ACAATAATTACAAGTATTATTGATAGCATTGTTATTACTACTATCATAATTAAATTATCGACATTCATGGATGTTGAATA
ATCGTTATCATCATTTTGTAATTGTGACATCGCCCCNNNNNNNNNNNNNGGTGNNNNNNNNNNNNNNNNNNNNNNNNNNN
ACATTATCGTCTACGTCGTATTTGATACATCCGCATTCAGCCAACAAATATAAAATTACAAAAACTCTAACGACGTTCGT
ACACATCTTGATGCGGTTTAATAAATGTTTTGATTTCAATTTATTGTAAAAAAGATTCGGTTTTATACTGTTCGATATTC
TCATTGCTTATATTCTCATCTATCATCTCCACACAGTCAAATCCATGGTTAATAAAGTCAATTATCTTATTTTTAACAAA
CGTAAGTATTTTACTCATTTTTTATAAAAACTTTTAGAAATATACAGACTCTATCGTGTGTCTATATCTTCTTTTTATAT
CCAATGTATTTATGTCTGATTGAATATCACACTAATTCATTTTCAATTTACTGATTAGTAATGACAATTAAAATAAAAAT
ATTCTTCATAACCGGTAAGAAAGTAAAAAGTTCACATTGAAACTATGTCAGTAGTTATACATCATGAGTGATATCGTTCT
TGTACTTTTTTGAATTAAATTTTTTATTAAGTATAAAAACNTTCCGTATCTGTATTTAAGAGCCAGATTTCGTCTAATAG
AACAAATAGCTACAGTAAAAATAACTAGAATNGANTCTTCCTCAGCGATAGCTCTTCTATCCTTTTCCGGAAGTAATGAA
ATCACTTCAATAAATGATTCAACCATGAGTGTGAAACTAAGTCGAGAATTACTCATGCATTTGTTAGTTATTCGGCTCNN
NNNNTCTATCTATAAAAAGATTATACAAAGTTTTAAACTCTTTAGTTTCCGCCATTTATCCAGTCTGAGAAAATGTCAAT
AAATTTTTCCAAGAAACTAATTNNNNNNNNNNNNNNNNNNNNNNNNNNNNNNNNNGTACACATGATGAATTCTTCTAATG
CTGTNCTAAATTCGATATCTTTTTCGATTTCTGGATATGTTTTTAATAAAGTATGAACAAAGAAATGGAAATCGTAATAC
CAGTTATGTTCAACTTTGAAATTGTTTTTTATTTTCTTGTTAATGATTCCAGCCACTTGGGAAAAGTCAAAGTCGTTTAA
TGCCGATTTAATACGTTCATTAAAAACAAACTTTTTATTCTTTAGATGAATTATTATTGGTTCATTGGAATCAAAAAGTA
AGATATTATCGGGTTTAAGATCTGCATGTAAAAAGTTGTCACAACAGGGTAGTTCGTAGATTTTAATGTATAACAGAGAC
ATCTGTAAAAAGATAAACTTTATTTCAAATTATCCTAATTTGATAGCTAACTCGGTATCTACTTTATCTGCCGAATACAG
TGCTAGGGGAAAAATTATAATATTTCCTCTTTCGTATTCGTAATTAGTTCTCTTTTCATGTTCGAAAAAGTGAAACATGC
GGTTAAAATAGTTTATAACATTAAAAATAACCAGTCTCATTAAANAGTTTGTATCAATAATAGCAACATATGAAGAACCC
GCTTATACAGAGTATGTAAAAATGTTAATTTATAGTTTAATCCCATGGCCCACGCACACACGATTAATCNAGCGTAATTT
GGCACAAATATAATTTAACAATCTAACTGATGGAGCCCAATTTTGGTGTAAATCTAATTGGGACATTATGTTGTTAAAAT
ATAAACAGTCTCCTAAGTAGNCTATATGTCGCATATTGATATCTGGGAATTATAGTAAGCCAATTCGGGACTGACGATAG
TATCTCCTTGACAGATATTGGACCGAACTACGGAAGTACCTGGAATGTAAAGCCCTGAAACCCCCTCATTTTTTAAGCAG
ATTGTTGCCGTAAATCCTGCACTATGCCCAAGATAGAGAGCTCCCAGTTACTTACTTCCATGGTGGATACGAAGATGCTA
TCCATCAGAATGTTTCCCTGATTAGTATTTTCTATATAGCTATTCTTCTTTAAACGATTTCNTGGAGTAGGACGTCTAGC
CAGTATGGAAGAGGATTTTCTAGATACTCTCTTCAACATCTTTGATCTCAATGGAATGCAAAACCCCATGGTGTAACAAC
CAACGATAAAAATAATATTGTTTTTTCACTTTTTATAATTTTACCATCTGACTCATGGATTCATTAATATCTTTACAAGA
GCTACTAACGTATAATTCTTTATAACTGAACTGAGATATATACACCGGATCTATGGTTTCCATAATTGAGTAAATGAATG
CTCGGCAATAACTAATGGCAAATGTATAGAACAACGAAATTATACTAGAGTTGTTAAAGTTAATATTCTTCCTCCNGTTA
ATACGNNNCCTTAGCGTATTTCTGTAACCGCAAGAAAATTTATACGCATCGCCNTTGGATGTTTTCGACGACCTTCTTCA
TTTCGTGCCAAAATATACAGTCTTAAATAAGATGTAACGTCTCTATTTTCTATTTTTAATTTTTTTAAATTTTTAACGAT
TTACTGTGGCTAGANACCACACGCNTACTCGATACCTCCTTGGTATCTAGTTNATTTTAGCACATGTATAATATAAAAAC
ATTATTCTATTTCGAATTTAGGCTTCCAAAAATTTTTCATCCGTAAACCGATAATAATATATATAGACTTGTTAATAGTC
GGAATAAATATATTAATGCTTAAACTATCATCATCTCCACGATTAGAGATATTCTTTTTGCTGTTTCGAAACTTTACGAT
GGTATGTATCTATCTATTTTAACAAAGCATCGATTTGCTAATATACAATTATCCTTTTGATTAATTGTTATTTTATTCAT
ATTCTTAAAAGGTTTCATATTTATCAATTCTTCTACATTAAAAATTTCCATTTTTAATTTATCTAGCCCCGCAATACTCC
TCATTACGTTTCATTTTTTGTCTAGAATACCCATTTTGTCATATCCAATTGAGTGTCTATTATAAACTCACCGATAATTT
TTTTATTGCATGTTTTCATATTCATTAGGATTATCAAATTTAGTCCTATTACGCACAACTAATTTGTATATGTAAAAATA
TAGTAGAATTTCATTTTGTTTTCCCNAGAATGTCTGTTTTTATCTTTATAGTATCTCTATTCATCACTGTATTCTCCAGA
CGANCTAGATATACAGAATTTGTAACACTCTCGAAATCACACGATGTGTCGGCGTTAAGATCTAATATANCACTCGATAA
CACATTTTCATCTAGATACACTAGATGGTCAAAGACTATACCATGTGTATATCTAACGTATTCTAGCATAGTTGCCATAC
GTACATTAAACTTTTCAGGATCTTTGGATAGATCTTCCAATCTATCTATTTGAGAAAACATTTTTATCATGTTCAATAGT
TGAAACGTCGGATCCACTATATAGATATTATCTATAAAGATTTTAGGAACTATGTTCATGGTATCCTGGCGAATATTAAA
ACTATCAATGATATGATTATCGTTTTCATCTTTTATCACCATATAGTTTCTAAGATATGGGATTTACTTAATATAATATT
ATTTCCGTAATAAATTTTATTAGAAATGCCAAATCTATAAGAAAAGTCCTAGAATTAGTCTGAAGAATATCTATATCACC
GTACCGTATATTTGGATTAATTAGATATAGAGAATATGATCCGTAACATATACAACTTTTATTATGACGTCTAAGATATT
CTTCCATCAACTTATTANCATTTTTGACTAGGAAGATACATTATGACGTCCCATTACTTTTGCCTTGTCTATTATAGCGA
CGTTCATAGAATTTAGCATATCTCTTGCCAATTCTTCCATTGATGTTACATTATAAGAAATTTTAGATGAAATTACATTT
GGAGCTTTAATAGTAAGAACTCCTAATATATCCGAACATCGAAAAAACTTTTTTTATTCTTTTTTACTAACGATACGAAT
ATGTCTTTGTTAAAAACAGTTATTTTCTGAATATTTCTAGCTTGTAATTTTAACATATGATATTCGTTCACACTAGGTAC
TCTGCNTAAATAGGTTTCTATAATCTTTAATGTAATATTAGGAAGAGTATTCTGATCAGGATTCCTATTCATTTTGAGGA
TTTAAAACTCTGATTATTGTCTAATATGGTCTCAACACAAACTTTTTCACAGAGTGATAGAGTTTTTGATAACTCGTTTT
TCTTAAGAAATATAAAACTACTGTCTCCAGAGCTCGCTCTATCTTTTATTTTATCTAATTCGATACAAACTCCTGATACT
GGTTCAGAAAGTAATTCATTAATTTTCAGTCCTTTATAGAAGATATTTAATATAGATAATACAAAATCTTCAGTTCTTGA
TATCGATCTGATTGATCCTAGAACTAGATATATTAATAACGTGCTCATTAGGCAGTTTATGGCAGCTTGATAATTAGATA
TAGTATATTCCAGTTCATATTTATTAGATACCGCATTGCCCAGATTTTGATATTCTATGAATTCCTCTGAAAATAAATCC
AAAATAACTAGACATTCTATTTTTGTGGATTAGTGTACTCTCTTCCCTCTATCATGTTCACTACTGGTGTCCACAATGAT
AAATATCTAGAGGGAATATAATATAGTCCATATGATGCCAATCTAGCAATGTCGAATAACTGTAATTTTATTCTTCGCTC
TTCATTATGAATTGAATCTTGAGGTATAAACCTAACACAAATTATATCATTAGACTTTTCGTATGTAATGTCTTTCATGT
TATAAGTTTTTAATCCTGGAATAGAATCTATTTTAATGAGGCTTTTAAACGCAGCGTTCTCCAACGAGTCAAAGCATAAT
ACTCTGTTGGTTTTCTTATATTCAATATTACGATTTTCTTCTTTGAATGGAATAGGTTTTTGAATTAGTTTATAATTACA
ACATAATAGATAAGGAAGTGTGTAAATAGTACGCGGAAAAAACATAATAGCTCCCCTGTTTTCATCCATGGTTTTAAGTA
AATGATCACTGGCTTGTATATAAGAGATGTAACGGGAACAGGGTTTGTTGATTCGCAAACTATTCTAATACATAATTCTN
CTGTTAATACGTCTTGCACGTNATCTATTATAGATGCCAAGATATCTATATAATTATTTTGTAAGATGATGTTAACAATG
TGATCTATATAAGTAGTGTAATAATTCATGTATTTCGATATATGTTCCAACTCTGTCTTTGTGATGTCTAGTTTCGTAAT
ATCTATAGCGTCCTCAAAAAATATATTCGCATATATTCCCAAGTCTTCAGTTCTATCTTCTAAAAATCTTCAACGTATGG
AATATAATAATCTATTTTACCTCTTCTGATGTCATTAATGATATAGTTTTTGACACTTTTCTACTCTAATAAATCATCTA
TTATACCAGAATTAATGGGAACTATTCCGTATCTATCTAATTTAAGAAAGTCAGATTTTGGTTCATTACCACGCTTTCCT
TGTTGATAAAGGATAAAGTTACTAAAATTTGTATTTTTTAATCTATCTCAATAAAAAATTAATGTATGATCACCTAGAGC
TGNATGACCACTTGTTTGCTGTCTATCTTATACATTTTCCATTTATAACACTTATGTATTAACTTTGTTTATTTATATTT
TTTCATTATTATGTTGATTTATTGCGCTTTTATGTTAAATTAATAATGGAATAGTATAAATAGTTATTAGTGATAAGATA
GTAAAAATAATTATTAGAATAGTGTAGTATCATAGATAACTCTCTTCTATAAAAAATGGATTTTATTCGTAGAAAGTATC
TTATATACACAGTAGAAAATAATATAGATTTTTTAAAGGATGCNTCCTGGGTCATAATTTGAGTGATGCATTCGACTCAA
CATAAATAATTCTAGAGGAGACGATCTACTATCAAATTCGGATCGTAAATCTGTTTCTAAAGAACGGAGAATATCTATAC
ATACCTGATTAGAATTCATCCGTCCTTCAGACAACATCTCAGACAGTCTGGTCTTGTATGTCTTAATCATATTCTTATGA
AACTTGGAAACATCTCTTCTAGTTTCACTAGTACCTTTATTAATTCTCTCAGGTACAGATTTTGAATTCGACGATGCCGA
GTATTTCATCGTTGTATATTTCTTCTTCGATTGCATAATCAAATTCTTATATACCGCCTCAAACTCTATTTTAAAATTAT
TAAACAATACTCTAATCCTAGNTCCCTATCGTCCATATAAAATGGATTACTTAATGTATTGGCAAACCGTAACATACCGT
TGGATAACTCTGCTCCATTTAGTACCGATTCTAGATACAATATCATTCTACGTCCTATGGATGTGCAACTCTTAGCCGAA
GCGTATGAGTATAGAGCACTATTTCTAAATCCCATCAGACCATATACTGAGTTGGCTACTATCTTGTAGTNGCCTCATCT
TCTGGCTCTCCTGATCTTTCCAAAGATTTCCAAAGATCACACATTAGNTGTGTCTTATATCATTAGGTAAAGTAGGACAA
CGGGTCTCTCGCTTTGTTTTTACTCTCTAGCAGTAAATAAGTACGATCTTGGGATATCGAATCTAGGTATTTCTTTAGCG
AAACAGTTACGTGGATCGTCGCAATGATAACATCCATTGTTAATCTTTCGTCTAGNGTTTCGACATCTGGATTTCAGATA
TAAAAATCTGTTTTCACCGTGAGGCGCAGNNNTCATGGCACTATGAATTCAACAACACCCTCGTAATAGCAGTAAATTCC
TACGTCNTGAGAGAATATCCTCTAGAGAATCAGTATCCTTTTTGATGTCTGATGAGATGTTTACCTCTACAAATATCTGT
TCGTCCAATGTTAGAGTATCTATATCAGTTTTGTATTCCAAATTAAACATGGCAACGGATTTAATTTTATATTCCTCTAT
TAAGTCCTCGTCGATAATAACAGAATGTAGATAATCATTTAATCCATCGTACATGGTTGGAAGATGCTCGTTGACAAAAT
CTTTAATTGTCTTGATGAAGGTGGGACTATATCTAACATCTTGATTAATAAAATTTATAACATTGTCCATAGGATACTTT
GTAACTAGTTTTATACACATCTCTTCATTGGTAAGTTTAGACAGAATATCGTGAACAGGTGGTATATTATATTCATCAGA
TATACGAAGAATAATGTCCAAATCTATATTGTTTAATATATTATATAGATGTAGTGTAGCTCCTACAGGAATATCTTTAA
CTNAGTCAATGATTTCATCAACAGTTAGATCTATTTTAAAGTTAATCATATAGGCATTGATTTTTAAAAGGTATGTAGCC
TTGACTACATTCTCATTAATTAACCATTCCAAGTCACTGTGTGTAAGAAGATTATATTCTATCATAAGCTTGACTACATT
TGGTCCCGATACCATTANAGAATTCTTATGATATAAGGAAACAGCTTTTAGGTACTCATCTACTCTACAAGAATTTTGGA
GAGCCTTAACGATATCAGTGACGTTTATTATTTCAGGAGGAAAGAACCTAACATTGAGAATATCTGAATTAATAGCTTCC
AGATACAGTGATTTTGGCAATAGTCCGTGTAATCCATAATCCAGTAACACGAGCTGGTGCTTGCTAGACACCTTTTCAAT
GTTTAATTTTTTGAAATAAGCTTTGATAAAGCCTTCCTCGCAAATTCCGGATACATGAACATGTCGCCAACATGATTAAG
TATTATTTTTCATTATTTTTATATTTTCTCAACAAGTTCTCAATACCCCAATAGATAATAGAATATCACCCAATGCGTCC
ATGTTGTCTATTTCCAACAGGTCGCTATATCCACCAATAGAAGTTTTCNCAAAAAGATTCTAGGAACAGTTCTACCACCA
GTAATTTGTTCAAAATAGTCACGCAATTCATTTTCGGGTTTAAATTCTTTAATATCTACAATTTCATACGCTCCTCTTTT
GAAACTAAACTTATTTAGAATATCCAGTGCGTTTCTACAAAAAGGACATGTAAACTTGACAAAAATTGTCACTTTGTTAT
TGGCCAACCTTTGTTGTACAAATTCCTCGGCCATTTTTAATATTTAAGTGATACAAAACTATCTCGACTTATTTAACTCT
TTAGTCGAGATATATGGACACAGATAGCTATATGATAACCAACTACAGAAGACAAACGCTATAAAAAACATAATTACGAC
GAGCATATTTATAAATATTTTTATTCAGTATTACTTGATAACATTGTGTATGAGAACATCGATAAGTTCATCGGGAATTA
CATACATACTATCTTTAATAGAACTCTTTTCATCCAGTTGATGGATTCGTTTCTAGATGATATGTATTTCNTGTCTAATT
TCATTGATTGTTCACCAAANAACTTTTAAATACAAATATATCAGTAGAATAAGAACTATAAAAAAATAATAATTCGAATC
NACTTGCNNNNNNNNNNNNNNNNNNNNNNNNNNATCTNCTTTCACTTTATCTCATTTGAGAATAAAAATGTTTTTGTTAA
CCACTGCATGATGTACAGATTTCGGAATCGCAAACCACTTGTGGTTTTATTTTATCCTTGTCCAATGTGAATTGAATGGG
AGCGGATGCGGTTAGTACATTCCCGTTTTTAACTNCCTGCAGCCATTTTTATGATCGTCTTTTGTGGAATTTCCCAAATA
GTTTTATAAACTCGTTCTGGAAGGTTTGTATTCTGAATGGATCCACCATCTACCATAATCCTATTCTTGAGCCAGANANG
GTCTTCCCGATNATCCTGGGTGTACCGTAAACATNCTGTAGGAGAATGATGGTTGGTGTAATAAAAAAATTATTTAATTT
TTCATTAATAGGGATTTGACGTATAGCGTACAAAATTATCGTTCCTGGTATGTTCGAGGCCACCATTTATATCTAAAAAT
TAGATCAAAGAATATGTGATTATCTTTTGCTATATTGNTCGTTCTCCGATAACATGTTAATTTCCAATACCAACGGTTTT
TGATCTCCAAAAAACAAAATAACTAGTATAAAATCTGTATCGAATGGGAAAAACGAAATTATATAATCGGAACATTGAAC
GTATTAATACTTAATTCTTTTTCAGTGGTAAGAACCGATAGGTTATTGACATTGTATGGTTTTAAATATTCTATAACTTG
AGACTTGATATGACGAATTGAAAATTCCGTGTTTACCGCGTAAATTCATATATGCTCTAGATTTTTTATCTCAAGGTTTA
ATTTATCNTTTTGTAGTATTTAATTTTGTAGTTAATTTATCACATATCACATTAATTGACTTTTTGGTCCACTTTTCCAT
ACGTTTATATTCTTTTAATCCTGCGTTATCCGTTTCCGTTATATACAGGGATAGATCTTGCAAGTTAAATAGAATGCTCT
TAAATAATGTCATTTTTTATCCGCTAAAAATTTAAAGAATGTATAAACTTTTTTCAAAGATTTAAAACTTTTAGGTGGAG
TTACTAAATGATTTATCCAATACAGAATGTCTGTGATTCGTGTTAAAACCATCGGAAAAAGAATAGAAATAAAAATTATT
ATAATGGTGGAATTCAGTTGGAATATTGCCTCCGGAGTCATAAAAGGATACTAAACATTTTGATACAAAAATAACAAAAT
CCAAACATTACAAATCTAGAGGTAGAACTTTTAATTTTGTCTTTANGGGGNNNNNNNNNNNNNNNNNNNNNNNNNNNNNN
NCGATGCCAGCGGTTGTAGATNACATAATAAATTGGTAAATCCTAGTTCTGGTATTTTACTAATTACTAAATCTGTATAT
CTTTCCATTTATCATGGAAAGAATTTACCAGATATCTTCTTTTTCCAAACTGCGTTAATGTATTCTCTTACAAATATTCA
CAAGATGAATTCAGTAATATGAGTAAAACGGAACGTGATAATTTCTCATTGGCTGTGTTTCCAGTGATAAAACATAGATG
GCATAACGCACACGTTGTAAAACATAAAGGAATATACAAAGTTAGTACAGAAGCANGTGGAAAAAAGTATCCTGGTCTTC
TAGAATTAATAAACAAACAACCAAAAAATATGGAATTGTATTTTCTACCCATAAGTTATCTCTACAAAACTATTTAGTTA
TGGCACTATNTNTCCTACCACCATGANGCTAAATCTATACAGCGAATAGATTCAGAATTTCTACATATATATATTGTACG
CTAATAATTNTTTTGGATATTCTATGGCGTACAAAGGAATATACGTTCGATATTAGTACNGAAACATGGAATAAATTATT
ATCCAATTATTATATGAAGATGATAGAGTTTTATGTACTAAGTCCTATTCTCGCTGAGGAGTTGGATAACTTTGAGAGGA
CGGGAGAATTAACTAGTATTGTACAAGAAGCCATTTTATCTCTAAATTTACGAATTAAGATTTTAACATCTCCTTTTGTA
GACACGACTAAACATTTTGCAGAAAAAGTTTATTATTATTTAGATAATCGTATACTTCATCAGTGTAGATAGTAAATGTG
AACAGATAAAAGGTATTCTTGCTCAATAGATTGGTAAATTCCATAGAATATATTAATCCTTTCTTCTTGAGATCCCACAT
CATTTCAACNAAAGACGTTTTATCCAATGATTTACCTCGTACTATACCACATACAAAACTAGATTTTGCAGTGATGTCGT
ACCTGGTATTCCTACCAAACAAAATTTTACTTTTAGTTCTTTTAGAAAATTCTAAGGTAGAATCTCTATTTGTCAATATG
TCATCTATGGAATTACCACTAGCAAAAATGATAGAAATATATATTGATACATCGCAGCTGGTTTTGATCTACTATACTTT
AAAAACGAATCAGATTCCATAATTGCTTGTATATCATCAGCTGAAAAACTATGTTTTACACGTATTCCTTCGGCATTTCT
TTTTAATGATATATCTTGTTTAGACAATGATAAAGTTATCATGTCCATGAGAGACGCGTCTCCGTATCGTATAAATATTT
CATTAGATGTTAGACGCTTCATTAGGGGTATACNTCTATAAGGTTTCTTAATTAGTCCATCATTGGTTGCGTCAAGAACT
ACTATCTGATGTTGTTGGGTATCTCTAGTGTTACACATGGCCTTACTAAAGTTTGGGTAAATAACTATGATATCTCTATT
AATTATAGATGTATATATTTCATTCGTCAAGGATATTAATATCGACTTACTATCGTCATTAATACGTGTAATGTAATCAT
ATAAATCATGCGATAGCCAAGGAAAATTCAAATAGATGTTCATCATATAATCGTCGCTATAATTCATATTAATACTTTGA
CATTGACTAATTTGTAATATAGCCTCGCCACGAAGAAAGCTCTCGTATTCAGTTTCATCGATAAAGGATACCGTTAAATA
TAACTGGTTGCCGATAGTCTCATAGTCTATTAAGTGGTAAGTTTCGTACAAATACAGAATCCCTAAAATATTATCTAATG
TGGGATTAATCCTTACCATAACTGTATAAAATGGAGCCGGAGTCATAACTATTTTACCGTTTGTACTTACTGGAATAGAT
GAAGGAATAATCTCCGGACATGATGGTAAAGACCCAAACCTNATATTAAGATTATCTATCATGTCTATTCTCCCACCGTT
ATATAAATCGCCTCCGCTTTTAAAATCACTTTAANNNNNNNNNNNNNNNNNNNNNNNNNNNNNNNNNNNNNNNNNNNNNN
NNNNNNNNNNNNNNNNNNNNNNNNNNNNNTTANTATAAAATAATAAGAAATACATACGAATAACAAAAATAAAATAAGAT
ATAATAAAGATGCCTTGAGATCAATTTTGTTCAACTTGTCCAAATTCTACTTACAGAAGATGAGGAATCGTTGGAGATAG
TATCTTCCTTATGTAGNGNATTTGAAATATCTTACGATGACTTAATATCGTACTTTCCAGATAGGAAATACCATAAATAT
ATTTCTAAGGTATTTGAACATGTAGATTTATCGGAGGAATTAAGTATGGAATTCCATGATACAACTCTGAGAGATTTAGT
ATATCTTAGATTGTACAAGTATTCCAAGTATATACGGCCGTGTTATAAATTAGAGATAATCTAAAAGGTATAGTTGTTAT
AAAGGACAGAAATATATTGATGACTTGATAGAATATTGAGTTNTGAAATGTTGGCGCATTTATACAAATTGGAATATTTG
TGGATACAATGAGTTTTGCAAGTACTAAGTAAGACGTTAGAGACAAGAGACGTAAATATTCTAAATTCCAATACAGGCAA
TTAAAAATTATTATAGAAAGACTAAGCCAGTATANCTTAAGGATAATTTACTACTGAGTATAAATAATTCATTTTACTTT
AACGATAGTCTGTTAATAACCAATACTAAAAGTGATATATATTCATGAAGGTGAGGAACCTTGATAGATAACATCTTTGG
CAAATTGATTACCTTAAAGGGTGAGTTAATATGCATAACTACTCCTCCGTTGTTTTTCCCTCGTTCTTTTTCTTAACGTT
GTTTGCCATCACTCCACCCTGTTTATCGTTGATATTGGCCGGAAAGTTTCTATTGGCAATTGTAGATATAACTTCTGGTA
AATATTTTTCTACCTTTTCAATCTCTTCTATTTTCAAGCCGGCTTACCGAAACTCTTCCNNNNNNNNNNNNNNNNNNNNC
CGTTGTGTCTAACACGATGAGCGATCGTCATAACGNACTTTTGGCCGCAGTCCGGAGGANTAACCGANGAGTCACGCCCC
GTTTGTAGATTTTAGTTTGATATACTATTATTTGTTATAGTAATTTATATTTTTACGGTACGTCTAGTAAGTAGAAATTA
TCAAATATTGTTGGTGTTGGTGGCGCTAGTCATCACATTAACTATTTTTTATTACTTTATACTATAATACTGACAGAACT
CTAGTGATATGTGATTTTTTATCAACCACTCAAAAGTAATTGGAGTGTTCATATCCTCTACGGGCTATTGTCTCATGACC
GTGTATGAAATTTAAGTAACACGACTGTGGTAGATTTGTTCTATAGAGCCGGTTGCCGCAAATAGATAGAACTACCAATA
TGTCTGTACAAATGTTAAACATTAAGATAGAATATAAAATAACTACAGTTTGAAAAATAACAGTATGTNNNNNNNNNNNN
NNNNNNNCTATNNNNNNNNNNNNNNNNNNNNNNNNNNNNNNNNNNNNNNNNNNNNNNNNNNNATNCATAAGGGTAATCAG
ATACAAATTGATCAANNANAGTGTTACATCGACTCATAATATTATANTTTTTATCTAAAAACTAAAAATAAACATTGATT
AAATTTTAATATAATACTTAAAAATGGATGTTGTGTCGTTAGATAAACCGTNTCGATCATTTCTATAATTTAGGAGTGAT
CATNNNNNNNNNNCTAATTGACGGCCGCCATCATGATCCTATTCTAAATGGATTGCGTGATGTGACTCTAGTGACTCGGT
TTGTTGATGAGGAATATCTACGATCCATNAAAAACAACTACATCCTTCCCGATTTACTAAGTAATTATGCTCTACAAAAT
GTCATGATTAGTACGCTAGTCTTAAATGGAGATGCCCGTTTCCAGATCACATATNACATGAAAAAAGATGTATTACCTTA
ATAAGATAGTCCGCAACAAAGTAGTTATTAACTTTGATTATCCTAATCAGGAATATGACTATTTTCACATGTACTTTATG
TTGAGGACCGTATACTGCAATAAAACATTTCCTACTACTAAAGCAAAGATACTATTTCTACAACAATCTATATTTCGTTT
CTTAAATATTCCAACGACATCAACTGAAAAAGTTAGTCATGAACCAATACAACGTAAAATATCTCCTAATAAATAGAAAC
GTACNACTGAGATATACTACCGATATAGAGTATAATGATTTAGTTATTATCTATGAAAACTGTGTTTCAGGTATTTAACG
AATCATCCATAAATTATACTCCGGTTGATGATGATTATGGAGAACCAATCATTATAACATCGTATCTTNAAAAAGGTCAT
AACAAGTTTCCTGTAAATTTTCTATACATAGATGTGGTAATATCTGACTTATTTCCTAGCTTTGTTAGACTAGATACTAC
AGAAACTAATATAGTTAATAGTGTACTACAAACAGGCGATGGTAAAAAGACTCTTCGTCTTCCTAAAATGTTAGAGACTG
AAATAGTTGTCGATAGCCGAATTATAATAATCAATAATATATCTTATATCTGTTTAGAAAAATGCTAATAAATCGGAAGC
CATTTGATATCTATAATAGGGTATCTAATTTCCTGATTCAGATAGCGTACGGCTATATTCTCGGTAGCTACTCGTTTGGA
ATCACAAACATTATTTACATCTAATTTACTATCTGTAATGGAAACGTTTCCCAATGAAATGGTACAATCAGATACATTAC
ATCTTGATATATTTTTTTAAAGAGGCTGGTAACAACGCATCGCTTCGTTTACATGGCTCGTACCAACAATAATAGGGTAA
TTTAAGGGGCATCGAATCATGAATGCTGATGAACAGGTTATCCAAAGCGGTAATAGAATACGATGATATTAAAATTATTT
CTAATAACACTACCAGTATCAATTTATCATATATCACATCCGGCAAAAATAATATGATTAGAAGTTATATCGTCGCTCGG
CGAAAGATCAGACCGCTAGATCCGTAATTGGTCCCAGTACATCTATCACCGTTAATGAGGTAGGAATGCCCACATATATT
ACAAAAAATAAAATACATTTATTGCCTGGTGATTGGGTAGAAGTAGCTGTTCAAGAATATACAAGTATTATTTTTGGAAG
ACAACCGTCTCTACATAGATACAACGTCTCAGATACTATCAAAATATCTCCCGGACCCGCGATNTNATCTATTGNANNCA
AGGGCCACTCGAGTATTGGGTAGAGTCTTACCTTACTATCTTCCAGACTCTAAGGATCCAGAAGGAAGAGGTTATATTCT
TAATTCTTTAACAAAAGGATTAACGGGTTCTCAATATTACTTTTCGATGCTGGTTGCAAGATCTCAATCTACTGATATTG
TCTGTGAAACATCACGTACCGGAACACTGGCTAGAAAAATCATTAAAAAGATGGAGGATATGGTGGTCGACGGATACGGA
CAAGTAGTTATAGGTAATACGCTCATCAAGTACGCAGCCAATTATACCAAAATTCTAGGCTCAGTATGTAAACCTGTAGA
TCTTATCTATCCAGATGAGTCCATGACTTGGTATTTGGAAATTAGTGCTTTGTGGAATAAAATAAAACAGGGANTCGTTT
ACTCTCAGAAACAGAAACTTGCAAAGAAGACATTGGCGCCGTTTAATTTCCTAGTATTCGTCAAACCCACCACTGAGGAT
AATGCTATTAAGGTTAAGGANCTGTACGATATGATTCATAACGTCATTGATGATGTGAGAGAGAAATACTTCTTTACGGT
ATCTAATATAGATTTTATGGAGTATATATTCTTGACGCATCTTAATCCTTCTAGAATTAGAATTACAAAAGAAACGGCTA
TTACTATCTTTGAAAAGTTCTATGAAAAACTCAATTATACTCTAGGTGGTGGAACTCCTATTGGAATTATTTCTGCACAG
GTATTGTCTGAGAAGTTTACACAACAAGCCCTGTCCAGTTTTCACACTACTGAAAAGAGTGGTGCTGTAAAACAAAAACT
TGGTTTCAACGAGTTTAATAACTTGACTAATTTGAGTAAGAATAAGACCGAAATTATCACTCTGGTATCCGATGATATCT
CTNAACTTCAATCTGTTAAGATTAATTTCGAATTTGTATGTTTGGGAGAATTAAATCCAGACATCACTCTTCGAAAAGAA
ACAGATAGATATGTAGTAGACATAATAGTCAATAGATTATACATCAAGAGAGCAGAAATAACCGAATTAGTNGTCGAATA
TATGATTGAACGATTTATCTCCTTTAGCGTCATTGTAAAGGAATGGGGTATGGAGACATTCATTGAGGACGAGGATAATA
TTAGATTTACTGTCTACCTAAATTTCGTTGAACCGGAGGAATTGAATCTTAATAAGTTTATGACACAGAATAAAGCTCAA
TAAGATGACTGTAGAACTCATGAATCTAAAAGAATTGGGTTCTTTCGATTTGGAGAACGTCAACGTGTATCCTGGAGTAT
GGAATACATACGATATCTTCGGTATTGAGGCCGCTCGTGGATACTTGTGCGAAGCCATGTTAAACACCTATGGAGAAGGT
TTCGATTATCTGTACCAGCCTTGTGATCTTCTCGCTAGTTTACTATGTGCTACGAGCTAGATTAACGATAATAGTAGCTG
CCACTTTTTAGCAAGGTCCCTAATATAGGAACTGGATATTACAAATACTTTATCGACTTGGGTCTTCTCATGAGAATGGA
GCAAAAACTAATTTGCAGACGTAAAAATGCTGCCTTCGCCGTCTTANTAGTATATAATAACATCTTACTCTGGCAGTGNG
GCAAGGATGAATCAAGAANGNTGGCCTGTATATGTGAATATGGCATGATCTTTGTCTATTACAAGCTCGGTTTTAACTTT
ATTTCCTGTAATAATTTCTCTCATCTGTAGGATATCTATTTTCTTGTCATGTATTGCCTTCAAGACGGGACGAAGACNNN
NNNNNNNNNNNNNNNNGTACAAGACAAAAAGATATAAAATGCGTATTCCAATGCTTCTCTGTTTAATGAATTACTCGATG
AATATTTTATTCTGTGTTAGAATAATAATATTTGAGAGTATTGGTAATGTATAAACTCTTTAGCGGTATAATTAGTTTTT
TCTCTCGATTTCTATTTTTAGATGTGATGGAAAAATGACTAAACCTGGAGCCATTGTCTTAACTATAATGGTGCTTGTAT
CGAAAAACTTTAATGCGGATAACGGAAGCTCTTCGCCGCGACTTTCTACGTCGTAATTGGGTTCTAATGCCGATCTCTGG
CTTAACTACGGAGATGGCGTATTTAAGAGTGGATTCTTCTACCGTTTGAAAGAACAGACCTCTCTTAATTTCAGAAGAAA
ACTTTTTCGTCATTACCCAAGTTTGAGATTTCATAATATTGTCAAAAGACATGATAATATTAAAGATAAAGCGCTGACTA
TGAACGAAATAGCTATATGGTTCGCTCAAGAATATAGTCTTGTTAAACGTGGAAACGATAACTGTGCTCTAAATTAAATA
TATTNGTTTTTTAAGNNNNNNNNNNNNNNNNNNNNNNNNNNNNNNNNNNNNNNNNNNNNNNNNNNNNNNNNACTGATCTT
CTTTTGTCGTAAATACATGTCTAATGTGTTAAAAAAAGATCATACAAGTTATACGTCATTTCATCTGTAGTATTCTTGTC
ATTGAAGGATAAACTCGTACTAATCTCTTCTTTAACAGTCTGTTCAAATTTATATCCTATATACGAAAAAATAGCAACCA
GTGTTTGATCATCCGCGTCAATATTNTGTTCTATCGTAGTGTATAACAATCTTATATCTTCTTCTGTGATAGTCGATACG
TTATAAAGGTTGATAACGAAAATATTTTTATTTCGTGAAATAAAGTCATTGTAGGATTTTGGACTTATATTCGTGTCTAG
TAGATATGATTTTATTTTTGGAATGATCTCAATTAAAATAGTCTNTTTAGAGTCCATTTAAAGTTACAAACAACTAGGAA
ATTGGTTTATGATGTATAATTTTTTTAGTTTTTATAGATTCTTTATTCTATACTTAAAAAATGAAAATAAATACAAAGTT
TTNGCTCCTACACGNACCTAGAGGATGTTCAAGCAGCTGGTATCTCTAGACAATTTACTTCTATGACTAAAGCTATTACA
ACACTATCTGATCTAGTCACCGAGGGAAAATCTAAAGTTGTTCGTAAAAAAGTTAAAACTTGTAAGAAGTAAATGCGTGC
ACTTTTTTATAAAGATGGTAAACTGTTAAAATGCTAAAAGAGATCGTATTTTTGTTAGAGTATATAACGTTATGAAACGA
ATTAATTGTTTTATAAACAAAAATATAAAGAAATCGTCCACAGATTCCAATTATCAGTTGGCGGTTTTTATGTTAATGGA
AACTATGTTTTTATTAGATTTGGTAAAATGAAATATCTTAAGGAGAATGAAACAGTAGGGTTATTAACACTAAAAAATAA
ACACATAGAAATAAGTCCCGATGAAATAGTTATCATCGTGTTTCAAAAAGAGCTTATATGGCACGACATGATGACTAGAA
CTAAGATTCCATTATCTAAGAGATGTAAAAAATGTACAGTTGGTAGATGCTATAACTTGGAAATGACNAACTGTGGAACG
GGATCTCGTATCTTCCACGTAAAGGAGAAGCCTGAATATCGTTAAAAATAATATCTATTGTTTGGAATATATTAATACAC
ATAATGAAGTGGGTATTAAGTCCGTCAAAACTCAGAAATAGTACGAAGTTAGCAGACATCCAAGACATTATGCTACAGTC
ATGAATAACTTNTAAAAAGAACGATATAGTCAGAGTGTTTAACGAATACGGATTTGTTCTTGTAGATAATGTTGATTTCG
CTACAATTATAGAATATGGAAACTTTTTCTGTAAGCGATATGACCTTAATAGATATATTAATACTTTTGTATGGTAACAG
AGGTTCTACGTCTTCTAAAAATAAAAGTTTTATAACATCTGGCCTGTTCATAAATAAAAACTTGGCGATTCTATATATAC
TCTTATTATCAAATCTAGCCATTGTCTTATAGATGTGAGCTACTGTAGGTGTACCATTTGATTTTCTTTCTAATACTATA
TATTTCTCTCGAAGAAGTTCTTGCAGATCATCTGGGAATAAAATACTACTGTTGAGTAAATCAGTTATTTTTTATATCGA
TATTGATGGACATTTTTATAGTTAAGGATAATAAGTATCCCAAAGTAGATAACGACGATAACGAAGTATTTTAGCAGTTG
ANTTTGTCATTTATGATATTTATACGTTTGATTCGTTCAAGAATAAACGATTGGTATTTGTACGGCAAATGATATGATTT
TTAATCAAGATTCATTTTNNNNNNNNNNNNNNNAACATCTGATTAGAAGCCACTATAGAGTTTCTAAACATATAACAATA
GTTAGATACAAGGATACCGAAGAATTAAATCTAACNGTGCTATGTGGGTACCGTTCGAATCACCAAATTTTACAAAAAAA
TCAATTAAGGAGATAGCTTCATCTATATCTAGATTAACCGGAGTAATTGATTATAAAGGTTATAACCTTAATATAATAGA
CGGGGTTATACCCTGGAATTATAGAAACAAAAAGTCACGCGATTTACTGGGATAAGATTTCCAAGTTACTGCTGCAGCAT
ATAACTAAACACGTTATGTTCTTTATTGTTTGGGTAAAACAGATTTCTCGAATATACGGGCAAAGTTAGAATCCCCGGTA
ACTACCATAGTGGGATATCATCCAGCGGCCAGAGACCACCAATTCGAGAAAGATCGATCATTTGAAATTATCAACGTTTT
ACTGGAATTAGACATGCACTGACGCCAATATTCATTAATTCTATAATAAACTGAGGACCATGGTAGTTGTAGCGAACTAC
CTAGTAAAAAGTGATAATATCGCGCNTTCAACCTTCTGGTAGAGAGGCTGCCACTACCGGAAGAGATTCATCAGCCACCA
TTCCTAGAACTAGGTCAATTGATATATTCATAGAGGATATTTCATCTCCGTAAATATATGCCATATATTTATAGAAGATA
TCACATATCTAAATGAATACCGGAATCATAGATTTATTTGATAATCATGTTGATACAACTATATTACCTTATTACAATGG
CGCCAATCGTCAAGACTTCGAAGTGCTATTTTTATATGTACTGGAAAAATTCCTTTTCTACTATTGNNNNNNNNNNNNNN
NNNNNACACACCTAATACGCTGGGTCATATTATAGATTTAATGTCCGAAGAGACGATAGATTTTGAAGANGGTATGTAAG
GCTAAGGTATCGTTAGGTATGAATATGTATAACGTGTCAATGGTAGTATTGGGACAACTTAATCTGATGAATAATTTAGA
TACGTTATTTCAGGAACAGGATAAGGAATTGTACCCAAATCTGAAAATAAATAATGGAGTGTTATACGGTGAAGAATTGG
TAACGTTAAACATTAGTTCCAAATTTAAGTACTTTATCAATCGGATACAGACACTCAAGGGAAAAATATATTCCCTCAGT
GAAAAAGGNCCTGACTAGTATACTCTATTCTTCAAGAGATGTCTGAAACGTATTCTCTTCCACCACATCCATCAATTGTA
AAAGTTTTATTGGGAGAATTGGTCAGACAATTTTTTTATAATAATTCTCGTATTAAGTATAACGACTCCAAGTTACTTAA
AATGGTTACATCAGTTATAAAAAATAAAGAGACGCTAGGAATTACATAGATTTATCGAATAAAATTTGATAAATCTCTTT
TATACAAATACGAAAACGATATTATTGCTTTCTATTGCATGAGCAGATAGAACCTCCGTGTATGCTTAATGTGGTGTTAA
TCTGTTTGCGCTCTTTTTGATAATAACTCCACATGTCCGTTCAATTTATACGGATTTCTACTAGATCGGTAGCAAATTGT
CTAGATAAAATACTGAATCAAATATGTTGCATGCTNTAANNNNNNNNNNNNNNATTGTTTAAGAGAGAATTAAAAGAGGA
AAGTGATGAACATATAACAGTAAAAGAATTCGGAAATGTAATTCTAAAACTTACAACGAGTGATAAATTATTTAATAAAG
TATATATAGGTTATTGCATGGCATGTTTTATTAATCAATCGTTGGAGGATTTATCACATACTAGTATTTACAATGTAGAA
ATTAGAAAGATTAAATCGTTAAATGATTGTATTAACGACGATAAATACGAATATCTGTCTTATATTTATAATATACTAAT
TAATAGTAAATGAGCTTTACAGATCTAGTATAATTAGTCAGATTATTAAGTGATTTGCGAGGATGACTCTCAAATATTTC
TGGTAGAGTATCCGTGTCCGCTATTTTATTAACTACTGATAACAAAATATTAGTATGTAACANNNNNNNNNGTTTTCTCT
ATTCTGAAATAATTAGAACTAGAAACATGTATAGAAAGAAACGATTATTTCTGAATTATTCCAATTATTTGAACAAACAG
GAAATTAACGCCCTATTTATCCGGGTGGTATACCCAAAAGGGGTGAGAACGTTCCAGAGTGTTTATCCAGGGAAATCAAA
GAAGAAGTTAATATAGACAATTCTTTTGTATTCATAGACACTCGTTTTTTTATTCATGGTATCATAGAAGATACCATTAT
TAACAAATTTTTTGAGGTAATTTTCTTTGTTGGACGAATATCTCTAACGAGTGATCAAATTATTGATACCTTTAAAAGTA
ATCATGAAATAAAGGATCTAATATTTTTAGATCCAAATTCAGGTAATGGACTCCAATACGAAATTGCAAAATATGCTCTA
GATACTGCAAAACTTAAATGTTACGGTCATAGAGGATGTTATTATGAATCATTAAAAAAATTAACTGAGGATGATTGATT
AGAAAATATAAATTAATTTACCATCGTGTATTTTTATAACGGGATTGTCTGGCATATCATGTAGATAGTTACCGTCTACA
TCGTATACTCTACCATCTACGCCTTTAAATCCTCTATTTATTGATATTAATCTATTAGAGTTGCCTTTNACTTAATTTTA
AAACGTCNNNNNNNNNNNNNNNNNNNNNNNNNNNNNNNNNNNNNNNNNNNNNNNNNNNNNNNNNNNNNNNNNNNNNNNNN
NNNNNNNNNNNNNNNNNNNNNNNNNNNNNNNNNNNNNNNNNNNNNNNNNNNNNNNNNNNNNNNNNNNNNNNNNNNNNNNN
NNNNNNGCGTAATATCAGAATTTACAATTGCTACAAAATGTTGATAATCCTTGAGGCGTGCTACGTCTGACCCCATCACA
CTCGCGTGATAAAACAGAATCGTTGTTCAGGCGCAACCACAACTTAATTTCTTAAACNTAGGGATATGAGATGATTATTA
GCGANNNNNNNNNNNNNNNNNNNNNNNNNNNNNNNNNNNNNNNNNNNNNNNNNNNNNNNNNNNNNNNNNNNNNNNNNNNN
NNNNNNNNNNNNNNNNTTCAAGTTATTATCTTTCNTNTNTAGCCTCTATCTCCAANGNAGTTACATTTATGCATTTTCTA
TTTAAAATGGAAAAAGCTANNCCCGCANCGAGAGANCTTTAACAAAATTTGCATCTACATCATCCGTGGATATTTTGATA
TCCAATAGTTCCGAGATAATTTCTCCTCCGCAATACATTTCTCAAATGAATAAGTTTATTAGACACGTGGAAGTTTGACT
TACGATAGTTACATTCAATCTCGTCGTCCAATATTTTATATAAAATGTCGAATGCTTTCTAGCTCCCGGATTGAAAGACA
AAACTATTTCGCGACCCATTAACGATAACAGGTGAATGAACAGCACTACCCATCACATTAGTTCCCAATGGATCAATGTG
TGTAACTCCAGAACATCTTCCATAGCCTATGTTAGGAGGTCGGNNNCACNANAANNNNNNNNNNNNNNNNNNNNNNNNNN
NNNNNNNNNNNNNNNNNNNNNNNNNNNNNNNNNNNNNNNNNNNNNNNNNNNNNNNNNNNNNNNNNNNNNNNNNNNGTGTA
CTCATCATTTCTCAATCTCGTACTCCAATCATGTGTGGATGCTACTTCGTCGATGGAAACCATACAATCCTTTTTGATAG
GCTGTTGAGATTGATCATTTCCTNNNNNNNNNNNNNNNNNNNNNNNNNNNNNTAGNGTAACGTGCCCCTTGCATCATATA
GCGTCTGTATAGGGTNTCGGTAAAAGCCTATNNNNNNNNNNNNNGNATGAGATTACCAATCAAGTCTCTCATATTCAGCA
GTTTATTGTCGTACTTTATATCGTGTTCATTAACGATATTTTGCAAAATAGTAATGATTCTATCTTTGTCTGTTAATAGG
CATCCAACATCGACATTCGACGTCAATTGTCTATAAAAGAGGGATAAAACTATTGTTTTGTTGGACTNATTCCTGAGGTA
AAGTGGAACGTGATCAAGATGAGTAGCTACGATTCNTTTTACAAAGACTTTATTTTTTAGATCATAGAGAGATTCATTAT
TTGTTCAGATGCGTCGACGCTGTAAAAGACGTCACTATTACCAAAAAAATAACATTATCGTGGCGCCTTATATAGCACTT
TTAACTATCGCATCAAAAGGATGCAAACTTACAGAAACAATGATTGAAGCATTCTTTCCAGAACTATATAATGAACATAG
TAAGAAATTCATTCANATGAAACTATCACGTTTATGATTTTGAACCGTATTACTCTACAGTAGCTCTGNCTATTCGAGAT
GAACATTCATCTGGCATTTTTAATATCCGTCAAGAGAGTTATCTTGTATTCATTATCTGAAATAACATATAGATTTTATC
TAATTAATCTAAAATCTGATCTTATGTATTGATTACAGTGTATGAAAAATTACAACTGGATACAGCCCGGCNCCNACAAT
GCAAAAACAATCTGCGCGCACCTAAAGGCGGTTCCGAGTCACAGATAATTGTTTCCTCTCCTTCGGGAGATCCTGCATAG
AAATATCTAGGACAATAGTTTCTATACTGTCTGTAACTCTGATAATCTCTAAAGTCACTAACTGATACCATGAAATTGAG
AAGATCAAACGCTGAAGTAATCAATTTTTCTGCCTCGTTTTTACTACAACTAGTTTTCATCAATGTAGTGACGATGTATT
GTTTAGTTACTCTTGGTCTAATACTGATGATAGAGATATTATTGCTTCCCATAATGGATCTTCTAGTAGTCACCTTAAAG
CCCATTGATGCGAATAGCAGATAGATAAAGTCTTGGTATGACTCCTTTCTAATATAGTACGGACTACCTTTGTCACCCAA
CTTTATACCCACATAAGCCATAACAACCTCTTTAATAGCCGTTTCATGAGGTTTATCAGCCATGAGCCTGAGTAGTTGAA
AGAATCGCATGAATCCCGTCTCAGAAAGTCCTATATGCATGATAGATTTATCTTTCCTGGGAAACTCTCGTATAGTTATA
GATGAAATACTCTTCAAAGTTTCTGAAATAAGATTAGTAACAGTCTTACCTCCGACTACTCTGGGTAACAAACATACTCT
AATAGGTGTTTTCTCTGCGGAGATAATATCAGAAAGGATAGAGCAATAAGTAGTATTATTGTGATTATAAAGACCGAATA
CATAACAGGTAGAATTTATAAACATCATGTCCTGAAGGGTTTTAGACTTGTATTCCTCGTAATCTATACCGTCCCAAAAC
ATGGATTTTCAGAAGACTCACAAATTGCACGTTTGGAAGCGCCACGGTTACATTCACTGCAGCATTTTGAGGATCGCGAG
TATGAAGTACGATGTTATTGTTTACTGGTATATCTGGAAAGAAATCTACCAGTCTAGGAATAAGAGATTGATATCGCATA
GAAATAGTAAATCGAAGATATATCAACGTAGTGAGATCGTGTATTAAGTCTCGGGGTGCTGAGTAGATCGTAAAAGCAGG
TTTTTCCGAACTAATGTTAATTGGATGATTAATACGCGCAACAAAAATTATGAAATAACTCTTCGCCAAATGTCTATTCT
ATTGCAGTTAATGATGAAACGAGAATAAATTCAGATGATATAATCTAGCTGGAATAAAGTCCGGTTCTTAATATTGTATT
GTTTATACTCAAGATATTCGTTAAACGAATTAAAATTATTTAATTTAATACATTCCCATATCCAGACAACAATCGTCTGG
ATTAATCTGTTCCTGTCGTCTCATACCGGACGACATATTAATCTTTTTATTAGTGGGCATCTTTTTAGATGGTTTCTTTT
TCCCAGCATTAACTGATTCGATACCTAGAAGATCGTGATTGATTTCTCCGACCATTCCACGAACTTCTAATTGGCCGTCT
CTAACGTAGTAGATGTTCTTATTAACTGTTTCAATATAATCATCGTAACTACTTCTAACGGCTAAATTTTTTATCCGCCA
TTTAGAAGCTAAAAATATTTTTATTTATGCAGAAGATTTAACTAGATTATACAATGAACTAATATGATCCTTTTCTAGAT
TATTTACGAACTTGGTATTTCTTGTTTCTGGAGGAGGAGAATTTAAATTCGGACTTGATTCGGATTTTGTGGGTTCTTGA
TCTTATTATACAGCGTGTATAGGATGGCGACGGTAACTGCTACACAAATACCGATCAACAGAAGAATACCAATCATTTAT
TGACAATAACTTCACTATGATNNNNNNTGTAATAATCATCTTTTCACTAAGTAAGTAGTAATAATGATTCAACAATGACA
CGATATATGGACGATAATAATTTAGTTCATGGAAATATCGCTATGATTGGTGTGNATGACTCCGCTAACTCTGTTGGGTG
CACATCTATAAAAAACTCTAGAAATGAGAAAAACAAATAAACAAAGTGGAATATAAACCATATAAAAACAATAGTTTGTA
CTGCAAAAATAATATCTATTTTTGTTTTCGAAGATATGGTAAAATTAAAACAAGCATGTTATAACTAACAGCAGCAACGG
CTCGTTACTGTATTTTCTTGCTCAAATAATACGAATATATCACCCATCCATTTTATACGATGTTTATATACTCTAATCTT
TAATAGATCTATAGATGACGGGTTTACCAATAGGCATAATGATGACCCTACCTGATGAATCTGACAATGTACTGGGCCAT
GTAGAATAAATTATCAACGAATTATCGTCTACGAACATTTATATCATTTGTTTTAATTTTAGGACGTGAATAAATAGATA
TAAAATAGAAAATAACAGATATTACAACCAGTGTTATGGACGCACCCAACCATGTAGGCAGTTTTATTTTATCGTTTACT
ACAGGTTCTCCTGGATGTACGTCACCAACTGCAGACGTAGTTCTAGTACAATTAGACGTAAGTTCCGCTTGGGAATTTTT
TAACGCTAACAAACGTCACAATGTTCTACACTTGTCCTGATAGATAACAGAGTAACAGCTGCCCCCATTCTTAATAATCC
GAACCACGATACATTTGAGTTACTAAGCAATAGGTAATAACTAAGCTAGTAAGAGGCAATAGAAAAGATGAGATAAATAT
CATCAATATAGAGATTAGAGGAGGGCTATATAGAGCCAAGACGAACTATTTTTGAAGATTCCCAAATAATCATTCATTAT
TCCTCCATAATCGTTTTGCATCATACCCCCATCTTTAGGCATAAACGATTGCTGCTGTTCCTCTGTAAATAAATCTTTAT
CAAGCACTCCAGCACCCGCAGAGAAGTCATCAAGCATATTGTAATATCTTAAATAACTCATTTATATATTAAAAAATGTC
ACTATTAANGGTGAGTCCCGTGTTACAAGATTTTTAGCGTATTATCCTCCGATGATGTGTTATTTTTTAACTGCTACACC
TAGACCAGCTAACCGAATTTATTGTAATAGTATTATTAATATTGCCAAGTTATCCGATCTAAAAAAACTATCTATACAGT
AGATAGTTTTTTGAGCCATATTCCACAGACAATATTAGAAATATGGTAAAACGACTAGATGGACCATCTAATAAATATCA
TATATATACCGAGAAGTTATTATCTGTAGACGAGCCTAGAAACCAACTTATTCTTGATACCCTGGTAGAAGAATTCAAGT
CAGGAACTATTAATAGAATTTTAGTTATGCGAAGTATAGGACGGCTGAGAAGTTCTCGGTTAAGTAAGCAAAGTCCTCTC
GAAATCCTCGTCTTTTTGCGACTCTTCATTCCGGAACGCATATTGGTGCTATCCATTTAGGTAGTAAAAAATAAGTCAGA
ATATGCCCTATAACACGATCGTGCAAAATCCATAGGGATGCCTTGTATCNGCTTAAAAATAAGAATGAAATAACATAGGA
TTAAAAATAAAGTTATCATCTGATTTATTACAGGAGATTTTCAGATTCTGTGGCTATAGAGAAGTATAATTCTTTGGTAG
AATGGGGAACATCTACTTACTGGAAAATAGGCGTACAAAAGTGAGACGTCCATATGATTATTATGATGGGTAAAAAATAA
ACCTAGTATATTTTGGAAGCGTCTTTATTTATTCGAAGACGGTGTGGCAGATAATATTTTATTCCTAGCGTTATAACAAA
ATCAGGAAAAAGATATTAGTAAAAGATGTAGACCATTTAATACGATCCAAGGTTAGAGAACATACATTTGAAGAAAAACA
CATTTTCCTTGAGATAGTTTAAGAAGTTTCTCTAAGNTATTAATTCTGCGGGATATACTAGACGGATTTTATAACGTTAG
TTAATAACATGCGGTTCAAAATAGAAAATTGTAAGGTTTTCAATATTGAACTAATTGTTTAAATAACTTTGCAAAAAGGA
CGAACAGGACAGGCCCGGCAACTTACTAATTATACACCTTATAATAGGTGTAAATATAGAAATTACATAAAAAATGTAAT
AACGTTAGTAACGCCATTATGGATAATCTATTTACCTTTCTACATGAAATAGAAGATAGATATGCCAGAACTATTTTTAA
CTTTCATCTAATAAGTTGTGATGAAATAGGAGATATATATGGTCTTATGAAAGAACGCATTTCCTCAGAGGATATGTTTG
ACAATATAGTATATAATAAAGATATACATCCTGCCATTAAGAAACTAGTTTATTGCGACATCCAACTTACTAAACATATT
ATTAATCAGAATACGTATCCGGTCGCGTGGAAAAAGCTCTCAAACTATAGAAATTATTTTTACTAATAGAACATGTGTGA
AAATATTCAAGGATTCTACTATGCACATTATTCTATCCAAGGACAAGGATGAAAAGGGATGTATAAACATGATTGATAAA
TTATTCTATGTATATTATAATTTATTTCTGTTGTTCGAGGATATCCATGANCTCTGAAAACACTGATTCAGAAATGGATC
AACGACTCGGGTATAAGTTTTTGGTGCCTGATCCTAAAGCCGGAGTTTTTTATAGACCGTTACATTTCCAATATGTATCG
TATTCTAATTTTATATTGCATCTCCCGTGATTAGCGAATTATGATAGAAATTAGCAATGTTAAAGTGACTCCTCCAGATT
ACTCACCTATAATTGCGAGTATTAAAGGTAAGAGTTATGGTGTAAATATCTTTAAAGAGGTAATGACCAAAGAGGGTATA
TCCATCACTAAAATAAGTAGTTATGAGGGAAAAGATTCTCATTTGATAAAAATTCCGCTACTAATAGGATATGGGAATAA
AAATCCACTTGATACAGCCAAGTATTCTATGTAATAATGTCGATGGAGNNNNNNNNNNNGAGCCAAACTCATTCACTTTC
TCGTTTTCCTCCGTATCCCCTCCTAATGTATTACCGACAAGATATCGCCATTACAAGATATCTCTGGATATATCACAATT
GGAAGCGTCGAATATATCATCGACAAAGACATTTATAACGGTCAATATTGTTTTGCTGTCTCAATATTTATCTAGAGTGA
GTCTAGAAANAGCAGCTAGTACGCAANATACAGAATTAAACGATTAACGAGTTTAAATATGAAATGCTGCATAACTTTTT
ACCTATAGCGATCCTNAAAGNCGAGATGTGANNNACAACGGAGANNGGGGGCTCCNGATNAAAGNNNTTCTGTGANNNCC
AGTTCGCTACTNAGCAGACGCNTCGAGAGGCGACATTACGACGTTTATCGATTTCAGCTGCACCTATAAACAGAATCTCG
GGGTANTCAAGTATTTATAATCGGGTTCTGTTTCAGAANNNNNTTTTCTAAGAGACGCGACCGTCTAAAATATAATAACA
GAAAAAGTTCCTATTAAAANTNAGTGATCCATTTATTATAAAAAATTTTTATTCAAAACTTAACTACAATCTTTTNTNTC
TAACAGTCAGGCACTCGACTGAATATTAGCACATTCATTGTCTATTATTAACGTATTTCTAAACCCAAAATGTATGTGTT
GAACATCGGTTTATCTTCTGTCACCTTAACAATTCCTTTTTATTAAACTCCCATTTCTATTGTTTGTTCTAATATAAACG
AGTATAGCATCATTGCTAAANTTTTCAATAGTATCGAAAACAGAATCTATATTTCGTGATATACATGTGACCCGTTTACG
TTAAACCTTCATTCCGTCGATTTTGAATATACTTTTAATTGAACAAAAGAGTTAAGTTACTCATATGGATGCNGTCCAGT
CTGTACATCAATCTTTTTAGCCAGAGATATCATAGCTATCATGAACGACATTCGCTGCGTCAGTATTTTGTATCCTTAAA
TAATAATCAAAATCGTATAAAGTTATATAATTATCGTGTTCAGATTGTGATCTTTTCAAATAGACTAAAAACCCCATTTC
TCTAGTAAGTATCTTATGTATATGTTTGTAAAATATCTTCATGGTGGGAATATGTTTANAGACGTGTATTGCATATNGAT
ATCTTTATTATTAGATAAATTTATCAATAAATGTGAGAAGTTTGCCTCGTTAAGGTCTTCCATTTAAATATTATATAAAT
ATTTGTTTTTAACATGACATCTATTTTAAATACACTTAGGTTTTTAGAAAAAACATCATTTTATAATTGTAACGATTCAA
TAACTAAAGAAAAGATTAAGATTAAACATAAGGGAATGTTATTTGTATTTTATAAGCCAAAGCATTCTANCGTTGTTAAA
TACTTGTCTGGAGGAGGTATATATCATGATGATTTGGTTGTATTGGGGAAGGTAACAATTAATGATCTAAAGATGATGCT
ATTTTACATGGATTTATCATATCATGGAGTGACAAGTAGTGGAGCANTTTACAAATTGGGATCGTCTATCGATAGACTTT
ATAGGACTATTGTTACAAAAGTTAATAACAATTATAACAATTATAACAATTATAATTGTTATAATAATTATAATTGTTAT
AATTATGATNATACATTTTTTGACGATGATGATTGATCACTATTACACAATTTTGTTTTTGTACTTTCTAATATAGTGTT
TAGGTTCTTTTTCATATGAGATAGATCACTCATTTGATAGTTTATCACCTACATCATCAAAAATAAGTAAAAAGGTGCTG
ATTTTTTATGATTTTGTGCGACAGCAATACATTCTTTTAGTTCGTATCAGATTATATTCTAGAGCTTCCTGACTACTAAC
AAAATTAATATGATTTGGCCAAATGTATCCATCATAATCTGGGTTATAAACGGGTGTAAACAAGAATATATGTTTATATT
TTTTAACTAGTGTAGAAAACAGAGATAGTAAATAGATAGTTTTTCCAGATCCAGATCCTCCTGTTAAAACCATTCTAAAC
GGCATTTTTAATAAATTTTCTCTTGAAAATTGTTTTTCTTGAAAACAATTCATAATTATATTTACAGTTACTAAATTAAT
TTGATAATAAATCAAAATATGGAAAACTAAGGTCGTTAGTAGGGCAGTCTCGGCCGCNGAGAGATTGTAAGTTTAAAAAA
GACCAATGATAAATGGTTAGATATTAATAATGATAAAATTAGTAAATTAACAAATTTTAAGCGGTCAANNNNNNNNNNNN
NNNNNAATNTTGCCGGNGCTGAGAAATGAGTAATTTTTTATCATAAAAGTTGTAAAGTAAATAATAAACAATAAATATTG
AACTAGGAAGCAGAGGATCACTGTAACNCAGGGAAGCACGCTGCTAATAAATAATGATCGTAATGAACAGACTATTTATC
AGAATACTACAGTAGTAATTAATGATACAGAGACTGGATTCTTATAGTGATAATCCGTTTAGGAGAGCACATAGTGACGA
TTATCTTAATAAGCACAAGATCATGAACACGATGATATAGAATCATCGGTTGTATCATTGTCTGATTAGTTTCCTTTTTA
TAAAATTGAAGTAATATTATGATATTCCCTGTATTCGGCATTTCTAAAATTAGCAATTTTATTGNTAATAATGACTGTAG
ATATTATATAGACACTTTGCCGTGCTTCCGTAGAAGTATGGGATNATTACAAAATATTTTCTCTTTTTATGAAACTCTGT
TGATAAAACTAGAAGCAAAAAATCTGATAGGAAGAATAATGATTATATGGAGGAACACGATTATTATAAAATAACAATAG
TTCCTGGTTCCTCTTCCACGTCTACTAGCTCGTGGTATTATACACATGCCTAGTAGATGNTCGTNNNTGGTTATCCTTGG
TTAAAATATCATGATTGTCCAATTTCCATCAATTTGTCGGATTATCTCACGGAATAATGATGGTATCATTACATGCTGTA
TATTCTATAGTCTTTGTAGATGTTATAACCACAAAAGTACAGAGGTATATCAACAATATTCTAACTCTTAACATTTTTAT
TTATTTAAAATGATACCTTTGTTATTTATTTTATTCTTATTTTGCTAACGGTATCGAATGGCATAAGTTTGAAACGAGTG
AAGAAATAATTTCTACTTACTAATAGATTATGTGGTAACGGGTGTTATTAATGGGGATGTATATTTTTCAAATAATGAAC
TAAGGATGACAGGAGATGTTTTAGAAAAAATAAATATCACTACCGTTTTGTTGTATAAAAATAACAATTAACAATTATCA
ATTTTTTCTTTAATATTTACTATCTTGGTGGTAAAATAATCTCTTAGTACCATGACTCGTGGTAATAAATAATAAGTACA
TTCTGCGTTGTATTCAATAGAATGCTAATGTCAAGTTTATTCGAATAGATGTCTTATTAAAAACATATATAATAAATAAC
AATGGCTGAATGGCATAAAATTATCGAGGATATCTCAAAAAATAATAAGTTCGAGNATGCCGCCATCGTTGATTACAAGA
CTACAAAGAATGTTCTAGCGGCTATTCCTAACAGAACATTTGCAAAGATTAATCCGGGTGAAGTTATTCCCCTCATCACT
AATCATAATAAATATACTAACTCTCTAATGGATGAGAACCTTTTGCAACTGGTAATTAAAATAAAAAGTAATATTCATAT
GTAGTGTCAATTTTAAATGATGATGAAACTGTTATGGGAATTTGTATTTTGATAGGATCTATAATAATGTAGTAAATATA
AAATATATTCCTGAGCATATTCCATATAGATATAATTTTATTAATCGTACGTTCTCCGTAGATGAACTAGATGATAATGT
CTTTTTTACACATGGTTATTTTTTAAAACACAAATATGGTTGTTCACTTAATCCTAGTTTGATTGTCTCATTATCAGGAA
ACTTAAAATATAATGATATACAATGCTCAGTAAATGTATCGTGTCTCATTAAAAATTTGGCAACGAGTACATCTACTATA
TTAACATCTAAACATAAGACTTATTCTCTATATCGGTCCACGTGTATTGCTATAATAGGATACGATTCTATTATATGGTA
TAAATATATAAATGACAGGTATAATGTCATCTATGATTTTACTGCAATATGTATGCTAATAGCGTCTACATTGATAGTGA
TCATATACGTGTTTAAAAAATAAAAATGAACTCTTAATTATGTTATACTATTAGAAATGGATAAAATCANNNNNNNGATT
GTCAAAAATTGGTAATGTTGTTGAAACGATCTATAAAAATAAGTATTAAATACTTTTTATTTACGGTATTTGGGTNNNNN
NNNNNNNNNNNNNNNNNNNNNNNNNNNNNNNNNNNNNNNNNNNNNNNNNNNNNNNNNNNNNNNNNNNNNNNNNNNNNNNN
NNNNNNNNNNNNNNNNNNNNNNNNNNNNNNNNNNNNNNNNNNNNNNNNNNNCNNTNNATGGNGTTCANNNNNNNNNNNNN
NNNNNNNNNNNNNNNNNGCTCAGGTATCTACAATTATTGGAAAGGCGTTATCTATTTCAAANATCAGGTTAAATGAAAAG
ACATTTTCTTACAATAACGTTTGATATATTAATAAGCTCAGATAGGAAACACGGCGAGCCCACTTGCNTATACGGGTCAT
AATGTCCGCCACATCTATATATAACTTGTCAGGGATCTAACTTTAATATGTTCTCGTCTAAGAGATGAAAATCTTTGGAT
GGTTGCATGTGACTTTTCTCTAAAGGATGATGTTACCCGATCCTCTCTTAAATGACTCCATCTTATCCTTGGACAAGATT
ACTTTCGTGGGGCATTTCATGGAATCTATACCGNCAAACACGATAAAATATCTTAACTTTCCTCAGCGATCCACAGTCAC
TGGAAAGATGATAGATGACTATCTAACTCGTAAAAAAACCTATAATCATATANANGAGGTTTACAGCGGCGGCAACTATC
ATAGATCAAGAGATCTATCAGAACGAGTTGATTAATTCATTAGACGATAATGAAATTATCGATTGTATAGTTAACAAGTT
TATGAGCTTTTATAAGGTATGCTGTGATATATATCACGCATCAGGATATAAAGAAAAATCTAAATTAATTAGAGACTTTA
TAACAGATAGAGATGATACCGATACATATTTGATCATTAAGCTATTGCTTCCCGGATTAGACGATAGAATGTATAACATG
ANNNNNNNNNNNNNNNNNNNNNNNNNNNNNATAATATTTAAACAATCTCAGGAAGATATGCTACAAGATTTAGGATAGGT
NTTAATAGAATAACGAGTTTGCATTCTTTAGTAGAAACATGAAACCAGTACTCTACATCTAAACGACCACGCCAATAACT
AAATGTTCCGGTCACGATGATAATACGTTAAGGGTTTTGCAAGACCAATTAACGATGGTTAAAATTAACAAGGATCCCAA
AAAATTCCAGAGTGGTTGGTAGTTAATAAAATCTATATTCCCAGAGTTTACATCTTCCAAGTCACATACAGCGAATGGAA
TATCGATTAGATTTCCTAGATTTACTAGGATTAGAGAAGATAAAACGTGGAAAGAATCTACTCATCTAAACGATTTAGTA
AACTTGACTAAATCTTAATAGTTACATATAAACTGAAAAATAAAATAACACTATTTTAGTTGGTGGTCGCCATGGATGGT
GTTATCGTATACTGTCTAAATGCGTTAGTAAAACATGGCGGAACGAAAAATATATAAAAAGAATGTATCAAGAATACCTN
TCNAGCACCTACAGGCGCCCGCTTAATTCATATTTGCTCACCATGAACAAAGATATATTAGTATTTCTGGTGATAAATTT
ACGGCGAGGNAAAAGTATATGGACGCCAAATTTTGTAAGGATGGAAAGAAAAAGATTGTTGGACTGGATAATGGTCACTT
GTTACCACATAATTATATAATGTATAAATGCGAACCGTTTAAACATAGATATCCATTGGAAAAAACACAGTACACGAATG
ATTTTCTAAAGTATTTGGAAAGTTTTATAGGTAGTTGATAGAACAAAATACATAATTTTGTAAAAATACTTTTTATACAT
GACACAATTACCAATACTTTTGTTACTAATATATCTCATACTANACTTATATATGTGCATTCTTTATGACATCGACTATA
GATTATGAAGAATACTCCATAGAGTTGATTGTAAACGGAACTATGNCCANAGTTGTATTTTAACACTAATTAGAGACTTA
AGATTTGACTTAAAACTTGATAATTAATAATATAACTCGTTTTTATATGTGGCTATTTCAACGTCTAATGTATTAGTTAA
ATATTAAAATATGCACGGGGATAATTTTNTCTATTTTAGAACGTAGGGTTGTATCTCTTGTTTAGATGGTTGGGAGGTAT
CTTGCCATGGACTAAGATATCTGAAACAAAGAATTCTGCATTAGTAAGTGCCGCAAAACAGAAATATGTTAACAATACTG
CGACTTTGTTAATGACCAGTTTGCAATATGCACCTAGAGTGCACCAACTCTTTGGCGGTCGTCGAGAAATGAATGGTATG
AAGTAAAATTAATACTCTACATGGCATTTTTCACGGTGGGTACGACGAGAACCTTCATGCATTTCCNGGAATATGAATGA
TGAGTAATGTAGCACTACTGCCTATTGCACTCTATTGTCACATATCGCCACAAAAACTACTATGCTCTAAGTGTTGGGTC
CTTGGTCACACGCTTTGGGGCTGTGTCATGGGAGCATGTCTTCAAATGGACTCCATGGAAGCTCTAGAGTATCTTAGTTC
ATAAAAGCCTCGGGTGTATAAACCTGGTGATGAGACTACCTCGACATATGTGTGCGCGGGAATAACTAACTTGACTGGAG
TATATATTTATTTCTTCATTACATAACACGTCTGTGTTCTAATTCTTCCAATTCTTCCACATCTCATATAATACNGGAAT
ATAATCTTGTTCGAAAATACGAGAAAGTGGATAAAACAATAGTTGATTTTTATCTAGGTGGCCAAATTTATTCCATATTT
TAGAATATGGGGAAAATATTCTACATATTTATTTTATAGATGCTGCTAATACGAATATTATGATTTTTTTCTAGATAGAG
TATTAAATATTAATAAGAACCGTGGGTCATTTATACATAATCTCGGGTTANCATCCATTAATATAAAAGAATATGTATAT
CAATTAGTTAATAATGATCATCTAGATAATAGTATAAGACTAATGCTTGAAAATGGACGTAGAACAAGACATTTTTTGTC
TTATATATTGGATACAGTTAATATCTATATAAGTATTTTAATAAATCATAGATTTTATATAGATGCCGAAGACAGTTACG
GTTGTANATTATTACATAGATGTATATATAACTATAAGAAATCAGAATCAGAATCATATAATGAATTAATTAAGATATTG
TTAAATAATGGATCAGATGTAGATAAAAAGATACGTACGATCCTATTATGTAAACAGTATCGACAACGCGGAATTGTTTG
AGATAGTGAGATTTGTGCATATAGTTCGTCATTATCTGCGNAGGTAACCCGCTAGTAAATATAAAATCTAAGTAGGATAA
AAACACTACATCATTGTTTCCTTTTAGTGCTCGACAGTGTATACTATTTTTAACACTCATAAATAAAAATGAAAACGATT
TCCGTTGTTACGTTGTTATGCGTACTACCTGCTGTTGTTTATTCAACATGTACTGTACCCACTATGAATAACGCTAAATT
AACGTCTACCGAAACATCGTTTAATGATAAACAGAAAGTTACGTTTACATGTGATTCAGGATATCATTCTTTGGATCCAA
ATGCTGTCTGCGAAACAGATAAATGGAAATACGAAAATCCATGCAAGAAAATGTGCACAGTTTCTGATTATGTCTCTGAA
CTATATGATAAGCCATTATACGAAGTGAATTCCACCATGACACTAAGTTGCAACGGTGAAACAAAATATTTTCGTTGTGA
AGAAAAAATGGCTTGCTGAATGCGGAATGTCAACCTCTTAAGGGTCAACCAGTTAAAGAAAAATACTCATTTGGGGAATA
TATGACNATCAACTGTGATGTTGGATATGAGGTTATTGGTGTTTCGTATATAAGTTGTACGGCTAATTCTTGGAATGTTA
TTCCATCATGTCAACAAAAATGTGATATACCGTCCCTATCTAATGGATTAATTTCCGGATCTACATTTTCTATCGGTGGC
NTTATACATCTTAGTTGTAAAAGTGGTTTTACACTAACGGGGTCTCCATCATCCACATGTATCGACGGTAAATGGAATCC
CATACTTGGCNNCGAGATTTATTGTGTATGGAAGAAGTAACACCATATTACATAATATATACAGGCTATTTACAAGATGC
ACCGTTATACCGTTCGATGATATAGTACGTACTATGCCAAATGAATCACGTGTTAAACAATGGGTGATGGATACACTTAA
TGGTATAATGATGAATGAATGCTTAAAAATAGCATCAACAATCAAATAATGTATCGTAGCCATACGAAACAGGGNAGCCG
TAATATGTCTGACACCTAAAAGAATGTATATACGTGCGCAATTAGATCTAAAGAAGATGTTCCCAATTTCAAGGACAAAA
TAGCCAGAGTTATCACGAAATTGAAATAAACTGTATATTATACACTGGTTAACGCCCTTGGCCTAACCANTTTCTCTGGA
GAGTTAAACTGGCGTGTACTAGGGTAAGGTTATTNAAGAATACGGCNAAATAATAATAAACATATTGGTNNNNNNNNNNN
NNNNNNNNNNNNNNNNNNNNNNNNNTATTTTCGCTCNNNNNNNNNNNNNNNNNNNNNNNNNNNNNTCTTTTTGGGAAAAA
TTGGCGATAAGTTTCAAACTGTTGANNNNNNNNNNNNNNNNNNNNNNNNNNNNNNNNNNNNNNNNNNNNNNNNNNNNNNN
NNNNNNNNNNNNNNNNNNNNATTGGATGAACCATTGTCTCCTGATACCTGTCTCCTAGCAATTAGTGCCGATAAAGAGTT
TTAACGGGATTAATGATGTAAAAGGTTTTTCAATATAGAACAAAATCTAACAGATACAAATTTTAAGAAATGGTGTAACT
CTCTGGAAGCTACGTTTATCGATGTGCACATTCCTAAGTTTAAGGTAATAGGTTCGTGGGNTAATNCTTCCAGAGAGTGG
GGACAACTGTTGACACACTCCTCTCTCGGAATCAGTGTTCATCGACGTTCGTGAGCTGGTNAAAAATATGCCGTGGGATA
ATGTTAAGGATTGTACAGAGATCATCCGTTTCCAACCAGAGCTGGCTGCGANNCCATTTCCTTGNGANCATAGAATGAAA
CTATCACTGTAGAAAAATTTCTACATACGACGTTTATAGATGTTAATGAGGAGTATACAGAAGTATCGGCCGTTACAGGA
GTATTCATGACTAACTTTTCGATGGTATATCGTATGAAGGTCTACATAAACCATCCATTCATATACATGATTAAAGATAA
CACCGGACATACACTTTTTATAGGGAAATACTGCTATCCGCAATAAATATAAACAATAGACTTTTATCNACCGAATGTCC
GATATATTACCACAATTATTGACGGGCTTGTTTGTGACCGGCAATCATGAATTTTCAGAAATTATCTCTGGCTATATATC
TTACGGTGACATGTTCGTGGTGTTATGAAACATGTATGAGAAAAACTGCGTTGTATCATGACATTCCTCTATACTATCGA
TACCAGGCCATGGTTGANGATGNGACATCTGACAATAACACATTGCATGGTAATATAGGATTTTTGGAAATAAATNATTN
TTATAATGTTTCTGTGTCAGATGCTAGTTTTNGAATAACATTACCGTGTATCCACCAATATCACTGAATGTTTGAAAACA
TTAATCAATAATGTGTCGTAAGATGTAAAATATGAATGTAACATCTAATTGTGATAAATGCTCAATGAATTTGATGGCAT
CCGGTTTAAGTATATTATAATTGTAAACTAACTACAAATTCTAATACGAAAGCCAACGGGTATTAAGGAGATAGCACGAA
AAGTACAGCGAAGTTCCACTAACTCACTGTGGTCTACAGAGTCCAAATCCTCCTCTCCGTAATCCACTTCCTCAACATGA
TGATTATTATCCTCCACAAGTACACAGACCTCCACCACTTCCTCCTAAACCAGTCCAAAATCCGCCACAACTTCCCCTAG
ACCAGTAGGTCAATTACCTCCTCCTATAGCNTCCCTTANGGTTAACCNNTANCNCCCNNANNGCCTTAGTGGGCCACCCT
TCATCATTTTTCGTGGAATATAATATAGGAATAATTAGCACCAGAATAGCTATGGATATCTCGTTAAGAATATTCTCGAT
AAGAGACATAATGTAGACATAGTTATTATATCCTTCTTAGATAAGTGTTACGCTACTGAAA
>MN346698.1
ATTAATTAGACATTTAACAACTTCCGGACGCACATATGCTCTCGTATCCGACTCTGAATACAGATGAGCGATGATATACA
GATGCAATACGGTACCACAATTTCGTGGTTGATAATCATCATACACGTATCCGTACTCGTCATCCTCATAAAGAACACTG
CATCCATTTTCTATGAACAAATGGTATTTCATATAGCTGAATATATTAAAGTCATTTATGTTGCTATATCCAGTAGCTTC
TAGTAGAGCCATCGCTATATCCTTATTGACTTTAACATGTCTACTATTTGTGTATTCTTCTATTGGGGTAAACTGTCTCC
AATTTTTGTGTAATGGATTAGTGCCAGTAATGTCAAAAACTTGTACACTTTATAAGTTTTAGATCCTTTATTACTACCAT
CATGTCCATGGATAAAGACACTCCACCGAGTATTAACCTATTAGCATTATATATTATTTGATTATAAAACTTATATTGCT
TATTAGCCCAATCTGTAAATATCGGATTATTAACATATCGTTTCTTTGTAGGTTTATTTAACTTGTACATCACTGTAAGC
ATGTCCGTACCATTTATTTTAATTTGACACATATCAGCAATTTCTTTTTAAATTCTATATAAGATGGATACGTATCATAT
ATGTACTTATAGTCTACTAATATGAAGTACTTAATACATATCACAAATACCAATACATGTAGACCCATATGTTGTTGTTA
TATTAATATCTGCGCCATTGGATCTATTTTGTTTATATCATCGATATACGGCTTACAAATTTCTAGTATCGATAACACTT
CTGATCGTGAATAAATAAGGTAGGGAATAACGGCATAATATTTATTATGTTATCATCATTAACAACTACGTTTCCATTTT
TTAAAATATACTCTACAACTTTAGGATCCCTATTGTCAAATCTTTTAAATAGAATATGCATTAGTTCATTACCGCTATAG
TTACTATCGAATAACACGTCAAATATTTCCCGTTTAATATCGCATTTGTCAACATAATAATAGAGTATGGTACGTTCACG
ATAAGTATAATGACACATCTCGTTTTCGTGCGAAATTAAATAGTTTATCACGTCCAAAGATGTCACATAACCATCTTGTG
ACCTAGTAATAATATAATAATAGAGAACTGTTTTACCCAAAATAAATATAATCAGTACATTGAATGGGTATGATATTGTA
CCCATACTGTATGTTGCTACATGTAGGTATTCCTTTATCCACACGTGTATTATTATTTTTTTGGTAAGTTTATCGGCCTA
TGTTTTACAACTATCATAGAGTATCTTATCGTTAACCATGATTGGTTGTTGATGTTATCACATTTTTTGGTTTCTTTCAT
TTCAGTTATGTATGGATTTAGCACGTTTGGGAAGCATGAGCTCATATGATTTCAGTACTGTAGTGTGACAAGGTACGCTT
TGTACTGTAACTAGTATAAAATTCTATATTCAAATTATCATGCGATGTGTGTACGCTAACGGTATCAATAAACGGAGCAC
AGCATTTAGTCAACAGTAATCCAAAATTTTTTAAAGTATATCTTAACGAAAGAAGTTGTCATCGTTAGTGTGGTAAATCA
TTGTCTACGGTACTAGATCCTCATAAGTGTATATATCTAGGTAATATTTAATTTATCAAATGGTTGATAATATGGATGTT
GTGGCAATTTCCTAATACGGAAATAAGACATAAACACGCAATAAATCTAATTGCGGAGATCTATTTTACGATAGAGTGCT
ATTTTAAGATGTGACAGATCCGTGTCATCAAATATATACTCCATTAAAATGATTATTCCGGCAGCGAACTTGATATTGGA
TACATCACGACCTTTGTTAATATCCACGACAATAGACAGCAATCCCATGGTTCCATAAACAGTGAGTTTATCTTTCTTTG
AAGTGATATTTTGTAGAGATCTTGCTAATTCCGTATAGTATGTCTTAATAATTGTTATTATTTCACTAATTAATATTTAG
TAACGAGTACAGTTGTGTTCAAGATATATAGCGTTTACATATCCACCATAGTAATCAATAGCCATTTGTTCGTATGTCAT
AAATTCTTTAATTCAAGAGTAGTTATCTCGCGCATTTACTATTATATTTGGCATAAAGAGATAGATAATACTCGACCGAC
ATAATGTTGTGTTGTCCATTATAGTATAAAAATTAATATTTCTATTTCTATATATTTGCAACAATTTACTCTAAAAGCGG
ACATACAGTAAGACTATATATCAATTTTACCAATTAGTTAGTGTAATGTTAACAAAAATGTGGGATAATTTAATAGTTTT
TCCTTACACAATTGACATACATGAGTCTGAGTTCCTCGTTTTTGCTAATTATTTCGTCCAATTTATTATTCTTGACATCG
TCAAGATCTTTTGTATAGGAGTAACAGCCCCTCTCAACAATGCGGTCCTTTCTGTAGTGATATCAAACGGATATTGCCTT
CGCTTAATCTATATAGGCCGAATCTATGATATTGTTGATAATACGACGGTTTAATACACACAGTACTATCGACGAAACTT
TGATACGTTAGATCGGTGTACGTATATTTAGATGTTTTCATCTTAGCTAATCCTGATATTAATTCTGTAAATGCTGGACC
CAGATCTCTTTTTCTCAAATTCATGGATGCAGACAATAGCGACATAAACATAGAAAACGATGGATTTTTATGTTTGGTAT
AAAAATTATTGATGTCTACACATCCTTTATAATCAACTCTAATCACTTTAACTTTTACAGTTTTCCCTACAAGTTTATCT
TTCCTGAGTGAGGATAAACCCTGGTTGTTTTCTTTTTTAATGTATCGCTTTTTTGCATGGTTTACCCTAGAATACGGAAT
GGGAGGATCAGCATCTGGTACAATAAATCTCAGCTTGACCTGAGATAGTCACGGTAGTCCGTCAATTTACTATTATTTCT
TAGCTCCGGGAAAGTCTATTCGCTACTATAGGAATATGTGCTAAAATCACTGAACATTGGGGATACAAAAAGATTTCAGA
ATCTAAATTCCAATCATTGGGAAACATTACAGATCTGATGACCGACGATAATATAAACATCTTGAGCCCGGACTCATGTC
ACTATTATAATCATATCTTAGATATTATTATACATAAACATCGACAACATACTATTGTCTATTATCTAAGTCCTGTTGAT
CCAAACCCTTGATCTCCATTGCGCACCGGCTTTGGTAGACCTCCTACTACGTATAATTTAAGTTTGCTTCATGTTCAGTA
TATGACCTATGTGTGCGAAAGTATGGAGATAACTTTTCACCTCCTATAGCTTCAATAATTGTTTTGAATTTCTTAGTCGA
ATGCTAATATATTCTTTATTGACCGTATATGGAGTCCTATGTACTTGGATCTTTTGTATATCGCTATCGCCGCAATCACT
ACAATAATTACAAGTATTATTGATAGCATTGTTATTACTACTATCATAATTAAATTATCGACATTCATGGATGTTGAATA
ATCGTTATCATCATTTTGTAATTGTGACATCGCCCCAATCATCTGTAGAGGTGATGATATATTAACGCGTTTTATGAATG
ACATTATCGTCTACGTCGTATTTGATACATCCGCATTCAGCCAACAAATATAAAATTACAAAAACTCTAACGACGTTCGT
ACACATCTTGATGCGGTTTAATAAATGTTTTGATTTCAATTTATTGTAAAAAAGATTCGGTTTTATACTGTTCGATATTC
TCATTGCTTATATTCTCATCTATCATCTCCACACAGTCAAATCCATGGTTAATAAAGTCAATTATCTTATTTTTAACAAA
CGTAAGTATTTTACTCATTTTTTATAAAAACTTTTAGAAATATACAGACTCTATCGTGTGTCTATATCTTCTTTTTATAT
CCAATGTATTTATGTCTGATTGAATATCACACTAATTCATTTTCAATTTACTGATTAGTAATGACAATTAAAATAAAAAT
ATTCTTCATAACCGGTAAGAAAGTAAAAAGTTCACATTGAAACTATGTCAGTAGTTATACATCATGAGTGATATCGTTCT
TGTACTTTTTTGAATTAAATTTTTTATTAAGTATAAAAACGTTCCGTATCTGTATTTAAGAGCCAGATTTCGTCTAATAG
AACAAATAGCTACAGTAAAAATAACTAGAATGGACTCTTCCTCAGCGATAGCTCTTCTATCCTTTTCCGGAAGTAATGAA
ATCACTTCAATAAATGATTCAACCATGAGTGTGAAACTAAGTCGAGAATTACTCATGCATTTGTTAGTTATTCGGCTCAT
AGCATCTATCTATAAAAAGATTATACAAAGTTTTAAACTCTTTAGTTTCCGCCATTTATCCAGTCTGAGAAAATGTCAAT
AAATTTTTCCAAGAAACTAATTGGGTGAAGAATGGAAACCTTTAATCTATATTTAGTACACATGATGAATTCTTCTAATG
CTGTACTAAATTCGATATCTTTTTCGATTTCTGGATATGTTTTTAATAAAGTATGAACAAAGAAATGGAAATCGTAATAC
CAGTTATGTTCAACTTTGAAATTGTTTTTTATTTTCTTGTTAATGATTCCAGCCACTTGGGAAAAGTCAAAGTCGTTTAA
TGCCGATTTAATACGTTCATTAAAAACAAACTTTTTATTCTTTAGATGAATTATTATTGGTTCATTGGAATCAAAAAGTA
AGATATTATCGGGTTTAAGATCTGCATGTAAAAAGTTGTCACAACAGGGTAGTTCGTAGATTTTAATGTATAACAGAGAC
ATCTGTAAAAAGATAAACTTTATTTCAAATTATCCTAATTTGATAGCTAACTCGGTATCTACTTTATCTGCCGAATACAG
TGCTAGGGGAAAAATTATAATATTTCCTCTTTCGTATTCGTAATTAGTTCTCTTTTCATGTTCGAAAAAGTGAAACATGC
GGTTAAAATAGTTTATAACATTAAAAATAACCAGTCTCATTAAATAGTTTGTATCAATAATAGCAACATATGAAGAACCC
GCTTATACAGAGTATGTAAAAATGTTAATTTATAGTTTAATCCCATGGCCCACGCACACACGATTAATCGAGCGTAATTT
GGCACAAATATAATTTAACAATCTAACTGATGGAGCCCAATTTTGGTGTAAATCTAATTGGGACATTATGTTGTTAAAAT
ATAAACAGTCTCCTAAGTAGGCTATATGTCGCATATTGATATCTGGGAATTATAGTAAGCCAATTCGGGACTGACGATAG
TATCTCCTTGACAGATATTGGACCGAACTACGGAAGTACCTGGAATGTAAAGCCCTGAAACCCCCTCATTTTTTAAGCAG
ATTGTTGCCGTAAATCCTGCACTATGCCCAAGATAGAGAGCTCCCAGTTACTTACTTCCATGGTGGATACGAAGATGCTA
TCCATCAGAATGTTTCCCTGATTAGTATTTTCTATATAGCTATTCTTCTTTAAACGATTTCTTGGAGTAGGACGTCTAGC
CAGTATGGAAGAGGATTTTCTAGATACTCTCTTCAACATCTTTGATCTCAATGGAATGCAAAACCCCATGGTGTAACAAC
CAACGATAAAAATAATATTGTTTTTTCACTTTTTATAATTTTACCATCTGACTCATGGATTCATTAATATCTTTACAAGA
GCTACTAACGTATAATTCTTTATAACTGAACTGAGATATATACACCGGATCTATGGTTTCCATAATTGAGTAAATGAATG
CTCGGCAATAACTAATGGCAAATGTATAGAACAACGAAATTATACTAGAGTTGTTAAAGTTAATATTCTTCCTCCGGTTA
ATACGGATCCTTAGCGTATTTCTGTAACCGCAAGAAAATTTATACGCATCGCCTTTGGATGTTTTCGACGACCTTCTTCA
TTTCGTGCCAAAATATACAGTCTTAAATAAGATGTAACGTCTCTATTTTCTATTTTTAATTTTTTTAAATTTTTAACGAT
TTACTGTGGCTAGATACCACACGCCTACTCGATACCTCCTTGGTATCTAGTTTATTTTAGCACATGTATAATATAAAAAC
ATTATTCTATTTCGAATTTAGGCTTCCAAAAATTTTTCATCCGTAAACCGATAATAATATATATAGACTTGTTAATAGTC
GGAATAAATATATTAATGCTTAAACTATCATCATCTCCACGATTAGAGATATTCTTTTTGCTGTTTCGAAACTTTACGAT
GGTATGTATCTATCTATTTTAACAAAGCATCGATTTGCTAATATACAATTATCCTTTTGATTAATTGTTATTTTATTCAT
ATTCTTAAAAGGTTTCATATTTATCAATTCTTCTACATTAAAAATTTCCATTTTTAATTTATCTAGCCCCGCAATACTCC
TCATTACGTTTCATTTTTTGTCTAGAATACCCATTTTGTCATATCCAATTGAGTGTCTATTATAAACTCACCGATAATTT
TTTTATTGCATGTTTTCATATTCATTAGGATTATCAAATTTAGTCCTATTACGCACAACTAATTTGTATATGTAAAAATA
TAGTAGAATTTCATTTTGTTTTCCCGAGAATGTCTGTTTTTATCTTTATAGTATCTCTATTCATCACTGTATTCTCCAGA
CGAGCTAGATATACAGAATTTGTAACACTCTCGAAATCACACGATGTGTCGGCGTTAAGATCTAATATATCACTCGATAA
CACATTTTCATCTAGATACACTAGATGGTCAAAGACTATACCATGTGTATATCTAACGTATTCTAGCATAGTTGCCATAC
GTACATTAAACTTTTCAGGATCTTTGGATAGATCTTCCAATCTATCTATTTGAGAAAACATTTTTATCATGTTCAATAGT
TGAAACGTCGGATCCACTATATAGATATTATCTATAAAGATTTTAGGAACTATGTTCATGGTATCCTGGCGAATATTAAA
ACTATCAATGATATGATTATCGTTTTCATCTTTTATCACCATATAGTTTCTAAGATATGGGATTTACTTAATNTAATATT
ATTTCCGTAATAAATTTTATTAGAAATGCCAAATCTATAAGAAAAGTCCTAGAATTAGTCTGAAGAATATCTATATCACC
GTACCGTATATTTGGATTAATTAGATATAGAGAATATGATCCGTAACATATACAACTTTTATTATGACGTCTAAGATATT
CTTCCATCAACTTATTAACATTTTTGACTAGGAAGATACATTATGACGTCCCATTACTTTTGCCTTGTCTATTATAGCGA
CGTTCATAGAATTTAGCATATCTCTTGCCAATTCTTCCATTGATGTTACATTATAAGAAATTTTAGATGAAATTACATTT
GGAGCTTTAATAGTAAGAACTCCTAATATATCCGAACATCGAAAAAACTTTTTTTATTCTTTTTTACTAACGATACGAAT
ATGTCTTTGTTAAAAACAGTTATTTTCTGAATATTTCTAGCTTGTAATTTTAACATATGATATTCGTTCACACTAGGTAC
TCTGCCTAAATAGGTTTCTATAATCTTTAATGTAATATTAGGAAGAGTATTCTGATCAGGATTCCTATTCATTTTGAGGA
TTTAAAACTCTGATTATTGTCTAATATGGTCTCAACACAAACTTTTTCACAGAGTGATAGAGTTTTTGATAACTCGTTTT
TCTTAAGAAATATAAAACTACTGTCTCCAGAGCTCGCTCTATCTTTTATTTTATCTAATTCGATACAAACTCCTGATACT
GGTTCAGAAAGTAATTCATTAATTTTCAGTCCTTTATAGAAGATATTTAATATAGATAATACAAAATCTTCAGTTCTTGA
TATCGATCTGATTGATCCTAGAACTAGATATATTAATAACGTGCTCATTAGGCAGTTTATGGCAGCTTGATAATTAGATA
TAGTATATTCCAGTTCATATTTATTAGATACCGCATTGCCCAGATTTTGATATTCTATGAATTCCTCTGAAAATAAATCC
AAAATAACTAGACATTCTATTTTTGTGGATTAGTGTACTCTCTTCCCTCTATCATGTTCACTACTGGTGTCCACAATGAT
AAATATCTAGAGGGAATATAATATAGTCCATATGATGCCAATCTAGCAATGTCGAATAACTGTAATTTTATTCTTCGCTC
TTCATTATGAATTGAATCTTGAGGTATAAACCTAACACAAATTATATCATTAGACTTTTCGTATGTAATGTCTTTCATGT
TATAAGTTTTTAATCCTGGAATAGAATCTATTTTAATGAGGCTTTTAAACGCAGCGTTCTCCAACGAGTCAAAGCATAAT
ACTCTGTTGGTTTTCTTATATTCAATATTACGATTTTCTTCTTTGAATGGAATAGGTTTTTGAATTAGTTTATAATTACA
ACATAATAGATAAGGAAGTGTGTAAATAGTACGCGGAAAAAACATAATAGCTCCCCTGTTTTCATCCATGGTTTTAAGTA
AATGATCACTGGCTTGTATATAAGAGATGTAACGGGAACAGGGTTTGTTGATTCGCAAACTATTCTAATACATAATTCTT
CTGTTAATACGTCTTGCACGTAATCTATTATAGATGCCAAGATATCTATATAATTATTTTGTAAGATGATGTTAACAATG
TGATTTATATAAGTAGTGTAATAATTCATGTATTTCGATATATGTTCCAACTCTGTCTTTGTGATGTCTAGTTTCGTAAT
ATCTATAGCGTCCTCAAAAAATATATTCGCATATATTCCCAAGTCTTCAGTTCTATCTTCTAAAAATCTTCAACGTATGG
AATATAATAATCTATTTTACCTCTTCTGATGTCATTAATGATATAGTTTTTGACACTTTTCTACTCTAATAAATCATCTA
TTATACCAGAATTAATGGGAACTATTCCGTATCTATCTAATTTAAGAAAGTCAGATTTTGGTTCATTACCACGCTTTCCT
TGTTGATAAAGGATAAAGTTACTAAAATTTGTATTTTTTAATCTATCTCAATAAAAAATTAATGTATGATCACCTAGAGC
TGGATGACCACTTGTTTGCTGTCTATCTTATACATTTTCCATTTATAACACTTATGTATTAACTTTGTTTATTTATATTT
TTTCATTATTATGTTGATTTATTGCGCTTTTATGTTAAATTAATAATGGAATAGTATAAATAGTTATTAGTGATAAGATA
GTAAAAATAATTATTAGAATAGTGTAGTATCATAGATAACTCTCTTCTATAAAAAATGGATTTTATTCGTAGAAAGTATC
TTATATACACAGTAGAAAATAATATAGATTTTTTAAAGGATGCTTCCTGGGTCATAATTTGAGTGATGCATTCGACTCAA
CATAAATAATTCTAGAGGAGACGATCTACTATCAAATTCGGATCGTAAATCTGTTTCTAAAGAACGGAGAATATCTATAC
ATACCTGATTAGAATTCATCCGTCCTTCAGACAACATCTCAGACAGTCTGGTCTTGTATGTCTTAATCATATTCTTATGA
AACTTGGAAACATCTCTTCTAGTTTCACTAGTACCTTTATTAATTCTCTCAGGTACAGATTTTGAATTCGACGATGCCGA
GTATTTCATCGTTGTATATTTCTTCTTCGATTGCATAATCAAATTCTTATATACCGCCTCAAACTCTATTTTAAAATTAT
TAAACAATACTCTAATCCTAGGTCCCTATCGTCCATATAAAATGGATTACTTAATGTATTGGCAAACCGTAACATACCGT
TGGATAACTCTGCTCCATTTAGTACCGATTCTAGATACAATATCATTCTACGTCCTATGGATGTGCAACTCTTAGCCGAA
GCGTATGAGTATAGAGCACTATTTCTAAATCCCATCAGACCATATACTGAGTTGGCTACTATCTTGTAGTGGCCTCATCT
TCTGGCTCTCCTGATCTTTCCAAAGATTTCCAAAGATCACACATTAGCTGTGTCTTATATCATTAGGTAAAGTAGGACAA
CGGGTCTCTCGCTTTGTTTTTACTCTCTAGCAGTAAATAAGTACGATCTTGGGATATCGAATCTAGGTATTTCTTTAGCG
AAACAGTTACGTGGATCGTCGCAATGATAACATCCATTGTTAATCTTTCGTCTAGGGTTTCGACATCTGGATTTCAGATA
TAAAAATCTGTTTTCACCGTGAGGCGCAGTATTCATGGCACTATGAATTCAACAACACCCTCGTAATAGCAGTAAATTCC
TACGTCCTGAGAGAATATCCTCTAGAGAATCAGTATCCTTTTTGATGTCTGATGAGATGTTTACCTCTACAAATATCTGT
TCGTCCAATGTTAGAGTATCTATATCAGTTTTGTATTCCAAATTAAACATGGCAACGGATTTAATTTTATATTCCTCTAT
TAAGTCCTCGTCGATAATAACAGAATGTAGATAATCATTTAATCCATCGTACATGGTTGGAAGATGCTCGTTGACAAAAT
CTTTAATTGTCTTGATGAAGGTGGGACTATATCTAACATCTTGATTAATAAAATTTATAACATTGTCCATAGGATACTTT
GTAACTAGTTTTATACACATCTCTTCATTGGTAAGTTTAGACAGAATATCGTGAACAGGTGGTATATTATATTCATCAGA
TATACGAAGAATAATGTCCAAATCTATATTGTTTAATATATTATATAGATGTAGTGTAGCTCCTACAGGAATATCTTTAA
CTAAGTCAATGATTTCATCAACAGTTAGATCTATTTTAAAGTTAATCATATAGGCATTGATTTTTAAAAGGTATGTAGCC
TTGACTACATTCTCATTAATTAACCATTCCAAGTCACTGTGTGTAAGAAGATTATATTCTATCATAAGCTTGACTACATT
TGGTCCCGATACCATTAAAGAATTCTTATGATATAAGGAAACAGCTTTTAGGTACTCATCTACTCTACAAGAATTTTGGA
GAGCCTTAACGATATCAGTGACGTTTATTATTTCAGGAGGAAAGAACCTAACATTGAGAATATCTGAATTAATAGCTTCC
AGATACAGTGATTTTGGCAATAGTCCGTGTAATCCATAATCCAGTAACACGAGCTGGTGCTTGCTAGACACCTTTTCAAT
GTTTAATTTTTTGAAATAAGCTTTGATAAAGCCTTCCTCGCAAATTCCGGATACATGAACATGTCGCCAACATGATTAAG
TATTGTTTTTCATTATTTTTATATTTTCTCAACAAGTTCTCAATACCCCAATAGATAATAGAATATCACCCAATGCGTCC
ATGTTGTCTATTTCCAACAGGTCGCTATATCCACCAATAGAAGTTTTCCCAAAAAGATTCTAGGAACAGTTCTACCACCA
GTAATTTGTTCAAAATAGTCACGCAATTCATTTTCGGGTTTAAATTCTTTAATATCTACAATTTCATACGCTCCTCTTTT
GAAACTAAACTTATTTAGAATATCCAGTGCGTTTCTACAAAAAGGACATGTAAACTTGACAAAAATTGTCACTTTGTTAT
TGGCCAACCTTTGTTGTACAAATTCCTCGGCCATTTTTAATATTTAAGTGATACAAAACTATCTCGACTTATTTAACTCT
TTAGTCGAGATATATGGACACAGATAGCTATATGATAACCAACTACAGAAGACAAACGCTATAAAAAACATAATTACGAC
GAGCATATTTATAAATATTTTTATTCAGTATTACTTGATAACATTGTGTATGAGAACATCGATAAGTTCATCGGGAATTA
CATACATACTATCTTTAATAGAACTCTTTTCATCCAGTTGATGGATTCGTTTCTAGATGATATGTATTTCCTGTCTAATT
TCATTGATTGTTCACCAAACAACTTTTAAATACAAATATATCAGTAGAATAAGAACTATAAAAAAATAATAATTCGAATC
AACTTGCCTTCTAGAAGTTGATACAACATAGGAATCTCCTTTCACTTTATCTCATTTGAGAATAAAAATGTTTTTGTTAA
CCACTGCATGATGTACAGATTTCGGAATCGCAAACCACTTGTGGTTTTATTTTATCCTTGTCCAATGTGAATTGAATGGG
AGCGGATGCGGTTAGTACATTCCCGTTTTTAACTTCCTGCAGCCATTTTTATGATCGTCTTTTGTGGAATTTCCCAAATA
GTTTTATAAACTCGTTCTGGAAGGTTTGTATTCTGAATGGATCCACCATCTACCATAATCCTATTCTTGAGCCAGACAAG
GTCTTCCCGATAATCCTGGGTGTACCGTAAACATTCTGTAGGAGAATGATGGTTGGTGTAATAAAAAAATTATTTAATTT
TTCATTAATAGGGATTTGACGTATAGCGTACAAAATTATCGTTCCTGGTATGTTCGAGGCCACCATTTATATCTAAAAAT
TAGATCAAAGAATATGTGATTATCTTTTGCTATATTGTTCGTTCTCCGATAACATGTTAATTTCCAATACCAACGGTTTT
TGATCTCCAAAAAACAAAATAACTAGTATAAAATCTGTATCGAATGGGAAAAACGAAATTATATAATCGGAACATTGAAC
GTATTAATACTTAATTCTTTTTCAGTGGTAAGAACCGATAGGTTATTGACATTGTATGGTTTTAAATATTCTATAACTTG
AGACTTGATATGACGAATTGAAAATTCCGTGTTTACCGCGTAAATTCATATATGCTCTAGATTTTTTATCTCAAGGTTTA
ATTTATCGTTTTGTAGTATTTAATTTTGTAGTTAATTTATCACATATCACATTAATTGACTTTTTGGTCCACTTTTCCAT
ACGTTTATATTCTTTTAATCCTGCGTTATCCGTTTCCGTTATATACAGGGATAGATCTTGCAAGTTAAATAGAATGCTCT
TAAATAATGTCATTTTTTATCCGCTAAAAATTTAAAGAATGTATAAACTTTTTTCAAAGATTTAAAACTTTTAGGTGGAG
TTACTAAATGATTTATCCAATACAGAATGTCTGTGATTCGTGTTAAAACCATCGGAAAAAGAATAGAAATAAAAATTATT
ATAATGGTGGAATTCAGTTGGAATATTGCCTCCGGAGTCATAAAAGGATACTAAACATTTTGATACAAAAATAACAAAAT
CCAAACATTACAAATCTAGAGGTAGAACTTTTAATTTTGTCTTTAAGGGGTTTTCCCGTAGTTGAGGTTTAAAGAAATAC
GCGATGCCAGCGGTTGTAGATGACATAATAAATTGGTAAATCCTAGTTCTGGTATTTTACTAATTACTAAATCTGTATAT
CTTTCCATTTATCATGGAAAGAATTTACCAGATATCTTCTTTTTCCAAACTGCGTTAATGTATTCTCTTACAAATATTCA
CAAGATGAATTCAGTAATATGAGTAAAACGGAACGTGATAATTTCTCATTGGCTGTGTTTCCAGTGATAAAACATAGATG
GCATAACGCACACGTTGTAAAACATAAAGGAATATACAAAGTTAGTACAGAAGCACGTGGAAAAAAGTATCCTGGTCTTC
TAGAATTAATAAACAAACAACCAAAAAATATGGAATTGTATTTTCTACCCATAAGTTATCTCTACAAAACTATTTAGTTA
TGGCACTATTTATCCTACCACCATGAAGCTAAATCTATACAGCGAATAGATTCAGAATTTCTACATATATATATTGTACG
CTAATAATTCTTTTGGATATTCTATGGCGTACAAAGGAATATACGTTCGATATTAGTACAGAAACATGGAATAAATTATT
ATCCAATTATTATATGAAGATGATAGAGTTTTATGTACTAAGTCCTATTCTCGCTGAGGAGTTGGATAACTTTGAGAGGA
CGGGAGAATTAACTAGTATTGTACAAGAAGCCATTTTATCTCTAAATTTACGAATTAAGATTTTAACATCTCCTTTTGTA
GACACGACTAAACATTTTGCAGAAAAAGTTTATTATTATTTAGATAATCGTATACTTCATCAGTGTAGATAGTAAATGTG
AACAGATAAAAGGTATTCTTGCTCAATAGATTGGTAAATTCCATAGAATATATTAATCCTTTCTTCTTGAGATCCCACAT
CATTTCAACCAAAGACGTTTTATCCAATGATTTACCTCGTACTATACCACATACAAAACTAGATTTTGCAGTGATGTCGT
ACCTGGTATTCCTACCAAACAAAATTTTACTTTTAGTTCTTTTAGAAAATTCTAAGGTAGAATCTCTATTTGTCAATATG
TCATCTATGGAATTACCACTAGCAAAAATGATAGAAATATATATTGATACATCGCAGCTGGTTTTGATCTACTATACTTT
AAAAACGAATCAGATTCCATAATTGCTTGTATATCATCAGCTGAAAAACTATGTTTTACACGTATTCCTTCGGCATTTCT
TTTTAATGATATATCTTGTTTAGACAATGATAAAGTTATCATGTCCATGAGAGACGCGTCTCCGTATCGTATAAATATTT
CATTAGATGTTAGACGCTTCATTAGGGGTATACTTCTATAAGGTTTCTTAATTAGTCCATCATTGGTTGCGTCAAGAACT
ACTATCTGATGTTGTTGGGTATCTCTAGTGTTACACATGGCCTTACTAAAGTTTGGGTAAATAACTATGATATCTCTATT
AATTATAGATGTATATATTTCATTCGTCAAGGATATTAATATCGACTTACTATCGTCATTAATACGTGTAATGTAATCAT
ATAAATCATGCGATAGCCAAGGAAAATTCAAATAGATGTTCATCATATAATCGTCGCTATAATTCATATTAATACTTTGA
CATTGACTAATTTGTAATATAGCCTCGCCACGAAGAAAGCTCTCGTATTCAGTTTCATCGATAAAGGATACCGTTAAATA
TAACTGGTTGCCGATAGTCTCATAGTCTATTAAGTGGTAAGTTTCGTACAAATACAGAATCCCTAAAATATTATCTAATG
TGGGATTAATCCTTACCATAACTGTATAAAATGGAGCCGGAGTCATAACTATTTTACCGTTTGTACTTACTGGAATAGAT
GAAGGAATAATCTCCGGACATGATGGTAAAGACCCAAACCTTATATTAAGATTATCTATCATGTCTATTCTCCCACCGTT
ATATAAATCGCCTCCGCTTTTAAAATCACTTTAATAACGTTCGTATATCGTTATCGTCGTATAAATTAAAGGTGTGTTTT
TTGCCATTAAGAGACATTATAATTTTACCTTATTATAAAATAATAAGAAATACATACGAATAACAAAAATAAAATAAGAT
ATAATAAAGATGCCTTGAGATCAATTTTGTTCAACTTGTCCAAATTCTACTTACAGAAGATGAGGAATCGTTGGAGATAG
TATCTTCCTTATGTAGAGGATTTGAAATATCTTACGATGACTTAATATCGTACTTTCCAGATAGGAAATACCATAAATAT
ATTTCTAAGGTATTTGAACATGTAGATTTATCGGAGGAATTAAGTATGGAATTCCATGATACAACTCTGAGAGATTTAGT
ATATCTTAGATTGTACAAGTATTCCAAGTATATACGGCCGTGTTATAAATTAGAGATAATCTAAAAGGTATAGTTGTTAT
AAAGGACAGAAATATATTGATGACTTGATAGAATATTGAGTTGTGAAATGTTGGCGCATTTATACAAATTGGAATATTTG
TGGATACAATGAGTTTTGCAAGTACTAAGTAAGACGTTAGAGACAAGAGACGTAAATATTCTAAATTCCAATACAGGCAA
TTAAAAATTATTATAGAAAGACTAAGCCAGTATATCTTAAGGATAATTTACTACTGAGTATAAATAATTCATTTTACTTT
AACGATAGTCTGTTAATAACCAATACTAAAAGTGATATATATTCATGAAGGTGAGGAACCTTGATAGATAACATCTTTGG
CAAATTGATTACCTTAAAGGGTGAGTTAATATGCATAACTACTCCTCCGTTGTTTTTCCCTCGTTCTTTTTCTTAACGTT
GTTTGCCATCACTCCACCCTGTTTATCGTTGATATTGGCCGGAAAGTTTCTATTGGCAATTGTAGATATAACTTCTGGTA
AATATTTTTCTACCTTTTCAATCTCTTCTATTTTCAAGCCGGCTTACCGAAACTCTTCCCACTGATTCCTTTTTCGATGC
CGTTGTGTCTAACACGATGAGCGATCGTCATAACGCACTTTTGGCCGCAGTCCGGAGGACTAACCGACGAGTCACGCCCC
GTTTGTAGATTTTAGTTTGATATACTATTATTTGTTATAGTAATTTATATTTTTACGGTACGTCTAGTAAGTAGAAATTA
TCAAATATTGTTGGTGTTGGTGGCGCTAGTCATCACATTAACTATTTTTTATTACTTTATACTATAATACTGACAGAACT
CTAGTGATATGTGATTTTTTATCAACCACTCAAAAGTAATTGGAGTGTTCATATCCTCTACGGGCTATTGTCTCATGACC
GTGTATGAAATTTAAGTAACACGACTGTGGTAGATTTGTTCTATAGAGCCGGTTGCCGCAAATAGATAGAACTACCAATA
TGTCTGTACAAATGTTAAACATTAAGATAGAATATAAAATAACTACAGTTTGAAAAATAACAGTATGTCCAACCGCCTTT
CTGGATCCTATGTATTTATTATCTTGTCTCGGTGGCTGATTAGGCTGTGGTCTATCGTTGTTATACATAAGGGTAATCAG
ATACAAATTGATCAATTAAAGTGTTACATCGACTCATAATATTATATTTTTTATCTAAAAACTAAAAATAAACATTGATT
AAATTTTAATATAATACTTAAAAATGGATGTTGTGTCGTTAGATAAACCGTCTCGATCATTTCTATAATTTAGGAGTGAT
CATCAAATGGATGCTAATTGACGGCCGCCATCATGATCCTATTCTAAATGGATTGCGTGATGTGACTCTAGTGACTCGGT
TTGTTGATGAGGAATATCTACGATCCATCAAAAACAACTACATCCTTCCCGATTTACTAAGTAATTATGCTCTACAAAAT
GTCATGATTAGTACGCTAGTCTTAAATGGAGATGCCCGTTTCCAGATCACATATCACATGAAAAAAGATGTATTACCTTA
ATAAGATAGTCCGCAACAAAGTAGTTATTAACTTTGATTATCCTAATCAGGAATATGACTATTTTCACATGTACTTTATG
TTGAGGACCGTATACTGCAATAAAACATTTCCTACTACTAAAGCAAAGATACTATTTCTACAACAATCTATATTTCGTTT
CTTAAATATTCCAACGACATCAACTGAAAAAGTTAGTCATGAACCAATACAACGTAAAATATCTCCTAATAAATAGAAAC
GTACTACTGAGATATACTACCGATATAGAGTATAATGATTTAGTTATTATCTATGAAAACTGTGTTTCAGGTATTTAACG
AATCATCCATAAATTATACTCCGGTTGATGATGATTATGGAGAACCAATCATTATAACATCGTATCTTCAAAAAGGTCAT
AACAAGTTTCCTGTAAATTTTCTATACATAGATGTGGTAATATCTGACTTATTTCCTAGCTTTGTTAGACTAGATACTAC
AGAAACTAATATAGTTAATAGTGTACTACAAACAGGCGATGGTAAAAAGACTCTTCGTCTTCCTAAAATGTTAGAGACTG
AAATAGTTGTCGATAGCCGAATTATAATAATCAATAATATATCTTATATCTGTTTAGAAAAATGCTAATAAATCGGAAGC
CATTTGATATCTATAATAGGGTATCTAATTTCCTGATTCAGATAGCGTACGGCTATATTCTCGGTAGCTACTCGTTTGGA
ATCACAAACATTATTTACATCTAATTTACTATCTGTAATGGAAACGTTTCCCAATGAAATGGTACAATCAGATACATTAC
ATCTTGATATATTTTTTTAAAGAGGCTGGTAACAACGCATCGCTTCGTTTACATGGCTCGTACCAACAATAATAGGGTAA
TTTAAGGGGCATCGAATCATGAATGCTGATGAACAGGTTATCCAAAGCGGTAATAGAATACGATGATATTAAAATTATTT
CTAATAACACTACCAGTATCAATTTATCATATATCACATCCGGCAAAAATAATATGATTAGAAGTTATATCGTCGCTCGG
CGAAAGATCAGACCGCTAGATCCGTAATTGGTCCCAGTACATCTATCACCGTTAATGAGGTAGGAATGCCCACATATATT
ACAAAAAATAAAATACATTTATTGCCTGGTGATTGGGTAGAAGTAGCTGTTCAAGAATATACAAGTATTATTTTTGGAAG
ACAACCGTCTCTACATAGATACAACGTCTCAGATACTATCAAAATATCTCCCGGACCCGCGATGTAATCTATTGCAACCA
AGGGCCACTCGAGTATTGGGTAGAGTCTTACCTTACTATCTTCCAGACTCTAAGGATCCAGAAGGAAGAGGTTATATTCT
TAATTCTTTAACAAAAGGATTAACGGGTTCTCAATATTACTTTTCGATGCTGGTTGCAAGATCTCAATCTACTGATATTG
TCTGTGAAACATCACGTACCGGAACACTGGCTAGAAAAATCATTAAAAAGATGGAGGATATGGTGGTCGACGGATACGGA
CAAGTAGTTATAGGTAATACGCTCATCAAGTACGCAGCCAATTATACCAAAATTCTAGGCTCAGTATGTAAACCTGTAGA
TCTTATCTATCCAGATGAGTCCATGACTTGGTATTTGGAAATTAGTGCTTTGTGGAATAAAATAAAACAGGGATTCGTTT
ACTCTCAGAAACAGAAACTTGCAAAGAAGACATTGGCGCCGTTTAATTTCCTAGTATTCGTCAAACCCACCACTGAGGAT
AATGCTATTAAGGTTAAGGATCTGTACGATATGATTCATAACGTCATTGATGATGTGAGAGAGAAATACTTCTTTACGGT
ATCTAATATAGATTTTATGGAGTATATATTCTTGACGCATCTTAATCCTTCTAGAATTAGAATTACAAAAGAAACGGCTA
TTACTATCTTTGAAAAGTTCTATGAAAAACTCAATTATACTCTAGGTGGTGGAACTCCTATTGGAATTATTTCTGCACAG
GTATTGTCTGAGAAGTTTACACAACAAGCCCTGTCCAGTTTTCACACTACTGAAAAGAGTGGTGCTGTAAAACAAAAACT
TGGTTTCAACGAGTTTAATAACTTGACTAATTTGAGTAAGAATAAGACCGAAATTATCACTCTGGTATCCGATGATATCT
CTAAACTTCAATCTGTTAAGATTAATTTCGAATTTGTATGTTTGGGAGAATTAAATCCAGACATCACTCTTCGAAAAGAA
ACAGATAGATATGTAGTAGACATAATAGTCAATAGATTATACATCAAGAGAGCAGAAATAACCGAATTAGTCGTCGAATA
TATGATTGAACGATTTATCTCCTTTAGCGTCATTGTAAAGGAATGGGGTATGGAGACATTCATTGAGGACGAGGATAATA
TTAGATTTACTGTCTACCTAAATTTCGTTGAACCGGAGGAATTGAATCTTAATAAGTTTATGACACAGAATAAAGCTCAA
TAAGATGACTGTAGAACTCATGAATCTAAAAGAATTGGGTTCTTTCGATTTGGAGAACGTCAACGTGTATCCTGGAGTAT
GGAATACATACGATATCTTCGGTATTGAGGCCGCTCGTGGATACTTGTGCGAAGCCATGTTAAACACCTATGGAGAAGGT
TTCGATTATCTGTACCAGCCTTGTGATCTTCTCGCTAGTTTACTATGTGCTACGAGCTAGATTAACGATAATAGTAGCTG
CCACTTTTTAGCAAGGTCCCTAATATAGGAACTGGATATTACAAATACTTTATCGACTTGGGTCTTCTCATGAGAATGGA
GCAAAAACTAATTTGCAGACGTAAAAATGCTGCCTTCGCCGTCTTAATAGTATATAATAACATCTTACTCTGGCAGTGGG
GCAAGGATGAATCAAGAAAGTTGGCCTGTATATGTGAATATGGCATGATCTTTGTCTATTACAAGCTCGGTTTTAACTTT
ATTTCCTGTAATAATTTCTCTCATCTGTAGGATATCTATTTTCTTGTCATGTATTGCCTTCAAGACGGGACGAAGACGTT
TCCTCTGTACACATAAGTACAAGACAAAAAGATATAAAATGCGTATTCCAATGCTTCTCTGTTTAATGAATTACTCGATG
AATATTTTATTCTGTGTTAGAATAATAATATTTGAGAGTATTGGTAATGTATAAACTCTTTAGCGGTATAATTAGTTTTT
TCTCTCGATTTCTATTTTTAGATGTGATGGAAAAATGACTAAACCTGGAGCCATTGTCTTAACTATAATGGTGCTTGTAT
CGAAAAACTTTAATGCGGATAACGGAAGCTCTTCGCCGCGACTTTCTACGTCGTAATTGGGTTCTAATGCCGATCTCTGG
CTTAACTACGGAGATGGCGTATTTAAGAGTGGATTCTTCTACCGTTTGAAAGAACAGACCTCTCTTAATTTCAGAAGAAA
ACTTTTTCGTCATTACCCAAGTTTGAGATTTCATAATATTGTCAAAAGACATGATAATATTAAAGATAAAGCGCTGACTA
TGAACGAAATAGCTATATGGTTCGCTCAAGAATATAGTCTTGTTAAACGTGGAAACGATAACTGTGCTCTAAATTAAATA
TATTCGTTTTTTAAGTCACTATTTTTATAACTAACGATTACATCACCTCTAACATCATCATTTACCAGGATACTGATCTT
CTTTTGTCGTAAATACATGTCTAATGTGTTAAAAAAAGATCATACAAGTTATACGTCATTTCATCTGTAGTATTCTTGTC
ATTGAAGGATAAACTCGTACTAATCTCTTCTTTAACAGTCTGTTCAAATTTATATCCTATATACGAAAAAATAGCAACCA
GTGTTTGATCATCCGCGTCAATATTCTGTTCTATCGTAGTGTATAACAATCTTATATCTTCTTCTGTGATAGTCGATACG
TTATAAAGGTTGATAACGAAAATATTTTTATTTCGTGAAATAAAGTCATTGTAGGATTTTGGACTTATATTCGTGTCTAG
TAGATATGATTTTATTTTTGGAATGATCTCAATTAAAATAGTCTCTTTAGAGTCCATTTAAAGTTACAAACAACTAGGAA
ATTGGTTTATGATGTATAATTTTTTTAGTTTTTATAGATTCTTTATTCTATACTTAAAAAATGAAAATAAATACAAAGTT
TTGGCTCCTACACGTACCTAGAGGATGTTCAAGCAGCTGGTATCTCTAGACAATTTACTTCTATGACTAAAGCTATTACA
ACACTATCTGATCTAGTCACCGAGGGAAAATCTAAAGTTGTTCGTAAAAAAGTTAAAACTTGTAAGAAGTAAATGCGTGC
ACTTTTTTATAAAGATGGTAAACTGTTAAAATGCTAAAAGAGATCGTATTTTTGTTAGAGTATATAACGTTATGAAACGA
ATTAATTGTTTTATAAACAAAAATATAAAGAAATCGTCCACAGATTCCAATTATCAGTTGGCGGTTTTTATGTTAATGGA
AACTATGTTTTTATTAGATTTGGTAAAATGAAATATCTTAAGGAGAATGAAACAGTAGGGTTATTAACACTAAAAAATAA
ACACATAGAAATAAGTCCCGATGAAATAGTTATCATCGTGTTTCAAAAAGAGCTTATATGGCACGACATGATGACTAGAA
CTAAGATTCCATTATCTAAGAGATGTAAAAAATGTACAGTTGGTAGATGCTATAACTTGGAAATGACGAACTGTGGAACG
GGATCTCGTATCTTCCACGTAAAGGAGAAGCCTGAATATCGTTAAAAATAATATCTATTGTTTGGAATATATTAATACAC
ATAATGAAGTGGGTATTAAGTCCGTCAAAACTCAGAAATAGTACGAAGTTAGCAGACATCCAAGACATTATGCTACAGTC
ATGAATAACTTATAAAAAGAACGATATAGTCAGAGTGTTTAACGAATACGGATTTGTTCTTGTAGATAATGTTGATTTCG
CTACAATTATAGAATATGGAAACTTTTTCTGTAAGCGATATGACCTTAATAGATATATTAATACTTTTGTATGGTAACAG
AGGTTCTACGTCTTCTAAAAATAAAAGTTTTATAACATCTGGCCTGTTCATAAATAAAAACTTGGCGATTCTATATATAC
TCTTATTATCAAATCTAGCCATTGTCTTATAGATGTGAGCTACTGTAGGTGTACCATTTGATTTTCTTTCTAATACTATA
TATTTCTCTCGAAGAAGTTCTTGCAGATCATCTGGGAATAAAATACTACTGTTGAGTAAATCAGTTATTTTTTATATCGA
TATTGATGGACATTTTTATAGTTAAGGATAATAAGTATCCCAAAGTAGATAACGACGATAACGAAGTATTTTAGCAGTTG
AATTTGTCATTTATGATATTTATACGTTTGATTCGTTCAAGAATAAACGATTGGTATTTGTACGGCAAATGATATGATTT
TTAATCAAGATTCATTTTTAAAATATTTATTAGAACATCTGATTAGAAGCCACTATAGAGTTTCTAAACATATAACAATA
GTTAGATACAAGGATACCGAAGAATTAAATCTAACCGTGCTATGTGGGTACCGTTCGAATCACCAAATTTTACAAAAAAA
TCAATTAAGGAGATAGCTTCATCTATATCTAGATTAACCGGAGTAATTGATTATAAAGGTTATAACCTTAATATAATAGA
CGGGGTTATACCCTGGAATTATAGAAACAAAAAGTCACGCGATTTACTGGGATAAGATTTCCAAGTTACTGCTGCAGCAT
ATAACTAAACACGTTATGTTCTTTATTGTTTGGGTAAAACAGATTTCTCGAATATACGGGCAAAGTTAGAATCCCCGGTA
ACTACCATAGTGGGATATCATCCAGCGGCCAGAGACCACCAATTCGAGAAAGATCGATCATTTGAAATTATCAACGTTTT
ACTGGAATTAGACATGCACTGACGCCAATATTCATTAATTCTATAATAAACTGAGGACCATGGTAGTTGTAGCGAACTAC
CTAGTAAAAAGTGATAATATCGCGCATTCAACCTTCTGGTAGAGAGGCTGCCACTACCGGAAGAGATTCATCAGCCACCA
TTCCTAGAACTAGGTCAATTGATATATTCATAGAGGATATTTCATCTCCGTAAATATATGCCATATATTTATAGAAGATA
TCACATATCTAAATGAATACCGGAATCATAGATTTATTTGATAATCATGTTGATACAACTATATTACCTTATTACAATGG
CGCCAATCGTCAAGACTTCGAAGTGCTATTTTTATATGTACTGGAAAAATTCCTTTTCTACTATTGTCTGGATCTCCCAT
TACTAACACACCTAATACGCTGGGTCATATTATAGATTTAATGTCCGAAGAGACGATAGATTTTGAAGATGGTATGTAAG
GCTAAGGTATCGTTAGGTATGAATATGTATAACGTGTCAATGGTAGTATTGGGACAACTTAATCTGATGAATAATTTAGA
TACGTTATTTCAGGAACAGGATAAGGAATTGTACCCAAATCTGAAAATAAATAATGGAGTGTTATACGGTGAAGAATTGG
TAACGTTAAACATTAGTTCCAAATTTAAGTACTTTATCAATCGGATACAGACACTCAAGGGAAAAATATATTCCCTCAGT
GAAAAAGGCCCTGACTAGTATACTCTATTCTTCAANAGATGTCTGAAACGTATTCTCTTCCACCACATCCATCAATTGTA
AAAGTTTTATTGGGAGAATTGGTCAGACAATTTTTTTATAATAATTCTCGTATTAAGTATAACGACTCCAAGTTACTTAA
AATGGTTACATCAGTTATAAAAAATAAAGAGACGCTAGGAATTACATAGATTTATCGAATAAAATTTGATAAATCTCTTT
TATACAAATACGAAAACGATATTATTGCTTTCTATTGCATGAGCAGATAGAACCTCCGTGTATGCTTAATGTGGTGTTAA
TCTGTTTGCGCTCTTTTTGATAATAACTCCACATGTCCGTTCAATTTATACGGATTTCTACTAGATCGGTAGCAAATTGT
CTAGATAAAATACTGAATCAAATATGTTGCATGCTCTAAAATTAATATCTATTATTGTTTAAGAGAGAATTAAAAGAGGA
AAGTGATGAACATATAACAGTAAAAGAATTCGGAAATGTAATTCTAAAACTTACAACGAGTGATAAATTATTTAATAAAG
TATATATAGGTTATTGCATGGCATGTTTTATTAATCAATCGTTGGAGGATTTATCACATACTAGTATTTACAATGTAGAA
ATTAGAAAGATTAAATCGTTAAATGATTGTATTAACGACGATAAATACGAATATCTGTCTTATATTTATAATATACTAAT
TAATAGTAAATGAGCTTTACAGATCTAGTATAATTAGTCAGATTATTAAGTGATTTGCGAGGATGACTCTCAAATATTTC
TGGTAGAGTATCCGTGTCCGCTATTTTATTAACTACTGATAACAAAATATTAGTATGTAACAGACGAGATAGTTTTCTCT
ATTCTGAAATAATTAGAACTAGAAACATGTATAGAAAGAAACGATTATTTCTGAATTATTCCAATTATTTGAACAAACAG
GAAATTAACGCCCTATTTATCCGGGTGGTATACCCAAAAGGGGTGAGAACGTTCCAGAGTGTTTATCCAGGGAAATCAAA
GAAGAAGTTAATATAGACAATTCTTTTGTATTCATAGACACTCGTTTTTTTATTCATGGTATCATAGAAGATACCATTAT
TAACAAATTTTTTGAGGTAATTTTCTTTGTTGGACGAATATCTCTAACGAGTGATCAAATTATTGATACCTTTAAAAGTA
ATCATGAAATAAAGGATCTAATATTTTTAGATCCAAATTCAGGTAATGGACTCCAATACGAAATTGCAAAATATGCTCTA
GATACTGCAAAACTTAAATGTTACGGTCATAGAGGATGTTATTATGAATCATTAAAAAAATTAACTGAGGATGATTGATT
AGAAAATATAAATTAATTTACCATCGTGTATTTTTATAACGGGATTGTCTGGCATATCATGTAGATAGTTACCGTCTACA
TCGTATACTCTACCATCTACGCCTTTAAATCCTCTATTTATTGATATTAATCTATTAGAGTTGCCTTTGACTTAATTTTA
AAACGTCAGTTTAGCCTTTTGATAAATCTCTTCTTGCTTTTTGACATATTAACGTATCGCATTAATACTGTTTTCTTAGC
GAATGATGCAGACCCTTCCACATCATCAAAAATAGAAAACTCGTTATTAACTATGTACGAACATAGGCCTCCTAGTTTGG
AGACTAGCGTAATATCAGAATTTACAATTGCTACAAAATGTTGATAATCCTTGAGGCGTGCTACGTCTGACCCCATCACA
CTCGCGTGATAAAACAGAATCGTTGTTCAGGCGCAACCACAACTTAATTTCTTAAACCTAGGGATATGAGATGATTATTA
GCGAAGCTCCATATTCCAGACTAGGTAATGGGCTTTTACCTAAAGACAAGTTAAGTTCTGGCAATGTTTCATAAAATGGA
AGAAGGACATGTGTCCTTCAAGTTATTATCTTTCATCTTTAGCCTCTATCTCCAAAGCAGTTACATTTATGCATTTTCTA
TTTAAAATGGAAAAAGCTAACCCCGCAACGAGAGATCTTTAACAAAATTTGCATCTACATCATCCGTGGATATTTTGATA
TCCAATAGTTCCGAGATAATTTCTCCTCCGCAATACATTTCTCAAATGAATAAGTTTATTAGACACGTGGAAGTTTGACT
TACGATAGTTACATTCAATCTCGTCGTCCAATATTTTATATAAAATGTCGAATGCTTTCTAGCTCCCGGATTGAAAGACA
AAACTATTTCGCGACCCATTAACGATAACAGGTGAATGAACAGCACTACCCATCACATTAGTTCCCAATGGATCAATGTG
TGTAACTCCAGAACATCTTCCATAGCCTATGTTAGGAGGTCGGTCTCACGATAAACTCTTTACATGGGAAAGGAGTTGAA
ATAGCTCGTTTCTATTTGTCCTGACAATATTTAGTTTATTCATAATATTAAGCATATCCTGAATAGTAAAGTTAGGTGTA
CTCATCATTTCTCAATCTCGTACTCCAATCATGTGTGGATGCTACTTCGTCGATGGAAACCATACAATCCTTTTTGATAG
GCTGTTGAGATTGATCATTTCCTCGTTTAGGTTTGGTACGTTGATTTCTAGCTAGGGTAACGTGCCCCTTGCATCATATA
GCGTCTGTATAGGGTGTCGGTAAAAGCCTATATTCCAATCTTATGAATGAGATTACCAATCAAGTCTCTCATATTCAGCA
GTTTATTGTCGTACTTTATATCGTGTTCATTAACGATATTTTGCAAAATAGTAATGATTCTATCTTTGTCTGTTAATAGG
CATCCAACATCGACATTCGACGTCAATTGTCTATAAAAGAGGGATAAAACTATTGTTTTGTTGGACTAATTCCTGAGGTA
AAGTGGAACGTGATCAAGATGAGTAGCTACGATTCTTTTTACAAAGACTTTATTTTTTAGATCATAGAGAGATTCATTAT
TTGTTCAGATGCGTCGACGCTGTAAAAGACGTCACTATTACCAAAAAAATAACATTATCGTGGCGCCTTATATAGCACTT
TTAACTATCGCATCAAAAGGATGCAAACTTACAGAAACAATGATTGAAGCATTCTTTCCAGAACTATATAATGAACATAG
TAAGAAATTCATTCATATGAAACTATCACGTTTATGATTTTGAACCGTATTACTCTACAGTAGCTCTGGCTATTCGAGAT
GAACATTCATCTGGCATTTTTAATATCCGTCAAGAGAGTTATCTTGTATTCATTATCTGAAATAACATATAGATTTTATC
TAATTAATCTAAAATCTGATCTTATGTATTGATTACAGTGTATGAAAAATTACAACTGGATACAGCCCGGCGCCAACAAT
GCAAAAACAATCTGCGCGCACCTAAAGGCGGTTCCGAGTCACAGATAATTGTTTCCTCTCCTTCGGGAGATCCTGCATAG
AAATATCTAGGACAATAGTTTCTATACTGTCTGTAACTCTGATAATCTCTAAAGTCACTAACTGATACCATGAAATTGAG
AAGATCAAACGCTGAAGTAATCAATTTTTCTGCCTCGTTTTTACTACAACTAGTTTTCATCAATGTAGTGACGATGTATT
GTTTAGTTACTCTTGGTCTAATACTGATGATAGAGATATTATTGCTTCCCATAATGGATCTTCTAGTAGTCACCTTAAAG
CCCATTGATGCGAATAGCAGATAGATAAAGTCTTGGTATGACTCCTTTCTAATATAGTACGGACTACCTTTGTCACCCAA
CTTTATACCCACATAAGCCATAACAACCTCTTTAATAGCCGTTTCATGAGGTTTATCAGCCATGAGCCTGAGTAGTTGAA
AGAATCGCATGAATCCCGTCTCAGAAAGTCCTATATGCATGATAGATTTATCTTTCCTGGGAAACTCTCGTATAGTTATA
GATGAAATACTCTTCAAAGTTTCTGAAATAAGATTAGTAACAGTCTTACCTCCGACTACTCTGGGTAACAAACATACTCT
AATAGGTGTTTTCTCTGCGGAGATAATATCAGAAAGGATAGAGCAATAAGTAGTATTATTGTGATTATAAAGACCGAATA
CATAACAGGTAGAATTTATAAACATCATGTCCTGAAGGGTTTTAGACTTGTATTCCTCGTAATCTATACCGTCCCAAAAC
ATGGATTTTCAGAAGACTCACAAATTGCACGTTTGGAAGCGCCACGGTTACATTCACTGCAGCATTTTGAGGATCGCGAG
TATGAAGTACGATGTTATTGTTTACTGGTATATCTGGAAAGAAATCTACCAGTCTAGGAATAAGAGATTGATATCGCATA
GAAATAGTAAATCGAAGATATATCAACGTAGTGAGATCGTGTATTAAGTCTCGGGGTGCTGAGTAGATCGTAAAAGCAGG
TTTTTCCGAACTAATGTTAATTGGATGATTAATACGCGCAACAAAAATTATGAAATAACTCTTCGCCAAATGTCTATTCT
ATTGCAGTTAATGATGAAACGAGAATAAATTCAGATGATATAATCTAGCTGGAATAAAGTCCGGTTCTTAATATTGTATT
GTTTATACTCAAGATATTCGTTAAACGAATTAAAATTATTTAATTTAATACATTCCCATATCCAGACAACAATCGTCTGG
ATTAATCTGTTCCTGTCGTCTCATACCGGACGACATATTAATCTTTTTATTAGTGGGCATCTTTTTAGATGGTTTCTTTT
TCCCAGCATTAACTGATTCGATACCTAGAAGATCGTGATTGATTTCTCCGACCATTCCACGAACTTCTAATTGGCCGTCT
CTAACGTAGTAGATGTTCTTATTAACTGTTTCAATATAATCATCGTAACTACTTCTAACGGCTAAATTTTTTATCCGCCA
TTTAGAAGCTAAAAATATTTTTATTTATGCAGAAGATTTAACTAGATTATACAATGAACTAATATGATCCTTTTCTAGAT
TATTTACGAACTTGGTATTTCTTGTTTCTGGAGGAGGAGAATTTAAATTCGGACTTGATTCGGATTTTGTGGGTTCTTGA
TCTTATTATACAGCGTGTATAGGATGGCGACGGTAACTGCTACACAAATACCGATCAACAGAAGAATACCAATCATTTAT
TGACAATAACTTCACTATGATCAAGTATGTAATAATCATCTTTTCACTAAGTAAGTAGTAATAATGATTCAACAATGACA
CGATATATGGACGATAATAATTTAGTTCATGGAAATATCGCTATGATTGGTGTGAATGACTCCGCTAACTCTGTTGGGTG
CACATCTATAAAAAACTCTAGAAATGAGAAAAACAAATAAACAAAGTGGAATATAAACCATATAAAAACAATAGTTTGTA
CTGCAAAAATAATATCTATTTTTGTTTTCGAAGATATGGTAAAATTAAAACAAGCATGTTATAACTAACAGCAGCAACGG
CTCGTTACTGTATTTTCTTGCTCAAATAATACGAATATATCACCCATCCATTTTATACGATGTTTATATACTCTAATCTT
TAATAGATCTATAGATGACGGGTTTACCAATAGGCATAATGATGACCCTACCTGATGAATCTGACAATGTACTGGGCCAT
GTAGAATAAATTATCAACGAATTATCGTCTACGAACATTTATATCATTTGTTTTAATTTTAGGACGTGAATAAATAGATA
TAAAATAGAAAATAACAGATATTACAACCAGTGTTATGGACGCACCCAACCATGTAGGCAGTTTTATTTTATCGTTTACT
ACAGGTTCTCCTGGATGTACGTCACCAACTGCAGACGTAGTTCTAGTACAATTAGACGTAAGTTCCGCTTGGGAATTTTT
TAACGCTAACAAACGTCACAATGTTCTACACTTGTCCTGATAGATAACAGAGTAACAGCTGCCCCCATTCTTAATAATCC
GAACCACGATACATTTGAGTTACTAAGCAATAGGTAATAACTAAGCTAGTAAGAGGCAATAGAAAAGATGAGATAAATAT
CATCAATATAGAGATTAGAGGAGGGCTATATAGAGCCAAGACGAACTATTTTTGAAGATTCCCAAATAATCATTCATTAT
TCCTCCATAATCGTTTTGCATCATACCCCCATCTTTAGGCATAAACGATTGCTGCTGTTCCTCTGTAAATAAATCTTTAT
CAAGCACTCCAGCACCCGCAGAGAAGTCATCAAGCATATTGTAATATCTTAAATAACTCATTTATATATTAAAAAATGTC
ACTATTAAAGGTGAGTCCCGTGTTACAAGATTTTTAGCGTATTATCCTCCGATGATGTGTTATTTTTTAACTGCTACACC
TAGACCAGCTAACCGAATTTATTGTAATAGTATTATTAATATTGCCAAGTTATCCGATCTAAAAAAACTATCTATACAGT
AGATAGTTTTTTGAGCCATATTCCACAGACAATATTAGAAATATGGTAAAACGACTAGATGGACCATCTAATAAATATCA
TATATATACCGAGAAGTTATTATCTGTAGACGAGCCTAGAAACCAACTTATTCTTGATACCCTGGTAGAAGAATTCAAGT
CAGGAACTATTAATAGAATTTTAGTTATGCGAAGTATAGGACGGCTGAGAAGTTCTCGGTTAAGTAAGCAAAGTCCTCTC
GAAATCCTCGTCTTTTTGCGACTCTTCATTCCGGAACGCATATTGGTGCTATCCATTTAGGTAGTAAAAAATAAGTCAGA
ATATGCCCTATAACACGATCGTGCAAAATCCATAGGGATGCCTTGTATCCGCTTAAAAATAAGAATGAAATAACATAGGA
TTAAAAATAAAGTTATCATCTGATTTATTACAGGAGATTTTCAGATTCTGTGGCTATAGAGAAGTATAATTCTTTGGTAG
AATGGGGAACATCTACTTACTGGAAAATAGGCGTACAAAAGTGAGACGTCCATATGATTATTATGATGGGTAAAAAATAA
ACCTAGTATATTTTGGAAGCGTCTTTATTTATTCGAAGACGGTGTGGCAGATAATATTTTATTCCTAGCGTTATAACAAA
ATCAGGAAAAAGATATTAGTAAAAGATGTAGACCATTTAATACGATCCAAGGTTAGAGAACATACATTTGAAGAAAAACA
CATTTTCCTTGAGATAGTTTAAGAAGTTTCTCTAAGGTATTAATTCTGCGGGATATACTAGACGGATTTTATAACGTTAG
TTAATAACATGCGGTTCAAAATAGAAAATTGTAAGGTTTTCAATATTGAACTAATTGTTTAAATAACTTTGCAAAAAGGA
CGAACAGGACAGGCCCGGCAACTTACTAATTATACACCTTATAATAGGTGTAAATATAGAAATTACATAAAAAATGTAAT
AACGTTAGTAACGCCATTATGGATAATCTATTTACCTTTCTACATGAAATAGAAGATAGATATGCCAGAACTATTTTTAA
CTTTCATCTAATAAGTTGTGATGAAATAGGAGATATATATGGTCTTATGAAAGAACGCATTTCCTCAGAGGATATGTTTG
ACAATATAGTATATAATAAAGATATACATCCTGCCATTAAGAAACTAGTTTATTGCGACATCCAACTTACTAAACATATT
ATTAATCAGAATACGTATCCGGTCGCGTGGAAAAAGCTCTCAAACTATAGAAATTATTTTTACTAATAGAACATGTGTGA
AAATATTCAAGGATTCTACTATGCACATTATTCTATCCAAGGACAAGGATGAAAAGGGATGTATAAACATGATTGATAAA
TTATTCTATGTATATTATAATTTATTTCTGTTGTTCGAGGATATCCATGATCTCTGAAAACACTGATTCAGAAATGGATC
AACGACTCGGGTATAAGTTTTTGGTGCCTGATCCTAAAGCCGGAGTTTTTTATAGACCGTTACATTTCCAATATGTATCG
TATTCTAATTTTATATTGCATCTCCCGTGATTAGCGAATTATGATAGAAATTAGCAATGTTAAAGTGACTCCTCCAGATT
ACTCACCTATAATTGCGAGTATTAAAGGTAAGAGTTATGGTGTAAATATCTTTAAAGAGGTAATGACCAAAGAGGGTATA
TCCATCACTAAAATAAGTAGTTATGAGGGAAAAGATTCTCATTTGATAAAAATTCCGCTACTAATAGGATATGGGAATAA
AAATCCACTTGATACAGCCAAGTATTCTATGTAATAATGTCGATGGAGGAAAAGATTACGAGCCAAACTCATTCACTTTC
TCGTTTTCCTCCGTATCCCCTCCTAATGTATTACCGACAAGATATCGCCATTACAAGATATCTCTGGATATATCACAATT
GGAAGCGTCGAATATATCATCGACAAAGACATTTATAACGGTCAATATTGTTTTGCTGTCTCAATATTTATCTAGAGTGA
GTCTAGAAACAGCAGCTAGTACGCAATATACAGAATTAAACGATTAACGAGTTTAAATATGAAATGCTGCATAACTTTTT
ACCTATAGCGATCCTTAAAGGCGAGATGTGATTAACAACGGAGACGGGGGGTTCCGGATCAAAGTACTTCTGTGACCACC
AGTTCGCTACTTAGCAGACGCATCGAGAGGCGACATTACGACGTTTATCGATTTCAGCTGCACCTATAAACAGAATCTCG
GGGTAATCAAGTATTTATAATCGGGTTCTGTTTCAGAATATTCTTTTCTAAGAGACGCGACCGTCTAAAATATAATAACA
GAAAAAGTTCCTATTAAAAATTAGTGATCCATTTATTATAAAAAATTTTTATTCAAAACTTAACTACAATCTTTTATTTC
TAACAGTCAGGCACTCGACTGAATATTAGCACATTCATTGTCTATTATTAACGTATTTCTAAACCCAAAATGTATGTGTT
GAACATCGGTTTATCTTCTGTCACCTTAACAATTCCTTTTTATTAAACTCCCATTTCTATTGTTTGTTCTAATATAAACG
AGTATAGCATCATTGCTAAATTTTTCAATAGTATCGAAAACAGAATCTATATTTCGTGATATACATGTGACCCGTTTACG
TTAAACCTTCATTCCGTCGATTTTGAATATACTTTTAATTGAACAAAAGAGTTAAGTTACTCATATGGATGCCGTCCAGT
CTGTACATCAATCTTTTTAGCCAGAGATATCATAGCTACCATGAACGACATTCGCTGCGTCAGTATTTTGTATCCTTAAA
TAATAATCAAAATCGTATAAAGTTATATAATTATCGTGTTCAGATTGTGATCTTTTCAAATAGACTAAAAACCCCATTTC
TCTAGTAAGTATCTTATGTATATGTTTGTAAAATATCTTCATGGTGGGAATATGTTTATAGACGTGTATTGCATATCGAT
ATCTTTATTATTAGATAAATTTATCAATAAATGTGAGAAGTTTGCCTCGTTAAGGTCTTCCATTTAAATATTATATAAAT
ATTTGTTTTTAACATGACATCTATTTTAAATACACTTAGGTTTTTAGAAAAAACATCATTTTATAATTGTAACGATTCAA
TAACTAAAGAAAAGATTAAGATTAAACATAAGGGAATGTTATTTGTATTTTATAAGCCAAAGCATTCTACCGTTGTTAAA
TACTTGTCTGGAGGAGGTATATATCATGATGATTTGGTTGTATTGGGGAAGGTAACAATTAATGATCTAAAGATGATGCT
ATTTTACATGGATTTATCATATCATGGAGTGACAAGTAGTGGAGCAATTTACAAATTGGGATCGTCTATCGATAGACTTT
ATAGGACTATTGTTACAAAAGTTAATAACAATTATAACAATTATAACAATTATAATTGTTATAATAATTATAATTGTTAT
AATTATGATGATACATTTTTTGACGATGATGATTGATCACTATTACACAATTTTGTTTTTGTACTTTCTAATATAGTGTT
TAGGTTCTTTTTCATATGAGATAGATCACTCATTTGATAGTTTATCACCTACATCATCAAAAATAAGTAAAAAGGTGCTG
ATTTTTTATGATTTTGTGCGACAGCAATACATTCTTTTAGTTCGTATCAGATTATATTCTAGAGCTTCCTGACTACTAAC
AAAATTAATATGATTTGGCCAAATGTATCCATCATAATCTGGGTTATAAACGGGTGTAAACAAGAATATATGTTTATATT
TTTTAACTAGTGTAGAAAACAGAGATAGTAAATAGATAGTTTTTCCAGATCCAGATCCTCCTGTTAAAACCATTCTAAAC
GGCATTTTTAATAAATTTTCTCTTGAAAATTGTTTTTCTTGAAAACAATTCATAATTATATTTACAGTTACTAAATTAAT
TTGATAATAAATCAAAATATGGAAAACTAAGGTCGTTAGTAGGGCAGTCTCGGCCGCTGAGAGATTGTAAGTTTAAAAAA
GACCAATGATAAATGGTTAGATATTAATAATGATAAAATTAGTAAATTAACAAATTTTAAGCGGTCAAGTTGACTATAAC
AGATAAATCTTGCCGGGGCTGAGAAATGAGTAATTTTTTATCATAAAAGTTGTAAAGTAAATAATAAACAATAAATATTG
AACTAGGAAGCAGAGGATCACTGTAACTCAGGGAAGCACGCTGCTAATAAATAATGATCGTAATGAACAGACTATTTATC
AGAATACTACAGTAGTAATTAATGATACAGAGACTGGATTCTTATAGTGATAATCCGTTTAGGAGAGCACATAGTGACGA
TTATCTTAATAAGCACAAGATCATGAACACGATGATATAGAATCATCGGTTGTATCATTGTCTGATTAGTTTCCTTTTTA
TAAAATTGAAGTAATATTATGATATTCCCTGTATTCGGCATTTCTAAAATTAGCAATTTTATTGCTAATAATGACTGTAG
ATATTATATAGACACTTTGCCGTGCTTCCGTAGAAGTATGGGATCATTACAAAATATTTTCTCTTTTTATGAAACTCTGT
TGATAAAACTAGAAGCAAAAAATCTGATAGGAAGAATAATGATTATATGGAGGAACACGATTATTATAAAATAACAATAG
TTCCTGGTTCCTCTTCCACGTCTACTAGCTCGTGGTATTATACACATGCCTAGTAGATGATCGTTTTTGGTTATCCTTGG
TTAAAATATCATGATTGTCCAATTTCCATCAATTTGTCGGATTATCTCACGGAATAATGATGGTATCATTACATGCTGTA
TATTCTATAGTCTTTGTAGATGTTATAACCACAAAAGTACAGAGGTATATCAACAATATTCTAACTCTTAACATTTTTAT
TTATTTAAAATGATACCTTTGTTATTTATTTTATTCTTATTTTGCTAACGGTATCGAATGGCATAAGTTTGAAACGAGTG
AAGAAATAATTTCTACTTACTAATAGATTATGTGGTAACGGGTGTTATTAATGGGGATGTATATTTTTCAAATAATGAAC
TAAGGATGACAGGAGATGTTTTAGAAAAAATAAATATCACTACCGTTTTGTTGTATAAAAATAACAATTAACAATTATCA
ATTTTTTCTTTAATATTTACTATCTTGGTGGTAAAATAATCTCTTAGTACCATGACTCGTGGTAATAAATAATAAGTACA
TTCTGCGTTGTATTCAATAGAATGCTAATGTCAAGTTTATTCGAATAGATGTCTTATTAAAAACATATATAATAAATAAC
AATGGCTGAATGGCATAAAATTATCGAGGATATCTCAAAAAATAATAAGTTCGAGGATGCCGCCATCGTTGATTACAAGA
CTACAAAGAATGTTCTAGCGGCTATTCCTAACAGAACATTTGCAAAGATTAATCCGGGTGAAGTTATTCCCCTCATCACT
AATCATAATAAATATACTAACTCTCTAATGGATGAGAACCTTTTGCAACTGGTAATTAAAATAAAAAGTAATATTCATAT
GTAGTGTCAATTTTAAATGATGATGAAACTGTTATGGGAATTTGTATTTTGATAGGATCTATAATAATGTAGTAAATATA
AAATATATTCCTGAGCATATTCCATATAGATATAATTTTATTAATCGTACGTTCTCCGTAGATGAACTAGATGATAATGT
CTTTTTTACACATGGTTATTTTTTAAAACACAAATATGGTTGTTCACTTAATCCTAGTTTGATTGTCTCATTATCAGGAA
ACTTAAAATATAATGATATACAATGCTCAGTAAATGTATCGTGTCTCATTAAAAATTTGGCAACGAGTACATCTACTATA
TTAACATCTAAACATAAGACTTATTCTCTATATCGGTCCACGTGTATTGCTATAATAGGATACGATTCTATTATATGGTA
TAAATATATAAATGACAGGTATAATGTCATCTATGATTTTACTGCAATATGTATGCTAATAGCGTCTACATTGATAGTGA
TCATATACGTGTTTAAAAAATAAAAATGAACTCTTAATTATGTTATACTATTAGAAATGGATAAAATCAAAATTACGATT
GTCAAAAATTGGTAATGTTGTTGAAACGATCTATAAAAATAAGTATTAAATACTTTTTATTTACGGTATTTGGGTTCATC
ATCGACTGTACGATACATAATGTTACCGTGTTGCTTACATTGCTCGTAAAAGACTTTCGTCAATTTGTCTCCTTCTCCGT
AAATTCCAGTGGGTCTTAGGCAACAAGTATACAATTTTGCGCCATTCATTTCTGTGCATGGAGTTCATTAAAATCCGGAA
CGTATAGTTTGATAATTGCTCAGGTATCTACAATTATTGGAAAGGCGTTATCTATTTCAAAGATCAGGTTAAATGAAAAG
ACATTTTCTTACAATAACGTTTGATATATTAATAAGCTCAGATAGGAAACACGGCGAGCCCACTTGCATATACGGGTCAT
AATGTCCGCCACATCTATATATAACTTGTCAGGGATCTAACTTTAATATGTTCTCGTCTAAGAGATGAAAATCTTTGGAT
GGTTGCATGTGACTTTTCTCTAAAGGATGATGTTACCCGATCCTCTCTTAAATGACTCCATCTTATCCTTGGACAAGATT
ACTTTCGTGGGGCATTTCATGGAATCTATACCGGCAAACACGATAAAATATCTTAACTTTCCTCAGCGATCCACAGTCAC
TGGAAAGATGATAGATGACTATCTAACTCGTAAAAAAACCTATAATCATATAGAGGAGGTTTACAGCGGCGGCCACTATC
ATAGATCAAGAGATCTATCAGAACGAGTTGATTAATTCATTAGACGATAATGAAATTATCGATTGTATAGTTAACAAGTT
TATGAGCTTTTATAAGGTATGCTGTGATATATATCACGCATCAGGATATAAAGAAAAATCTAAATTAATTAGAGACTTTA
TAACAGATAGAGATGATACCGATACATATTTGATCATTAAGCTATTGCTTCCCGGATTAGACGATAGAATGTATAACATG
AACGATAAACAAATTATAAAATTATATAGTATAATATTTAAACAATCTCAGGAAGATATGCTACAAGATTTAGGATAGGT
GTTAATAGAATAACGAGTTTGCATTCTTTAGTAGAAACATGAAACCAGTACTCTAAATCTAAACGACCACGCCAATAACT
AAATGTTCCGGTCACGATGATAATACGTTAAGGGTTTTGCAAGACCAATTAACGATGGTTAAAATTAACAAGGATCCCAA
AAAATTCCAGAGTGGTTGGTAGTTAATAAAATCTATATTCCCAGAGTTTACATCTTCCAAGTCACATACAGCGAATGGAA
TATCGATTAGATTTCCTAGATTTACTAGGATTAGAGAAGATAAAACGTGGAAAGAATCTACTCATCTAAACGATTTAGTA
AACTTGACTAAATCTTAATAGTTACATATAAACTGAAAAATAAAATAACACTATTTTAGTTGGTGGTCGCCATGGATGGT
GTTATCGTATACTGTCTAAATGCGTTAGTAAAACATGGCGGAACGAAAAATATATAAAAAGAATGTATCAAGAATACCTA
TCAAGCACCTACAGGCGCCCGCTTAATTCATATTTGCTCACCATGAACAAAGATATATTAGTATTTCTGGTGATAAATTT
ACGGCGAGGAAAAAGTATATGGACGCCAAATTGTGTAAGGATGGAAAGAAAAAGATTGTTGGACTGGATAATGGTCACTT
GTTACCACATAATTATATAATGTATAAATGCGAACCGTTTAAACATAGATATCCATTGGAAAAAACACAGTACACGAATG
ATTTTCTAAAGTATTTGGAAAGTTTTATAGGTAGTTGATAGAACAAAATACATAATTTTGTAAAAATACTTTTTATACAT
GACACAATTACCAATACTTTTGTTACTAATATATCTCATACTACACTTATATATGTGCATTCTTTATGACATCGACTATA
GATTATGAAGAATACTCCATAGAGTTGATTGTAAACGGAACTATGTCCATAGTTGTATTTTAACACTAATTAGAGACTTA
AGATTTGACTTAAAACTTGATAATTAATAATATAACTCGTTTTTATATGTGGCTATTTCAACGTCTAATGTATTAGTTAA
ATATTAAAATATGCACGGGGATAATTTTTTCTATTTTAGAACGTAGGGTTGTATCTCTTGTTTAGATGGTTGGGAGGTAT
CTTGCCATGGACTAAGATATCTGAAACAAAGAATTCTGCATTAGTAAGTGCCGCAAAACAGAAATATGTTAACAATACTG
CGACTTTGTTAATGACCAGTTTGCAATATGCACCTAGAGTGCACCAACTCTTTGGCGGTCGTCGAGAAATGAATGGTATG
AAGTAAAATTAATACTCTACATGGCATTTTTCACGGTGGGTACGACGAGAACCTTCATGCATTTCCTGGAATATGAATGA
TGAGTAATGTAGCACTACTGCCTATTGCACTCTATTGTCACATATCGCCACAAAAACTACTATGCTCTAAGTGTTGGGTC
CTTGGTCACACGCTTTGGGGCTGTGTCATGGGAGCATGTCTTCAAATGGACTCCATGGAAGCTCTAGAGTATCTTAGTTC
ATAAAAGCCTCGGGTGTATAAACCTGGTGATGAGACTACCTCGACATATGTGTGCGCGGGAATAACTAANNNNNNNNNNN
NNNNNNNNNNNNNNNNNNNNNNNNNNNNNNNNNNNNNNNNNNNNNNNNNNNNNNNNNNNNNNNNNNNNNNNNNNNNNNNN
NNNNNNNNNNNNNNNNNNNNNNNNNNNNNNNNNNNNNNNNNNNNNNNNNNNNNNNNNNNNNNNNNNNNNNNNNNNNNNNN
NNNNNNNNNNNNNNNNNNNNNNNNNNNNNNNNNNNNNNNNNNNNNNNNNNNNNNNNNNNNNNNNNNNNNNNNNNNNNNNN
NNNNNNNNNNNNNNNNNNNNNNNNNNNNNNNNNNNNNNNNNNNNNNNNNNNNNNNNNNNNNNNNNNNNNNNNNNNNNNNN
NNNNNNNNNNNNNNNNNNNNNNNNNNNNNNNNNNNNNNNNNNNNGCTTGAAAATGGACGTAGAACAAGACATTTTTTGTC
TTATATATTGGATACAGTTAATATCTATATAAGTATTTTAATAAATCATAGATTTTATATAGATGCCGAAGACAGTTACG
GTTGTACATTATTACATAGATGTATATATAACTATAAGAAATCAGAATCAGAATCATATAATGAATTAATTAAGATATTG
TTAAATAATGGATCAGATGTAGATAAAAAGATACGTACGATCCTATTATGTAAACAGTATCGACAACGCGGAATTGTTTG
AGATAGTGAGATTTGTGCATATAGTTCGTCATTATCTGCGTAGGTAACCCGCTAGTAAATATAAAATCTAAGTAGGATAA
AAACACTACATCATTGTTTCCTTTTAGTGCTCGACAGTGTATACTATTTTTAACACTCATAAATAAAAATGAAAACGATT
TCCGTTGTTACGTTGTTATGCGTACTACCTGCTGTTGTTTATTCAACATGTACTGTACCCACTATGAATAACGCTAAATT
AACGTCTACCGAAACATCGTTTAATGATAAACAGAAAGTTACGTTTACATGTGATTCAGGATATCATTCTTTGGATCCAA
ATGCTGTCTGCGAAACAGATAAATGGAAATACGAAAATCCATGCAAGAAAATGTGCACAGTTTCTGATTATGTCTCTGAA
CTATATGATAAGCCATTATACGAAGTGAATTCCACCATGACACTAAGTTGCAACGGTGAAACAAAATATTTTCGTTGTGA
AGAAAAAATGGCTTGCTGAATGCGGAATGTCAACCTCTTAAGGGTCAACCAGTTAAAGAAAAATACTCATTTGGGGAATA
TATGACTATCAACTGTGATGTTGGATATGAGGTTATTGGTGTTTCGTATATAAGTTGTACGGCTAATTCTTGGAATGTTA
TTCCATCATGTCAACAAAAATGTGATATACCGTCCCTATCTAATGGATTAATTTCCGGATCTACATTTTCTATCGGTGGC
GTTATACATCTTAGTTGTAAAAGTGGTTTTACACTAACGGGGTCTCCATCATCCACATGTATCGACGGTAAATGGAATCC
CATACTTGGCGGCGAGATTTATTGTGTATGGAAGAAGTAACACCATATTACATAATATATACAGGCTATTTACAAGATGC
ACCGTTATACCGTTCGATGATATAGTACGTACTATGCCAAATGAATCACGTGTTAAACAATGGGTGATGGATACACTTAA
TGGTATAATGATGAATGAATGCTTAAAAATAGCATCAACAATCAAATAATGTATCGTAGCCATACGAAACAGGGTAGCCG
TAATATGTCTGACACCTAAAAGAATGTATATACGTGCGCAATTAGATCTAAAGAAGATGTTCCCAATTTCAAGGACAAAA
TAGCCAGAGTTATCACGAAATTGAAATAAACTGTATATTATACACTGGTTAACGCCCTTGGCCTAACCATTTTCTCTGGA
GAGTTAAACTGGCGTGTACTAGGGTAAGGTTATTCAAGAATACGGCAAAATAATAATAAACATATTGGTGACAGACTACG
TAGACTGTTTATACAAGATTGAAATTATTTTCGCTCTCTCCAGCGTCAATCTCGTCAGTATTAACTCTTTTTGGGAAAAA
TTGGCGATAAGTTTCAAACTGTTGACTTCACTGATTGTCGCACTATAGATGCAATCAATAAGTGTGTAGATATCTTTACT
GAGGGAAAAATCAATCCACTATTGGATGAACCATTGTCTCCTGATACCTGTCTCCTAGCAATTAGTGCCGATAAAGAGTT
TTAACGGGATTAATGATGTAAAAGGTTTTTCAATATAGAACAAAATCTAACAGATACAAATTTTAAGAAATGGTGTAACT
CTCTGGAAGCTACGTTTATCGATGTGCACATTCCTAAGTTTAAGGTAATAGGTTCGTGGGCTAATACTTCCAGAGAGTGG
GGACAACTGTTGACACACTCCTCTCTCGGAATCAGTGTTCATCGACGTTCGTGAGCTGGTAAAAAATATGCCGTGGGATA
ATGTTAAGGATTGTACAGAGATCATCCGTTTCCAACCAGAGCTGGCTGCGACACCATTTCCTTGGGATCATAGAATGAAA
CTATCACTGTAGAAAAATTTCTACATACGACGTTTATAGATGTTAATGAGGAGTATACAGAAGTATCGGCCGTTACAGGA
GTATTCATGACTAACTTTTCGATGGTATATCGTATGAAGGTCTACATAAACCATCCATTCATATACATGATTAAAGATAA
CACCGGACATACACTTTTTATAGGGAAATACTGCTATCCGCAATAAATATAAACAATAGACTTTTATCCACCGAATGTCC
GATATATTACCACAATTATTGACGGGCTTGTTTGTGACCGGCAATCATGAATTTTCAGAAATTATCTCTGGCTATATATC
TTACGGTGACATGTTCGTGGTGTTATGAAACATGTATGAGAAAAACTGCGTTGTATCATGACATTCCTCTATACTATCGA
TACCAGGCCATGGTTGATGATGAGACATCTGACAATAACACATTGCATGGTAATATAGGATTTTTGGAAATAAATAATTG
TTATAATGTTTCTGTGTCAGATGCTAGTTTTAGAATAACATTACCGTGTATCCACCAATATCACTGAATGTTTGAAAACA
TTAATCAATAATGTGTCGTAAGATGTAAAATATGAATGTAACATCTAATTGTGATAAATGCTCAATGAATTTGATGGCAT
CCGGTTTAAGTATATTATAATTGTAAACTAACTACAAATTCTAATACGAAAGCCAACGGGTATTAAGGAGATAGCACGAA
AAGTACAGCGAAGTTCCACTAACTCACTGTGGTCTACAGAGTCCAAATCCTCCTCTCCGTAATCCACTTCCTCAACATGA
TGATTATTATCCTCCACAAGTACACAGACCTCCACCACTTCCTCCTAAACCAGTCCAAAATCCGCCACAACTTCCCCTAG
ACCAGTAGGTCAATTACCTCCTCCTATAGCATCCCTTATGGTTAACCTTTACCTCCCAGAGCGCCTTAGTGGGCCACCCT
TCATCATTTTTCGTGGAATATAATATAGGAATAATTAGCACCAGAATAGCTATGGATATCTCGTTAAGAATATTCTCGAT
AAGAGACATAATGTAGACATAGTTATTATATCCTTCTTAGATAAGTGTTACGCTACTGAAA
>ON676708.1
ATTAATTAGACATTTAACAACTTCCGGACGCACATATGCTCTCGTATCCGACTCTGAATACAGATGAGCGATGATATACA
GATGCAATACGGTACCACAATTTCGTGGTTGATAATCATCATACACGTATCCGTACTCGTCATCCTCATAAAGAACACTG
CATCCATTTTCTATGAACAAATGGCATTTCATATAGCTGAATATATTAAAGTCATTTATGTTGCTATATCCAGTAGCTTC
TAGTAGAGCCATCGCTATATCCTTATTGACTTTAACATGTCTACTATTTGTGTATTCTTCTATTGGGGTAAACTGTCTCC
AATTTTTATGTAATGGATTAGTGCCAATGATGTCAAAAACTTGTACACTTTATAAGTTTTAGATCCTTTATTACTACCAT
CATGTCCATGGATAAAGACACTCCACCGAGTATTAACCTATTAGCATTATATATTATTTGATTATAAAACTTATATTGCT
TATTAGCCCAATCTGTAAATATCGGATTATTAACATATCGTTTCTTTGTAGGTTTATTTAACTTGTACATCACTGTAAGC
ATGTCCGTACCATTTATTTTAATTTGACACATATCAGCAATTTCTTTTTAAATTCTATATAAGATGGATACGTATCACAT
ATGTACTTATAGTCTACTAATATGAAGTACTTAATACATATCACAAATACCAATACATGTAGACCCATATGTTGTTGTTA
TATTAATATCTGCGCCATTGTATCTATTTTGTTTATATCATCGATATACGGCTTACAAATTTCTAGTATCGATAACACTT
CTGATCGTGAATAAATAAGGTAGGGAATAACGGCATAATATTTATTATGTTATCATCATTAACAACTACGTTTCCATTTT
TTAAAATATACTCTACAACTTTAGGATCCCTATTGTCAAATCTTTTAAATAGAATATGCATTAGTTCATTACCGCTATAG
TTACTATCGAATAACACGTCAAATATTTCCCGTTTAATATCGCATTTGTCAACATAATAATAGAGTATGGTACGTTCACG
ATAAGTATAATGACACATCTCGTTTTCGTGCGAAATTAAATAGTTTATCACGTCCAAAGATGTCACATAACCATCTTGTG
ACCTAGTAATAATATAATAATAGAGAACTGTTTTACCCAAAATAAATATAATCAGTACATTGAATGGGTATGATATTGTA
CCCATACTGTATGTTGCTACATGTAGGTATTCCTTTATCCACACGTGTATTATTATTTTTTTGGTAAGTTTATCGGCCTA
TGTTTTACAACTATCATAGAGTATCTTATCGTTAACCATGATTGGTTGTTGATGTTATCACATTTTTTGGTTTCTTTCAT
TTCAGTTATGTATGGATTTAGCACGTTTGGGAAGCATGAGCTCATATGATTTCAGTACTGTAGTGTGACAAAGTACGCTT
TGTACTGTAACTAGTATAAAATTCTATATTCAAATTATCATGCGATGTGTGTACGCTAACGGTATCAATAAACGGAGCAC
AGCATTTAGTCAACAGTAATCCAAAATTTTTTAAAGTATATCTTAACGAAAGAAGTTGTCATCGTTAGTGTGGTAAATCA
TTGTCTACGGTACTAGATCCTCATAAGTGTATATATCTAGGTAATATTTAATTTATCAAATGGTTGATAATATGGATGTT
GTGGCAATTTCCTAATACGGAAATAAGACATAAACACGCAATAAATCTAATTGCGGAGATCTATTTTACGATAGAGTGCT
ATTTTAAGATGTGACAGATCCGTGTCATCAAATATATACTCCATTAAAATGATTATTCCGGCAGCGAACTTGATATTGGA
TACATCACGACCTTTGTTAATATCCACGACAATAGACAGCAATCCCATTGTTCCATAAACAGTGAGTTTATCTTTCTTTG
AAGTGATATTTTGTAGAGATCTTGCTAATTCCGTATAGTATGTCTTAATAATTGTTATTATTTCACTAATTAATATTTAG
TAACGAGTACAGTTGTGTTCAAGATATATAGCGTTTACATATCCACCATAGTAATCAATAGCCATTTGTTCGTATGTCAT
AAATTCTTTAATTCGAAAGTAGTTATCTCGCGCGTTTACTATTATATTTGGCATAAAGAGATAGATAATACTCGACCGAC
ATAATGTTGTGTTGTCCATTATAGTATAAAAATTAATATTTCTATTTCTATATATTTGCAACAATTTACTCTAAAATCGG
ACATACAGTAAGACTACATATCAATTTTACCAATTAGTTAGTGTAATGTTAACAAAAATGTGGGATAATTTAATAGTTTT
TCCTTACACAATTGACATACATGAGTCTGAGTTCCTCGTTTTTGCTAATTATTTCGTCCAATTTATTATTCTTGACATCG
TCAAGATCTTTTGTATAGGAGTAACAGTCCCCCTCGACAATGCGGTCGTTTCTGTAGTGATATCAAACGGATATTGCCCT
CGCTTAATCTATATAGGCCGAATCTATGATATTGTTGATAATACGACGGTTTAATACACACAGTACTATCGACGAAACTT
TGATACGTTAGATCTGTGTACGTATATTTAGATGTTTTCATCTTAGCTAATCCGGATATTAATTCTGTAAATGCTGGACC
CAGATCTCTTTTTCTCAAATTCATGGATGCAGACAATAGCGACATAAACATAGAAAACGATAGATTTTTATGTTTGGTAT
AAAAATTATTGATGTCTACACATCCTTTATAATCAACTCTAATCACTTTAACTTTTACAGTTTTCCCTACAAGTTTATCT
TTCCTAAGTGAGGATAAACCCGGGTTGTTTTCTTTTTTAATGTATCGCTTTTTTGCATGGTTTACCCTAGAATACGGAAT
GGGAGGATCAGCATCTGGTACAATAAATCTCAGCTTGACCTGAGATAGTCGCAGTAGTCCGTCAATTTACTATTATTTCT
TAGATCTGGGAAAGTCTATTCGCTACCATAGGAATATGTGCTAAAATCACTGAACATTGGGGATACAAAAAGATTTCAGA
ATCTAAATTCCAATCATTGGGAAACATTACAGATCTGATGACCGACGATAATATAAACATCTTGAGCCCGGACTCATGTC
ACTATTATAATCATATCTTCGATATTATTATACATAAACATCGACAACATACTATTGTCTATTATCTAAGTCCTGTTGAT
CCAAACCCTTGATCTCCACTGCGTACCGGCTTTGGTAGACCTCCTACTACGTATAATTTAAAACTGCGTCATGTTCAGTA
TATGACCTGTGTGTGCAAAAGTATGGAGATAACTTTTCACCTCCTATAGCTTCAATAATTGTTTTGAATTTCTTAGTCGA
ATGCTAATATATTCTTTATTGCCCGTATGTGGAGTCCTATGTACTTGGATCTTTTGTATATCGCTATCGCCGCAATCACT
ACAATAATTACAAGTATTATTGATAGCATTGTTATTACTACTATCATAATTAAATTATCGACATTCATGGGTGTTGAATA
ATCGTTATCATCATTTTGTAATTGTGACGTCGCACCAATCATCTGTAGAGGTGATGATATATTAACGCGTTTTATGAATG
ATATTATCGTCTACGTCGTATTTGATACATCCGCATTCAGCCAACAAATATAAAATTACAAAAACTCTAACGACGTTTGT
ACACATCTTGATGCGGTTTAATAAATGTTTTGATTTCAATTTATTGTAAAAAAGATTCGGTTTTATACTGTTCGATATTC
TCATTGCTTATATTCTCATCTATCATCTCCACACAGTCAAATCCATGGTTAATAAAGTCAATTATCTTATTTTTAACAAA
CGTAAGTATTTTACTCATTTTTTATAAAAACTTTTAGAAATATACAGACTCTATCGTGTGTCTATATCTTCTTTTTATAT
CCAATGTATTTATGTCTGATTGAATATCACACTAATTCATTTTCAATTTACTGATTAGTAATGACAATTAAAATAAAAAT
ATTCTTCATAACCGGTAAGAAAGTAAAAAGTTCACATTGAAACTATGTCAGTAGTTATACATCATGAGTGATATCGTTCT
TGTATCTTCTTGAATTAAATTTTTTATTAAGTATAAAAACGTTCCGTATCTGTATTTAAGAGCCAGATTTCGTCTAATAG
AACAAATAGCTACAGTAAAAATAACTAGAATGAACTCTTCCTCAGCGATAGCTCTTCTATCCTTTTCCGAAAGTAATGAA
ATCACTTCAATAAATGATTCAACCATGAGTGTGAAACTAAGTCGAGAATTACTCATGCATTTGTTAGTTATTCGGCTCAT
AGCATCTATCTATAAAAAGATTATACAAAGTTTTAAACTCTTTAGTTTCTGCCATTTATCCAGTCTGAGAAAATGTCAAT
AAATTTTTCCAAGAAACTAATTGGGTGAAGAATGGAAACCTTTAATCTATATTTAGTACACATGATGAATTCTTCTAATG
CTGTACTAAATTCGATATCTTTTTCGATTTCTGGATATGTTTTTAATAAAGTATGAACAAAGAAATGGAAATCGTAATAC
CAGTTATGTTCAACTTTGAAATTGTTTTTTATTTTCTTGTTAATGATTCCAGCCACTTGGGAAAAGTCAAAGTCGTTTAA
TGCCGATTTAATACGTTCATTAAAAACAAACTTTTTATTCTTTAGATGAATTATTATTGGTTCATTGGAATCAAAAAGTA
AGATATTATCGGGTTTAAGATCTGCATGTAAAAAGTTGTCACAACAGGGTAGTTCGTAGATTTTAATGTATAACAGAGAC
ATCTGTAAAAAGATAAACTTTATTTCAAATTATCCTAATTTGATAGCTAACTCGGTATCTACTTTATCTGCCGAATACAG
TGCTAGGGGAAAAATTATAATATTTCCTCTTTCGTATTCGTAATTAGTTCTCTTTTCATGTTCGAAAAAGTGAAACATGC
GGTTAAAATAGTTTATAACATTAAAAATAACCAGTCTCATTAAATAGTTTGTATCAATAATAGCAACATATGAAGAACCC
GCTTATACAGAGTATGTAAAAATGTTAATTTATAGTTTAATCCCATGGCCCACGCACACACGATTAATCGAGCGTAATTT
GGCACAAATATAATTTAACAATCTAACTGACGGAGCCCAATTTTGGTGTAAATCTAATTGGGACATTATGTTGTTAAAAT
ATAAACAGTCTCCTAAGTAGGCTATATGTCGCATATTGATATCTGGGAATTATAGTAAGCCAATTCGGGACTGACGATAG
TATCTCCTTGACAGATATTGGACCGAACTACGGAAGTACCTGGAATGTAAAGCCCTGAAACCCCCTCATTTTTTAAGCAG
ATTGTTGCCGTAAATCCTGCACTATGCCCAAGATAGAGAGCTCCCAGCTACTTACTTCCATGGTGGATACGAAGATGCTA
TCCATCAGAATGTTTCCCTGATTAGTATTTTCTATATAGCTATTCTTCTTTAAACGATTTCTTGGAGTAGGACGTCTAGC
CAGTATGGAAGAGGATTTTCTAGATACTCTCTTCAACATCTTTGATCTCAATGGAATGCAAAACCCCATGGTGTAACAAC
CAACGATAAAAATAATATTGTTTTTTCACTTTTTATAATTTTACCATCTGACTCATGGATTCATTAATATCTTTACAAGA
GCTACTAACGTATAATTCTTTATAACTAAACTGAGATATATACACCGGATCTATGGTTTCCATAATTGAGTAAATGAATG
CTCGGCAATAACTAATGGCAAATGTATAGAACAACGAAATTATACTAGAGTTGTTAAAGTTAATATTCTTCCTCCGGTTA
ATACGGATCCTTAGCGTATTTCTGTAACCGCAAGAAAATTTATACACATCGCCTTTGATCGTTTTTGACGACCTTCTTCA
TTTCGTGCCAAAATATACAGTCTTAAATAAGATGTAACGTCTCTATTTTCTATTTTTAATTTTTTTAAATTTTTAACGAT
TTACTGTGGCTAGATACCATACGCCTACTCGATACCTCCTTGGTATCTAGTTTATTTTAGCACATGTATAATATAAAAAC
ATTATTCTATTTCGAATTTAGGCTTCCAAAAATTTTTCATCCGTAAACCGATAATAATATATATAGACTTGTTAATAGTC
GGAATAAATATATTAATGCTTAAACTATCATCATCTCCACGATTAGAGATATTCTTTTTGCTGTTTCGAAACTTTACGAT
GGTATGTATCTATCTATTTTAACAAAGCATCGATTTGCTAATATACAATTATCCTTTTGATTAATTGTTATTTTATTCAT
ATTCTTAAAAGGTTTCATATTTATCAATTCTTCTACATTAAAAATTTCCATTTTTAATTTATCTAGCCCCGCAATACTCC
TCATTACGTTTCATTTTTTGTCTAGAATACCCATTTTGTCATATCCAATTGAGTGTCTATTATAAACTCACCGATAATTT
TTTTATTGCATGTTTTCATATTCATTAGGATTATCAAATTTAGTCCTATTACGCACAACTAATTTGTATATGTAAAAATA
TAGTAGAATTTCATTTTGTTTTCCCGAGAATGTCTGTTTTTATCTTTATAGTATCTCTATTCATCACTGTATTCTCCAGA
CAAGCTAGATATACAGAATTTGTAACACTCTCGAAATCACACGATGTGTCGGCGTTAAGATCTAATATATCACTCGATAA
CACATTTTCATCTAGATACACTAGATGGTCAAAGACTATACCATGTGTATATCTAACGTATTCTAGCATAGTTGCCATAC
GTACATTAAACTTTTCAGGATCTTTGGATAGATCTTCCAATCTATCTATTTGAGAAAACATTTTTATCATGTTCAATAGT
TGAAACGTCGGATCCACTATATAGATATTATCTATAAAGATTTTAGGAACTATGTTCATGGTATCCTGGCGAATATTAAA
ACTATCAATGATATGATTATCGTTTTCATCTTTTATCACCATATAGTTTCTAAGATATGGGATTTACTTAATATAATATT
ATTTCCGTAATAAATTTTATTAGAAATGCCAAATCTATAAGAAAAGTCCTAGAATTAGTCTGAAGAATATCTATATCACC
GTACCGTATATTTGGATTAATTAGATATAGAGAATATGATCCGTAACATATACAACTTTTATTATGACGTCTAAGATATT
CTTCCATCAACTTATTAACATTTTTGACTAGGAAGATACATTATGACGTCCCATTACTTTTGCCTTGTCTATTACAGCGA
CGTTCATAGAATTTAGCATATCTCTTGCCAATTCTTCCATTGATGTTACATTATAAGAAATTTTAGATGAAATTACATTT
GGAGCTTTAATAGTAAGAACTCCTAATATATCCGAACATCGAAAAAACTTTTTTTATTCTTTTTTACTAACGATACGAAT
ATGTCTTTGTTAAAAACAGTTATTTTCTGAATATTTCTAGCTTGTAATTTTAACATATGATATTCGTTCACACTAGGTAC
TCTGCCTAAATAGGTTTCTATAATCTTTAATGTAATATTAGGAAGAGTATTCTGATCAGGATTCCTATTCATTTTGAGGA
TTTAAAACTCTGATTATTGTCTAATATGGTCTCAACACAAACTTTTTCACAGAGTGATAGAGTTTTTGATAACTCGTTTT
TCTTAAGAAATATAAAACTACTGTCTCCAGAGCTCGCTCTATCTTTTATTTTATCTAATTCGATACAAACTCCTGATACT
GGTTCAGAAAGTAATTCATTAATTTTCAGTCCTTTATAGAAGATATTTAATATAGATAATACAAAATCTTCAGTTCTTGA
TATCGATCTGATTGATCCTAGAACTAGATATATTAATAACGTGCTCATTAGGCAGTTTATGGCAGCTTGATAATTAGATA
TAGTATATTCCAGTTCATATTTATTAGATACCGCATTGCCCAGATTTTGATATTCTATGAATTCCTCTGAAAATAAATCC
AAAATAACTAGACATTCTATTTTTGTGGATTAGTGTACTCTCTTCCCTCTATCATGTTCACTACTGGTGTCCACAATGAT
AAATATCTAGAGGGAATATAATATAGTCCATATGATGCCAATCTAGCAATGTCGAATAACTGTAATTTTATTCTTCGCTC
TTCATTATGAATTGAATCTTGAGGTATAAACCTAACACAAATTATATCATTAGACTTTTCGTATGTAATGTCTTTCATGT
TATAAGTTTTTAATCCTGGAATAGAATCTATTTTAATGAGGCTTTTAAACGCAGCGTTCTCCAACGAGTCAAAGCATAAT
ACTCTGTTGGTTTTCTTATATTCAATATTACGATTTTCTTCTTTGAATGGAATAGGTTTTTGAATTAGTTTATAATTACA
ACATAATAGATAAGGAAGTGTGTAAATAGTACGCGGAAAAAACATAATAGCTCCCCTGTTTTCATCCATGGTTTTAAGTA
AATGATCACTGGCTTGTATATAAGAGATGTAACGGGAACAGGGTTTGTTGATTCGCAAACTATTCTAATACATAATTCTT
CTGTTAATACGTCTTGCACGTAATCTATTATAGATGCCAAGATATCTATATAATTATTTTGTAAGATGATGTTAACAATG
TGATCTATATAAGTAGTGTAATAATTCATGTATTTCGATATATGTTCCAACTCTGTCTTTGTGATGTCTAGTTTCGTAAT
ATCTATAGCGTCCTCAAAAAATATATTCGCATATATTCCCAAGTCTTCAGTTCTATCTTCTAAAAATCTTCAACGTATGG
AATATAATAATCTATTTTACCTCTTCTGATGTCATTAATGATATAGTTTTTGACACTTTTCTACTCTAATAAATCATCTA
TTATACCAGAATTAATGGGAACTATTCCGTATCTATCTAATTTAAGAAAGTCAGATTTTGGTTCATTACCACGCTTTCCT
TGTTGATAAAGGATAAAGCTACTAAAATTTGTATTTTTTAATCTATCTCAATAAAAAATTAATGTATGATCACCTAGAGC
TGGGTGACCACTTGTTTACTGTCTATCTTATACATTTTCCATTTATAACACTTATGTATTAACTTTGTTTATTTATATTT
TTTCATTATTATGTTGATTTATTGCGCTTTTATGTTAAATTAATAATGGAATAGTATAAATAGTTATTAGTGATAGGATA
GTAAACATAATTATTAGAATAGTGTAGTATCATAGATAACTCTCTTCTATAAAAAATGGATTTTATTCGTAGAAAGTATC
TTATATACACAGTAGAAAATAATATAGATTTTTTAAAGGATGCTTCATGGGTCATAATTTGAGTGATGCATTCGACTCAA
CATAAATAATTCTAGAGGAGACGATCTACTATCAAATTCGGATCGTAAATCTGTTTCTAAAGAACGGAGAATATCTATAC
ATACCTGATTAGAATTCATCCGTCCTTCAGACAACATCTCAGACAGTCTGGTCTTGTATGTCTTAATCATATTCTTATGA
AACTTGGAAACATCTCTTCTAGTTTCACTAGTACCTTTATTAATTCTCTCAGGTACAGATTTTGAATTCGACGATGCCGA
GTATTTCATCGTTGTATATTTCTTCTTCGATTGCATAATCAAATTCTTATATACCGCCTCAAACTCTATTTTAAAATTAT
TAAACAATACTCTAATCCTAGGTCCCTATCGTCCATATAAAATGGATTACTTAATGTATTGGCAAACCGTAACATACCGT
TGGATAACTCTGCTCCATTTAGTACCGATTCTAGATACAATATCATTCTACGTCCTATGGATGTGCAACTCTTAGCCGAA
GCGTATGAGTATAGAGCACTATTTCTAAATCCCATCAGACCATATACTGAGTTGGCTACTATCTTGTAGTGGCCTCATCT
TCTGGCTCTCCTGATCTTTCCAAAGATTTCCAAAGATCACACATTAGCTGTATCTTATATCATTAGGTAAAGTAGGACAA
AGGGTCTCTCGCTTTGTTTTTACTCTCTAGCAGTAAATAAGTACGATCTTGGGATATCGAATCTAGGTATTTCTTTAGCG
AAACAGTTACGTGGATCGTCACAATGATAACATCCATTGTTAATCTTTCATCTAGGGTTTCGACATCTGGATTTCAGATA
TAAAAATCTGTTTTCACCGTGAGGCGCAATATTCATGGCACTATGAATTCAACAACACCCTCGTACTAGCAGTAAATTCC
TGTGTCCTGAGAGAATATCCTCTAGAGAATCAGTATCCTTTTTGATGTCTGATGAGATGTTTACCTCTACAAATATCTGT
TCGTCCAATGTTAGAGTATCTATATCAGTTTTGTATTCCAAATTAAACATGGCAACGGATTTAATTTTATATTCCTCTAT
TAAGTCCTCGTCGATAATAACAGAATGTAGATAATCATTTAATCCATCGTACATGGTTGGAAGATGCTCGTTGACAAAAT
CTTTAATTGTCTTGATGAAGGTGGGACTATATCTAACATCTTGATTAATAAAATTTATAACATTGTCCATAGGATACTTT
GTAACTAGTTTTATACACATCTCTTCATTGGTAAGTTTAGACAGAATATCGTGAACAGGTGGTATATTATATTCATCAGA
TATACGAAGAATAATGTCCAAATCTATATTGTTTAATATATTATATAGATGTAGTGTAGCTCCTACAGGAATATCTTTAA
CTAAGTCAATGATTTCATCAACAGTTAGATCTATTTTAAAGTTAATCATATAGGCATTGATTTTTAAAAGGTATGTAGCC
TTGACTACATTCTCATTAATTAACCATTCCAAGTCACTGTGTGTAAGAAGATTATATTCTATCATAAGCTTGACTACATT
TGGTCCCGATACCATTAAAGAATTCTTATGATATAAGGAAACAGCTTTTAGGTACTCATCTACTCTACAAGAATTTTGGA
GAGCCTTAACGATATCAGTGACGTTTATTATTTCAGGAGGAAAGAACCTAACATTGAGAATATCTGAATTAATAGCTTCC
AGATACAGTGATTTTGGCAATAGTCCGTGTAATCCATAATCCAGTAACACGAGCTGGTGCTTGCTAGACACCTTTTCAAT
GTTTAATTTTTTGAAATAAGCTTTGATAAAGCCTTCCTCGCAAATTCCGGATACATGAACATGTCGCCAACATGATTAAG
TATTGTTTTTCATTATTTTTATATTTTCTCAACAAGTTCTCAATACCCCAATAGATAATAGAATATCACCCAATGCGTCC
ATGTTGTCTATTTCCAACAGGTCGCTATATCCACCAATAGAAGTTTTCCCAAAAAGATTCTAGGAACAGTTCTACCACCA
GTAATTTGTTCAAAATAGTCACGCAATTCATTTTCGGGTTTAAATTCTTTAATATCTACAATTTCATACGCTCCTCTTTT
GAAACTAAACTTATTTAGAATATCCAGTGCGTTTCTACAAAAAGGACATGTAAACTTGACAAAAATTGTCACTTTGTTAT
TGGCCAACCTTTGTTGTACAAATTCCTCGGCCATTTTTAATATTTAAGTGATACAAAACTATCTCGACTTATTTAACTCT
TTAGTCGAGATATATGGACACAGATAGCTATATGATAACCAACTACAGAAGACAAACGCTATAAAAAACATAATTACGAC
GAGCATATTTATAAATATTTTTATTCAGTATTACTTGATAACATTGTGTATGAGAACATCGATAAGTTCATCGGGAATTA
CATACATACTATCTTTAATAGAACTCTTTTCATCCAGTTGATGGATTCGTTTCTAGATGATATGTATTTCCTGTTGAATT
TCATTGATTGTTCACCAAACAACTTTTAAATACAAATATATCAGTAGAATAAGAACTATAAAAAAATAATAATTCGAATC
AACTTGTCTTCTAGAAGTTGATACAACATAGGAATCTCCTTTCACTTTATCTCATTTGAGAATAAAAATGTTTTTGTTAA
CCACTGCATGATGTACAGATTTCGGAATCGCAAACCACTTGTGGTTTTATTTTATCCTTGTCCAATGTGAATTGAATGGG
AGCGGATGCGGTTAGTACATTCCCGTTTTTAACTTCCTGCAGCCATTTTTATGATCGTCTTTTGTGGAATTTCCCAAATA
GTTTTATAAACTCGTTCTGGAAGGTTTGTATTCTGAATGGATCCACCATCTACCATAATCCTATTCTTGAGCCAGACAAG
GTCTTCCCGATAATCCTGGGTGTACCGTAAACATTCTGTAGGAGAATGATGGTTGGTGTAATAAAAAAATTATTTAATTT
TTCATTAATAGGGATTTGACGTATAGCGTACAAAATTATCGTTCCTGGTATGTTCGAGGCCACCATTTATATCTAAAAAT
TAGATCAAAGAATATGTGATTATCTTTTGCTATATTGTTCGTTCTCCGATAACATGTTAATTTCCAATACCAACGGTTTT
TGATCTCCAAAAAACAAAATAACTAGTATAAAATCTGTATCGAATGGGAAAAACGAAATTATATAATCGGAACATTGAAC
GTATTAATACTTAATTCTTTTTCAGTGGTAAGAACCGATAGGTTATTGACATTGTATGGTTTTAAATATTCTATAACTTG
AGACTTGATATGACGAATTGAAAATTCCGTGTTTACCGCGTAAATTCATATATGCTCTAGATTTTTTATCTCAAGGTTTA
ATTTATCGTTTTGTAGTATTTAATTTTGTAGTTAATTTATCACATATCACATTAATTGACTTTTTGGTCCACTTTTCCAT
ACGTTTATATTCTTTTAATCCTGCGTTATCCGTTTCCGTTATATACAGGGATAGATCTTGCAAGTTAAATAGAATGCTCT
TAAATAATGTCATTTTTTATCCGCTAAAAATTTAAAGAATGTATAAACTTTTTTCAAAGATTTAAAACTTTTAGGTGGAG
TTACTAAATGATTTATCCAATACAGAATGTCTGTGATTCGTGTTAAAACCATCGGAAAAAGAATAGAAATAAAAATTATT
ATAATGGTGGAATTCAGTTGGAATATTGCCTCCGGAGTCATAAAAGGATACTAAACATTTTGATACAAAAATAACAAAAT
CCAAACATTACAAATCTAGAGGTAGAACTTTTAATTTTGTCTTTAAGGGATTTTCCCGTAGTTGAGGTTTAAAGAAATAC
GCGATGCCAGCGGTTGTAGATGACATAATAAATTGGTAAATCCTAGTTCTGGTATTTTACTAATTACTAAATCTGTATAT
CTTTCCATTTATCATGGAAAGAATTTACCAGATATCTTCTTTTTCCAAACTGCGTTAATGTATTCTCTTACAAATATTCA
CAAGATGAATTCAGTAATATGAGTAAAACGGAACGTGATAATTTCTCATTGGCTGTGTTTCCAGTGATAAAACATAGATG
GCATAACGCACACGTTGTAAAACATAAAGGAATATACAAAGTTAGTACAGAAGCACGTGGAAAAAAGTATCCTGGTCTTC
TAGAATTAATAAACAAACAACCAAAAAATATGGAATTGTATTTTCTACCCATAAGTTATCTCTACAAAACTATTTAGTTA
TGGCACTATTTATCCTACCACCATGAAGCTAAATCTATACAGCGAATAGATTCAGAATTTCTACATATATATATTGTACG
CTAATAATTCTTTTGGATATTCTATGGCGTACAAAGGAATATACGTTCGATATTAGTACAGAAACATGGAATAAATTATT
ATCCAATTATTATATGAAGATGATAGAGTTTTATGTACTAAGTCCTATTCTCGCTGAGGAGTTGGATAACTTTGAGAGGA
CGGGAGAATTAACTAGTATTGTACAAGAAGCCATTTTATCTCTAAATTTACAAATTAAGATTTTAACATCTCCTTTTGTA
GACACGACTAAACATTTTGCAGAAAAAGTTTATTATTATTTAGATAATCGTATACTTCATCAGTGTAGATAGTAAATGTG
AACAGATAAAAGGTATTCTTGCTCAATAGATTGGTAAATTCCATAGAATATATTAATCCTTTCTTCTTGAGATCCCACAT
CATTTCAACCAAAGACGTTTTATCCAATGATTTACCTCGTACTATACCACATACAAAACTAGATTTTGCAGTGATGTCGT
ACCTGGTATTCCTACCAAACAAAATTTTACTTTTAGTTCTTTTAGAAAATTCTAAGGTAGAATCTCTATTTGTCAATATG
TCATCTATGGAATTACCACTAGCAAAAATGATAGAAATATATATTGATACATCGCAGCTGGTTTTGATCTACTATACTTT
AAAAACGAATCAGATTCCATAATTGCTTGTATATCATCAGCTGAAAAACTATGTTTTACACGTATTCCTTCGGCATTTCT
TTTTAATGATATATCTTGTTTAGACAATGATAAAGTTATCATGTCCATGAGAGACGCGTCTCCGTATCGTATAAATATTT
CATTAGATGTTAGACGCTTCATTAGGGGTATACTTCTATAAGGTTTCTTAATTAGTCCATCATTGGTTGCGTCAAGAACT
ACTATCTGATGTTGTTGGGTATCTCTAGTGTTACACATGGCCTTACTAAAGTTTGGGTAAATAACTATGATATCTCTATT
AATTATAGATGTATATATTTCATTCGTCAAGGATATTAATATCGACTTACTATCGTCATTAATACGTGTAATGTAATCAT
ATAAATCATGCGATAGCCAAGGAAAATTCAAATAGATGTTCATCATATAATCGTCGCTATAATTCATATTAATACTTTGA
CATTGACTAATTTGTAATATAGCCTCGCCACGAAGAAAGCTCTCGTATTCAGTTTCATCGATAAAGGATACCGTTAAATA
TAACTGGTTGCCGATAGTCTCATAGTCTATTAAGTGGTAAGTTTCGTATAAATACAGAATCCCTAAAATATTATCTAATG
TGGGATTAATCCTTACCATAACTGTATAAAATGGAGCCGGAGTCATAACTATTTTACCGTTTGTACTTACTGGAATAGAT
GAAGGAATAATCTCCGGACATGATGGTAAAGACCCAAACCTTATATTAAGATTATCTATCATGTCTATTCTCCCACCGTT
ATATAAATCGCCTCCGCTTTTAAAATCACTTTAATAACGTTCGTATATCGTTATCGTCGTATAAATTAAAGGTGTGTTTT
TTGCCATTAAGAGACATTATAATTTTACCTTATTATAAAATAATAAGAAATACATACGAATAACAAAAATAAAATAAGAT
ATAATAAAGATGCCTTGAGATCAATTTTGTTCAACTTGTCCAAATTCTACTTACAGAAGATGAGGAATCGTTGGAGATAG
TATCTTCCTTATGTAGAGGATTTGAAATATCTTACGATGACTTAATATCGTACTTTCCAGATAGGAAATACCATAAATAT
ATTTCTAAGGTATTTGAACATGTAGATTTATCGGAGGAATTAAGTATGGAATTCCATGATACAACTCTGAGAGATTTAGT
ATATCTTAGATTGTACAAGTATTCCAAGTATATACGGCCGTGTTATAAATTAGAGATAATCTAAAAGGTATAGTTGTTAT
AAAGGACAGAAATATATTGATGACTTGATAGAATATTGAGTTGTGAAATGTTGATGCATTTATACAAATTGGAATATTTG
TGGATACAATGAGTTTTGCAAGTACTAAGTAAGACGTTAGAGACAAGAGACGTAAATATTCTAAATTACAATACAGGCAA
TTAAAAATTATTATAGAAAGACTAAGCCAGTATATCTTAAGGATAATTTACTACTGAGTATAAATAATTCATTTTACTTT
AACGATAGTCTGTTAATAACCAATACTAAAAGTGATATATATTCATGAAGGTGAGGAACCTTGATAGATAACATCTTTGG
CAAATTGATTACCTTAAAGGGTGAGTTAATATGCATAACTACTCCTCCGTTGTTTTTCCCTCGTTCTTTTTCTTAACGTT
GTTTGCCATCACTCCACCCTGTTTATCGTTGATATTGGCCGGAAAGTTTCTATTGGCAATTGTAGATATAACTTCTGGTA
AATATTTTTCTACCTTTTCAATCTCTTCTATTTTCAAGCCGGCTTACTGAAACTCTTCCCACTGATTCCTTTTTCGATGC
CGTTGTGTCGAACATGATGAGCGATCGTCATAACACACTTTTGGCGGTAGTCCGGAGGACTAACCGACGAGTCACGCCCC
GTTTGTAGATTTTAGTTTGATATACTATTATTTGTTATAGTAATTTATATTTTTACGGTACGTCTAGTAAGTAGAAATTA
TCAAATATTGTTGGTGTTGGTGGCGCTAGTCATCACATTAACTATTTTTTATTACTTTATACTATAATACTGACAGAACT
CTAGTGATATGTGATTTTTTATCAACCACTCAAAAGTAATTGGAGTGTTCATATCCTCTACGGGCTATTGTCTCATGACC
GTGTATGAAATTTAAGTAACACGACTGTGGTAGATTTGTTCTATAGAGCCGGTTGCCGCAAATAGATAGAACTACCAATA
TGTCTGTACAAATGTTAAACATTAAGATGGAATATAAAATAACTACAGTTTGAAAAATAACAGTATGTCCAACCGCCTTT
CTGGATCCTATGTATTTATTATCTTGTCTCGGTGGCTGATTAGGCTGTGGTCTATCGTTGTTATACATAAGGGTGATCAG
ATACAAATTGATAAATTAAAGTGTTACATCGACTCATAATATTATATTTTTTATCTAAAAACTAAAAATAAACATTGATT
AAATTTTAATATAATACTTAAAAATGGATGTTGTGTCGTTAGATAAACCGTCTCGATCATTTCTATAATTTAGGAGTGAT
TATCAAATGGATGCTAATTGACGGCCGCCATCATGATCCTATTCTAAATGGATTGCGTGATGTGACTCTAGTGACTCGGT
TTGTTGATGAGGAATATCTACGATCCATCAAAAACAACTACATCCTTCCCGATTTACTAAGTAATTATGCTCTACAAAAT
GTCATGATTAGTACGCTAGTCTTAAATGGAGATGCCCGTTTCCAGATCACACATCACATGAAAAAAGATGTATTACCTTA
ATAAGATAGTCCGCAACAAAGTAGTTATTAACTTTGATTATCCTAATCAGGAATATGACTATTTTCACATGTACTTTATG
TTGAGGACCGTATACTGCAATAAAACATTTCCTACTACTAAAGCAAAGATACTATTTCTACAACAATCTATATTTCGTTT
CTTAAATATTCCAACGACATCAACTGAAAAAGTTAGTCATGAACCAATACAACGTAAAATATCTCCTAATAAATAGAAAC
GTACTACTGAGATATACTACCGATATAGAGTATAATGATTTAGTTATTATCTATGAAAACTGTGTTTCAGGTATTTAACG
AATCATCCATAAATTATACTCCGGTTGATGATGATTATGGAGAACCAATCATTATAACATCGTATCTTCAAAAAGGTCAT
AACAAGTTTCCTGTAAATTTTCTATACATAGATGTGGTAATATCTGACTTATTTCCTAGCTTTGTTAGACTAGATACTAC
AGAAACTAATATAGTTAATAGTGTACTACAAACAGGCGATGGTAAAAAGACTCTTCGTCTTCCTAAAATGTTAGAGACGG
AAATAGTTGTCGATAGCCGAATTATAATAATCAATAATATATCTTATATCTGTTTAGAAAAATGCTAATAAATCGGAAGC
CATTTGATATCTATAATAGGGTATCTAATTTCCTGATTCAGATAGCGTACGGCTATATTCTCGGTAGCTACTCGTTTGGA
ATCACAGACATTATTTACATCTAATTTACTATCTGTAATGGAAACGTTTCCCAATGAAATGGTACAATCAGATACATTAC
ATCTTGATATATTTTTTTAAAGAGGCTGGTAACAACGCATCGCTTCGTTTACATGGCTCGTACCAACAATAATAGGGTAA
TCTAAAGGGCATATAATCATGAATGCTGATGAACAGGTTATCCAAAGCGGTAATAGAATACGATGATATTAAAATTATTT
CTAATAACACTACCAGTATCAATTTATCATATATCACATCCGGCAAAAATAATATGATTAGAAGTTATATCGTCGCTCGG
CGAAAGATCAGACCGCTAGATCCGTAATTGGTCCCAGTACATCTATCACCGTTAATGAGGTAGGAATGCCCACATATATT
ACAAAAAATAAAATACATTTATTGCCTGGTGATTGGGTAGAAGTAGCTGTTCAAGAATATACAAGTATTATTTTTGGAAG
ACAACCGTCTCTACATAGATACAACGTCTCAGATACTATCAAAATATCTCCCGGACTCGCAATGTAATCTAATGCAACCA
AGGGCCACTCGAGTATTGGGTAGAGTCTTACCTTACTATCTTCCAGACTCTAAGGATCCAGAAGGAAGAGGTTATATTCT
TAATTCTTTAACAAAAGGATTAACGGGTTCTCAATATTACTTTTTGATGCTGGTTGCAAGATCTCAATCTACTGATATTG
TCTGTGAAACATCACGTACCGGAACACTGGCTAGAAAAATCATTAAAAAGATGGAGGATATGGTGGTCGACGGATACGGA
CAAGTAGTTATAGGTAATACGCTCATCAAGTACGCAGCCAATTATACCAAAATTCTAGGCTCAGTATGTAAACCTGTAGA
TCTTATCTATCCAGATGAGTCCATGACTTGGTATTTGGAAATTAGTGCTTTGTGGAATAAAATAAAACAGGGATTCGTTT
ACTCTCAGAAACAGAAACTTGCAAAGAAGACATTGGCGCCGTTTAATTTCCTAGTATTCGTCAAACCCACCACTGAGGAT
AATGCTATTAAGGTTAAGGATCTGTACGATATGATTCATAACGTCATTGATGATGTGAGAGAGAAATACTTCTTTACGGT
ATCTAATATAGATTTTATGGAGTATATATTCTTGACGCATCTTAATCCTTCTAGAATTAGAATTACAAAAGAAACGGCTA
TTACTATCTTTGAAAAGTTCTATGAAAAACTCAATTATACTCTAGGTGGTGGAACTCCTATTGGAATTATTTCTGCACAG
GTATTGTCTGAGAAGTTTACACAACAAGCCCTGTCCAGTTTTCACACTACTGAAAAGAGTGGTGCTGTAAAACAAAAACT
TGGTTTCAACGAGTTTAATAACTTGACTAATTTGAGTAAGAATAAGACCGAAATTATCACTCTGGTATCCGATGATATCT
CTAAACTTCAATCTGTTAAGATTAATTTCGAATTTGTATGTTTGGGAGAATTAAATCCAGACATCACTCTTCGAAAAGAA
ACAGATAGATATGTAGTAGACATAATAGTCAATAGATTATACATCAAGAGAGCAGAAATAACCGAATTAGTCGTCGAATA
TATGATTGAACGATTTATCTCCTTTAGCGTCATTGTAAAGGAATGGGGTATGGAGACATTCATTGAGGACGAGGATAATA
TTAGATTTACTATCTACCTAAATTTCGTTGAACCGGAGGAATTGAATCTTAGTAAGTTTATGACACAGAATAAAGCTCAA
TAAGATGACTGTAGAACTCATGAATCTAAAAGAATTGGGTTCTTTCGATTTGGAGAACGTCAACGTGTATCCTGGAGTAT
GGAATACATACGATATCTTCGGTATTGAGGCCGCTCGTGGATACTTGTGCGAAGCCATGTTAAACACCTATGGAGAAGGT
TTCGATTATCTGTACCAGCCTTGTGATCTTCTCGCTAGTTTACTATGTGCTACGAGCTAGATTAACGATAATAGTAGCTG
CCACTTTTTAGCAAGGTCCCTAATATAGGAACTGGATATTACAAATACTTTATCGACTTGGGTCTTCTCATGAGAATGGA
GCAAAAACTAATTTGCAGACGTAAAAATGCTGCCTCCGCTGTCTTAATAGTATATAATAACATCTTACTCTGGCGGTGGG
GCAAAGATGAATCAAAAAAGTTGGCCTGTATATGTAAATATGGCATGATCTTTGTCTATTACAAGCTCGGTTTTAACTTT
ATTTCCTGTAATAATTTCTCTCATCTGTAGGATATCTATTTTCTTGTCATGTATTGCCTTCAAGACGGGACGAAGACGTT
TCCTCTGTACACATAAATATAAAGCAAAAAGATATAAAATGCGTATTCCAATGCTTCTCTGTTTAATGAATTACTCAATG
AATATTTTATTCTATGTTAGAATAATAATATTTGAGAGTATTGGTAATGTATAAACTCTTTAGCGGTATAATTAGTTTTT
TCTCTCGATTTCTATTTTTAGATGTGATGGAAAAATGACTAAATCTGGAGCCATTGTCTTAACTATAATGGTGCTTGTAT
CGAAAAACTTTAATGCGGATAACGGAAGCTCTTCGCCGCGACTTTCTACGTCGTAATTGGGTTCTAATGCCGATCTCTGA
CTTAACTACGGAGATGGCGTATTTAAGAGTGGATTCTTCTACCGTTTGAAAGAACAGACCTCTCTTAATTTCAGAAGAAA
ACTTTTTCGTCATTACCCAAGTTTGAGATTTCATAATATTGTCAAAAGACATGATAATATTAAAGATAAAGCGCTGACTA
TGAACGAAATAGCTATATGGTTCGCTCAAGAATATAGTCTTGTTAAACGTGGAAACGATAACTGTGCTCTAAATTAAATA
TATACGTTTTTTAAGTCACTATTTTTATAACTAACGATTACATCACCTCTAACATCATCATTTACCAGGATACTGATCTT
CTTTTGTCGTAAATACATGTCTAATGTGTTAAAAAAAGATCATACAAGTTATACGTCATTTCATCTGTAGTATTCTTGTC
ATTGAAGGATAAACTCGTACTAATCTCTTCTTTAACAGTCTGTTCAAATTTATATCCTATATATGAAAAAATAGCAACCA
GTGTTTGATCATCCGCGTCAATATTCTGTTCTATCGTAGTGTATAACAATCTTATATCTTCTTCTGTGATAGTCGATACG
TTATAAAGGTTGATAACGAAAATATTTTTATTTCGTGAAATAAAGTCATTGTAGGATTTTGGACTTATATTCGTGTCTAG
TAGATATGATTTTATTTTTGGAATGATCTCAATTAAAATAGTCTCTTTAGAGTCCATTTAAAGTTACAAACAACTAGGAA
ATTGGTTTATGATGTATAATTTTTTTAGTTTTTATAGATTCTTTATTCTATACTTAAAAAATGAAAATAAATACAAAGTT
TTGTCCCCTACCCGTGCCTAGAGGATGTTCAAGCAGCTGGTATCTCTAGACAATTTACTTCTATGACTAAAGCTATTACA
ACACTATCTGATCTAGTCACCGAGGGAAAATCTAAAGTTGTTCGTAAAAAAGTTAAAACTTGTAAGAAGTAAATGCGTGC
ACTTTTTTATAAAGATGGTAAACTGTTAAAATGCTAAAAGAGATCGTATTTTTGTTAGAGTATATAACGTTATGAAACGA
ATTAATTGTTTTATAAACAAAAATATAAAGAAATCGTCCACAGATTCCAATTATCAGTTGGCGGTTTTTATGTTAATGGA
AACTATGTTTTTATTAGATTTGGTAAAATGAAATATCTTAAGGAGAATGAAACAGTAGGGTTATTAACACTAAAAAATAA
ACACATAGAAATAAGTCCCGATGAAATAGTTATCATCGTATTTCAAAAAGAGCTTATATGGCACGACATAGTGACTAGAA
CTAAGATTCCATTATCTAAGAGATGTAAAAAATGTGCAGTTGGTAGATGCTATAACTTGGAAATAACGAACTGCGGAACG
GGATCTCGCATCTTCCACGTAAAGGAGAAGCCTGAATATCGTTAAAAATAATATCTATTGTTTGGAATATATTAATACAC
ATAATGAAGTGGGTATTAAGTCCGTCAAAACTCAGAAATAGTGCGAGGTTAGCAGACATCCAAGACATTATGCTACAGTC
ATGAATAACTTATAAAAAGAACGATATAGTCAGAGTGTTTAACGAATACGGATTTGTTCTTGTAGATAATGTTGATTTCG
CTACAATTATAGAATATGGAAACTTTTTCTGTAAGCGATATGACCTTAATAGATATATTAATACTTTTGTAGGGTAACAG
AGGTTCTACGTCTTCTAAAAATAAAAGTTTTATAACATCTGGCCTGTTCATAAATAAAAACTTGGCGATTCTATATATAC
TCTTATTATCAAATCTAGCCATTGTCTTATAGATGTGAGCTACTGTAGGTGTACCATTTGATTTTCTTTCTAATACTATA
TATTTCTCTCGAAGAAGTTCTTGCAGATCATCTGGGAATAAAATACTACTGTTGAGTAAATCAGTTATTTTTTATATCGA
TATTGATGGACATTTTTATAGTTAAGGATAATAAGTATCCCAAAGTAGATAACGACGATAACGAAGTATTTTAGCAGTTG
AATTTGTCATTTATGATATTTATACGTTTGATTCGTTCAAGAATAAACGATTGGTATTTGTACAGCAAATGATATGATTT
TTAATCAAGATTCATTTTTAAAATATTTATTAGAACATCTGATTAGAAGCCACTATAGAGTTTCTAAACATATAACAATA
GTTAGATACAAGGATACCGAAGAATTAAATCTAACCGTGCTCTGTGGGTACCGTTCGAATCACCAAATTTTACAAAAAAA
TCAATTAAGGAGATAGCTTCATCTATATCTAGATTAACCGGAGTAATTGATTATAAAGGTTATAACCTTAATATAATAGA
CGGGGTTATACCCTGGAATTATAGAAACAAAAAGTCACGCGATTTACTGGGATAAGATTTCCAAGTTACTGCTACAGCAT
ATAACTAAACACGTTATGTTCTTTATTGTTTGGGTAAAACAGATTTCTCGAATATACGGGCAAAGTTAGAATCCCCGGTA
ACTACCATAGTGGGATATCATCCAGCGGCCAGAGACCACCAATTCGAGAAAGATCGATCATTTGAAATTATCAACGTTTT
ACTGGAATTAGACATGCACTGACGCCAATATTCATTAATTCTATAATAAACTGAGGACCATGGTGGTTGTAGCGAACTAC
CTAGTAAAAAGTGATAATATCGCGTATTCAACCTTCTGGTAGAGAGGCTGCCACTACCGGAAGAGATTCATCAGCCACCA
TTCCTAGAACTAGGTCAATTGATATATTCATAGAGGATATTTCATCTCCGTAAATATATGCCATATATTTATAGAATATA
TCACATATCTAAATGAATACCGGAATCATAGATTTATTTGATAATCATGTTGATACAACTATATTACCTTATTACAATGG
CGCCAATCGTCAAGACTTCGAAGTGCTATTTTTATATGTACTGGAAAAATTCCTTTTCTACTATTGTCTGGATCTCCCAT
TACTAACACACCTAATACGCTGGGTCATATTATAGATTTAATGTCCGAAGAGACGATAGATTTTGAAGATGGTATGTAAG
GCTAAGGTATCGTTAGATATGAATATGTATAACGTGTCAATGGCAGTATTGGGACAACTTAATCTGATGAATAATTTAGA
TACGTTATTTCAGGAACAGGATAAGGAATTGTACCCAAATCTGAAAATAAATAATGGAGTGTTATACGGTGAAGAATTGG
TAACGTTAAACATTAGTTCCAAATTTAAGTACTTTATCAATCGGATACAGACACTCAAGGGAAAAATATATTCCCTCAGT
GAAGAAGACCTTGACTAGTATACTCTATTCTTCAAGAGATGTCTGAAACGTATTCTCTTCCACCACATCCATCAATTGTA
AAAGTTTTATTGGGAGAATTGGTCAGACAATTTTTTTATAATAATTCTCGTATTAAGTATAACGACTCCAAGTTACTTAA
AATGGTTACATCAGTTATAAAAAATAAAGAGACGCTAGGAATTACATAGATTTATCGAATAAAATTTGATAAATCTCTTT
TATACAAATACGAAAACGATATTATTGCTTTCTATTGCATGAGCAGATAGAACCTCTGTGTATGCTTAATGTGGTGTTAA
TCTGTTTGCGCTCTTTTTGATAATAGCTCCACCTGTCCGTTCAATTTATACGGATTTCTACTAGATCGGTAGCAAATTGT
CTAGATAAAATACTGAATCAAATATGTTGCATGCTCTAAAATTAATATCTATTATTGTTTAAGAGAGAATTAAAAGAGGA
AAGTGATGAACATATAACAGTAAAAGAATTCGGAAATGTAATTCTAAAACTTACAACGAGTGATAAATTATTTAATAAAG
TATATATAGGTTATTGCATGGCATGTTTTATTAATCAATCGTTGGAGGATTTATCACATACTAGTATTTACAATGTAGAA
ATTAGAAAGATTAAATCGTTAAATGATTGTATTAACGACGATAAATACGAATATCTGTCTTATATTTATAATATACTAAT
TAATAGTAAATGAGCTTTACAGATCTAGTATAATTAGTCAGATTATTAAGTGATTTGCGAGGATGACTCTCAAATATTTC
TGGTAGAGTATCCGTGTCCGCTATTTTATTAACTACTGATAACAAAATATTAGTATGTAACAGACGAGATAGTTTTCTCT
ATTCTGAAATAATTAGAACTAGAAACATGTATAGAAAGAAACGATTATTTCTGAATTATTCCAATTATTTGAACAAACAG
GAAATTAACGCCCTATTTATCCGGGTGGTATACCCAAAAGGGGTGAGAACGTTCCAGAGTGTTTATCCAGGGAAATCAAA
GAAGAAGTTAATATAGACAATTCTTTTGTATTCATAGACACTCGTTTTTTTATTCATGGTATCATAGAAGATACCATTAT
TAACAAATTTTTTGAGGTAATTTTCTTTGTTGGACGAATATCTCTAACGAGTGATCAAATTATTGATACCTTTAAAAGTA
ATCATGAAATAAAGGATCTAATATTTTTAGATCCAAATTCAGGTAATGGACTCCAATACGAAATTGCAAAATATGCTCTA
GATACTGCAAAACTTAAATGTTACGGTCATAGAGGATGTTATTATGAATCATTAAAAAAATTAACTGAGGATGATTGATT
AGAAAATATAAATTAATTTACCATCGTGTATTTTTATAACGGGATTGTCTGGCATATCATGTAGATAGTTACCGTCTACA
TCGTATACTCTACCATCTACGCCTTTAAATCCTCTATTTATTGATATTAATCTATTAGAGTTGCCTTTGACTTAATTTTA
AAACGTCAGTTTAGCCTTTTGATAAATCTCTTCTTGCTTTTTGACATATTAACGTATCGCATTAATACTGTTTTCTTAGC
GAATGATGCAGACCCTTCCACATCATCAAAAATAGAAAACTCGTTATTAACTATGTACGAACATAGGCCTCCTAGTTTGG
AGACTAGCGTAATATCAGAATTTACAATTGCTACAAAATGTTGATAATCCTTGAGGCGTACTACGTCTGACCCCATCACA
CTCGCGTGATAAAACAGAACCGTTGTTCAGGCGCAACCACAACTTAATTTCTTAAACCTAGGGATATGAGATGATTATTA
GCGAAGCTCCATATTCCAGACTAGGTAATGGGCTTTTACCTAAAGACAAGTTAAGTTCTGGCAATGTTTCATAAAATGGA
AGAAGGACATGTGTCCTTCAAGTTATTATCTTTTATCTTGAGCCTCTATCTCCAAAGCAGTTGCAGCTATGCATTTTCTA
TTTAAAATGGAAAAAGCTAACCCCGCAACGAGAGATCTTTAACAAAATTTGCATCTACATCATCCGTGGATATTTTGATA
TCCAATAGTTCCGAGATAATTTCTCCTCCGCAATACATTTCTCAAATGAATAAGTTTATTAGACACGTGGAAGTTTGACT
TACGATAGTTACATTCAATCTCGTCGTCCAATATTTTATATAAAATGTCGAATGCTTTCTAGCTCCCGGATTGAAAAACA
AAACTGTTTCGCGACCCATTAACGATAACAGGTGAATGAACAGCACTACCCATCACATTAGTTCCCAATGGATCAATGTG
TGTAACTCCAGAACATCTTCCATAGCCTATGTTAGGAGGTCGGTCTCACGATAAACTCTTTACATGGGAAAGGAGTTGAA
ATAGCTCGTTTCTATTTGTCCTGACAATATTTAGTTTATTCATAATATTAAGCATATCCTGAATAGTAAAGTTAGGTGTA
CTCATCATTTCTCAATCTCGTACTCCAATCATGTGTGGATGCTACTTCGTCGATGGAAACCATACAATCCTTTTTGATAG
GCTGTTGAGATTGATCATTTCCTCGTTTAGGTTTGGTACGTTGATTTCTAGCTAGGGTAACGTGCCCCTTGCATCATATA
GCGTCTGTATAGGGTGTCGGTAAAAGTCTATATTCCAATCTTATGAATGAGATTACCAATCAAGTCTCTCATATTCAGCA
GTTTATTGTCGTACTTTATATCGTGTTCATTAACGATATTTTGCAAAATAGTAATGATTCTATCTTTGTCTGTTAATAGG
CATCCAACATCGACATTCGACGTCAATTGTCTATAAAAGAGGGATAAAACTATTGTTTTGTTGGACTAATTCCTGAGGTA
AAGTGGAACGCGATCAAGATGAGTAGCTACGATTCTTTTTACAAAGACTTTATTTTTTAGATCATAGAGAGATTCATTAT
TTGTTCAGATGCGTCGACGCTGTAAAAGACGTCACTATTACCAAAAAAATAACATTATCGTGGCGCCTTATATAGCACTT
TTAACTATCGCATCAAAAGGATGCAAACTTACAGAAACAATGATTGAAGCATTCTTTCCAGAACTATATAATGAACATAG
TAAGAAATTCATTCATATGAAACTATCACGTTTATGATTTTGAACCGTATTACTCTACAGTAGCTCTGGCTATTCGAGAT
GAACATTCATCTGGCATTTTTAATATCCGTCAAGAGAGTTATCTTGTATTCATTATCTGAAATAACATATAGATTTTATC
TAATTAATCTAAAATCTGATCTTATGTATTGATTACAGTGTATGAAAAATTACAACTGGATACAGCCCGGCGCCAACAAT
GCAAAAACAATCTGCGCGCACCTAAAGGCGGTTCCGAGTCACAGATAATTGTTTCCTCTCCTTCGGGAGATCCTGCATAG
AAATATCTAGGACAATAGTTTCTATACTGTCTGTAACTCTGATAATCTCTAAAGTCACTAACTGATACCATGAAATTGAG
AAGATCAAACGCTGAAGTAATCAATTTTTCTGCCTCGTTTTTACTACAACTAGTTTTCATCAATGTAGTGACGATGTATT
GTTTAGTTACTCTTGGTCTAATACTGATGATAGAGATATTATTGCTTCCCATAATGGATCTTCTAGTAGTCACCTTAAAG
CCCATTGATGCGAATAGCAGATAGATAAAGTCTTGGTATGACTCCTTTCTAATATAGTACGGACTACCTTTGTCACCCAA
CTTTATACCCACATAAGCCATAACAACCTCTTTAATAGCCGTTTCATGAGGTTTATCAGCCATGAGCCTGAGTAGTTGAA
AGAATCGCATGAATCCCGTCTCAGAAAGTCCTATATGCATGATAGATTTATCTTTCCTGGGAAACTCTCGTATAGTTATA
GATGAAATACTCTTCAAAGTTTCTGAAATAAGATTAGTAACAGTCTTACCTCCGACTACTCTGGGTAACAAACATACTCT
AATAGGTGTTTTCTCTGCGGAGATAATATCAGAAAGGATAGAGCAATAAGTAGTATTATTGTGATTATAAAGACCGAATA
CATAACAGGTAGAATTTATAAACATCATGTCCTGAAGGGTTTTAGACTTGTATTCCTCGTAATCTATACCGTCCCAAAAC
ATGGATTTTCAGAAGACTCACAAATTGCACGTTTGGAAGCGCCACGGTTACATTCACTGCAGCATTTTGAGGATCGCGAG
TATGAAGTACGATGTTATTGTTTACTGGTATATCTGGAAAGAAATCTACCAGTCTAGGAATAAGAGATTGATATCGCATA
GAAATAGTAAATCGAAGATATATCAACGTAGTGAGATCGTGTATTAAGTCTCGGGGTGCTGAGTAGATCGTAAAAGCAGG
TTTTTCCGAACTAATGTTAATTGGATGATTAATATGCGCAACAAAAATTATGAAATAACTCTTCGCCAAATGTCTATTCT
ATTGCAGTTAATGATGAAACGAGAATAAATTCAGATGATATAATCTAGCCGGAATAAAGTCCGGTTCTTAATATTGTATT
GTTTATACTCAAGATATTCGTTAAACGAATTAAAATTATTTAATTTAATACATTCCCATATCCAGACAACAATCGTCTGG
ATTAATCTGTTCCTGTCGTCTCATACCGGACGACATATTAATCTTTTTATTAGTGGGCATCTTTTTAGATGGTTTCTTTT
TCCCAGCATTAACTGATTCGATACCTAGAAGATCGTGATTGATTTCTCCGACCATTCCACGAACTTCTAATTGGCCGTCT
CTAACGTAATAGATGTTCTTATTAACTGTTTCAATATAATCATCGTAACTACTTCTAACGGCTAAATTTTTTATCCGCCA
TTTAGAAGCTAAAAATATTTTTATTTATGCAGAAGATTTAACTAGATTATACAATGAACTAATATGATCCTTTTCTAGAT
TATTTACGAACTTGGTATTTCTTGTTTCTGGAGGAGGAGAATTTAAATTCGGACTTGATTCGGATTTTGTGGGTTCTTGA
TCTTATTATACAGCGTGTATAGGATGGTGACGGTAACTGCTACACAAATACCGATCAACAGAAGAATACCAATCATTTAT
TGACAATAACTTCACTATGATCAAGTATGTAATAATCATCTTTTCACTAAGTAAGTAGTAATAATGATTCAACAATGACA
CGATATATGGACGATAATAATTTAGTTCATGGAAATATCGCTATGATTGGTGTGAATGACTCCGCTAACTCTGTGGGGTG
CACATCTATAAAAAACTCTAGAAATGAGAAAAACAAATAAACAAAGTGGAATATAAACCATATAAAAACAATAGTTTGTA
CTGCAAAAATAATATCTATTTTTGTTTTCGAAGATATGGTAAAATTAAAACAAGCATGTTATAACTAACAGCAGCAACGG
CTCGTTACTGTATTTTCTTGCTCAAATAATACGAATATATCACCCATCCATTTTATACGATGTTTATATACTCTAATCTT
TAATAGATCTATAGATGACGGGTTTACCAATAGGCATAATGATGACCCTACCTGATGAATCTGACAATGTACTGGGCCAT
GTAGAATAAATTATCAACGAATTATCGTCTACGAACATTTATATCATTTGTTTTAATTTTAGGACGTGAATAAATAGATA
TAAAATAGAAAATAACAGATATTACAACCAGTGTTATGGACGCACCCAACCATGTAGGCAGTTTTATTTTATCGTTTACT
ACAGGTTCTCCTGGATGTACGTCACCAACTGCAGACGTAGTTCTAGTACAATTAGACGTAAGTTCCGCTTGGGAATTTTT
TAACGCTAACAAACGTCACAATGTTCTACACTTGTCCTGATAGATAACAGAGTAACAGCTGCCCCCATTCTTAATAATCC
GAACCACGATACATTTGAGTTACTAAGCAATAGGTAATAACTAAGCTAGTAAGAGGCAATAGAAAAGATGAGATAAATAT
CATCAATATAGAGATTAGAGGAGGGCTATATAGAGCCAAGACGAACTATTTTTGAAGATTCCCAAATAATCATTCATTAT
TCCTCCATAATCGTTTTGCATCATACCCCCATCTTTAGGCATAAACGATTGCTGCTGTTCCTCTGTAAATAAATCTTTAT
CAAGCACTCCAGCACCCGCAGAGAAGTCATCAAGCATATTGTAATATCTTAAATAACTCATTTATATATTAAAAAATGTC
ACTATTAAAGGTAAGTCCCGTGTTACAAGATTTTTAGCGTATTATCCTCCGATGATGTGTTATTTTTTAACTGCTACACC
TAGACCAGCTAACCAAATTTATTGTAATAGTATTATTAATATTGCCAAGTTATCCGATCTAAAAAAACTATCTATATAGT
AGATAGTTTTTTGAGCCATATTCCACAGACAATATTAGAAATATGGTAAAACGACTAGATGGACCATCTAATAAATATCA
TATATATACCGAGAAGTTATTATCTGTAGACGAGCCTAGAAACCAACTTATTCTTGATACCCTGGTAGAAGAATTCAAGT
CAGGAACTATTAATAGAATTTTAGTTATGGGAGGTATAGGACGGCTGAGAAGTTCTCGGTTAAGTAAGCAAAGTCCTCGC
GAAATCCTCGTCTTTTTGCGACTCTTCATTCCGGAACGCATATTGGTGCTATCCATTTAGGTAGTAAAAAATAAGTCAGA
ATATGCCCTATAACACGATCGTGCAAAATCCATAGGGATGCCTTGTATCCGCTTAAAAATAAGAATGAAATAACATAGGA
TTAAAAATAAAGTTATCATCTGATTTATTACAGGAGATTTTCAGATTCTGTGGCTATAGAGAAGTATAATTCTTTGGTAG
AATGGGGAACATCTACTTACTGGAAAATAGGCGTACAAAAGTGAGACGTCCATATGATTATTATGATGGGTAAAAAATAA
ACCTAGTATATTTTGGAAGCGTCTTTATTTATTCAAAGACGGTGTGGCAGATAATATTTTATTCCTAGCGTTATAACAAA
ATCAGGAAAAAGATATTAGTAAAAGATGTAGACCATTTAATACGATCCAAGGTTAGAGAACATACATTTGAAGAAAAACA
CATTTTCCTTGAGATAGTTTAAGAAGTTTCTCTAAGGTATTAATTCTGCGGGATATACTAGACGGATTTTATAACGTTAG
TTAATAACATGCGGTTCAAAATAGAAAATTGTAAGGTTTTCAATATTGAACTAATTGTTTAAATAACTTTGCAAAAAGGA
CGAACAGGACAGGCCCGGCAACTTACTAATTATACACCTTATAATAGGTGTAAATATAGAAATTACATAAAAAATGTAAT
AACGTTAGTAACGCCATTATGGATAATCTATTTACCTTTCTACATGAAATAGAAGATAGATATGCCAGAACTATTTTTAA
CTTTCATCTAATAAGTTGTGATGAAATAGGAGATATATATGGTCTTATGAAAGAACGCATTTCCTCAGAGGATATGTTTG
ACAATATAGTATATAATAAAGATATACATCCTGCCATTAAGAAACTAGTTTATTGCGACATCCAACTTACTAAACATATT
ATTAATCAGAATACGTATCCGGTCGCGTGGAAAAAGCTCTCAAACTATAGAAATTATTTTTACTAATAGAACATGTGTGA
AAATATTCAAGGATTCTACTATGCACATTATTCTATCCAAGGACAAGGATGAAAAGGGATGTATAAACATGATTGATAAA
TTATTCTATGTATATTATAATTTATTTCTGTTGTTCGAGGATATCCATGATTTCTGAAAACACTGATTCAGAAATGGATC
AACGACTCGGGTATAAGTTTTTGGTGCCTGATCCTAAAGCCGGAGTTTTTTATAGACCGTTACATTTCCAATATGTATCG
TATTCTAATTTTATATTGCATCTCCCGTGATTAGCGAATTATGATAGAAATTAGCAATGTTAAAGTGACTCCTCCAGATT
ACTCACCTATAATTGCGAGTATTAAAGGTAAGAGTTATGGTGTAAATATCTTTAAAGAGGTAATGACCAAAGAGGGTATA
TCCATCACTAAAATAAGTAGTTATGAGGGAAAAGATTCTCATTTGATAAAAATTCCGCTACTAATAGGATATGGGAATAA
AAATCCACTTGATACAGCCAAGTATTCTATGTAATAATGTCGATGGAGGAAAAGATTACGAGCCAAACTCATTCACTTTC
TCGTTTTCCTCCGTATCCCCTCCTAATGTATTACCGACAAGATATCGCCATTACAAGATATCTCTGGATATATCACAATT
GGAAGCGTCGAATATATCATCGACAAAGACATTTATAACGGTCAATATTGTTTTGCTGTCTCAATATTTATCTAGAGTGA
GTCTAGAAACAGCAGCTAGTACGCAATATACAGAATTAAACGATTAACGAGTTTAAATATGAAATGCTGCATAACTTTTT
ACCTATAGCGATCCTTAAAGGCGAGATGTGATTAATAACGGAGACGGGGAGCTCCGGATCAAAGTACTTCTGTGACCACA
AGTTTGCTGCTTAGCAGATGCATCGAGAGGCGACATTACGACGTTTATCGATTTCAGCTGCACCTATAAACAGAATCTCA
GGGTAATCAAGTATTTATAATCGGGTTCTGTTTCAGAATATTCTTTTCTAAGAGACGCGACCGTCTGAAATATAATAACA
AAAAAAGTTCCTATTAAAAATTAGTGATCCATTTATTATAAAAAATTTTTATTCAAAACTTAACTACAATCTTTTATTTC
TAGCAATCAAGCACTCGACTGAATATTAGTACATTCATTGTCTATTATTAACGTATTTCTAAACCCAAAATGTATATGTT
GAACATCGGTTTATCTTCTGTCACCTTAACAATTCCTTTTTATTAAACTCCCATTTCTATTGTTTGTTCTAATATAAACG
AGTATAGCATCATTGCTAAATTTTTCAATAGTATCAAAAACAGAATCTATATTTCGTGATATACATGTGACCCGTTTACG
TTAAACCTTCATTCCATCAATTTTGAATATACTTTTAATTGAACAAAAGAGTTAAGTTACTCATATGGATGCCGTCCAGT
CTGTACATCAATCTTTTTAGCCAGAGATATCATAGCTACCATGAACGACATTCGCTGCGTCAGTATTTTGTATCCTTAAA
TAATAATCAAAATCGTATAAAGTTATATAATTATCGTGTTCAGATTGTGATCTTTTCAAATAGACTAAAAACCCCATTTC
TCTAGTAAGTATCTTATGTATATGTTTGTAAAATATCTTCATGGTGGGAATATGTTTATAGACGTGTATTGCATATCGAT
ATCTTTATTATTAGATAAATTTATCAATAAATGTGAGAAGTTTGCCTCGTTAAGGTCTTCCATTTAAATATTATATAAAT
ATTTGTTTTTAACATGACATCTATTTTAAATACACTTAGGTTTTTAGAAAAAACATCATTTTATAATTGTAACGATTCAA
TAACTAAAGAAAAGATTAAGATTAAACATAAGGGAATGTTATTTGTATTTTATAAGCCAAAGCATTCTACCGTTGTTAAA
TACTTGTCTGGAGGAGGTATATATCATGATGATTTGGTTGTATTGGGGAAGGTAACAATTAATGATCTAAAGATGATGCT
ATTTTACATGGATTTATCATATCATGGAGTGACAAGTAGTGGAGCAATTTACAAATTGGGATCGTCTATCGATAGACTTT
ATAGGACTATTGTTACAAAAGTTAATAACAATTATAACAATTATAACAATTATAATTGTTATAATAATTATAATTGTTAT
AATTATGATGATACATTTTTTGACGATGATGATTGATCACTATTACACAATTTTGTTTTTGTACTTTCTAATATAGTGTT
TAGGTTCTTTTTCATATGAGATGGATCACTCATTTGATAGTTTATCACCTACATCATCAAAAATAAGTAAAAAGGTGCTG
ATTTTTTATGATTTTGTGCGACAGCAATACATTCTTTTAGTTCGTATCAGATTATATTCTAGAGCTTCCTGACTACTAAC
GAAATTAATATGATTTGGCCAAATGTATCCATCATAATCTGGGTTATAAACGGGTGTAAACAAGAATATATGTTTATATT
TTTTAACTAGTGTAGAAAACAGAGATAGTAAATAGATAGTTTTTCCAGATCCAGATCCTCCTGTTAAAACCATTCTAAAC
GGCATTTTTAATAAATTTTCTCTTGAAAATTGTTTTTCTTGAAAACAATTCATAATTATATTTACAGTTACTAAATTAAT
TTGATAATAAATCAAAATATGGAAAACTAAGGTCGTTAGTAGGGCAGTCTCGACCGTTGAGAGATTGTAAGTTTAAAAAA
GACCAATGATAAATGGTTAGATATTAATAATGATAAAATTAGTAAATTAACAAATTTTAAGCGGTCAAGTTGACTATAAC
AGATAAGTCTTGACAGGGCTGAGAAATGAGTAATTTTTTATCATAAAAGTTGTAAAGTAAATAATAAACAATAAATATTG
AACTAGGAAGCAGAGGATCACTGTAACTCAGGGAAGCACGCTGCTAATAAATAATGATCGTAATGAACAGACTATTTATC
AGAATACTACAGTAGTAATTAATGATACAGAGACTGGATTCTTATAGTGATAATCCGTTTAGGAGAGCACATAGTGACGA
TTATCTTAATAAGCACAAGATCATGAATACGATGATATAGAATCATCGGTTGTATCATTGTCTGATTAGTTTCCTTTTTA
TAAAATTGAAGTAATATTATGATATTCCCTGTATTCGGCATTTCTAAAATTAGCAATTTTATTGCTAATAATGACTGTAG
ATATTATATAGACACTTTGCCGTGCTTCCGTAGAAGTATGGGATCATTACAAAATATTTTCTCTTTTTATGAAACTCTGT
TGATAAAACTAGAAGCAAAAAATCTGATAGGAAGAATAATGATTATATGGAGGAACACGATTATTATAAAATAACAATAG
TTCCTGGTTCCTCTTCCACGTCTACTAGCTCGTGGTATTATACACATGCCTAGTAGATGATCGTTTTTGGTTATCCTTGG
TTAAAATATCATGATTGTCCAATTTCCATCAATTTGTCGGATTATCTCACGGAATAATGATGGTATCATTACATGCTGTA
TATTCTATAGTCTTTGTAGATGTTATAACCACAAAAGTACAGAGGTATATCAACAATATTCTAACTCTTAACATTTTTAT
TTATTTAAAATGATACCTTTGTTATTTATTTTATTCTTATTTTGCTAACGGTATCGAATGGCATAAGTTTGAAACGAGTG
AAGAAATAATTTCTACTTACTAATAGATTATGTGGTAACGGGTGTTATTAATGGGGATGTATATTTTTCAAATAATGAAC
TAAGGATGAAAGGAGATGTTTTAGAAAAAATAAATATCACTACCGTTTTGTTGTATAAAAATAACAATTAACAATTATCA
ATTTTTTCTTTAATATTTACTATCTTGGTGGTAAAATAATCTCTTAGTACCATGACTCGTGGCAATAAATAATAAGTACA
TTCTGCGTTGTATTCAATAGAATGCTAATGTCAAGTTTATTCGAATAGATGTCTTATTAAAAACATATATAATAAATAAC
AATGGCTGAATGGCATAAAATTATCGAGGATATCTCAAAAAATAATAAGTTCGAGGATGCCGCCATCGTTGATTACAAGA
CTACAAAGAATGTTCTAGCGGCTATTCCTAACAGAACATTTGCAAAGATTAATCCGGGTGAAGTTATTCCCCTCATCACT
AATCATAATAAATATACTAACTCTCTAATGGATGAGAACCTTTTGCAACTGGTAATTAAAATAAAAAGTAATATTCATAT
GTAGTGTCAATTTTAAATGATGATGAAACTGTTATGGGAATTTGTATTTTGATAGGATCTATAATAATGTAGTAAATATA
AAATATATTCCTGAGCATATTCCATATAGATATAATTTTATTAATCGTACGTTCTCCGTAGATGAACTAGATGATAATGT
CTTTTTTACACATGGTTATTTTTTAAAACACAAATATGGTTGTTCACTTAATCCTAGTTTGATTGTCTCATTATCAGGAA
ACTTAAAATATAATGATATACAATGCTCAGTAAATGTATCGTGTCTCATTAAAAATTTGGCAACGAGTACATCTACTATA
TTAACATCTAAACATAAGACTTATTCTCTATATCGGTCCATGTGTATTGCTATAATAGGATACGATTCTATTATATGGTA
TAAATATATAAATGACAGGTATAATGACATCTATGATTTTACTGCAATATGTATGCTAATAGCGTCTACATTGATAGTGA
TCATATACGTGTTTAAAAAATAAAAATGAACTCTTAATTATGTTATACTATTAGAAATGGATAAAATCAAAATTACGATT
GTCAAAAATTGGTAATGTTGTTAGAACGATCTATAAAAATAAGTATTAAATACTTTTTATTTACGGTATTTAGGTTCATC
ATCGACTGTACGATACATAATGTTACCGTGTTGCTTACATTGCTCGTAAAAGACTTTCGTCAATTTGTCTCCTTCTCCGT
AAATTCCAGTGGGTCTTAGGCAACAAGTATACAATTTTGCGCCATTCATTTCTGTGCATGGAGTTCATTAAAATCCGGAA
CGTATAGTTTGATAATTGCTCAGGTATCTACAATTATTGGAAAGGCGTTATCTATTTCAAAGATCAGGTGAAATGAAAAG
ACATTTTCTTACAATAACGTTTGATATATTAATAAGCTCGGATAGGAAACACGGCGAGCCCTCTTGCATACACGGGTCAT
AATGTCCGCCACATCTATATATAACTTGTCAGGGATCTAACTTTAATATGTTCTCGTCTAAGAGATGAAAATCTTTGGAT
GGTTGCATGTGACTTTTCTCTAAAGGATGATGTTACCCGATCCTCTCTTAAATGACTCCATCTTATCCTTGGACAAGATT
ACTGTCGTGGGGCATTTCATGGAATCTATACCGGCAAACACGATAAAATATCTTAACTTTCCTCAGCGATCCACAGTCAC
TGGAAAGATGATAGATGACTATCTAACTCGTAAAAAAACCTATAATCATATAGAGGAGGTTTACAGCGGCGGCCACTATC
ATAGATCAAGAGATCTATCAGAACGAGTTGATTAATTCATTAGACGATAATGAAATTATCGATTGTATAGTTAACAAGTT
TATGAGCTTTTATAAGGTATGCTGTGATATATATCACGCATCAGGATATAAAGAAAAATCTAAATTAATTAGAGACTTTA
TAACAGATAGAGATGATACCGATACATATTTGATCATTAAGCTATTGCTTCCCGGATTAGACGATAGAATGTATAACATG
AACGATAAACAAATTATAAAATTATATAGTATAATATTTAAACAATCTCAGGAAGATATGCTACAAGATTTAGGATAGGT
GTTCATAGAATAACGAGTTTGCATTCTTTAGTAGAAACATGAAACCAGTACTCTACATCTAAACGGCCACGTCAATAACT
AAATGTTCCGGTCACGATGATAATACGTTAAGGGTTTTGCAAGACCAATTAACGATGGTTAAAATTAACAAGGATCCCAA
AAAATTCCAGAGTGGTTGGTAGTTAATAAAATCTATATTCCCAGAGTTTACATCTTCCAAGTCACATACAGCGAATGGAA
TATCGATTAGATTTCCTAGATTTACTAGGATTAGAGAAGATAAAACGTGGAAAGAATCTACTCATCTAAACGATTTAGTA
AACTTGACTAAATCTTAATAGTTACATATAAACTGAAAAATAAAATAACACTATTTTAGTTGGTAGTCGCCATGGATGGT
GTTATCGTATACTGTCTAAATGCGTTAGTAAAACATGGCGGAACGAAAAATATATAAAAAGAATGTATCAAGAATACCTA
TCAAGCACCCACAGGCGCCCGCTTAATTCATATTTGCTCACCATGAACAAAGATATATTAGTATTTCTGGTGATAAATTT
ACGGCGAGGAAAAAGTATATGGACGCCAAATTGTGTAAGGATGTAAAGAAAAAGATTGTTGGACTGGATAATGGTCACTT
GTTACCACATAATTATATAATGTATAAATGCGAACCGTTTAAACATAGATATCCATTGGAAAAAACACAGTACACGAATG
ATTTTCTAAAGTATTTGGAAAGTTTTATAGGTAGTTGATAGAACAAAATACATAATTTTGTAAAAATACTTTTTATACAT
GACACAATTACCAATACTTTTGTTACTAATATATCTCACACTACACTTATATATGTGCATTCTTTATGACATCGACTATA
GATTATGAAGAATACTCCATAGAGTTGATTGTAAACAGCACTCTGTCCATAGGTGTATTTTAACACTAATTAGAGACTTA
AGATTTGACTTAAAACTTGATAATTAATAATATAACTCGTTTTTATATGTGGCTATTTCAACGTCTAATGTATTAGTTAA
ATATTAAAATATGCACAGGGATAATTTTTTCTATTTTAGAACGTAGGGTTGTATCTCTTGTTTAGATGGTTGGGAGGTAT
CTTGCCATGGACTAAGATATCTGAAACAAAGAATTCTGCATTAGTAAGTGCCGCAAAACAGAAATATGTTAACAATACTG
CGACTTTGTTAATGACCAGTTTGCAATATGCACCTAGAGTGCACCAACTCTTTGGCGGTCGTCGAGAAATGAATGGTATG
AAGTAAAATTAATACTTTACATGGCATTTTTCACGGTGGGTACGACGAGAACCTTCATGCATTTCCTGGAATATGAATGA
TGAGTAATGTGGCACTACTGCCTATTACACTCTATTGTCACATATCGCCACAAAAACTACTATGCTCTAAGTGTTGGGTC
CTTGGTCACACGCTTTGAGATTGTGTCATGGGAGCATGTCTTCAAATGGACTCCATGGAAGCTCTAGAGTATCTTAGTTC
ATAAAAGCTTCGGGTGTATAAACCTGGTGATGAGACTACCTCGACATATGTGTGCGCGGGAATAACTAACTTGACTGGAG
TATATATTTATTTCTTCATTACATAACACGTCTGTGTTCTAATTCTTCCAATTCTTCCACATCTCATATAATACAGGAAT
ATAATCTTGTTCGAAAATATGAGAAAGTGGATAAAACAATAGTTGATTTTTATCTAGGTGGCCAAATTTATTCCATATTT
TAGAATATGGGGAAAATATTCTACATATTTATTTTATAGATGCTGCTAATACGAATATTATGATTTTTTTCTAGATAGAG
TATTAAATATTAATAAGAACCGTGGGTCATTTATACATAATCTCGGGTTATCATCCATTAATATAAAAGAATATGTATAT
CAATTAGTTAATAATGATCATCTAGATAATAGTATAAGACTAATGCTTGAAAATGGACGTAGAACAAGACATTTTTTGTC
TTATATATTGGATACAGTTAATATCTATATAAGTATTTTAATAAATCATAGATTTTATATAGATGCCGAAGACAGTTACG
GTTGTACATTATTACATAGATGTATATATAACTATAAGAAATCAGAATCAGAATCATATAATGAATTAATTAAGATATTG
TTAAATAATGGATCAGATGTAGATAAAAAGATACGTACGATCCTATTATGTAAACAGTATCGACAACGCGGAATTGTTTG
AGATAGTGAGATTTGTGCATATAGTTCGTCATTATCTGCGTAGGTAATCTGCTAGTAAATATAAAATCTAAGTAGGATAA
AAACACTACATCATTGTTTCCTTTTAGTGCTCGACAGTGTATACTATTTTTAACACTCATAAATAAAAATGAAAACGATT
TCCGTTGTTACGTTGTTATGCGTACTACCTGCTGTTGTTTATTCAACATGTACTGTACCCACTATGAATAACGCTAAATT
AACGTCTACCGAAACATCGTTTAATGATAAACAGAAAGTTACGTTTACATGTGATTCAGGATATCATTCTTTGGATCCAA
ATGCTGTCTGTGAAACAGATAAATGGAAATACGAAAATCCATGCAAGAAAATGTGCACAGTTTCTGATTATGTCTCTGAA
CTATATGATAAGCCATTATACGAAGTGAATTCCACCATGACACTAAGTTGCAACGGTGAAACAAAATATTTTCGTTGTGA
AGAAAAAATGGCTTGCTGAATGCGGAATGTCAACCTCTTAAGGGTCAACCAGTTAAAGAAAAATACTCATTTGGGGAATA
TATGACTATCAACTGTGATGTTGGATATGAGGTTATTGGTGTTTCGTATATAAGTTGTACGGCTAATTCTTGGAATGTTA
TTCCATCATGTCAACAAAAATGTGATATACCGTCCCTATCTAATGGATTAATTTCCGGATCTACATTTTCTATCGGTGGC
GTTATACATCTTAGTTGTAAAAGTGGTTTTACACTAACGGGGTCTCCATCATCCACATGTATCGACGGTAAATGGAATCC
CATACTTGGCGGCGAGATTTATTGTGTATGGAAGAAGTAACACCATATTACATAATATATACAGGCTATTTACAAGATGC
ACCGTTATACCGTTCGATGATATAGTACGTACTATGCCAAATGAATCACGTGTTAAACAATGGGTGATGGATACACTTAA
TGGTATAATGATGAATGAATTCTTAAAAATAGCATCAACAATCAAATAATGTATCGTAGCCATACGAAACAGGGTATCTG
TAATATGTCTGACACCTAAAAGAATGTATATACGTGCGCAATTAGATCTAAAGAAGATGTTCCCAATTTCAAGGACAAAA
TAGCCAGAGTTATCACGAAATTGAAATAAACTGTATATTATACACTGGTTAACGCCCTTGGCCTAACCATTTTCTATGGA
GAGTTAAACTAGCGTGTGCTAGGGTAAGGTTATTCAAAAATACGGCAAAATAATAATAAACATATTGGTGACAGACTACG
TAGACTGTTTATACAAGATTGAAATTATTTTCGCTCTCTCCAGCGTCAATCTCGTCAGTATTGACTCTTTTTGGGAAAAA
TTGGCGATAAGTTTCAAACTGTTGACTTCACTGATTGTCGCACTATAGATGCAATCAATAAGTGTGTAGATATCTTTACT
GAGGGAAAAATCAATCCACTATTGGATGAACCATTGTCTCCTGATACCTGTCTCCTAGCAATTAGTGCCGATAAAGAGTT
TTAACGGGATTAATGATGTAAAAGGTTTTTCAATATAGAACAAAATCTAACAGATACAAATTTTAAGAAATGGTGTAACT
CTCTGAAAGCTACGTTTATCGATGTGCACATTCCTAAGTTTAAGGTAATAGGTTCGTGGGCTAATACTTCCAGAGAGTGA
GGACAACTGTTGACACACTCCTCTCTCGGAATCAGTGTTCATCGACGTTCGTGAGCTGGTAAAAAATATGCCGTGGGATA
ATGTTAAGGATTGTACAGAGATCATCCGTTTCCAACCAGAGCTGGCTGTGACACCATTTCCTTGGGTTCATAAAATGAAA
CTATCACTGTAGAAAAATTTCTACATACGACGTTTATAGATGTTAATGAGGAGTATACAGAAGTATCGGCCGTTACAGGA
GTATTCATGACTAACTTTTCGATGGTATATCGTATGAAGGTCTACATAAACCATCCATTCATATACATGATTAAAGATAA
CACCGGACATACACTTTTTATAGGGAAATACTGCTATCCGCAATAAATATAAACAATAGACTTTTATCCACCGAATGTCC
GATGTATTACCACAATTATTGACGGGCTTGTTTGTGACCGACAATCATGAATTTTCAGAAATTATCTCTGGCTATATATC
TTACGGTGACATGTTCGTGGTGTTATGAAACATGTATGAGAAAAACTGCGTTGTATCATGACATTCCTCTATACTATCGA
TACCAGGCCATGGTTGATGATGAGACATCTAACAATAACACATTACATGGTAATATAGGATTTTTGGAAATAAATAATTG
TTATAATGTTTCTGTGTCAGATGCTAGTTTTAGAATAACATTACCGTGTATCCACCAATATCACTGAATGTTTGAAAACA
TTAATCAATAATGTGTCGTAAGATGTAAAATATGAATGTAACATCTAATTGTGATAAATGCTCAATGAATTTGATGGCAT
CCGGTTTAAGTATATTATAATTGTAAACTAACTACAAATTCTACTACAAAAACCAACGGGTATCAAGGAGATAGCACGAA
AAGTACAGCGAAGTTCCACTAACTTACTGTGGTCTACAGAGTCCAAATCCTCCTCTCCGTAATCCACTTCCTCAACATGA
TGATTATTCTCCTCCACAAGTACACAGACCTCCACCACTTCCTCCTAAACCAGTCCAAAATCCGCCACAACTTCCCCTAG
ACCAGTAGGTCAATTACCTCCTCCTATAATATCCCTTATAGTTAACCTTTACCTCCCAGAGCGCCTCAGTGAGCTACCCT
TCATCATTTTTCGTGGAATATAATATAGGAATAATTAGCACCAGAATAGCTATGGATATCTCGTTAAGAATATTCTCTAT
AAGAGACATAATGTAGACATAGTTATTATATCCTTCTTAGATAAGTGTTACGCTACTGAAA
>ON619838.2
ATTAATTAGACATTTAACAACTTCCGGACGCACATATGCTCTCGTATCCGACTCTGAATACAGATGAGCGATGATATACA
GATGCAATACGGTACCACAATTTCGTGGTTGATAATCATCATACACGTATCCGTACTCGTCATCCTCATAAAGAACACTG
CATCCATTTTCTATGAACAAATGGCATTTCATATAGCTGAATATATTAAAGTCATTTATGTTGCTATATCCAGTAGCTTC
TAGTAGAGCCATCGCTATATCCTTATTGACTTTAACATGTCTACTATTTGTGTATTCTTCTATTGGGGTAAACTGTCTCC
AATTTTTATGTAATGGATTAGTGCCAATGATGTCAAAAACTTGTACACTTTATAAGTTTTAGATCCTTTATTACTACCAT
CATGTCCATGGATAAAGACACTCCACCGAGTATTAACCTATTAGCATTATATATTATTTGATTATAAAACTTATATTGCT
TATTAGCCCAATCTGTAAATATCGGATTATTAACATATCGTTTCTTTGTAGGTTTATTTAACTTGTACATCACTGTAAGC
ATGTCCGTACCATTTATTTTAATTTGACACATATCAGCAATTTCTTTTTAAATTCTATATAAGATGGATACGTATCACAT
ATGTACTTATAGTCTACTAATATGAAGTACTTAATACATATCACAAATACCAATACATGTAGACCCATATGTTGTTGTTA
TATTAATATCTGCGCCATTGTATCTATTTTGTTTATATCATCGATATACGGCTTACAAATTTCTAGTATCGATAACACTT
CTGATCGTGAATAAATAAGGTAGGGAATAACGGCATAATATTTATTATGTTATCATCATTAACAACTACGTTTCCATTTT
TTAAAATATACTCTACAACTTTAGGATCCCTATTGTCAAATCTTTTAAATAGAATATGCATTAGTTCATTACCGCTATAG
TTACTATCGAATAACACGTCAAATATTTCCCGTTTAATATCGCATTTGTCAACATAATAATAGAGTATGGTACGTTCACG
ATAAGTATAATGACACATCTCGTTTTCGTGCGAAATTAAATAGTTTATCACGTCCAAAGATGTCACATAACCATCTTGTG
ACCTAGTAATAATATAATAATAGAGAACTGTTTTACCCAAAATAAATATAATCAGTACATTGAATGGGTATGATATTGTA
CCCATACTGTATGTTGCTACATGTAGGTATTCCTTTATCCACACGTGTATTATTATTTTTTTGGTAAGTTTATCGGCCTA
TGTTTTACAACTATCATAGAGTATCTTATCGTTAACCATGATTGGTTGTTGATGTTATCACATTTTTTGGTTTCTTTCAT
TTCAGTTATGTATGGATTTAGCACGTTTGGGAAGCATGAGCTCATATGATTTCAGTACTGTAGTGTGACAAAGTACGCTT
TGTACTGTAACTAGTATAAAATTCTATATTCAAATTATCATGCGATGTGTGTACGCTAACGGTATCAATAAACGGAGCAC
AGCATTTAGTCAACAGTAATCCAAAATTTTTTAAAGTATATCTTAACGAAAGAAGTTGTCATCGTTAGTGTGGTAAATCA
TTGTCTACGGTACTAGATCCTCATAAGTGTATATATCTAGGTAATATTTAATTTATCAAATGGTTGATAATATGGATGTT
GTGGCAATTTCCTAATACGGAAATAAGACATAAACACGCAATAAATCTAATTGCGGAGATCTATTTTACGATAGAGTGCT
ATTTTAAGATGTGACAGATCCGTGTCATCAAATATATACTCCATTAAAATGATTATTCCGGCAGCGAACTTGATATTGGA
TACATCACGACCTTTGTTAATATCCACGACAATAGACAGCAATCCCATTGTTCCATAAACAGTGAGTTTATCTTTCTTTG
AAGTGATATTTTGTAGAGATCTTGCTAATTCCGTATAGTATGTCTTAATAATTGTTATTATTTCACTAATTAATATTTAG
TAACGAGTACAGTTGTGTTCAAGATATATAGCGTTTACATATCCACCATAGTAATCAATAGCCATTTGTTCGTATGTCAT
AAATTCTTTAATTCGAAAGTAGTTATCTCGCGCGTTTACTATTATATTTGGCATAAAGAGATAGATAATACTCGACCGAC
ATAATGTTGTGTTGTCCATTATAGTATAAAAATTAATATTTCTATTTCTATATATTTGCAACAATTTACTCTAAAATCGG
ACATACAGTAAGACTACATATCAATTTTACCAATTAGTTAGTGTAATGTTAACAAAAATGTGGGATAATTTAATAGTTTT
TCCTTACACAATTGACATACATGAGTCTGAGTTCCTCGTTTTTGCTAATTATTTCGTCCAATTTATTATTCTTGACATCG
TCAAGATCTTTTGTATAGGAGTAACAGTCCCCCTCGACAATGCGGTCGTTTCTGTAGTGATATCAAACGGATATTGCCCT
CGCTTAATCTATATAGGCCGAATCTATGATATTGTTGATAATACGACGGTTTAATACACACAGTACTATCGACGAAACTT
TGATACGTTAGATCTGTGTACGTATATTTAGATGTTTTCATCTTAGCTAATCCGGATATTAATTCTGTAAATGCTGGACC
CAGATCTCTTTTTCTCAAATTCATGGATGCAGACAATAGCGACATAAACATAGAAAACGATAGATTTTTATGTTTGGTAT
AAAAATTATTGATGTCTACACATCCTTTATAATCAACTCTAATCACTTTAACTTTTACAGTTTTCCCTACAAGTTTATCT
TTCCTAAGTGAGGATAAACCCGGGTTGTTTTCTTTTTTAATGTATCGCTTTTTTGCATGGTTTACCCTAGAATACGGAAT
GGGAGGATCAGCATCTGGTACAATAAATCTCAGCTTGACCTGAGATAGTCGCAGTAGTCCGTCAATTTACTATTATTTCT
TAGATCTGGGAAAGTCTATTCGCTACCATAGGAATATGTGCTAAAATCACTGAACATTGGGGATACAAAAAGATTTCAGA
ATCTAAATTCCAATCATTGGGAAACATTACAGATCTGATGACCGACGATAATATAAACATCTTGAGCCCGGACTCATGTC
ACTATTATAATCATATCTTCGATATTATTATACATAAACATCGACAACATACTATTGTCTATTATCTAAGTCCTGTTGAT
CCAAACCCTTGATCTCCACTGCGTACCGGCTTTGGTAGACCTCCTACTACGTATAATTTAAAACTGCGTCATGTTCAGTA
TATGACCTGTGTGTGCAAAAGTATGGAGATAACTTTTCACCTCCTATAGCTTCAATAATTGTTTTGAATTTCTTAGTCGA
ATGCTAATATATTCTTTATTGCCCGTATGTGGAGTCCTATGTACTTGGATCTTTTGTATATCGCTATCGCCGCAATCACT
ACAATAATTACAAGTATTATTGATAGCATTGTTATTACTACTATCATAATTAAATTATCGACATTCATGGGTGTTGAATA
ATCGTTATCATCATTTTGTAATTGTGACGTCGCACCAATCATCTGTAGAGGTGATGATATATTAACGCGTTTTATGAATG
ATATTATCGTCTACGTCGTATTTGATACATCCGCATTCAGCCAACAAATATAAAATTACAAAAACTCTAACGACGTTTGT
ACACATCTTGATGCGGTTTAATAAATGTTTTGATTTCAATTTATTGTAAAAAAGATTCGGTTTTATACTGTTCGATATTC
TCATTGCTTATATTCTCATCTATCATCTCCACACAGTCAAATCCATGGTTAATAAAGTCAATTATCTTATTTTTAACAAA
CGTAAGTATTTTACTCATTTTTTATAAAAACTTTTAGAAATATACAGACTCTATCGTGTGTCTATATCTTCTTTTTATAT
CCAATGTATTTATGTCTGATTGAATATCACACTAATTCATTTTCAATTTACTGATTAGTAATGACAATTAAAATAAAAAT
ATTCTTCATAACCGGTAAGAAAGTAAAAAGTTCACATTGAAACTATGTCAGTAGTTATACATCATGAGTGATATCGTTCT
TGTATCTTCTTGAATTAAATTTTTTATTAAGTATAAAAACGTTCCGTATCTGTATTTAAGAGCCAGATTTCGTCTAATAG
AACAAATAGCTACAGTAAAAATAACTAGAATGAACTCTTCCTCAGCGATAGCTCTTCTATCCTTTTCCGAAAGTAATGAA
ATCACTTCAATAAATGATTCAACCATGAGTGTGAAACTAAGTCGAGAATTACTCATGCATTTGTTAGTTATTCGGCTCAT
AGCATCTATCTATAAAAAGATTATACAAAGTTTTAAACTCTTTAGTTTCTGCCATTTATCCAGTCTGAGAAAATGTCAAT
AAATTTTTCCAAGAAACTAATTGGGTGAAGAATGGAAACCTTTAATCTATATTTAGTACACATGATGAATTCTTCTAATG
CTGTACTAAATTCGATATCTTTTTCGATTTCTGGATATGTTTTTAATAAAGTATGAACAAAGAAATGGAAATCGTAATAC
CAGTTATGTTCAACTTTGAAATTGTTTTTTATTTTCTTGTTAATGATTCCAGCCACTTGGGAAAAGTCAAAGTCGTTTAA
TGCCGATTTAATACGTTCATTAAAAACAAACTTTTTATTCTTTAGATGAATTATTATTGGTTCATTGGAATCAAAAAGTA
AGATATTATCGGGTTTAAGATCTGCATGTAAAAAGTTGTCACAACAGGGTAGTTCGTAGATTTTAATGTATAACAGAGAC
ATCTGTAAAAAGATAAACTTTATTTCAAATTATCCTAATTTGATAGCTAACTCGGTATCTACTTTATCTGCCGAATACAG
TGCTAGGGGAAAAATTATAATATTTCCTCTTTCGTATTCGTAATTAGTTCTCTTTTCATGTTCGAAAAAGTGAAACATGC
GGTTAAAATAGTTTATAACATTAAAAATAACCAGTCTCATTAAATAGTTTGTATCAATAATAGCAACATATGAAGAACCC
GCTTATACAGAGTATGTAAAAATGTTAATTTATAGTTTAATCCCATGGCCCACGCACACACGATTAATCGAGCGTAATTT
GGCACAAATATAATTTAACAATCTAACTGACGGAGCCCAATTTTGGTGTAAATCTAATTGGGACATTATGTTGTTAAAAT
ATAAACAGTCTCCTAAGTAGGCTATATGTCGCATATTGATATCTGGGAATTATAGTAAGCCAATTCGGGACTGACGATAG
TATCTCCTTGACAGATATTGGACCGAACTACGGAAGTACCTGGAATGTAAAGCCCTGAAACCCCCTCATTTTTTAAGCAG
ATTGTTGCCGTAAATCCTGCACTATGCCCAAGATAGAGAGCTCCCAGCTACTTACTTCCATGGTGGATACGAAGATGCTA
TCCATCAGAATGTTTCCCTGATTAGTATTTTCTATATAGCTATTCTTCTTTAAACGATTTCTTGGAGTAGGACGTCTAGC
CAGTATGGAAGAGGATTTTCTAGATACTCTCTTCAACATCTTTGATCTCAATGGAATGCAAAACCCCATGGTGTAACAAC
CAACGATAAAAATAATATTGTTTTTTCACTTTTTATAATTTTACCATCTGACTCATGGATTCATTAATATCTTTACAAGA
GCTACTAACGTATAATTCTTTATAACTAAACTGAGATATATACACCGGATCTATGGTTTCCATAATTGAGTAAATGAATG
CTCGGCAATAACTAATGGCAAATGTATAGAACAACGAAATTATACTAGAGTTGTTAAAGTTAATATTCTTCCTCCGGTTA
ATACGGATCCTTAGCGTATTTCTGTAACCGCAAGAAAATTTATACACATCGCCTTTGATCGTTTTTGACGACCTTCTTCA
TTTCGTGCCAAAATATACAGTCTTAAATAAGATGTAACGTCTCTATTTTCTATTTTTAATTTTTTTAAATTTTTAACGAT
TTACTGTGGCTAGATACCATATGCCTACTCGATACCTCCTTGGTATCTAGTTTATTTTAGCACATGTATAATATAAAAAC
ATTATTCTATTTCGAATTTAGGCTTCCAAAAATTTTTCATCCGTAAACCGATAATAATATATATAGACTTGTTAATAGTC
GGAATAAATATATTAATGCTTAAACTATCATCATCTCCACGATTAGAGATATTCTTTTTGCTGTTTCGAAACTTTACGAT
GGTATGTATCTATCTATTTTAACAAAGCATCGATTTGCTAATATACAATTATCCTTTTGATTAATTGTTATTTTATTCAT
ATTCTTAAAAGGTTTCATATTTATCAATTCTTCTACATTAAAAATTTCCATTTTTAATTTATCTAGCCCCGCAATACTCC
TCATTACGTTTCATTTTTTGTCTAGAATACCCATTTTGTCATATCCAATTGAGTGTCTATTATAAACTCACCGATAATTT
TTTTATTGCATGTTTTCATATTCATTAGGATTATCAAATTTAGTCCTATTACGCACAACTAATTTGTATATGTAAAAATA
TAGTAGAATTTCATTTTGTTTTCCCGAGAATGTCTGTTTTTATCTTTATAGTATCTCTATTCATCACTGTATTCTCCAGA
CAAGCTAGATATACAGAATTTGTAACACTCTCGAAATCACACGATGTGTCGGCGTTAAGATCTAATATATCACTCGATAA
CACATTTTCATCTAGATACACTAGATGGTCAAAGACTATACCATGTGTATATCTAACGTATTCTAGCATAGTTGCCATAC
GTACATTAAACTTTTCAGGATCTTTGGATAGATCTTCCAATCTATCTATTTGAGAAAACATTTTTATCATGTTCAATAGT
TGAAACGTCGGATCCACTATATAGATATTATCTATAAAGATTTTAGGAACTATGTTCATGGTATCCTGGCGAATATTAAA
ACTATCAATGATATGATTATCGTTTTCATCTTTTATCACCATATAGTTTCTAAGATATGGGATTTACTTAATATAATATT
ATTTCCGTAATAAATTTTATTAGAAATGCCAAATCTATAAGAAAAGTCCTAGAATTAGTCTGAAGAATATCTATATCACC
GTACCGTATATTTGGATTAATTAGATATAGAGAATATGATCCGTAACATATACAACTTTTATTATGACGTCTAAGATATT
CTTCCATCAACTTATTAACATTTTTGACTAGGAAGATACATTATGACGTCCCATTACTTTTGCCTTGTCTATTACAGCGA
CGTTCATAGAATTTAGCATATCTCTTGCCAATTCTTCCATTGATGTTACATTATAAGAAATTTTAGATGAAATTACATTT
GGAGCTTTAATAGTAAGAACTCCTAATATATCCGAACATCGAAAAAACTTTTTTTATTCTTTTTTACTAACGATACGAAT
ATGTCTTTGTTAAAAACAGTTATTTTCTGAATATTTCTAGCTTGTAATTTTAACATATGATATTCGTTCACACTAGGTAC
TCTGCCTAAATAGGTTTCTATAATCTTTAATGTAATATTAGGAAGAGTATTCTGATCAGGATTCCTATTCATTTTGAGGA
TTTAAAACTCTGATTATTGTCTAATATGGTCTCAACACAAACTTTTTCACAGAGTGATAGAGTTTTTGATAACTCGTTTT
TCTTAAGAAATATAAAACTACTGTCTCCAGAGCTCGCTCTATCTTTTATTTTATCTAATTCGATACAAACTCCTGATACT
GGTTCAGAAAGTAATTCATTAATTTTCAGTCCTTTATAGAAGATATTTAATATAGATAATACAAAATCTTCAGTTCTTGA
TATCGATCTGATTGATCCTAGAACTAGATATATTAATAACGTGCTCATTAGGCAGTTTATGGCAGCTTGATAATTAGATA
TAGTATATTCCAGTTCATATTTATTAGATACCGCATTGCCCAGATTTTGATATTCTATGAATTCCTCTGAAAATAAATCC
AAAATAACTAGACATTCTATTTTTGTGGATTAGTGTACTCTCTTCCCTCTATCATGTTCACTACTGGTGTCCACAATGAT
AAATATCTAGAGGGAATATAATATAGTCCATATGATGCCAATCTAGCAATGTCGAATAACTGTAATTTTATTCTTCGCTC
TTCATTATGAATTGAATCTTGAGGTATAAACCTAACACAAATTATATCATTAGACTTTTCGTATGTAATGTCTTTCATGT
TATAAGTTTTTAATCCTGGAATAGAATCTATTTTAATGAGGCTTTTAAACGCAGCGTTCTCCAACGAGTCAAAGCATAAT
ACTCTGTTGGTTTTCTTATATTCAATATTACGATTTTCTTCTTTGAATGGAATAGGTTTTTGAATTAGTTTATAATTACA
ACATAATAGATAAGGAAGTGTGTAAATAGTACGCGGAAAAAACATAATAGCTCCCCTGTTTTCATCCATGGTTTTAAGTA
AATGATCACTGGCTTGTATATAAGAGATGTAACGGGAACAGGGTTTGTTGATTCGCAAACTATTCTAATACATAATTCTT
CTGTTAATACGTCTTGCACGTAATCTATTATAGATGCCAAGATATCTATATAATTATTTTGTAAGATGATGTTAACAATG
TGATCTATATAAGTAGTGTAATAATTCATGTATTTCGATATATGTTCCAACTCTGTCTTTGTGATGTCTAGTTTCGTAAT
ATCTATAGCGTCCTCAAAAAATATATTCGCATATATTCCCAAGTCTTCAGTTCTATCTTCTAAAAATCTTCAACGTATGG
AATATAATAATCTATTTTACCTCTTCTGATGTCATTAATGATATAGTTTTTGACACTTTTCTACTCTAATAAATCATCTA
TTATACCAGAATTAATGGGAACTATTCCGTATCTATCTAATTTAAGAAAGTCAGATTTTGGTTCATTACCACGCTTTCCT
TGTTGATAAAGGATAAAGCTACTAAAATTTGTATTTTTTAATCTATCTCAATAAAAAATTAATGTATGATCACCTAGAGC
TGGGTGACCACTTGTTTACTGTCTATCTTATACATTTTCCATTTATAACACTTATGTATTAACTTTGTTTATTTATATTT
TTTCATTATTATGTTGATTTATTGCGCTTTTATGTTAAATTAATAATGGAATAGTATAAATAGTTATTAGTGATAGGATA
GTAAACATAATTATTAGAATAGTGTAGTATCATAGATAACTCTCTTCTATAAAAAATGGATTTTATTCGTAGAAAGTATC
TTATATACACAGTAGAAAATAATATAGATTTTTTAAAGGATGCTTCATGGGTCATAATTTGAGTGATGCATTCGACTCAA
CATAAATAATTCTAGAGGAGACGATCTACTATCAAATTCGGATCGTAAATCTGTTTCTAAAGAACGGAGAATATCTATAC
ATACCTGATTAGAATTCATCCGTCCTTCAGACAACATCTCAGACAGTCTGGTCTTGTATGTCTTAATCATATTCTTATGA
AACTTGGAAACATCTCTTCTAGTTTCACTAGTACCTTTATTAATTCTCTCAGGTACAGATTTTGAATTCGACGATGCCGA
GTATTTCATCGTTGTATATTTCTTCTTCGATTGCATAATCAAATTCTTATATACCGCCTCAAACTCTATTTTAAAATTAT
TAAACAATACTCTAATCCTAGGTCCCTATCGTCCATATAAAATGGATTACTTAATGTATTGGCAAACCGTAACATACCGT
TGGATAACTCTGCTCCATTTAGTACCGATTCTAGATACAATATCATTCTACGTCCTATGGATGTGCAACTCTTAGCCGAA
GCGTATGAGTATAGAGCACTATTTCTAAATCCCATCAGACCATATACTGAGTTGGCTACTATCTTGTAGTGGCCTCATCT
TCTGGCTCTCCTGATCTTTCCAAAGATTTCCAAAGATCACACATTAGCTGTATCTTATATCATTAGGTAAAGTAGGACAA
AGGGTCTCTCGCTTTGTTTTTACTCTCTAGCAGTAAATAAGTACGATCTTGGGATATCGAATCTAGGTATTTCTTTAGCG
AAACAGTTACGTGGATCGTCACAATGATAACATCCATTGTTAATCTTTCATCTAGGGTTTCGACATCTGGATTTCAGATA
TAAAAATCTGTTTTCACCGTGAGGCGCAATATTCATGGCACTATGAATTCAACAACACCCTCGTACTAGCAGTAAATTCC
TGTGTCCTGAGAGAATATCCTCTAGAGAATCAGTATCCTTTTTGATGTCTGATGAGATGTTTACCTCTACAAATATCTGT
TCGTCCAATGTTAGAGTATCTATATCAGTTTTGTATTCCAAATTAAACATGGCAACGGATTTAATTTTATATTCCTCTAT
TAAGTCCTCGTCGATAATAACAGAATGTAGATAATCATTTAATCCATCGTACATGGTTGGAAGATGCTCGTTGACAAAAT
CTTTAATTGTCTTGATGAAGGTGGGACTATATCTAACATCTTGATTAATAAAATTTATAACATTGTCCATAGGATACTTT
GTAACTAGTTTTATACACATCTCTTCATTGGTAAGTTTAGACAGAATATCGTGAACAGGTGGTATATTATATTCATCAGA
TATACGAAGAATAATGTCCAAATCTATATTGTTTAATATATTATATAGATGTAGTGTAGCTCCTACAGGAATATCTTTAA
CTAAGTCAATGATTTCATCAACAGTTAGATCTATTTTAAAGTTAATCATATAGGCATTGATTTTTAAAAGGTATGTAGCC
TTGACTACATTCTCATTAATTAACCATTCCAAGTCACTGTGTGTAAGAAGATTATATTCTATCATAAGCTTGACTACATT
TGGTCCCGATACCATTAAAGAATTCTTATGATATAAGGAAACAGCTTTTAGGTACTCATCTACTCTACAAGAATTTTGGA
GAGCCTTAACGATATCAGTGACGTTTATTATTTCAGGAGGAAAGAACCTAACATTGAGAATATCTGAATTAATAGCTTCC
AGATACAGTGATTTTGGCAATAGTCCGTGTAATCCATAATCCAGTAACACGAGCTGGTGCTTGCTAGACACCTTTTCAAT
GTTTAATTTTTTGAAATAAGCTTTGATAAAGCCTTCCTCGCAAATTCCGGATACATGAACATGTCGCCAACATGATTAAG
TATTGTTTTTCATTATTTTTATATTTTCTCAACAAGTTCTCAATACCCCAATAGATAATAGAATATCACCCAATGCGTCC
ATGTTGTCTATTTCCAACAGGTCGCTATATCCACCAATAGAAGTTTTCCCAAAAAGATTCTAGGAACAGTTCTACCACCA
GTAATTTGTTCAAAATAGTCACGCAATTCATTTTCGGGTTTAAATTCTTTAATATCTACAATTTCATACGCTCCTCTTTT
GAAACTAAACTTATTTAGAATATCCAGTGCGTTTCTACAAAAAGGACATGTAAACTTGACAAAAATTGTCACTTTGTTAT
TGGCCAACCTTTGTTGTACAAATTCCTCGGCCATTTTTAATATTTAAGTGATACAAAACTATCTCGACTTATTTAACTCT
TTAGTCGAGATATATGGACACAGATAGCTATATGATAACCAACTACAGAAGACAAACGCTATAAAAAACATAATTACGAC
GAGCATATTTATAAATATTTTTATTCAGTATTACTTGATAACATTGTGTATGAGAACATCGATAAGTTCATCGGGAATTA
CATACATACTATCTTTAATAGAACTCTTTTCATCCAGTTGATGGATTCGTTTCTAGATGATATGTATTTCCTGTTGAATT
TCATTGATTGTTCACCAAACAACTTTTAAATACAAATATATCAGTAGAATAAGAACTATAAAAAAATAATAATTCGAATC
AACTTGTCTTCTAGAAGTTGATACAACATAGGAATCTCCTTTCACTTTATCTCATTTGAGAATAAAAATGTTTTTGTTAA
CCACTGCATGATGTACAGATTTCGGAATCGCAAACCACTTGTGGTTTTATTTTATCCTTGTCCAATGTGAATTGAATGGG
AGCGGATGCGGTTAGTACATTCCCGTTTTTAACTTCCTGCAGCCATTTTTATGATCGTCTTTTGTGGAATTTCCCAAATA
GTTTTATAAACTCGTTCTGGAAGGTTTGTATTCTGAATGGATCCACCATCTACCATAATCCTATTCTTGAGCCAGACAAG
GTCTTCCCGATAATCCTGGGTGTACCGTAAACATTCTGTAGGAGAATGATGGTTGGTGTAATAAAAAAATTATTTAATTT
TTCATTAATAGGGATTTGACGTATAGCGTACAAAATTATCGTTCCTGGTATGTTCGAGGCCACCATTTATATCTAAAAAT
TAGATCAAAGAATATGTGATTATCTTTTGCTATATTGTTCGTTCTCCGATAACATGTTAATTTCCAATACCAACGGTTTT
TGATCTCCAAAAAACAAAATAACTAGTATAAAATCTGTATCGAATGGGAAAAACGAAATTATATAATCGGAACATTGAAC
GTATTAATACTTAATTCTTTTTCAGTGGTAAGAACCGATAGGTTATTGACATTGTATGGTTTTAAATATTCTATAACTTG
AGACTTGATATGACGAATTGAAAATTCCGTGTTTACCGCGTAAATTCATATATGCTCTAGATTTTTTATCTCAAGGTTTA
ATTTATCGTTTTGTAGTATTTAATTTTGTAGTTAATTTATCACATATCACATTAATTGACTTTTTGGTCCACTTTTCCAT
ACGTTTATATTCTTTTAATCCTGCGTTATCCGTTTCCGTTATATACAGGGATAGATCTTGCAAGTTAAATAGAATGCTCT
TAAATAATGTCATTTTTTATCCGCTAAAAATTTAAAGAATGTATAAACTTTTTTCAAAGATTTAAAACTTTTAGGTGGAG
TTACTAAATGATTTATCCAATACAGAATGTCTGTGATTCGTGTTAAAACCATCGGAAAAAGAATAGAAATAAAAATTATT
ATAATGGTGGAATTCAGTTGGAATATTGCCTCCGGAGTCATAAAAGGATACTAAACATTTTGATACAAAAATAACAAAAT
CCAAACATTACAAATCTAGAGGTAGAACTTTTAATTTTGTCTTTAAGGGATTTTCCCGTAGTTGAGGTTTAAAGAAATAC
GCGATGCCAGCGGTTGTAGATGACATAATAAATTGGTAAATCCTAGTTCTGGTATTTTACTAATTACTAAATCTGTATAT
CTTTCCATTTATCATGGAAAGAATTTACCAGATATCTTCTTTTTCCAAACTGCGTTAATGTATTCTCTTACAAATATTCA
CAAGATGAATTCAGTAATATGAGTAAAACGGAACGTGATAATTTCTCATTGGCTGTGTTTCCAGTGATAAAACATAGATG
GCATAACGCACACGTTGTAAAACATAAAGGAATATACAAAGTTAGTACAGAAGCACGTGGAAAAAAGTATCCTGGTCTTC
TAGAATTAATAAACAAACAACCAAAAAATATGGAATTGTATTTTCTACCCATAAGTTATCTCTACAAAACTATTTAGTTA
TGGCACTATTTATCCTACCACCATGAAGCTAAATCTATACAGCGAATAGATTCAGAATTTCTACATATATATATTGTACG
CTAATAATTCTTTTGGATATTCTATGGCGTACAAAGGAATATACGTTCGATATTAGTACAGAAACATGGAATAAATTATT
ATCCAATTATTATATGAAGATGATAGAGTTTTATGTACTAAGTCCTATTCTCGCTGAGGAGTTGGATAACTTTGAGAGGA
CGGGAGAATTAACTAGTATTGTACAAGAAGCCATTTTATCTCTAAATTTACAAATTAAGATTTTAACATCTCCTTTTGTA
GACACGACTAAACATTTTGCAGAAAAAGTTTATTATTATTTAGATAATCGTATACTTCATCAGTGTAGATAGTAAATGTG
AACAGATAAAAGGTATTCTTGCTCAATAGATTGGTAAATTCCATAGAATATATTAATCCTTTCTTCTTGAGATCCCACAT
CATTTCAACCAAAGACGTTTTATCCAATGATTTACCTCGTACTATACCACATACAAAACTAGATTTTGCAGTGATGTCGT
ACCTGGTATTCCTACCAAACAAAATTTTACTTTTAGTTCTTTTAGAAAATTCTAAGGTAGAATCTCTATTTGTCAATATG
TCATCTATGGAATTACCACTAGCAAAAATGATAGAAATATATATTGATACATCGCAGCTGGTTTTGATCTACTATACTTT
AAAAACGAATCAGATTCCATAATTGCTTGTATATCATCAGCTGAAAAACTATGTTTTACACGTATTCCTTCGGCATTTCT
TTTTAATGATATATCTTGTTTAGACAATGATAAAGTTATCATGTCCATGAGAGACGCGTCTCCGTATCGTATAAATATTT
CATTAGATGTTAGACGCTTCATTAGGGGTATACTTCTATAAGGTTTCTTAATTAGTCCATCATTGGTTGCGTCAAGAACT
ACTATCTGATGTTGTTGGGTATCTCTAGTGTTACACATGGCCTTACTAAAGTTTGGGTAAATAACTATGATATCTCTATT
AATTATAGATGTATATATTTCATTCGTCAAGGATATTAATATCGACTTACTATCGTCATTAATACGTGTAATGTAATCAT
ATAAATCATGCGATAGCCAAGGAAAATTCAAATAGATGTTCATCATATAATCGTCGCTATAATTCATATTAATACTTTGA
CATTGACTAATTTGTAATATAGCCTCGCCACGAAGAAAGCTCTCGTATTCAGTTTCATCGATAAAGGATACCGTTAAATA
TAACTGGTTGCCGATAGTCTCATAGTCTATTAAGTGGTAAGTTTCGTATAAATACAGAATCCCTAAAATATTATCTAATG
TGGGATTAATCCTTACCATAACTGTATAAAATGGAGCCGGAGTCATAACTATTTTACCGTTTGTACTTACTGGAATAGAT
GAAGGAATAATCTCCGGACATGATGGTAAAGACCCAAACCTTATATTAAGATTATCTATCATGTCTATTCTCCCACCGTT
ATATAAATCGCCTCCGCTTTTAAAATCACTTTAATAACGTTCGTATATCGTTATCGTCGTATAAATTAAAGGTGTGTTTT
TTGCCATTAAGAGACATTATAATTTTACCTTATTATAAAATAATAAGAAATACATACGAATAACAAAAATAAAATAAGAT
ATAATAAAGATGCCTTGAGATCAATTTTGTTCAACTTGTCCAAATTCTACTTACAGAAGATGAGGAATCGTTGGAGATAG
TATCTTCCTTATGTAGAGGATTTGAAATATCTTACGATGACTTAATATCGTACTTTCCAGATAGGAAATACCATAAATAT
ATTTCTAAGGTATTTGAACATGTAGATTTATCGGAGGAATTAAGTATGGAATTCCATGATACAACTCTGAGAGATTTAGT
ATATCTTAGATTGTACAAGTATTCCAAGTATATACGGCCGTGTTATAAATTAGAGATAATCTAAAAGGTATAGTTGTTAT
AAAGGACAGAAATATATTGATGACTTGATAGAATATTGAGTTGTGAAATGTTGATGCATTTATACAAATTGGAATATTTG
TGGATACAATGAGTTTTGCAAGTACTAAGTAAGACGTTAGAGACAAGAGACGTAAATATTCTAAATTACAATACAGGCAA
TTAAAAATTATTATAGAAAGACTAAGCCAGTATATCTTAAGGATAATTTACTACTGAGTATAAATAATTCATTTTACTTT
AACGATAGTCTGTTAATAACCAATACTAAAAGTGATATATATTCATGAAGGTGAGGAACCTTGATAGATAACATCTTTGG
CAAATTGATTACCTTAAAGGGTGAGTTAATATGCATAACTACTCCTCCGTTGTTTTTCCCTCGTTCTTTTTCTTAACGTT
GTTTGCCATCACTCCACCCTGTTTATCGTTGATATTGGCCGGAAAGTTTCTATTGGCAATTGTAGATATAACTTCTGGTA
AATATTTTTCTACCTTTTCAATCTCTTCTATTTTCAAGCCGGCTTACTGAAACTCTTCCCACTGATTCCTTTTTCGATGC
CGTTGTGTCGAACATGATGAACGATCGTCATAACACACTTTTGACGGTAGTCCGGAGGACTAACCGACGAGTCACGCCCC
GTTTGTAGATTTTAGTTTGATATACTATTATTTGTTATAGTAATTTATATTTTTACGGTACGTCTAGTAAGTAGAAATTA
TCAAATATTGTTGGTGTTGGTGGCGCTAGTCATCACATTAACTATTTTTTATTACTTTATACTATAATACTGACAGAACT
CTAGTGATATGTGATTTTTTATCAACCACTCAAAAGTAATTGGAGTGTTCATATCCTCTACGGGCTATTGTCTCATGACC
GTGTATGAAATTTAAGTAACACGACTGTGGTAGATTTGTTCTATAGAGCCGGTTGCCGCAAATAGATAGAACTACCAATA
TGTCTGTACAAATGTTAAACATTAAGATGGAATATAAAATAACTACAGTTTGAAAAATAACAGTATGTCCAACCGCCTTT
CTGGATCCTATGTATTTATTATCTTGTCTCGGTGGCTGATTAGGCTGTGGTCTATCGTTGTTATACATAAAGGTGATCAG
ATACAAATTGATAAATTAAAGTGTTACATCGACTCATAATATTATATTTTTTATCTAAAAACTAAAAATAAACATTGATT
AAATTTTAATATAATACTTAAAAATGGATGTTGTGTCGTTAGATAAACCGTCTCGATCATTTCTATAATTTAGGAGTGAT
CATCAAATGGATGCTAATTGACGGCCGCCATCATGATCCTATTCTAAATGGATTGCGTGATGTGACTCTAGTGACTCGGT
TTGTTGATGAGGAATATCTACGATCCATCAAAAACAACTACATCCTTCCCGATTTACTAAGTAATTATGCTCTACAAAAT
GTCATGATTAGTACGCTAGTCTTAAATGGAGATGCCCGTTTCCAGATCACACATCACATGAAAAAAGATGTATTACCTTA
ATAAGATAGTCCGCAACAAAGTAGTTATTAACTTTGATTATCCTAATCAGGAATATGACTATTTTCACATGTACTTTATG
TTGAGGACCGTATACTGCAATAAAACATTTCCTACTACTAAAGCAAAGATACTATTTCTACAACAATCTATATTTCGTTT
CTTAAATATTCCAACGACATCAACTGAAAAAGTTAGTCATGAACCAATACAACGTAAAATATCTCCTAATAAATAGAAAC
GTACTACTGAGATATACTACCGATATAGAGTATAATGATTTAGTTATTATCTATGAAAACTGTGTTTCAGGTATTTAACG
AATCATCCATAAATTATACTCCGGTTGATGATGATTATGGAGAACCAATCATTATAACATCGTATCTTCAAAAAGGTCAT
AACAAGTTTCCTGTAAATTTTCTATACATAGATGTGGTAATATCTGACTTATTTCCTAGCTTTGTTAGACTAGATACTAC
AGAAACTAATATAGTTAATAGTGTACTACAAACAGGCGATGGTAAAAAGACTCTTCGTCTTCCTAAAATGTTAGAGACGG
AAATAGTTGTCGATAGCCGAATTATAATAATCAATAATATATCTTATATCTGTTTAGAAAAATGCTAATAAATCGGAAGC
CATTTGATATCTATAATAGGGTATCTAATTTCCTGATTCAGATAGCGTACGGCTATATTCTCGGTAGCTACTCGTTTGGA
ATCACAGACATTATTTACATCTAATTTACTATCTGTAATGGAAACGTTTCCCAATGAAATGGTACAATCAGATACATTAC
ATCTTGATATATTTTTTTAAAGAGGCTGGTAACAACGCATCGCTTCGTTTACATGGCTCGTACCAACAATAATAGGGTAA
TCTAAAGGGCATATAATCATGAATGCTGATGAACAGGTTATCCAAAGCGGTAATAGAATACGATGATATTAAAATTATTT
CTAATAACACTACCAGTATCAATTTATCATATATCACATCCGGCAAAAATAATATGATTAGAAGTTATATCGTCGCTCGG
CGAAAGATCAGACCGCTAGATCCGTAATTGGTCCCAGTACATCTATCACCGTTAATGAGGTAGGAATGCCCACATATATT
ACAAAAAATAAAATACATTTATTGCCTGGTGATTGGGTAGAAGTAGCTGTTCAAGAATATACAAGTATTATTTTTGGAAG
ACAACCGTCTCTACATAGATACAACGTCTCAGATACTATCAAAATATCTCCCGGACTCGCAATGTAATCTAATGCAACCA
AGGGCCACTCGAGTATTGGGTAGAGTCTTACCTTACTATCTTCCAGACTCTAAGGATCCAGAAGGAAGAGGTTATATTCT
TAATTCTTTAACAAAAGGATTAACGGGTTCTCAATATTACTTTTTGATGCTGGTTGCAAGATCTCAATCTACTGATATTG
TCTGTGAAACATCACGTACCGGAACACTGGCTAGAAAAATCATTAAAAAGATGGAGGATATGGTGGTCGACGGATACGGA
CAAGTAGTTATAGGTAATACGCTCATCAAGTACGCAGCCAATTATACCAAAATTCTAGGCTCAGTATGTAAACCTGTAGA
TCTTATCTATCCAGATGAGTCCATGACTTGGTATTTGGAAATTAGTGCTTTGTGGAATAAAATAAAACAGGGATTCGTTT
ACTCTCAGAAACAGAAACTTGCAAAGAAGACATTGGCGCCGTTTAATTTCCTAGTATTCGTCAAACCCACCACTGAGGAT
AATGCTATTAAGGTTAAGGATCTGTACGATATGATTCATAACGTCATTGATGATGTGAGAGAGAAATACTTCTTTACGGT
ATCTAATATAGATTTTATGGAGTATATATTCTTGACGCATCTTAATCCTTCTAGAATTAGAATTACAAAAGAAACGGCTA
TTACTATCTTTGAAAAGTTCTATGAAAAACTCAATTATACTCTAGGTGGTGGAACTCCTATTGGAATTATTTCTGCACAG
GTATTGTCTGAGAAGTTTACACAACAAGCCCTGTCCAGTTTTCACACTACTGAAAAGAGTGGTGCTGTAAAACAAAAACT
TGGTTTCAACGAGTTTAATAACTTGACTAATTTGAGTAAGAATAAGACCGAAATTATCACTCTGGTATCCGATGATATCT
CTAAACTTCAATCTGTTAAGATTAATTTCGAATTTGTATGTTTGGGAGAATTAAATCCAGACATCACTCTTCGAAAAGAA
ACAGATAGATATGTAGTAGACATAATAGTCAATAGATTATACATCAAGAGAGCAGAAATAACCGAATTAGTCGTCGAATA
TATGATTGAACGATTTATCTCCTTTAGCGTCATTGTAAAGGAATGGGGTATGGAGACATTCATTGAGGACGAGGATAATA
TTAGATTTACTATCTACCTAAATTTCGTTGAACCGGAGGAATTGAATCTTAGTAAGTTTATGACACAGAATAAAGCTCAA
TAAGATGACTGTAGAACTCATGAATCTAAAAGAATTGGGTTCTTTCGATTTGGAGAACGTCAACGTGTATCCTGGAGTAT
GGAATACATACGATATCTTTGGTATTGAGGCCGCTCGTGGATACTTGTGCGAAGCCATGTTAAACACCTATGGAGAAGGT
TTCGATTATCTGTACCAGCCTTGTGATCTTCTCGCTAGTTTACTATGTGCTACGAGCTAGATTAACGATAATAGTAGCTG
CCACTTTTTAGCAAGGTCCCTAATATAGGAACTGGATATTACAAATACTTTATCGACTTGGGTCTTCTCATGAGAATGGA
GCAAAAACTAATTTGCAGACGTAAAAATGCTGCCTCCGCTGTCTTAATAGTATATAATAACATCTTACTCTGGCGGTGGG
GCAAAGATGAATCAAAAAAGTTGGCCTGTATATGTAAATATGGCATGATCTTTGTCTATTACAAGCTCGGTTTTAACTTT
ATTTCCTGTAATAATTTCTCTCATCTGTAGGATATCTATTTTCTTGTCATGTATTGCCTTCAAGACGGGACGAAGACGTT
TCCTCTGTACACATAAATACAAAGCAAAAAGATATAAAATGCGTATTCCAATGCTTCTCTGTTTAATGAATTACTCAATG
AATATTTTATTCTATGTTAGAATAATAATATTTGAGAGTATTGGTAATGTATAAACTCTTTAGCGGTATAATTAGTTTTT
TCTCTCGATTTCTATTTTTAGATGTGATGGAAAAATGACTAAATCTGGAGCCATTGTCTTAACTATAATGGTGCTTGTAT
CGAAAAACTTTAATGCGGATAACGGAAGCTCTTCGCCGCGACTTTCTACGTCGTAATTGGGTTCTAATGCCGATCTCTGA
CTTAACTACGGAGATGGCGTATTTAAGAGTGGATTCTTCTACCGTTTGAAAGAACAGACCTCTCTTAATTTCAGAAGAAA
ACTTTTTCGTCATTACCCAAGTTTGAGATTTCATAATATTGTCAAAAGACATGATAATATTAAAGATAAAGCGCTGACTA
TGAACGAAATAGCTATATGGTTCGCTCAAGAATATAGTCTTGTTAAACGTGGAAACGATAACTGTGCTCTAAATTAAATA
TATACGTTTTTTAAGTCACTATTTTTATAACTAACGATTACATCACCTCTAACATCATCATTTACCAGGATACTGATCTT
CTTTTGTCGTAAATACATGTCTAATGTGTTAAAAAAAGATCATACAAGTTATACGTCATTTCATCTGTAGTATTCTTGTC
ATTGAAGGATAAACTCGTACTAATCTCTTCTTTAACAGTCTGTTCAAATTTATATCCTATATATGAAAAAATAGCAACCA
GTGTTTGATCATCCGCGTCAATATTCTGTTCTATCGTAGTGTATAACAATCTTATATCTTCTTCTGTGATAGTCGATACG
TTATAAAGGTTGATAACGAAAATATTTTTATTTCGTGAAATAAAGTCATTGTAGGATTTTGGACTTATATTCGTGTCTAG
TAGATATGATTTTATTTTTGGAATGATCTCAATTAAAATAGTCTCTTTAGAGTCCATTTAAAGTTACAAACAACTAGGAA
ATTGGTTTATGATGTATAATTTTTTTAGTTTTTATAGATTCTTTATTCTATACTTAAAAAATGAAAATAAATACAAAGTT
TTGTCCCCTACCCGTGCCTAGAGGATGTTCAAGCAGCTGGTATCTCTAGACAATTTACTTCTATGACTAAAGCTATTACA
ACACTATCTGATCTAGTCACCGAGGGAAAATCTAAAGTTGTTCGTAAAAAAGTTAAAACTTGTAAGAAGTAAATGCGTGC
ACTTTTTTATAAAGATGGTAAACTGTTAAAATGCTAAAAGAGATCGTATTTTTGTTAGAGTATATAACGTTATGAAACGA
ATTAATTGTTTTATAAACAAAAATATAAAGAAATCGTCCACAGATTCCAATTATCAGTTGGCGGTTTTTATGTTAATGGA
AACTATGTTTTTATTAGATTTGGTAAAATGAAATATCTTAAGGAGAATGAAACAGTAGGGTTATTAACACTAAAAAATAA
ACACATAGAAATAAGTCCCGATGAAATAGTTATCATCGTATTTCAAAAAGAGCTTATATGGCACGACATAGTGACTAGAA
CTAAGATTCCATTATCTAAGAGATGTAAAAAATGTGCAGTTGGTAGATGCTATAACTTGGAAATAACGAACTGCGGAACG
GGATCTCGCATCTTCCACGTAAAGGAGAAGCCTGAATATCGTTAAAAATAATATCTATTGTTTGGAATATATTAATACAC
ATAATGAAGTGGGTATTAAGTCCGTCAAAACTCAGAAATAGTGCGAGGTTAGCAGACATCCAAGACATTATGCTACAGTC
ATGAATAACTTATAAAAAGAACGATATAGTCAGAGTGTTTAACGAATACGGATTTGTTCTTGTAGATAATGTTGATTTCG
CTACAATTATAGAATATGGAAACTTTTTCTGTAAGCGATATGACCTTAATAGATATATTAATACTTTTGTAGGGTAACAG
AGGTTCTACGTCTTCTAAAAATAAAAGTTTTATAACATCTGGCCTGTTCATAAATAAAAACTTGGCGATTCTATATATAC
TCTTATTATCAAATCTAGCCATTGTCTTATAGATGTGAGCTACTGTAGGTGTACCATTTGATTTTCTTTCTAATACTATA
TATTTCTCTCGAAGAAGTTCTTGCAGATCATCTGGGAATAAAATACTACTGTTGAGTAAATCAGTTATTTTTTATATCGA
TATTGATGGACATTTTTATAGTTAAGGATAATAAGTATCCCAAAGTAGATAACGACGATAACGAAGTATTTTAGCAGTTG
AATTTGTCATTTATGATATTTATACGTTTGATTCGTTCAAGAATAAACGATTGGTATTTGTACAGCAAATGATATGATTT
TTAATCAAGATTCATTTTTAAAATATTTATTAGAACATCTGATTAGAAGCCACTATAGAGTTTCTAAACATATAACAATA
GTTAGATACAAGGATACCGAAGAATTAAATCTAACCGTGCTCTGTGGGTACCGTTCGAATCACCAAATTTTACAAAAAAA
TCAATTAAGGAGATAGCTTCATCTATATCTAGATTAACCGGAGTAATTGATTATAAAGGTTATAACCTTAATATAATAGA
CGGGGTTATACCCTGGAATTATAGAAACAAAAAGTCACGCGATTTACTGGGATAAGATTTCCAAGTTACTGCTACAGCAT
ATAACTAAACACGTTATGTTCTTTATTGTTTGGGTAAAACAGATTTCTCGAATATACGGGCAAAGTTAGAATCCCCGGTA
ACTACCATAGTGGGATATCATCCAGCGGCCAGAGACCACCAATTCGAGAAAGATCGATCATTTGAAATTATCAACGTTTT
ACTGGAATTAGACATGCACTGACGCCAATATTCATTAATTCTATAATAAACTGAGGACCATGGTGGTTGTAGCGAACTAC
CTAGTAAAAAGTGATAATATCGCGTATTCAACCTTCTGGTAGAGAGGCTGCCACTACCGGAAGAGATTCATCAGCCACCA
TTCCTAGAACTAGGTCAATTGATATATTCATAGAGGATATTTCATCTCCGTAAATATATGCCATATATTTATAGAATATA
TCACATATCTAAATGAATACCGGAATCATAGATTTATTTGATAATCATGTTGATACAACTATATTACCTTATTACAATGG
CGCCAATCGTCAAGACTTCGAAGTGCTATTTTTATATGTACTGGAAAAATTCCTTTTCTACTATTGTCTGGATCTCCCAT
TACTAACACACCTAATACGCTGGGTCATATTATAGATTTAATGTCCGAAGAGACGATAGATTTTGAAGATGGTATGTAAG
GCTAAGGTATCGTTAGATATGAATATGTATAACGTGTCAATGGCAGTATTGGGACAACTTAATCTGATGAATAATTTAGA
TACGTTATTTCAGGAACAGGATAAGGAATTGTACCCAAATCTGAAAATAAATAATGGAGTGTTATACGGTGAAGAATTGG
TAACGTTAAACATTAGTTCCAAATTTAAGTACTTTATCAATCGGATACAGACACTCAAGGGAAAAATATATTCCCTCAGT
GAAGAAGACCTTGACTAGTATACTCTATTCTTCAAGAGATGTCTGAAACGTATTCTCTTCCACCACATCCATCAATTGTA
AAAGTTTTATTGGGAGAATTGGTCAGACAATTTTTTTATAATAATTCTCGTATTAAGTATAACGACTCCAAGTTACTTAA
AATGGTTACATCAGTTATAAAAAATAAAGAGACGCTAGGAATTACATAGATTTATCGAATAAAATTTGATAAATCTCTTT
TATACAAATACGAAAACGATATTATTGCTTTCTATTGCATGAGCAGATAGAACCTCTGTGTATGCTTAATGTGGTGTTAA
TCTGTTTGCGCTCTTTTTGATAATAGCTCCACCTGTCCGTTCAATTTATACGGATTTCTACTAGATCGGTAGCAAATTGT
CTAGATAAAATACTGAATCAAATATGTTGCATGCTCTAAAATTAATATCTATTATTGTTTAAGAGAGAATTAAAAGAGGA
AAGTGATGAACATATAACAGTAAAAGAATTCGGAAATGTAATTCTAAAACTTACAACGAGTGATAAATTATTTAATAAAG
TATATATAGGTTATTGCATGGCATGTTTTATTAATCAATCGTTGGAGGATTTATCACATACTAGTATTTACAATGTAGAA
ATTAGAAAGATTAAATCGTTAAATGATTGTATTAACGACGATAAATACGAATATCTGTCTTATATTTATAATATACTAAT
TAATAGTAAATGAGCTTTACAGATCTAGTATAATTAGTCAGATTATTAAGTGATTTGCGAGGATGACTCTCAAATATTTC
TGGTAGAGTATCCGTGTCCGCTATTTTATTAACTACTGATAACAAAATATTAGTATGTAACAGACGAGATAGTTTTCTCT
ATTCTGAAATAATTAGAACTAGAAACATGTATAGAAAGAAACGATTATTTCTGAATTATTCCAATTATTTGAACAAACAG
GAAATTAACGCCCTATTTATCCGGGTGGTATACCCAAAAGGGGTGAGAACGTTCCAGAGTGTTTATCCAGGGAAATCAAA
GAAGAAGTTAATATAGACAATTCTTTTGTATTCATAGACACTCGTTTTTTTATTCATGGTATCATAGAAGATACCATTAT
TAACAAATTTTTTGAGGTAATTTTCTTTGTTGGACGAATATCTCTAACGAGTGATCAAATTATTGATACCTTTAAAAGTA
ATCATGAAATAAAGGATCTAATATTTTTAGATCCAAATTCAGGTAATGGACTCCAATACGAAATTGCAAAATATGCTCTA
GATACTGCAAAACTTAAATGTTACGGTCATAGAGGATGTTATTATGAATCATTAAAAAAATTAACTGAGGATGATTGATT
AGAAAATATAAATTAATTTACCATCGTGTATTTTTATAACGGGATTGTCTGGCATATCATGTAGATAGTTACCGTCTACA
TCGTATACTCTACCATCTACGCCTTTAAATCCTCTATTTATTGATATTAATCTATTAGAGTTGCCTTTGACTTAATTTTA
AAACGTCAGTTTAGCCTTTTGATAAATCTCTTCTTGCTTTTTGACATATTAACGTATCGCATTAATACTGTTTTCTTAGC
GAATGATGCAGACCCTTCCACATCATCAAAAATAGAAAACTCGTTATTAACTATGTACGAACATAGGCCTCCTAGTTTGG
AGACTAGCGTAATATCAGAATTTACAATTGCTACAAAATGTTGATAATCCTTGAGGCGTACTACGTCTGACCCCATCACA
CTCGCGTGATAAAACAGAACCGTTGTTCAGGCGCAACCACAACTTAATTTCTTAAACCTAGGGATATGAGATGATTATTA
GCGAAGCTCCATATTCCAGACTAGGTAATGGGCTTTTACCTAAAGACAAGTTAAGTTCTGGCAATGTTTCATAAAATGGA
AGAAGGACATGTGTCCTTCAAGTTATTATCTTTTATCTTGAGCCTCTATCTCCAAAGCAGTTGCAGCTATGCATTTTCTA
TTTAAAATGGAAAAAGCTAACCCCGCAACGAGAGATCTTTAACAAAATTTGCATCTACATCATCCGTGGATATTTTGATA
TCCAATAGTTCCGAGATAATTTCTCCTCCGCAATACATTTCTCAAATGAATAAGTTTATTAGACACGTGGAAGTTTGACT
TACGATAGTTACATTCAATCTCGTCGTCCAATATTTTATATAAAATGTCGAATGCTTTCTAGCTCCCGGATTGAAAAACA
AAACTGTTTCGCGACCCATTAACGATAACAGGTGAATGAACAGCACTACCCATCACATTAGTTCCCAATGGATCAATGTG
TGTAACTCCAGAACATCTTCCATAGCCTATGTTAGGAGGTCGGTCTCACGATAAACTCTTTACATGGGAAAGGAGTTGAA
ATAGCTCGTTTCTATTTGTCCTGACAATATTTAGTTTATTCATAATATTAAGCATATCCTGAATAGTAAAGTTAGGTGTA
CTCATCATTTCTCAATCTCGTACTCCAATCATGTGTGGATGCTACTTCGTCGATGGAAACCATACAATCCTTTTTGATAG
GCTGTTGAGATTGATCATTTCCTCGTTTAGGTTTGGTACGTTGATTTCTAGCTAGGGTAACGTGCCCCTTGCATCATATA
GCGTCTGTATAGGGTGTCGGTAAAAGTCTATATTCCAATCTTATGAATGAGATTACCAATCAAGTCTCTCATATTCAGCA
GTTTATTGTCGTACTTTATATCGTGTTCATTAACGATATTTTGCAAAATAGTAATGATTCTATCTTTGTCTGTTAATAGG
CATCCAACATCGACATTCGACGTCAATTGTCTATAAAAGAGGGATAAAACTATTGTTTTGTTGGACTAATTCCTGAGGTA
AAGTGGAACGCGATCAAGATGAGTAGCTACGATTCTTTTTACAAAGACTTTATTTTTTAGATCATAGAGAGATTCATTAT
TTGTTCAGATGCGTCGACGCTGTAAAAGACGTCACTATTACCAAAAAAATAACATTATCGTGGCGCCTTATATAGCACTT
TTAACTATCGCATCAAAAGGATGCAAACTTACAGAAACAATGATTGAAGCATTCTTTCCAGAACTATATAATGAACATAG
TAAGAAATTCATTCATATGAAACTATCACGTTTATGATTTTGAACCGTATTACTCTACAGTAGCTCTGGCTATTCGAGAT
GAACATTCATCTGGCATTTTTAATATCCGTCAAGAGAGTTATCTTGTATTCATTATCTGAAATAACATATAGATTTTATC
TAATTAATCTAAAATCTGATCTTATGTATTGATTACAGTGTATGAAAAATTACAACTGGATACAGCCCGGCGCCAACAAT
GCAAAAACAATCTGCGCGCACCTAAAGGCGGTTCCGAGTCACAGATAATTGTTTCCTCTCCTTCGGGAGATCCTGCATAG
AAATATCTAGGACAATAGTTTCTATACTGTCTGTAACTCTGATAATCTCTAAAGTCACTAACTGATACCATGAAATTGAG
AAGATCAAACGCTGAAGTAATCAATTTTTCTGCCTCGTTTTTACTACAACTAGTTTTCATCAATGTAGTGACGATGTATT
GTTTAGTTACTCTTGGTCTAATACTGATGATAGAGATATTATTGCTTCCCATAATGGATCTTCTAGTAGTCACCTTAAAG
CCCATTGATGCGAATAGCAGATAGATAAAGTCTTGGTATGACTCCTTTCTAATATAGTACGGACTACCTTTGTCACCCAA
CTTTATACCCACATAAGCCATAACAACCTCTTTAATAGCCGTTTCATGAGGTTTATCAGCCATGAGCCTGAGTAGTTGAA
AGAATCGCATGAATCCCGTCTCAGAAAGTCCTATATGCATGATAGATTTATCTTTCCTGGGAAACTCTCGTATAGTTATA
GATGAAATACTCTTCAAAGTTTCTGAAATAAGATTAGTAACAGTCTTACCTCCGACTACTCTGGGTAACAAACATACTCT
AATAGGTGTTTTCTCTGCGGAGATAATATCAGAAAGGATAGAGCAATAAGTAGTATTATTGTGATTATAAAGACCGAATA
CATAACAGGTAGAATTTATAAACATCATGTCCTGAAGGGTTTTAGACTTGTATTCCTCGTAATCTATACCGTCCCAAAAC
ATGGATTTTCAGAAGACTCACAAATTGCACGTTTGGAAGCGCCACGGTTACATTCACTGCAGCATTTTGAGGATCGCGAG
TATGAAGTACGATGTTATTGTTTACTGGTATATCTGGAAAGAAATCTACCAGTCTAGGAATAAGAGATTGATATCGCATA
GAAATAGTAAATCGAAGATATATCAACGTAGTGAGATCGTGTATTAAGTCTCGGGGTGCTGAGTAGATCGTAAAAGCAGG
TTTTTCCGAACTAATGTTAATTGGATGATTAATATGCGCAACAAAAATTATGAAATAACTCTTCGCCAAATGTCTATTCT
ATTGCAGTTAATGATGAAACGAGAATAAATTCAGATGATATAATCTAGCCGGAATAAAGTCCGGTTCTTAATATTGTATT
GTTTATACTCAAGATATTCGTTAAACGAATTAAAATTATTTAATTTAATACATTCCCATATCCAGACAACAATCGTCTGG
ATTAATCTGTTCCTGTCGTCTCATACCGGACGACATATTAATCTTTTTATTAGTGGGCATCTTTTTAGATGGTTTCTTTT
TCCCAGCATTAACTGATTCGATACCTAGAAGATCGTGATTGATTTCTCCGACCATTCCACGAACTTCTAATTGGCCGTCT
CTAACGTAATAGATGTTCTTATTAACTGTTTCAATATAATCATCGTAACTACTTCTAACGGCTAAATTTTTTATCCGCCA
TTTAGAAGCTAAAAATATTTTTATTTATGCAGAAGATTTAACTAGATTATACAATGAACTAATATGATCCTTTTCTAGAT
TATTTACGAACTTGGTATTTCTTGTTTCTGGAGGAGGAGAATTTAAATTCGGACTTGATTCGGATTTTGTGGGTTCTTGA
TCTTATTATACAGCGTGTATAGGATGGTGACGGTAACTGCTACACAAATACCGATCAACAGAAGAATACCAATCATTTAT
TGACAATAACTTCACTATGATCAAGTATGTAATAATCATCTTTTCACTAAGTAAGTAGTAATAATGATTCAACAATGACA
CGATATATGGACGATAATAATTTAGTTCATGGAAATATCGCTATGATTGGTGTGAATGACTCCGCTAACTCTGTGGGGTG
CACATCTATAAAAAACTCTAGAAATGAGAAAAACAAATAAACAAAGTGGAATATAAACCATATAAAAACAATAGTTTGTA
CTGCAAAAATAATATCTATTTTTGTTTTCGAAGATATGGTAAAATTAAAACAAGCATGTTATAACTAACAGCAGCAACGG
CTCGTTACTGTATTTTCTTGCTCAAATAATACGAATATATCACCCATCCATTTTATACGATGTTTATATACTCTAATCTT
TAATAGATCTATAGATGACGGGTTTACCAATAGGCATAATGATGACCCTACCTGATGAATCTGACAATGTACTGGGCCAT
GTAGAATAAATTATCAACGAATTATCGTCTACGAACATTTATATCATTTGTTTTAATTTTAGGACGTGAATAAATAGATA
TAAAATAGAAAATAACAGATATTACAACCAGTGTTATGGACGCACCCAACCATGTAGGCAGTTTTATTTTATCGTTTACT
ACAGGTTCTCCTGGATGTACGTCACCAACTGCAGACGTAGTTCTAGTACAATTAGACGTAAGTTCCGCTTGGGAATTTTT
TAACGCTAACAAACGTCACAATGTTCTACACTTGTCCTGATAGATAACAGAGTAACAGCTGCCCCCATTCTTAATAATCC
GAACCACGATACATTTGAGTTACTAAGCAATAGGTAATAACTAAGCTAGTAAGAGGCAATAGAAAAGATGAGATAAATAT
CATCAATATAGAGATTAGAGGAGGGCTATATAGAGCCAAGACGAACTATTTTTGAAGATTCCCAAATAATCATTCATTAT
TCCTCCATAATCGTTTTGCATCATACCCCCATCTTTAGGCATAAACGATTGCTGCTGTTCCTCTGTAAATAAATCTTTAT
CAAGCACTCCAGCACCCGCAGAGAAGTCATCAAGCATATTGTAATATCTTAAATAACTCATTTATATATTAAAAAATGTC
ACTATTAAAGGTAAGTCCCGTGTTACAAGATTTTTAGCGTATTATCCTCCGATGATGTGTTATTTTTTAACTGCTACACC
TAGACCAGCTAACCAAATTTATTGTAATAGTATTATTAATATTGCCAAGTTATCCGATCTAAAAAAACTATCTATATAGT
AGATAGTTTTTTGAGCCATATTCCACAGACAATATTAGAAATATGGTAAAACGACTAGATGGACCATCTAATAAATATCA
TATATATACCGAGAAGTTATTATCTGTAGACGAGCCTAGAAACCAACTTATTCTTGATACCCTGGTAGAAGAATTCAAGT
CAGGAACTATTAATAGAATTTTAGTTATGGGAGGTATAGGACGGCTGAGAAGTTCTCGGTTAAGTAAGCAAAGTCCTCGC
GAAATCCTCGTCTTTTTGCGACTCTTCATTCCGGAACGCATATTGGTGCTATCCATTTAGGTAGTAAAAAATAAGTCAGA
ATATGCCCTATAACACGATCGTGCAAAATCCATAGGGATGCCTTGTATCCGCTTAAAAATAAGAATGAAATAACATAGGA
TTAAAAATAAAGTTATCATCTGATTTATTACAGGAGATTTTCAGATTCTGTGGCTATAGAGAAGTATAATTCTTTGGTAG
AATGGGGAACATCTACTTACTGGAAAATAGGCGTACAAAAGTGAGACGTCCATATGATTATTATGATGGGTAAAAAATAA
ACCTAGTATATTTTGGAAGCGTCTTTATTTATTCAAAGACGGTGTGGCAGATAATATTTTATTCCTAGCGTTATAACAAA
ATCAGGAAAAAGATATTAGTAAAAGATGTAGACCATTTAATACGATCCAAGGTTAGAGAACATACATTTGAAGAAAAACA
CATTTTCCTTGAGATAGTTTAAGAAGTTTCTCTAAGGTATTAATTCTGCGGGATATACTAGACGGATTTTATAACGTTAG
TTAATAACATGCGGTTCAAAATAGAAAATTGTAAGGTTTTCAATATTGAACTAATTGTTTAAATAACTTTGCAAAAAGGA
CGAACAGGACAGGCCCGGCAACTTACTAATTATACACCTTATAATAGGTGTAAATATAGAAATTACATAAAAAATGTAAT
AACGTTAGTAACGCCATTATGGATAATCTATTTACCTTTCTACATGAAATAGAAGATAGATATGCCAGAACTATTTTTAA
CTTTCATCTAATAAGTTGTGATGAAATAGGAGATATATATGGTCTTATGAAAGAACGCATTTCCTCAGAGGATATGTTTG
ACAATATAGTATATAATAAAGATATACATCCTGCCATTAAGAAACTAGTTTATTGCGACATCCAACTTACTAAACATATT
ATTAATCAGAATACGTATCCGGTCGCGTGGAAAAAGCTCTCAAACTATAGAAATTATTTTTACTAATAGAACATGTGTGA
AAATATTCAAGGATTCTACTATGCACATTATTCTATCCAAGGACAAGGATGAAAAGGGATGTATAAACATGATTGATAAA
TTATTCTATGTATATTATAATTTATTTCTGTTGTTCGAGGATATCCATGATTTCTGAAAACACTGATTCAGAAATGGATC
AACGACTCGGGTATAAGTTTTTGGTGCCTGATCCTAAAGCCGGAGTTTTTTATAGACCGTTACATTTCCAATATGTATCG
TATTCTAATTTTATATTGCATCTCCCGTGATTAGCGAATTATGATAGAAATTAGCAATGTTAAAGTGACTCCTCCAGATT
ACTCACCTATAATTGCGAGTATTAAAGGTAAGAGTTATGGTGTAAATATCTTTAAAGAGGTAATGACCAAAGAGGGTATA
TCCATCACTAAAATAAGTAGTTATGAGGGAAAAGATTCTCATTTGATAAAAATTCCGCTACTAATAGGATATGGGAATAA
AAATCCACTTGATACAGCCAAGTATTCTATGTAATAATGTCGATGGAGGAAAAGATTACGAGCCAAACTCATTCACTTTC
TCGTTTTCCTCCGTATCCCCTCCTAATGTATTACCGACAAGATATCGCCATTACAAGATATCTCTGGATATATCACAATT
GGAAGCGTCGAATATATCATCGACAAAGACATTTATAACGGTCAATATTGTTTTGCTGTCTCAATATTTATCTAGAGTGA
GTCTAGAAACAGCAGCTAGTACGCAATATACAGAATTAAACGATTAACGAGTTTAAATATGAAATGCTGCATAACTTTTT
ACCTATAGCGATCCTTAAAGGCGAGATGTGATTAATAACGGAGACGGGGAGCTCCGGATCAAAGTACTTCTGTGACCACA
AGTTTGCTGCTTAGCAGATGCATCGAGAGGCGACATTACGACGTTTATCGATTTCAGCTGCACCTATAAACAGAATCTCA
GGGTAATCAAGTATTTATAATCGGGTTCTGTTTCAGAATATTCTTTTCTAAGAGACGCGACCGTCTGAAATATAATAACA
AAAAAAGTTCCTATTAAAAATTAGTGATCCATTTATTATAAAAAATTTTTATTCAAAACTTAACTACAATCTTTTATTTC
TAGCAATCAAGCACTCGACTGAATATTAGTACATTCATTGTCTATTATTAACGTATTTCTAAACCCAAAATGTATATGTT
GAACATCGGTTTATCTTCTGTCACCTTAACAATTCCTTTTTATTAAACTCCCATTTCTATTGTTTGTTCTAATATAAACG
AGTATAGCATCATTGCTAAATTTTTCAATAGTATCAAAAACAGAATCTATATTTCGTGATATACATGTGACCCGTTTACG
TTAAACCTTCATTCCATCAATTTTGAATATACTTTTAATTGAACAAAAGAGTTAAGTTACTCATATGGATGCCGTCCAGT
CTGTACATCAATCTTTTTAGCCAGAGATATCATAGCTACCATGAACGACATTCGCTGCGTCAGTATTTTGTATCCTTAAA
TAATAATCAAAATCGTATAAAGTTATATAATTATCGTGTTCAGATTGTGATCTTTTCAAATAGACTAAAAACCCCATTTC
TCTAGTAAGTATCTTATGTATATGTTTGTAAAATATCTTCATGGTGGGAATATGTTTATAGACGTGTATTGCATATCGAT
ATCTTTATTATTAGATAAATTTATCAATAAATGTGAGAAGTTTGCCTCGTTAAGGTCTTCCATTTAAATATTATATAAAT
ATTTGTTTTTAACATGACATCTATTTTAAATACACTTAGGTTTTTAGAAAAAACATCATTTTATAATTGTAACGATTCAA
TAACTAAAGAAAAGATTAAGATTAAACATAAGGGAATGTTATTTGTATTTTATAAGCCAAAGCATTCTACCGTTGTTAAA
TACTTGTCTGGAGGAGGTATATATCATGATGATTTGGTTGTATTGGGGAAGGTAACAATTAATGATCTAAAGATGATGCT
ATTTTACATGGATTTATCATATCATGGAGTGACAAGTAGTGGAGCAATTTACAAATTGGGATCGTCTATCGATAGACTTT
ATAGGACTATTGTTACAAAAGTTAATAACAATTATAACAATTATAACAATTATAATTGTTATAATAATTATAATTGTTAT
AATTATGATGATACATTTTTTGACGATGATGATTGATCACTATTACACAATTTTGTTTTTGTACTTTCTAATATAGTGTT
TAGGTTCTTTTTCATATGAGATGGATCACTCATTTGATAGTTTATCACCTACATCATCAAAAATAAGTAAAAAGGTGCTG
ATTTTTTATGATTTTGTGCGACAGCAATACATTCTTTTAGTTCGTATCAGATTATATTCTAGAGCTTCCTGACTACTAAC
GAAATTAATATGATTTGGCCAAATGTATCCATCATAATCTGGGTTATAAACGGGTGTAAACAAGAATATATGTTTATATT
TTTTAACTAGTGTAGAAAACAGAGATAGTAAATAGATAGTTTTTCCAGATCCAGATCCTCCTGTTAAAACCATTCTAAAC
GGCATTTTTAATAAATTTTCTCTTGAAAATTGTTTTTCTTGAAAACAATTCATAATTATATTTACAGTTACTAAATTAAT
TTGATAATAAATCAAAATATGGAAAACTAAGGTCGTTAGTAGGGCAGTCTCGACCGTTGAGAGATTGTAAGTTTAAAAAA
GACCAATGATAAATGGTTAGATATTAATAATGATAAAATTAGTAAATTAACAAATTTTAAGCGGTCAAGTTGACTATAAC
AGATAAGTCTTGACAGGGCTGAGAAATGAGTAATTTTTTATCATAAAAGTTGTAAAGTAAATAATAAACAATAAATATTG
AACTAGGAAGCAGAGGATCACTGTAACTCAGGGAAGCACGCTGCTAATAAATAATGATCGTAATGAACAGACTATTTATC
AGAATACTACAGTAGTAATTAATGATACAGAGACTGGATTCTTATAGTGATAATCCGTTTAGGAGAGCACATAGTGACGA
TTATCTTAATAAGCACAAGATCATGAATACGATGATATAGAATCATCGGTTGTATCATTGTCTGATTAGTTTCCTTTTTA
TAAAATTGAAGTAATATTATGATATTCCCTGTATTCGGCATTTCTAAAATTAGCAATTTTATTGCTAATAATGACTGTAG
ATATTATATAGACACTTTGCCGTGCTTCCGTAGAAGTATGGGATCATTACAAAATATTTTCTCTTTTTATGAAACTCTGT
TGATAAAACTAGAAGCAAAAAATCTGATAGGAAGAATAATGATTATATGGAGGAACACGATTATTATAAAATAACAATAG
TTCCTGGTTCCTCTTCCACGTCTACTAGCTCGTGGTATTATACACATGCCTAGTAGATGATCGTTTTTGGTTATCCTTGG
TTAAAATATCATGATTGTCCAATTTCCATCAATTTGTCGGATTATCTCACGGAATAATGATGGTATCATTACATGCTGTA
TATTCTATAGTCTTTGTAGATGTTATAACCACAAAAGTACAGAGGTATATCAACAATATTCTAACTCTTAACATTTTTAT
TTATTTAAAATGATACCTTTGTTATTTATTTTATTCTTATTTTGCTAACGGTATCGAATGGCATAAGTTTGAAACGAGTG
AAGAAATAATTTCTACTTACTAATAGATTATGTGGTAACGGGTGTTATTAATGGGGATGTATATTTTTCAAATAATGAAC
TAAGGATGAAAGGAGATGTTTTAGAAAAAATAAATATCACTACCGTTTTGTTGTATAAAAATAACAATTAACAATTATCA
ATTTTTTCTTTAATATTTACTATCTTGGTGGTAAAATAATCTCTTAGTACCATGACTCGTGGCAATAAATAATAAGTACA
TTCTGCGTTGTATTCAATAGAATGCTAATGTCAAGTTTATTCGAATAGATGTCTTATTAAAAACATATATAATAAATAAC
AATGGCTGAATGGCATAAAATTATTGAGGATATCTCAAAAAATAATAAGTTCGAGGATGCCGCCATCGTTGATTACAAGA
CTACAAAGAATGTTCTAGCGGCTATTCCTAACAGAACATTTGCAAAGATTAATCCGGGTGAAGTTATTCCCCTCATCACT
AATCATAATAAATATACTAACTCTCTAATGGATGAGAACCTTTTGCAACTGGTAATTAAAATAAAAAGTAATATTCATAT
GTAGTGTCAATTTTAAATGATGATGAAACTGTTATGGGAATTTGTATTTTGATAGGATCTATAATAATGTAGTAAATATA
AAATATATTCCTGAGCATATTCCATATAGATATAATTTTATTAATCGTACGTTCTCCGTAGATGAACTAGATGATAATGT
CTTTTTTACACATGGTTATTTTTTAAAACACAAATATGGTTGTTCACTTAATCCTAGTTTGATTGTCTCATTATCAGGAA
ACTTAAAATATAATGATATACAATGCTCAGTAAATGTATCGTGTCTCATTAAAAATTTGGCAACGAGTACATCTACTATA
TTAACATCTAAACATAAGACTTATTCTCTATATCGGTCCATGTGTATTGCTATAATAGGATACGATTCTATTATATGGTA
TAAATATATAAATGACAGGTATAATGACATCTATGATTTTACTGCAATATGTATGCTAATAGCGTCTACATTGATAGTGA
TCATATACGTGTTTAAAAAATAAAAATGAACTCTTAATTATGTTATACTATTAGAAATGGATAAAATCAAAATTACGATT
GTCAAAAATTGGTAATGTTGTTAGAACGATCTATAAAAATAAGTATTAAATACTTTTTATTTACGGTATTTAGGTTCATC
ATCGACTGTACGATACATAATGTTACCGTGTTGCTTACATTGCTCGTAAAAGACTTTCGTCAATTTGTCTCCTTCTCCGT
AAATTCCAGTGGGTCTTAGGCAACAAGTATACAATTTTGCGCCATTCATTTCTGTGCATGGAGTTCATTAAAATCCGGAA
CGTATAGTTTGATAATTGCTCAGGTATCTACAATTATTGGAAAGGCGTTATCTATTTCAAAGATCAGGTGAAATGAAAAG
ACATTTTCTTACAATAACGTTTGATATATTAATAAGCTCGGATAGGAAACACGGCGAGCCCTTTTGCATACACGGGTCAT
AATGTCCGCCACATCTATATATAACTTGTCAGGGATCTAACTTTAATATGTTCTCGTCTAAGAGATGAAAATCTTTGGAT
GGTTGCATGTGACTTTTCTCTAAAGGATGATGTTACCCGATCCTCTCTTAAATGACTCCATCTTATCCTTGGACAAGATT
CCTGTCGTGGGGCATTTCATGGAATCTATACCGGCAAACACGATAAAATATCTTAACTTTCCTCAGCGATCCACAGTCAC
TGGAAAGATGATAGATGACTATCTAACTCGTAAAAAAACCTATAATCATATAGAGGAGGTTTACAGCGGCGGCCACTATC
ATAGATCAAGAGATCTATCAGAACGAGTTGATTAATTCATTAGACGATAATGAAATTATCGATTGTATAGTTAACAAGTT
TATGAGCTTTTATAAGGTATGCTGTGATATATATCACGCATCAGGATATAAAGAAAAATCTAAATTAATTAGAGACTTTA
TAACAGATAGAGATGATACCGATACATATTTGATCATTAAGCTATTGCTTCCCGGATTAGACGATAGAATGTATAACATG
AACGATAAACAAATTATAAAATTATATAGTATAATATTTAAACAATCTCAGGAAGATATGCTACAAGATTTAGGATAGGT
GTTCATAGAATAACGAGTTTGCATTCTTTAGTAGAAACATGAAACCAGTACTCTACATCTAAACGGCCACGTCAATAACT
AAATGTTCCGGTCACGATGATAATACGTTAAGGGTTTTGCAAGACCAATTAACGATGGTTAAAATTAACAAGGATCCCAA
AAAATTCCAGAGTGGTTGGTAGTTAATAAAATCTATATTCCCAGAGTTTACATCTTCCAAGTCACATACAGCGAATGGAA
TATCGATTAGATTTCCTAGATTTACTAGGATTAGAGAAGATAAAACGTGGAAAGAATCTACTCATCTAAACGATTTAGTA
AACTTGACTAAATCTTAATAGTTACATATAAACTGAAAAATAAAATAACACTATTTTAGTTGGTAGTCGCCATGGATGGT
GTTATCGTATACTGTCTAAATGCGTTAGTAAAACATGGCGGAACGAAAAATATATAAAAAGAATGTATCAAGAATACCTA
TCAAGCACCCACAGGCGCCCGCTTAATTCATATTTGCTCACCATGAACAAAGATATATTAGTATTTCTGGTGATAAATTT
ACGGCGAGGAAAAAGTATATGGACGCCAAATTGTATAAGGATGTAAAGAAAAAGATTGTTGGACTGGATAATGGTCACTT
GTTACCACATAATTATATAATGTATAAATGCGAACCGTTTAAACATAGATATCCATTGGAAAAAACACAGTACACGAATG
ATTTTCTAAAGTATTTGGAAAGTTTTATAGGTAGTTGATAGAACAAAATACATAATTTTGTAAAAATACTTTTTATACAT
GACACAATTACCAATACTTTTGTTACTAATATATCTCACACTACACTTATATATGTGCATTCTTTATGACATCGACTATA
GATTATGAAGAATACTCCATAGAGTTGATTGTAAACAGCACTCTGTCCATAGGTGTATTTTAACACTAATTAGAGACTTA
AGATTTGACTTAAAACTTGATAATTAATAATATAACTCGTTTTTATATGTGGCTATTTCAACGTCTAATGTATTAGTTAA
ATATTAAAATATGCACAGGGATAATTTTTTCTATTTTAGAACGTAGGGTTGTATCTCTTGTTTAGATGGTTGGGAGGTAT
CTTGCCATGGACTAAGATATCTGAAACAAAGAATTCTGCATTAGTAAGTGCCGCAAAACAGAAATATGTTAACAATACTG
CGACTTTGTTAATGACCAGTTTGCAATATGCACCTAGAGTGCACCAACTCTTTGGCGGTCGTCGAGAAATGAATGGTATG
AAGTAAAATTAATACTTTACATGGCATTTTTCACGGTGGGTACGACGAGAACCTTCATGCATTTCCTGGAATATGAATGA
TGAGTAATGTGGCACTACTGCCTATTACACTCTATTGTCACATATCGCCACAAAAACTACTATGCTCTAAGTGTTGGGTC
CTTGGTCACACGCTTTGAGATTGTGTCATGGGAGCATGTCTTCAAATGGACTCCATGGAAGCTCTAGAGTATCTTAGTTC
ATAAAAGCTTCGGGTGTATAAACCTGGTGATGAGACTACCTCGACATATGTGTGCGCGGGAATAACTAACTTGACTGGAG
TATATATTTATTTCTTCATTACATAACACGTCTGTGTTCTAATTCTTCCAATTCTTCCACATCTCATATAATACAGGAAT
ATAATCTTGTTCGAAAATATGAGAAAGTGGATAAAACAATAGTTGATTTTTATCTAGGTGGCCAAATTTATTCCATATTT
TAGAATATGGGGAAAATATTCTACATATTTATTTTATAGATGCTGCTAATACGAATATTATGATTTTTTTCTAGATAGAG
TATTAAATATTAATAAGAACCGTGGGTCATTTATACATAATCTCGGGTTATCATCCATTAATATAAAAGAATATGTATAT
CAATTAGTTAATAATGATCATCTAGATAATAGTATAAGACTAATGCTTGAAAATGGACGTAGAACAAGACATTTTTTGTC
TTATATATTGGATACAGTTAATATCTATATAAGTATTTTAATAAATCATAGATTTTATATAGATGCCGAAGACAGTTACG
GTTGTACATTATTACATAGATGTATATATAACTATAAGAAATCAGAATCAGAATCATATAATGAATTAATTAAGATATTG
TTAAATAATGGATCAGATGTAGATAAAAAGATACGTACGATCCTATTATGTAAACAGTATCGACAACGCGGAATTGTTTG
AGATAGTGAGATTTGTGCATATAGTTCGTCATTATCTGCGTAGGTAATCTGCTAGTAAATATAAAATCTAAGTAGGATAA
AAACACTACATCATTGTTTCCTTTTAGTGCTCGACAGTGTATACTATTTTTAACACTCATAAATAAAAATGAAAACGATT
TCCGTTGTTACGTTGTTATGCGTACTACCTGCTGTTGTTTATTCAACATGTACTGTACCCACTATGAATAACGCTAAATT
AACGTCTACCGAAACATCGTTTAATGATAAACAGAAAGTTACGTTTACATGTGATTCAGGATATCATTCTTTGGATCCAA
ATGCTGTCTGTGAAACAGATAAATGGAAATACGAAAATCCATGCAAGAAAATGTGCACAGTTTCTGATTATGTCTCTGAA
CTATATGATAAGCCATTATACGAAGTGAATTCCACCATGACACTAAGTTGCAACGGTGAAACAAAATATTTTCGTTGTGA
AGAAAAAATGGCTTGCTGAATGCGGAATGTCAACCTCTTAAGGGTCAACCAGTTAAAGAAAAATACTCATTTGGGGAATA
TATGACTATCAACTGTGATGTTGGATATGAGGTTATTGGTGTTTCGTATATAAGTTGTACGGCTAATTCTTGGAATGTTA
TTCCATCATGTCAACAAAAATGTGATATACCGTCCCTATCTAATGGATTAATTTCCGGATCTACATTTTCTATCGGTGGC
GTTATACATCTTAGTTGTAAAAGTGGTTTTACACTAACGGGGTCTCCATCATCCACATGTATCGACGGTAAATGGAATCC
CATACTTGGCGGCGAGATTTATTGTGTATGGAAGAAGTAACACCATATTACATAATATATACAGGCTATTTACAAGATGC
ACCGTTATACCGTTCGATGATATAGTACGTACTATGCCAAATGAATCACGTGTTAAACAATGGGTGATGGATACACTTAA
TGGTATAATGATGAATGAATTCTTAAAAATAGCATCAACAATCAAATAATGTATCGTAGCCATACGAAACAGGGTATCTG
TAATATGTCTGACACCTAAAAGAATGTATATACGTGCGCAATTAGATCTAAAGAAGATGTTCCCAATTTCAAGGACAAAA
TAGCCAGAGTTATCACGAAATTGAAATAAACTGTATATTATACACTGGTTAACGCCCTTGGCCTAACCATTTTCTATGGA
GAGTTAAACTAACGTGTGCTAGGGTAAGGTTATTCAAAAATACGGCAAAATAATAATAAACATATTGGTGACAGACTACG
TAGACTGTTTATACAAGATTGAAATTATTTTCGCTCTCTCCAGCGTCAATCTCGTCAGTATTGACTCTTTTTGGGAAAAA
TTGGCGATAAGTTTCAAACTGTTGACTTCACTGATTGTCGCACTATAGATGCAATCAATAAGTGTGTAGATATCTTTACT
GAGGGAAAAATCAATCCACTATTGGATGAACCATTGTCTCCTGATACCTGTCTCCTAGCAATTAGTGCCGATAAAGAGTT
TTAACGGGATTAATGATGTAAAAGGTTTTTCAATATAGAACAAAATCTAACAGATACAAATTTTAAGAAATGGTGTAACT
CTCTGAAAGCTACGTTTATCGATGTGCACATTCCTAAGTTTAAGGTAATAGGTTCGTGGGCTAATACTTCCAGAAAGTGA
GGACAACTGTTGACACACTCCTCTCTCGGAATCAGTGTTCATCGACGTTCGTGAGCTGGTAAAAAATATGCCGTGGGATA
ATGTTAAGGATTGTACAGAGATCATCCGTTTCCAACCAGAGCTGGCTGTGACACCATTTCCTTGGGTTCATAAAATGAAA
CTATCACTGTAGAAAAATTTCTACATACGACGTTTATAGATGTTAATGAGGAGTATACAGAAGTATCGGCCGTTACAGGA
GTATTCATGACTAACTTTTCGATGGTATATCGTATGAAGGTCTACATAAACCATCCATTCATATACATGATTAAAGATAA
CACCGGACATACACTTTTTATAGGGAAATACTGCTATCCGCAATAAATATAAACAATAGACTTTTATCCACCGAATGTCC
GATGTATTACCACAATTATTGACGGGCTTGTTTGTGACCGACAATCATGAATTTTCAGAAATTATCTCTGGCTATATATC
TTACGGTGACATGTTCGTGGTGTTATGAAACATGTATGAGAAAAACTGCGTTGTATCATGACATTCCTCTATACTATCGA
TACCAGGCCATGGTTGATGATGAGACATCTAACAATAACACATTACATGGTAATATAGGATTTTTGGAAATAAATAATTG
TTATAATGTTTCTGTGTCAGATGCTAGTTTTAGAATAACATTACCGTGTATCCACCAATATCACTGAATGTTTGAAAACA
TTAATCAATAATGTGTCGTAAGATGTAAAATATGAATGTAACATCTAATTGTGATAAATGCTCAATGAATTTGATGGCAT
CCGGTTTAAGTATATTATAATTGTAAACTAACTACAAATTCTACTACAAAAACCAACGGGTATCAAGGAGATAGCACGAA
AAGTACAGCGAAGTTCCACTAACTTACTGTGGTCTACAGAGTCCAAATCCTCCTCTCCGTAATCCACTTCCTCAACATGA
TGATTATTCTCCTCCACAAGTACACAGACCTCCACCACTTCCTCCTAAACCAGTCCAAAATTCGCCACAACTTCCCCTAG
ACCAGTAGGTCAATTACCTCCTCCTATAATATCCCTTATAGTTAACCTTTACCTCCCAGAGCGCCTCAGTGAGCTACCCT
TCATCATTTTTCGTGGAATATAATATAGGAATAATTAGCACCAGAATAGCTATGGATATCTCGTTAAGAATATTCTCTAT
AAGAGACATAATGTAGACATAGTTATTATATCCTTCTTAGATAAGTGTTACGCTACTGAAA
>MN346693.1
ATTAATTAGACATTTAACAACTTCCGGACGCACATATGCTCTCGTATCCGACTCTGAATACAGATGAGCGATGATATACA
GATGCAATACGGTACCACAATTTCGTGGTTGATAATCATCATACACGTATCCGTACTCGTCATCCTCATAAAGAACACTG
CATCCATTTTCTATGAACAAATGGTATTTCATATAGCTGAATATATTAAAGTCATTTATGTTGCTATATCCAGTAGCTTC
TAGTAGAGCCATCGCTATATCCTTATTGACTTTAACATGTCTACTATTTGTGTATTCTTCTATTGGGGTAAACTGTCTCC
AATTTTTGTGTAATGGATTAGTGCCAGTAATGTCAAAAACTTGTACACTTTATAAGTTTTAGATCCTTTATTACTACCAT
CATGTCCATGGATAAAGACACTCCACCGAGTATTAACCTATTAGCATTATATATTATTTGATTATAAAACTTATATTGCT
TATTAGCCCAATCTGTAAATATCGGATTATTAACATATCGTTTCTTTGTAGGTTTATTTAACTTGTACATCACTGTAAGC
ATGTCCGTACCATTTATTTTAATTTGACACATATCAGCAATTTCTTTTTAAATTCTATATAAGATGGATACGTATCATAT
ATGTACTTATAGTCTACTAATATGAAGTACTTAATACATATCACAAATACCAATACATGTAGACCCATATGTTGTTGTTA
TATTAATATCTGCGCCATTGGATCTATTTTGTTTATATCATCGATATACGGCTTACAAATTTCTAGTATCGATAACACTT
CTGATCGTGAATAAATAAGGTAGGGAATAACGGCATAATATTTATTATGTTATCATCATTAACAACTACGTTTCCATTTT
TTAAAATATACTCTACAACTTTAGGATCCCTATTGTCAAATCTTTTAAATAGAATATGCATTAGTTCATTACCGCTATAG
TTACTATCGAATAACACGTCAAATATTTCCCGTTTAATATCGCATTTGTCAACATAATAATAGAGTATGGTACGTTCACG
ATAAGTATAATGACACATCTCGTTTTCGTGCGAAATTAAATAGTTTATCACGTCCAAAGATGTCACATAACCATCTTGTG
ACCTAGTAATAATATAATAATAGAGAACTGTTTTACCCAAAATAAATATAATCAGTACATTGAATGGGTATGATATTGTA
CCCATACTGTATGTTGCTACATGTAGGTATTCCTTTATCCACACGTGTATTATTATTTTTTTGGTAAGTTTATCGGCCTA
TGTTTTACAACTATCATAGAGTATCTTATCGTTAACCATGATTGGTTGTTGATGTTATCACATTTTTTGGTTTCTTTCAT
TTCAGTTATGTATGGATTTAGCACGTTTGGGAAGCATGAGCTCATATGATTTCAGTACTGTAGTGTGACAAGGTACGCTT
TGTACTGTAACTAGTATAAAATTCTATATTCAAATTATCATGCGATGTGTGTACGCTAACGGTATCAATAAACGGAGCAC
AGCATTTAGTCAACAGTAATCCAAAATTTTTTAAAGTATATCTTAACGAAAGAAGTTGTCATCGTTAGTGTGGTAAATCA
TTGTCTACGGTACTAGATCCTCATAAGTGTATATATCTAGGTAATATTTAATTTATCAAATGGTTGATAATATGGATGTT
GTGGCAATTTCCTAATACGGAAATAAGACATAAACACGCAATAAATCTAATTGCGGAGATCTATTTTACGATAGAGTGCT
ATTTTAAGATGTGACAGATCCGTGTCATCAAATATATACTCCATTAAAATGATTATTCCGGCAGCGAACTTGATATTGGA
TACATCACGACCTTTGTTAATATCCACGACAATAGACAGCAATCCCATGGTTCCATAAACAGTGAGTTTATCTTTCTTTG
AAGTGATATTTTGTAGAGATCTTGCTAATTCCGTATAGTATGTCTTAATAATTGTTATTATTTCACTAATTAATATTTAG
TAACGAGTACAGTTGTGTTCAAGATATATAGCGTTTACATATCCACCATAGTAATCAATAGCCATTTGTTCGTATGTCAT
AAATTCTTTAATTCAAGAGTAGTTATCTCGCGCATTTACTATTATATTTGGCATAAAGAGATAGATAATACTCGACCGAC
ATAATGTTGTGTTGTCCATTATAGTATAAAAATTAATATTTCTATTTCTATATATTTGCAACAATTTACTCTAAAAGCGG
ACATACAGTAAGACTATATATCAATTTTACCAATTAGTTAGTGTAATGTTAACAAAAATGTGGGATAATTTAATAGTTTT
TCCTTACACAATTGACATACATGAGTCTGAGTTCCTCGTTTTTGCTAATTATTTCGTCCAATTTATTATTCTTGACATCG
TCAAGATCTTTTGTATAGGAGTAACAGCCCCTCTCAACAATGCGGTCCTTTCTGTAGTGATATCAAACGGATATTGCCTT
CGCTTAATCTATATAGGCCGAATCTATGATATTGTTGATAATACGACGGTTTAATACACACAGTACTATCGACGAAACTT
TGATACGTTAGATCGGTGTACGTATATTTAGATGTTTTCATCTTAGCTAATCCTGATATTAATTCTGTAAATGCTGGACC
CAGATCTCTTTTTCTCAAATTCATGGATGCAGACAATAGCGACATAAACATAGAAAACGATGGATTTTTATGTTTGGTAT
AAAAATTATTGATGTCTACACATCCTTTATAATCAACTCTAATCACTTTAACTTTTACAGTTTTCCCTACAAGTTTATCT
TTCCTGAGTGAGGATAAACCCTGGTTGTTTTCTTTTTTAATGTATCGCTTTTTTGCATGGTTTACCCTAGAATACGGAAT
GGGAGGATCAGCATCTGGTACAATAAATCTCAGCTTGACCTGAGATAGTCACGGTAGTCCGTCAATTTACTATTATTTCT
TAGCTCCGGGAAAGTCTATTCGCTACTATAGGAATATGTGCTAAAATCACTGAACATTGGGGATACAAAAAGATTTCAGA
ATCTAAATTCCAATCATTGGGAAACATTACAGATCTGATGACCGACGATAATATAAACATCTTGAGCCCGGACTCATGTC
ACTATTATAATCATATCTTAGATATTATTATACATAAACATCGACAACATACTATTGTCTATTATCTAAGTCCTGTTGAT
CCAAACCCTTGATCTCCATTGCGCACCGGCTTTGGTAGACCTCCTACTACGTATAATTTAAGTTTGCTTCATGTTCAGTA
TATGACCTATGTGTGCGAAAGTATGGAGATAACTTTTCACCTCCTATAGCTTCAATAATTGTTTTGAATTTCTTAGTCGA
ATGCTAATATATTCTTTATTGACCGTATATGGAGTCCTATGTACTTGGATCTTTTGTATATCGCTATCGCCGCAATCACT
ACAATAATTACAAGTATTATTGATAGCATTGTTATTACTACTATCATAATTAAATTATCGACATTCATGGATGTTGAATA
ATCGTTATCATCATTTTGTAATTGTGACATCGCCCCAATCATCTGTAGAGGTGATGATATATTAACGCGTTTTATGAATG
ACATTATCGTCTACGTCGTATTTGATACATCCGCATTCAGCCAACAAATATAAAATTACAAAAACTCTAACGACGTTCGT
ACACATCTTGATGCGGTTTAATAAATGTTTTGATTTCAATTTATTGTAAAAAAGATTCGGTTTTATACTGTTCGATATTC
TCATTGCTTATATTCTCATCTATCATCTCCACACAGTCAAATCCATGGTTAATAAAGTCAATTATCTTATTTTTAACAAA
CGTAAGTATTTTACTCATTTTTTATAAAAACTTTTAGAAATATACAGACTCTATCGTGTGTCTATATCTTCTTTTTATAT
CCAATGTATTTATGTCTGATTGAATATCACACTAATTCATTTTCAATTTACTGATTAGTAATGACAATTAAAATAAAAAT
ATTCTTCATAACCGGTAAGAAAGTAAAAAGTTCACATTGAAACTATGTCAGTAGTTATACATCATGAGTGATATCGTTCT
TGTACTTTTTTGAATTAAATTTTTTATTAAGTATAAAAACGTTCCGTATCTGTATTTAAGAGCCAGATTTCGTCTAATAG
AACAAATAGCTACAGTAAAAATAACTAGAATGGACTCTTCCTCAGCGATAGCTCTTCTATCCTTTTCCGGAAGTAATGAA
ATCACTTCAATAAATGATTCAACCATGAGTGTGAAACTAAGTCGAGAATTACTCATGCATTTGTTAGTTATTCGGCTCAT
AGCATCTATCTATAAAAAGATTATACAAAGTTTTAAACTCTTTAGTTTCCGCCATTTATCCAGTCTGAGAAAATGTCAAT
AAATTTTTCCAAGAAACTAATTGGGTGAAGAATGGAAACCTTTAATCTATATTTAGTACACATGATGAATTCTTCTAATG
CTGTACTAAATTCGATATCTTTTTCGATTTCTGGATATGTTTTTAATAAAGTATGAACAAAGAAATGGAAATCGTAATAC
CAGTTATGTTCAACTTTGAAATTGTTTTTTATTTTCTTGTTAATGATTCCAGCCACTTGGGAAAAGTCAAAGTCGTTTAA
TGCCGATTTAATACGTTCATTAAAAACAAACTTTTTATTCTTTAGATGAATTATTATTGGTTCATTGGAATCAAAAAGTA
AGATATTATCGGGTTTAAGATCTGCATGTAAAAAGTTGTCACAACAGGGTAGTTCGTAGATTTTAATGTATAACAGAGAC
ATCTGTAAAAAGATAAACTTTATTTCAAATTATCCTAATTTGATAGCTAACTCGGTATCTACTTTATCTGCCGAATACAG
TGCTAGGGGAAAAATTATAATATTTCCTCTTTCGTATTCGTAATTAGTTCTCTTTTCATGTTCGAAAAAGTGAAACATGC
GGTTAAAATAGTTTATAACATTAAAAATAACCAGTCTCATTAAATAGTTTGTATCAATAATAGCAACATATGAAGAACCC
GCTTATACAGAGTATGTAAAAATGTTAATTTATAGTTTAATCCCATGGCCCACGCACACACGATTAATCGAGCGTAATTT
GGCACAAATATAATTTAACAATCTAACTGATGGAGCCCAATTTTGGTGTAAATCTAATTGGGACATTATGTTGTTAAAAT
ATAAACAGTCTCCTAAGTAGGCTATATGTCGCATATTGATATCTGGGAATTATAGTAAGCCAATTCGGGACTGACGATAG
TATCTCCTTGACAGATATTGGACCGAACTACGGAAGTACCTGGAATGTAAAGCCCTGAAACCCCCTCATTTTTTAAGCAG
ATTGTTGCCGTAAATCCTGCACTATGCCCAAGATAGAGAGCTCCCAGTTACTTACTTCCATGGTGGATACGAAGATGCTA
TCCATCAGAATGTTTCCCTGATTAGTATTTTCTATATAGCTATTCTTCTTTAAACGATTTCTTGGAGTAGGACGTCTAGC
CAGTATGGAAGAGGATTTTCTAGATACTCTCTTCAACATCTTTGATCTCAATGGAATGCAAAACCCCATGGTGTAACAAC
CAACGATAAAAATAATATTGTTTTTTCACTTTTTATAATTTTACCATCTGACTCATGGATTCATTAATATCTTTACAAGA
GCTACTAACGTATAATTCTTTATAACTGAACTGAGATATATACACCGGATCTATGGTTTCCATAATTGAGTAAATGAATG
CTCGGCAATAACTAATGGCAAATGTATAGAACAACGAAATTATACTAGAGTTGTTAAAGTTAATATTCTTCCTCCGGTTA
ATACGGATCCTTAGCGTATTTCTGTAACCGCAAGAAAATTTATACGCATCGCCTTTGGATGTTTTCGACGACCTTCTTCA
TTTCGTGCCAAAATATACAGTCTTAAATAAGATGTAACGTCTCTATTTTCTATTTTTAATTTTTTTAAATTTTTAACGAT
TTACTGTGGCTAGATACCACACGCCTACTCGATACCTCCTTGGTATCTAGTTTATTTTAGCACATGTATAATATAAAAAC
ATTATTCTATTTCGAATTTAGGCTTCCAAAAATTTTTCATCCGTAAACCGATAATAATATATATAGACTTGTTAATAGTC
GGAATAAATATATTAATGCTTAAACTATCATCATCTCCACGATTAGAGATATTCTTTTTGCTGTTTCGAAACTTTACGAT
GGTATGTATCTATCTATTTTAACAAAGCATCGATTTGCTAATATACAATTATCCTTTTGATTAATTGTTATTTTATTCAT
ATTCTTAAAAGGTTTCATATTTATCAATTCTTCTACATTAAAAATTTCCATTTTTAATTTATCTAGCCCCGCAATACTCC
TCATTACGTTTCATTTTTTGTCTAGAATACCCATTTTGTCATATCCAATTGAGTGTCTATTATAAACTCACCGATAATTT
TTTTATTGCATGTTTTCATATTCATTAGGATTATCAAATTTAGTCCTATTACGCACAACTAATTTGTATATGTAAAAATA
TAGTAGAATTTCATTTTGTTTTCCCGAGAATGTCTGTTTTTATCTTTATAGTATCTCTATTCATCACTGTATTCTCCAGA
CGAGCTAGATATACAGAATTTGTAACACTCTCGAAATCACACGATGTGTCGGCGTTAAGATCTAATATATCACTCGATAA
CACATTTTCATCTAGATACACTAGATGGTCAAAGACTATACCATGTGTATATCTAACGTATTCTAGCATAGTTGCCATAC
GTACATTAAACTTTTCAGGATCTTTGGATAGATCTTCCAATCTATCTATTTGAGAAAACATTTTTATCATGTTCAATAGT
TGAAACGTCGGATCCACTATATAGATATTATCTATAAAGATTTTAGGAACTATGTTCATGGTATCCTGGCGAATATTAAA
ACTATCAATGATATGATTATCGTTTTCATCTTTTATCACCATATAGTTTCTAAGATATGGGATTTACTTAATATAATATT
ATTTCCGTAATAAATTTTATTAGAAATGCCAAATCTATAAGAAAAGTCCTAGAATTAGTCTGAAGAATATCTATATCACC
GTACCGTATATTTGGATTAATTAGATATAGAGAATATGATCCGTAACATATACAACTTTTATTATGACGTCTAAGATATT
CTTCCATCAACTTATTAACATTTTTGACTAGGAAGATACATTATGACGTCCCATTACTTTTGCCTTGTCTATTATAGCGA
CGTTCATAGAATTTAGCATATCTCTTGCCAATTCTTCCATTGATGTTACATTATAAGAAATTTTAGATGAAATTACATTT
GGAGCTTTAATAGTAAGAACTCCTAATATATCCGAACATCGAAAAAACTTTTTTTATTCTTTTTTACTAACGATACGAAT
ATGTCTTTGTTAAAAACAGTTATTTTCTGAATATTTCTAGCTTGTAATTTTAACATATGATATTCGTTCACACTAGGTAC
TCTGCCTAAATAGGTTTCTATAATCTTTAATGTAATATTAGGAAGAGTATTCTGATCAGGATTCCTATTCATTTTGAGGA
TTTAAAACTCTGATTATTGTCTAATATGGTCTCAACACAAACTTTTTCACAGAGTGATAGAGTTTTTGATAACTCGTTTT
TCTTAAGAAATATAAAACTACTGTCTCCAGAGCTCGCTCTATCTTTTATTTTATCTAATTCGATACAAACTCCTGATACT
GGTTCAGAAAGTAATTCATTAATTTTCAGTCCTTTATAGAAGATATTTAATATAGATAATACAAAATCTTCAGTTCTTGA
TATCGATCTGATTGATCCTAGAACTAGATATATTAATAACGTGCTCATTAGGCAGTTTATGGCAGCTTGATAATTAGATA
TAGTATATTCCAGTTCATATTTATTAGATACCGCATTGCCCAGATTTTGATATTCTATGAATTCCTCTGAAAATAAATCC
AAAATAACTAGACATTCTATTTTTGTGGATTAGTGTACTCTCTTCCCTCTATCATGTTCACTACTGGTGTCCACAATGAT
AAATATCTAGAGGGAATATAATATAGTCCATATGATGCCAATCTAGCAATGTCGAATAACTGTAATTTTATTCTTCGCTC
TTCATTATGAATTGAATCTTGAGGTATAAACCTAACACAAATTATATCATTAGACTTTTCGTATGTAATGTCTTTCATGT
TATAAGTTTTTAATCCTGGAATAGAATCTATTTTAATGAGGCTTTTAAACGCAGCGTTCTCCAACGAGTCAAAGCATAAT
ACTCTGTTGGTTTTCTTATATTCAATATTACGATTTTCTTCTTTGAATGGAATAGGTTTTTGAATTAGTTTATAATTACA
ACATAATAGATAAGGAAGTGTGTAAATAGTACGCGGAAAAAACATAATAGCTCCCCTGTTTTCATCCATGGTTTTAAGTA
AATGATCACTGGCTTGTATATAAGAGATGTAACGGGAACAGGGTTTGTTGATTCGCAAACTATTCTAATACATAATTCTT
CTGTTAATACGTCTTGCACGTAATCTATTATAGATGCCAAGATATCTATATAATTATTTTGTAAGATGATGTTAACAATG
TGATTTATATAAGTAGTGTAATAATTCATGTATTTCGATATATGTTCCAACTCTGTCTTTGTGATGTCTAGTTTCGTAAT
ATCTATAGCGTCCTCAAAAAATATATTCGCATATATTCCCAAGTCTTCAGTTCTATCTTCTAAAAATCTTCAACGTATGG
AATATAATAATCTATTTTACCTCTTCTGATGTCATTAATGATATAGTTTTTGACACTTTTCTACTCTAATAAATCATCTA
TTATACCAGAATTAATGGGAACTATTCCGTATCTATCTAATTTAAGAAAGTCAGATTTTGGTTCATTACCACGCTTTCCT
TGTTGATAAAGGATAAAGTTACTAAAATTTGTATTTTTTAATCTATCTCAATAAAAAATTAATGTATGATCACCTAGAGC
TGGATGACCACTTGTTTGCTGTCTATCTTATACATTTTCCATTTATAACACTTATGTATTAACTTTGTTTATTTATATTT
TTTCATTATTATGTTGATTTATTGCGCTTTTATGTTAAATTAATAATGGAATAGTATAAATAGTTATTAGTGATAAGATA
GTAAAAATAATTATTAGAATAGTGTAGTATCATAGATAACTCTCTTCTATAAAAAATGGATTTTATTCGTAGAAAGTATC
TTATATACACAGTAGAAAATAATATAGATTTTTTAAAGGATGCTTCCTGGGTCATAATTTGAGTGATGCATTCGACTCAA
CATAAATAATTCTAGAGGAGACGATCTACTATCAAATTCGGATCGTAAATCTGTTTCTAAAGAACGGAGAATATCTATAC
ATACCTGATTAGAATTCATCCGTCCTTCAGACAACATCTCAGACAGTCTGGTCTTGTATGTCTTAATCATATTCTTATGA
AACTTGGAAACATCTCTTCTAGTTTCACTAGTACCTTTATTAATTCTCTCAGGTACAGATTTTGAATTCGACGATGCCGA
GTATTTCATCGTTGTATATTTCTTCTTCGATTGCATAATCAAATTCTTATATACCGCCTCAAACTCTATTTTAAAATTAT
TAAACAATACTCTAATCCTAGGTCCCTATCGTCCATATAAAATGGATTACTTAATGTATTGGCAAACCGTAACATACCGT
TGGATAACTCTGCTCCATTTAGTACCGATTCTAGATACAATATCATTCTACGTCCTATGGATGTGCAACTCTTAGCCGAA
GCGTATGAGTATAGAGCACTATTTCTAAATCCCATCAGACCATATACTGAGTTGGCTACTATCTTGTAGTGGCCTCATCT
TCTGGCTCTCCTGATCTTTCCAAAGATTTCCAAAGATCACACATTAGCTGTGTCTTATATCATTAGGTAAAGTAGGACAA
CGGGTCTCTCGCTTTGTTTTTACTCTCTAGCAGTAAATAAGTACGATCTTGGGATATCGAATCTAGGTATTTCTTTAGCG
AAACAGTTACGTGGATCGTCGCAATGATAACATCCATTGTTAATCTTTCGTCTAGGGTTTCGACATCTGGATTTCAGATA
TAAAAATCTGTTTTCACCGTGAGGCGCAGTATTCATGGCACTATGAATTCAACAACACCCTCGTAATAGCAGTAAATTCC
TACGTCCTGAGAGAATATCCTCTAGAGAATCAGTATCCTTTTTGATGTCTGATGAGATGTTTACCTCTACAAATATCTGT
TCGTCCAATGTTAGAGTATCTATATCAGTTTTGTATTCCAAATTAAACATGGCAACGGATTTAATTTTATATTCCTCTAT
TAAGTCCTCGTCGATAATAACAGAATGTAGATAATCATTTAATCCATCGTACATGGTTGGAAGATGCTCGTTGACAAAAT
CTTTAATTGTCTTGATGAAGGTGGGACTATATCTAACATCTTGATTAATAAAATTTATAACATTGTCCATAGGATACTTT
GTAACTAGTTTTATACACATCTCTTCATTGGTAAGTTTAGACAGAATATCGTGAACAGGTGGTATATTATATTCATCAGA
TATACGAAGAATAATGTCCAAATCTATATTGTTTAATATATTATATAGATGTAGTGTAGCTCCTACAGGAATATCTTTAA
CTAAGTCAATGATTTCATCAACAGTTAGATCTATTTTAAAGTTAATCATATAGGCATTGATTTTTAAAAGGTATGTAGCC
TTGACTACATTCTCATTAATTAACCATTCCAAGTCACTGTGTGTAAGAAGATTATATTCTATCATAAGCTTGACTACATT
TGGTCCCGATACCATTAAAGAATTCTTATGATATAAGGAAACAGCTTTTAGGTACTCATCTACTCTACAAGAATTTTGGA
GAGCCTTAACGATATCAGTGACGTTTATTATTTCAGGAGGAAAGAACCTAACATTGAGAATATCTGAATTAATAGCTTCC
AGATACAGTGATTTTGGCAATAGTCCGTGTAATCCATAATCCAGTAACACGAGCTGGTGCTTGCTAGACACCTTTTCAAT
GTTTAATTTTTTGAAATAAGCTTTGATAAAGCCTTCCTCGCAAATTCCGGATACATGAACATGTCGCCAACATGATTAAG
TATTGTTTTTCATTATTTTTATATTTTCTCAACAAGTTCTCAATACCCCAATAGATAATAGAATATCACCCAATGCGTCC
ATGTTGTCTATTTCCAACAGGTCGCTATATCCACCAATAGAAGTTTTCCCAAAAAGATTCTAGGAACAGTTCTACCACCA
GTAATTTGTTCAAAATAGTCACGCAATTCATTTTCGGGTTTAAATTCTTTAATATCTACAATTTCATACGCTCCTCTTTT
GAAACTAAACTTATTTAGAATATCCAGTGCGTTTCTACAAAAAGGACATGTAAACTTGACAAAAATTGTCACTTTGTTAT
TGGCCAACCTTTGTTGTACAAATTCCTCGGCCATTTTTAATATTTAAGTGATACAAAACTATCTCGACTTATTTAACTCT
TTAGTCGAGATATATGGACACAGATAGCTATATGATAACCAACTACAGAAGACAAACGCTATAAAAAACATAATTACGAC
GAGCATATTTATAAATATTTTTATTCAGTATTACTTGATAACATTGTGTATGAGAACATCGATAAGTTCATCGGGAATTA
CATACATACTATCTTTAATAGAACTCTTTTCATCCAGTTGATGGATTCGTTTCTAGATGATATGTATTTCCTGTCTAATT
TCATTGATTGTTCACCAAACAACTTTTAAATACAAATATATCAGTAGAATAAGAACTATAAAAAAATAATAATTCGAATC
AACTTGCCTTCTAGAAGTTGATACAACATAGGAATCTCCTTTCACTTTATCTCATTTGAGAATAAAAATGTTTTTGTTAA
CCACTGCATGATGTACAGATTTCGGAATCGCAAACCACTTGTGGTTTTATTTTATCCTTGTCCAATGTGAATTGAATGGG
AGCGGATGCGGTTAGTACATTCCCGTTTTTAACTTCCTGCAGCCATTTTTATGATCGTCTTTTGTGGAATTTCCCAAATA
GTTTTATAAACTCGTTCTGGAAGGTTTGTATTCTGAATGGATCCACCATCTACCATAATCCTATTCTTGAGCCAGACAAG
GTCTTCCCGATAATCCTGGGTGTACCGTAAACATTCTGTAGGAGAATGATGGTTGGTGTAATAAAAAAATTATTTAATTT
TTCATTAATAGGGATTTGACGTATAGCGTACAAAATTATCGTTCCTGGTATGTTCGAGGCCACCATTTATATCTAAAAAT
TAGATCAAAGAATATGTGATTATCTTTTGCTATATTGTTCGTTCTCCGATAACATGTTAATTTCCAATACCAACGGTTTT
TGATCTCCAAAAAACAAAATAACTAGTATAAAATCTGTATCGAATGGGAAAAACGAAATTATATAATCGGAACATTGAAC
GTATTAATACTTAATTCTTTTTCAGTGGTAAGAACCGATAGGTTATTGACATTGTATGGTTTTAAATATTCTATAACTTG
AGACTTGATATGACGAATTGAAAATTCCGTGTTTACCGCGTAAATTCATATATGCTCTAGATTTTTTATCTCAAGGTTTA
[truncated: 5,448,619 more chars]
