# Supplementary material for: Phylogenomic characterization and signs of microevolution in the 2022 multi-country outbreak of monkeypox virus
Source: Nat Med. 2022 Jun 24;28(8):1569–72. doi: 10.1038/s41591-022-01907-y (PMC9388373; doi:10.1038/s41591-022-01907-y)
Supplement: Supplementary file 3 — Alignments used to generate phylogenetic trees in Figure 1 [file 41591_2022_1907_MOESM3_ESM.zip › Full_genome-alignment_Figure1B.fasta]

>MT903344.1_Monkeypox_virus_isolate_MPXVUK_P2_complete_genome
------------------------------------------------------------------------------------------------------------------------------------------TAATTAATTTAATTTTACTATTTTATTTAGTGTCTAGAAAAAAATGTGTGACCCACGACCGTAGGAAACTCTAGAGGGTAAGAAAAATCAATCGTTTATAGAGACCATCAGAAAGAGGTTTAATATTTTTGTGAGACCTATCGAAGAGAGAAAGGATAAAAACTTTTTACGACTCCATCAGAAAGAGGTTTAATATTTTTGTGAGACCCATCGAAGAGAGAAAGAGATGGTTAGTCAAGATATTTTTCTTAGTACAAAAGTCAATGTTTTAAAATATATGGACGAGAATTAATTTGTCTGTATAAAAACTTGTGTGAAATTATGTACTAGAGAAAAAACGTGAGCAGTGTCCCCTACATGGATTTTACAGATCATTTATATTCCAAAAATATTAACTATATACGTTTATTATATGATGTTAACGTGTAAATTATAAACATTATTTTATGATGCAATTGTCTGACAACCTAGATTGGTATAAGGATGTTGATAAGCTCTACGAGAATATATTGTTGGACGTTATCGTTTACGAAATAGTTGAGACATCAGAAAGAGGTTTAATATTTTTGTGAGACCATCGAAGAGAGAAAGAGAATAAAAATATTTTTTTTTTTTTTTGTAAAAC-TTTTTTATGAGACCAAGAGAATACGAATAGTGATCATATCGTATCACATATTGAAACAGAAAGAAGAAGTAACGAGAGGTAACTTTTTGTGAATGTAGTTAAATATTTTTGTTTTGCAAACCGGAATATAGTGCCCGGTCTTTTTTAATTCGTGGTGCGGTGTCTGAATCGTTCGATTAACCCAACTCATCCATTTTCAGATGAATAGAGTTATCGATTCAGACACATGCTTTGAGTTTTGTTGAATCGATGAGTGAAGTATCATCGGTTGCACCTTCAGATGCCGATCCGTCGACATACTTGAATCCATCCTTGACTTCAAGTTCAGATGATTCCTCACACATGTCTCCGATACGTACGCTAAACTCTAGGTTCTTGACACATTTTGTATCAACGATCGTTGAACCGATGATATCTTTGTAACTCACTTTCTTATGTGAGATGTTAGACCCAAGTACTGGATGGGTCTTGATGTCACTGTCTTTCTCTTCTTCGCTACATCTGATGTCGATAGACATCTCACAGTCTTTGATCATAGCCAGAGCTTCTTCACGCGTGATCGCGGGAGAGTCCTTACCTTGTCCCGGTGACACGCTGGACAATCTAGTATTCACAGTGTTTCCATCAGAGGATTCGGAGATGGATGAAATCTTTGGGCATTTGGTGAATCCAAAGTTCATGTTAAGACCCGCACCGACGATAGTGTAATAAGTGGTGGGATCTCCTTTTACAACTTCTTCGGATACCTCATCATCTTCGGTCTCTGTAACTTCCGTTACGGATTGACAAATCTTATCATTGGTCGGTGTTTGGTCTTGCTTTGTGACTTTGATAATAACATCGATTCCCATATGATGTTTGTTTTCTTCTTCAGTACACGAGGATGAAGATTGTTGAAGACTAGTAGGCATAGCAGCTGCCACTAGGCACATGCATGCCAGGACAATATATTGTTTCATGATTGCTATTGATTGATTACTGTTCTAGATGATTCTACTTTCTTACCATATAATAAATTAGAATATATTTTCTACTTTTACGAGAAATTAATTATTGTATTTATTATTTATAGGTAAAAAAACTTACTATAAGTGGGTGGGATTCTGGGAATTAGTGATCAGTTTATGTATATCGCAACTAGCGGGCATATGGCTATTGACATCGAGAACATTACCCATATGATAAGAGATTGTATCATTTTCGTAGTCTTGAGTATTGGTATTACTATATAGTATGTAGATGTCGACGCTAGATAGACAGTCGCCCACTAGAGTTACCGTCTCTGAATGCGGCATGATAGTATCATTCTTTGTTTTCGTTAACTGTTTGGAAGATGAATCTTTGTTGTTACATTTAATCTCGAAATTCAGAGTACATATCTTTGAAGTATTCTGATATCTATTTTCTCCTGTAAAGAATCCTGAAGTTGCTACATTATTAAGGACAGAGAAGTATTCTGCACGAAAGACTGGATCACAATCTTTATGATTCATGGTAATAGTTAGTTCCGACGTTGAGATGGATTCGCTGAGACCGGTAGTGGTCGTCCGAGTACACGATGTGTCGTTGACTGGATACAGGTTAATTTCCACATCGATATAGTTAAATGTATTGCTGGTTACGACGGGTTCGCATTTATCTGTGGAAGAGACGGTGTGAGAATATGTTCCGGGACCACACGGAGAACAGATGACGTCTCCGGTAGACGTGTATCCGGATACTCCGTATCCTATTCCACACTTTGTTTTAGAAATACATGTTCTACACCCTGATGCTCC-TTTGAGAAGAC-AATAATATCCTGGAGAGCATTCACAGATTCTATTGTGAGTCGT-GTTACACGATCGCGTCTCTACCTGATTACTATCACATCTTCCGTTACAACTTAGACAAGCCTGTAAATGATTATTGTGAGATGTAAAGGTATCCGAACCACACGGTGTACATTGTGTATTAGTCTTGCTATCACATAATCTGGAAGCGTAAGTTCCCGGAGGACACGATAGACAACATAGATTACGGCTTCTGTATTCGTTGTCTTTACACTTTCCATTGGATGGTGCATGTGGTGCTATATCTCTTCCGTTTATTATTATACATGAGAGAAACAATATATACGAGTATAATACGGACCTCATGATTTAATAATGTAGTAATCGTCGTCTTGTTACTGTTTGTTTCCTACTTCTCCAATCATATAGATTATTTTTTAAATATTTTCTTTCTATCATGGATAATATTTGTAATGGTTCTTTCCGTACAACATACTGTTTAGATGGTAGTCGCTTAGCTTGGTTATGATATTGCGCATAATTTCCGGAGGCAAATACGATAGTCTAGATTGACTATCGATGGTAGACTCTAATTTATTGAGTGCTTTGTCGACGAGTTTACTTTTATGCTCCATCGATAGATGACACTGTTCTATGAGATCGTCGTACATGGGAAATGAAATGCGTTTGTCTGAATGTATGGCTTCGAGATATGTGTGATACCGGATGTCTTCTGTTCTCAATACCGTATACAAGTCGGTGTCTGAGATTCGAATCTCTTTGAGGAGACTTATGTCACGACTACATTTTTCGATGATGGAATCTATCTTATCGAATGATATATTTTTCATAAATACACTTTTATAGTCCTCGTTTAAACAGAATTTAGTATGTAGTTCCGCAAATGACTCGTCCCTTAATAGGCAGTAGGCTATTATCTTCTTTACGTAGTGATCGTCGTAGGGAGAGAACTCCGACATCTTGTAGAACAACGATTTAATCATAGGTAGAGATACTTTCAGTCTGTGGTGGATAATGTCATTAACGACATCCGCCTTGTATATAATGTTTCTGTTTTCAAACACCAAGTCGAATACTGTCTTATCGTCTTTAGTCGGAAGGTTGATGTCGTATCCGATGTATACGAGGTATGAGGCAACATTGTTATTGCAATTCTGGAAGGCGGTATGAAGAGGAGTCATTGTATTATAGTATTCGTCTTTCTGAATGTCGAATCTATCTAGTAGATACCGTAGTATATTGAGAGAGCGACTTCCATATCCTTGATTATGTTTTATGAATAGATAAAGTAGATGTTGTCCTTCTTCCTTTTGTAATTTCCCGTATTTTTGTTCGTGCCAATTGAGTAACATTATGAGAATATGACCTGTTGCACAATCGTTCTTTATGTATTCCATGATGGGTGTACAATCAAGATTATTACGTATCCTCGTATCGGCTCCTCGAGATAAAAGAGCATACACCACACGAGGACTATGTTTGGTATACTGTTGAAGGTAAGTGTGTAACGGCGTATTTCCGATTTTCGTAACCGCGTTAATGTTTGCTCCATGATCTATTATCGCGTAGATGAATCGCTTCTCAGCTCGCATCTTAGTGTGACTCTTTGACTTGTAATAATTGCTTTCGTGGAACGCGGATATGTGTTTACAGTAGTAATGAAGAGAAGTGAGTCCATCCTCATCGACGCAATTAGGGTCAGATCCTTTAGTCAATAATTTGTACAGAACGTAATAGTTTAAGCTCCCATTGAATTTATATCTAAGATAACACAGCAATAGATCGGATGATTTACTAAAGTCATCAATGGGGTCCGTTAGTATATCAAAGATCTTGTTATCGATTGATAGTGAATGAATCAGATAGTGGTGTAGAGGAATATGTCCTTTTTTATCCTTGCTATCAAAGTTACGCATGCCGTGGCGTAACAATATCTTTAATACAGATGGATTAAATCGTGTATTCATCGTATAGCAATGTAATGGAGAGTTACCACATTTTAGTCGTTTATTCAGATCGCAGTGTTTAATAACTAATTTAAACAGATGAGATGATATATCCACATCAAAGAATGCGAGATACATATGACAGACATTATTGACAGAAATGTGACCTTCATTATCACCGTCGTCCATAAATGCGTTAGGTACGTACCACATACTATCGTTAACGATGCGCACAATCTCGTCCATTTCATCCATCTTCATAATGATTTACTTTTTCATAATTAGAGAAAAA-GATCAAGGTATAAAAATTAGAAGTGTTAGACTATA--------------------------------------------------------------------------------------------------------------------------------------------------------------------------------------------------------------------------------------------------------------------------------------------------------------------------------------------------------------------------------------------------------------------------------------AACTAACTTATGACTTAACTAACTTATGACTTAACTAACTTATGACTTAACTAACTTATGACTTAACTAACTTATGACTTAACTAACTTATGACTTAACTAACTTATGACTTAACTAACTTATGACTATTAACTCATTTCAAGAAAGGTGGGTGGATAGAACTCTATATGACAGCTTGTGAAACAATTAGATCCCTAATTTCTAATGGAAGTTTTGATAGGAGATTGTCATCAGTTGATACATTGTTTATTATCTCATCTATTAGAGCACGTCTGTTTAGAGCTTTAGTGACCTGCTCGGTTACTTCTGTGTAAATCTTGAATCCTTTAGTGATACACTGTGTCAAAACTGGATGTTTAGAATACCTATGTAGAATATGGGAAGCATGCTTGTTTTTGTCTCTATTATAGATTAACTCATACATGGTTGTATTATGAATTTTCATCTGCCTAATGTACTCCAATTCTTGTTTACAATCAATTATATAATCAAAGAGTGATGATGCATACACATTACAAAGTGAATAATCTACCATCATAAAATACTTGATACAGAGCTTTATCACATCATGGTTTTCAATTGTATTATTAAGTATAGCTAATTTTATACAGTCAATAGACAATGGTTCTCTAAGCAATATTTCTAATATTTTAAGATGTGCTTCCCTACGGGCGATGACAGATCCCCTATCCACGGCCACGTCAAGACATGTATATCCATTACTCATTACTGCGTTGACATTTGCTCCATTTTCTAATAGCCATGATACTAAATCTATATAACCTGCATAGATAGCGCGATAAAGCAAGGTCCTTCCACCAGCATCTAGTTGATTGATATCTTCAATATATGGGATACAAAGCTTATAAATTTCTAATACTGTGGGTTCATCTACAAGGAATCCCCTAGTATACTGAATTATTTTATATAGATCTAATTTAACATCATTTTCATCTGGGATACCACAATTCAAAATAAACTCAACAACACTACTTTCCTTTTTACATATTCCCCTAAAATAGGCATTCAAGCATTCTATTTTATATATTACAGCCCCATGATCTACCATAAGATCAACAATGTCTATTTCTACATATGCATTAGATAGATAGTAAAGTAAGAGATCTTGCACAGAATTACAATTCTTAATAATTATAGAGAAAATATCTTCCATATAATTCTTTGACACTAATGCAGATATAATATCTTTATATGTAATATATGCAAACAGTCTATCTACTATATACTGATCAATATTATCTCTATGAATCCTAAAATAATCATACAGAACATCTACAGGATCACAAATTGGTTCAAGGAGAAATCTATCAAATATTTTCCTGTCAACAACTGGTTCTAGAACATAACAGTCAACACCTAATCCATGTTTTTTATAATCATCTACCAAAGATAATGACCAAAGATCGAGGTCGTCGTGAAACTGCTCATCGACAGCCATGAAATCTACCGACTCCATGGTGCGAATCGCACTGTCTTATTCGCCATTGATTTTCATTTTTTATAATTATGTACATGTTTTCCTTCTATTCTCAAGAGTCTACAAAAATATATTTTTTCGATATCTAAGTACTAAGTTTTTTTACTGTTTTTGTTACTGTCTTCCATTCTTCTAACTAAAGATCTGAGATAAATTATACAATCTTCGCTATCGAACCATTTTTGTAGTCTAAAGCCTGAAGTAATTAACCAACTGTTTTTATTAGTGGCTTTTTTCGATCTATCCTCGTCCTCTCATCATCCTTATATTATTATCATTATTATCATAGTCTATTAAACACAAATCATCTACGTTTATAACAACATTCTCATTATTAATTAGTTCTGTAGAATATCTTTAATAATTTGGCTATACATCTGTTCAATACTATCTATTGATGATTTCTTTTTTAAGACTTAAACTAGTTATGGTAATGACGATGAAATCGAGTAGTAACTTCTAATAAAGACTTGATATCATTATCATATGTTTGATCGTCATAGTTAATAGTGTGGCTAAATGGTACTGTTAATAAGTTTATAGACAATATCATAGTATTTTCTTTCCAGAATTAGATTATTTTTTTAAATACTGATCCTCACAATTCCGTGATGTAGCAGTAGTTGGTGCATGGTCTATATCGTTAAAATGTATCATATATAATAGTTTTCTGACGTGGAGTACAGAATTTTCGATTAATGAGTTCATGGTAAGGAAGGGCAAATGCCTGTATATAATATACATAAGTTAATAGTTTTTTATCATATTTTCTAATACCATAATAAAAATTATCATTATTGCGTTTGGTAGTTCTGCCCTATCATCTATATCACTGTCACTCTCGCTCTCACTATATCTTCTAAAATTACAAACAACTGGATATTCGATAACAGCATTTGTGTAGTTTTTGTCTTTTACAGTATATACGTTATTGTCAAAATCTAAACAAATATTAGCATAATACATCTATCTATAAGATCAGGATCCATGTTCGAGCATACTAGCCATGTATATTTGTAACTTCGTCGTACAGCGTTAGATCAATAGAATAAACAATCGTGTGACGCAACTTTTTTACGATCTAGTTGTATGAGTTTATCGTTTACATAAGCAATTAACGGCTTTAACAGATGATCTGAGTAATAATATACCTCTGTTATACGTTTAATGTTCACGGTCTTAGTATTTTTAGATATCAATTGTGATTTACACCATATTCGACTCCCTTGTGTGTAACGTTAGAAATTCTAAATCTATATTATCTATTACAGCGTAAAACACATTCAATATTGTATTGTTATTTTTATATTATTTACACAATTAACAATGTATTATTAGTTTATATTACTGAATTAATAATATAAAATTCCCAATCTTGTCATAAACACAAAATCCATTAAAAATGTCGATAAAATATCTGATGTTGTTGTTCGCTGCTATGATAATCAGATCATTAGCCGATAGTGGTAATGCTATCGAAACAACATCGCCAGAAATTACAAACGCTACAACAGATATTCCAGCTATCAGATTATGTGGTCCAGAGGGAGATGGATATTGTTTACACGGTGACTGTATCCACGCTAGAGATATCGACGGTATGTATTGTAGATGCTCTCATGGTTATACAGGTATTAGATGTCAGCATGTAGTATTAGTAGACTATCAACGTTCAGGAAAACCAGACACTACAACATCATATATCCCATCTCTAGGTATTGTGCTTGTATTAGTAGGCATTATTATTACGTGTTGTCTATTATCTGTTTATATGTTCACTCGAAGAACTAAACTACCTATACAAGATATGGTTGTGTTATATTTTTTATAAAATTTTTTTATGAGTATTTTTACAAAAATGTATATGTATAAAAAAAATACTAAGTATACGATGTATCCTGTATTATTTGTATTTATCTAAACAATACTTCTGCCTCTAGATGGGATACAAAAATTTTTTATTTCAGCATATTAAAGTAAAATCTAGTTACCTTGAAAATGAATACAGTGGGTGGTTCCGTATCACCAGTAAGAACATAATAGTCGAATACAGTATCCGATTGAGATTTTGCATACAATACTAGTCTAGAAAGAAATTTGTAATCATCCTCTGTGACAGGAGTCCATATATCTGTATCATCGTCTAGTTTTTATCAGTGTCCTATGCTATATTCCTGTTATCATCATTAGTTAATGAAAATAACTCTCGTGCTTCAGAAAAGTCAAATATTGTATCCATACATATATCTCCAAAACTATCACTTATACGTTTATCTTTAACGAACATATACCTAGATGGTTATTTACTAACAGACATTTTTTCAAGATCTATTGACAATAACTCCTATAGTTTCCACATCAACCAAGTAATGATCATCTATTGTTATATAACAATAACATAACTCTTTTCCATTTTTATCAGTATCTATATCAACGTCGTTGTAGTGAATAGTAGTCATTGATCTATTATATGAAACGGATATGTCTAGTTAATATTTTCTTTGATTTAAAGTCTATAGTCTTTACAAACATAATATCCTTATCCGACTTTATATTTCCTGTAGGGTGGCATAATTTTATTCTGCCTCCACAATCAGTGTTTCCAAATATATTACTAGACAATATTCCATATAGTTATTAGTTAAGGGACCCAATTAGAACACGTACGCGCTTATTCATCATTTGGATCGTATTTCATAAAAGTTATTATGTTATAGATGTCAACACATTCTACATTTTTTTAATTGTCTATATAGTATTTTTCTGATATTTTCTATAATATCAGAATTGTCTTCCATAGGAAGTTGTATACTATTCGGAATCAGTTACATGTTTAAATAATTCTCTGATGTCATTCCTTATACAATCAAATTCATTATTAAACAGTTTAATAGTCTGTAGACCTTTATCGTCGTACATATCCATTGTCTTATTAGTTACGCTTATTTTTATGGGTTTTACGTTGCTTTATTATATTTTATAATAATGATTGTTTGACAATGTCGTAGTATAGATATATTATTAGAGGAGGTATAATTAT-AAAAAGTTTCTGAGTACGATGTTATAAGAGGAGAGGACACATTAACATCATACATCAATTAACTACATTCTTATAACATTGTAATCAAAAGAATTGCAATTTTGATGTATAACAACTGTCAATGGAATTGTATATTACAAATTACGGTATGTTGTAACAACAAATACCGATCGGTAATTGTCTCTGCCGCTGTAATAGAATTAATTATATATCTATTACACCGGCCTTGTATCATAATAAAGTTGTGGTAGTATGATCTCCATATTTATAATTTAGTACTTTGTATTTAGTTTTTTTGGAATCATAAAAAAAGTTTTACTAATTTAAAATTTAAAAAGTATTTACATTTTTCACTGTTTAGTCGCGGATATGGAATTCGATCCTGTCAAAATCAATACATCATCTATAGATCATGTAACAATATTACAATACATAGATGAACCAAATGATATAAGACTAACAGTATGCATTATCCGAAATGTTAATAACATTACATATTATATCAATATCACAAAAATAAATCCACATTTGGCTAATCGATTTCGGGCTTGGAAAAAACGTATCGCCGGAAGGGACTATATGACTAACTTATCTAGAGATACAGGAATACAACAATCAAAACTTACTGAAACTATACGTAACTGTCAAAAAAATAAAAACATATATGGTCTATATATACACTACAATTTAGTTATTAATGTGGTTATTGATTGGATAACCGATGTGATTGTTCAATCAATATTAAGAGGGTTGGTAAATTGGTACATAGCTAATAATACATATACTCCAAATACACCCAATAATACTACAACCATTTCTGAGTTGGATATCATCAAAATACTGGATAAATACGAGGACATGTATAGAGTAAGTAAAGAAAAAGAATGTGGAATTTGCTATGAAGTTGTTTACTCAAAACGATTAGAAAACGATAGATACTTTGGTTTATTGGATTCGTGTAATCATATATTTTGCATAACATGTATCAATATATGGCATAGAACACGAAGAGAAACCGGTGCGTCAGATAATTGTCCTATATGCCGTACACGTTTTAAAAAAATAACAATGAGCAAGTTCTATAAGCTAGTTAACTAATAAATAAAAAGTTTAATTATCGACGATATATGTCGTTATTTTTCTCTCATATGAAAGATTAATTTGATTCTAATATAATCTTCAGTATTGGATGAATCTCAATTCAAATTAATTCCATTAGATTAGATTAGATTAGATCATAAATAAAAATAGTAGCACGCACTACTTCAGCCAAATATTCTTTTTTGAAACGCCATCTAGCGTAATGAGAACACAAGTGAACCTATAATGAGCAAATTTATTAGTATCGGTTACATGAAGGACTTTACGTAGAGTGGTGATTCCTCCATCTGTGGTACGAACGGTTTCATCTTCTTTGATGCCACCACCCAGATGTTCTATAAACTTGGTATCCTCGTCCGATTTCATATCATTTGCCAACCAATACATATAGCTAAACCCAGGCATACGTTCCACACATCCGGAACAATGAAATTCTCCAGAAGATGTTACAATGGCTAGATTTGGACATTTGGTTTCAACCGCGTTAACATATGAGTGAACACACCCATACATGAAAGCGATGAGAAATAGGATTCTCATCTTGCCAAAATATCACTATAAAAAATTTATTTATCAATTTTAAAGGTATAAAAAAATACTTATTGTTGCTCGAATATTTTGTATTTGATGGTATACGGAAGATTAGAAATGTAGGTATTATCATCAACTGATTTTATGATGGTTTTATGAATTTTATTATGCTTCACTATTGCATCGGAAATAATATCATATGCTTCCACGTATATTTTATTTTGTTTTGACTCATAATACGCACGTAATTCTGGATTATTGGCATATCGATGAATAATTTTAGCTCCATGCTCAGTAAATATTAATGAGAACATAGTGTTGCCTCCTACCATTATTTTTTTCATCTCATTCAATTCTTGATTGCAGAGATCTATATAATCATTATAGCGTTGACTTATGGACTCTGGAATCTTAGACGATGTACAGTCATCTATAATCATGGTATATTTAATACATTGTTTTATAGCATAGGCATTATCTACGATATTAGATACTTCACTCAATGAATCAATCACACAATCTAATGTAGGTTTATGACATAATAGCATTTTCAGCAGTTCAATGTTTCTAGATTCGTTGATGGCAATGGTTATACATGTATATCCGTTATTTGATCTAATGTTGACATCTGAACCGGATTCTAGCAGTAAAGATACTAGAGATTGTTTATTATATCTAACAGCCTTGTGAAGAAGTGTTTCTCCTCGTTTGTCAATCATGTTAATGTCTTTAAGATAAGGTAGACAAATGTTTATAGTACTAAGAATTGGGCAAACATAAGACATGTCACAAAGACCCTTTTTGTATGTATAAGTGTAGAAATTATAACATCCATAGTTGGATTCACATAGGTGTCCAATCGGGATCTCTCCATCATCGAGATGATTGACGGCATCTCCCCCTTCCTTTTTTAGTAGATATTTCATCGTGTAAGAATCAATATTAATATTTCTAAAGTATCTGTGTATAGCCTCTTTATTTACCACAGCTCCATATTCCAACATGCATTCCACTAGAGGGATATCGATATCGCCGAATGTCATATACTCAATTAGTATATGTTGGAGGACATCCGAGTTCATTGTTTTCAATATCAAAGAGATGGTTTCCTTATCATTTCTCCATAGTGGTACAATACTACACATTATTCCGTACGGCTTTCCATTCTCCAAAAACAATTTTACCAAATCTAAATCTACATCTTTATTGTATCTATAATCACTATTTAGATAATCAGCCATAATTCCTCGAGTGCAACATGTTAGATCGTCTATATATGAATAAGCCGTGTTATCTATTCCTTTCATTAACAATTTAACGATGTCTATATCTATATGAGATGACTTAATATAATATTGAAGAGCTGTACAATAGTTTTTATCTATAGAAGACGGCTTGATTCCGTGATTAATTAGACATTTAACAACTTCCGGACGCACATATGCTCTCGTATCCGACTCTGAATACAGATGAGCGATGATATACAGATGCAATACGGTACCACAATTTCGTGGTTGATAATCATCATACACGTATCCGTACTCGTCATCCTCATAAAGAACACTGCATCCATTTTCTATGAACAAATCAATAATTTCAGGAACAGGATCATCTGTCATTACATAATTTTCTATAACTGAACGATGGTTTTCACATTTAACACTCAAGTCAAATCCATGTTCTACCAACACCTTTATCAAGTCAACGTCTACATTTTTTGATTTCATATAGCTGAATATATTAAAGTCATTTATGTTGCTATATCCAGTAGCTTCTAGTAGAGCCATCGCTATATCCTTATTGACTTTAACATGTCTACTATTTGTGTATTCTTCTATTGGGGTAAACTGTCTCCAATTTTTATGTAATGGATTAGTGCCACTATCTAGTAGTAGTTTGACGACCTCAACATTATTACAATGCTCATTGAAAAGGTATGCGTGTAAAGCATTATTCTTGAATTGGTTCCTGGTATCATTAGGATCTCTGTCTCTCAACATCTGTTTAAGTTCATCGAGAACCACCTCCTCATTTTCCAGATAGTCAAACATTTTGACTGAATAGAAGTGAATGAGCTACTGTGAACTCTATACACCCGCACAACTAATGTCATTAAATATCATTTTTGAATGTATTTATACCATGTCAAAAACTTGTACAATTATTAATAAAAATAATTAGTGTTTAAATTTTACCAGTTCCAGATTTTACACCTCCGTTAACACCTCCATTAACCCCACTTTTTACACCACTGGACGATCCTCCTCCCCACATTCCACTGCCACTAGATGTATAAGTTTTAGATCCTTTATTACTACCATCATGTCCATGGATAAAGACACTCCACATGCCGCCACTACTACCCCCTTTAGACGACATATTAATAAGACAAGTTTAACAATAAAATTAATCACGAGTACCCTACTACCAACCACTATTATATGATTACAGTACCTTGACTAAAGTCTCTAGTCACAAGATCAATACTACCAACCTACGCTATTATATGATTATAGTTTCTATTTTTATAGGAACGCGTACGAGAAAATCAAATGTCTAAGTTCTAACGGTAGTGTTGATAAACGATTGTTATCCGCGGATACCTCATCTATCATGTTGTCTATTTTCTTACTTTGTTCTATTAACCTATTAGCATTATATATTATTTGATTATAAAACTTATATTGCTTATTAGCCCAATCTGTAAATATCGGATTATTAACATATCGTTTCTTTGTAGGTTTATTTAACTTGTACATCACTGTAAGCATGTCCGTACCATTTATTTTAATTTGACACATATCAGCAATTTCTTTTTCGCAGTCGGTTATATATTCTATATAAGATGGATACGTATCACATATGTACTTATAGTCTACTAATATGAAGTACTTAATACATATTTTCAGTAACGATTTAGCCTTATTACCTATTAATAAGTGCCTGTCGTTGGATAGGTAATCAACTGTTTTCTTAATACATTCGATGGTTGGTAATTTACTCAAAATAATTTCCAATATCTTAATATATATTTCTGCTATTTCTGGTATACATGCATGTGCCATTATAACACAAATACCAATACATGTAGACCCATATGTTGTTGTTATATTAATATCTGCGCCATTATCTATTAACCATTCTATTAGGGCAACACTATGCGACTCGATACAATAATAAAGTATACTACGTCCATGTTTATCTATTTTGTTTATATCATCGATATACGGCTTACAAATTTCTAGTATCGATAACACTTCTGACTCGTGAATAAATAAGGTAGGGAATAACGGCATAATATTTATTATGTTATCATCATTAACAACTACGTTTCCATTTTTTAAAATATACTCTACAACTTTAGGATCCCTATTGTCAAATCTTTTAAAATATTTATTTATATGCTTAAATCTATATAATATAGCTCCTTCCCTAATCATACATTTGATAACATTGATGTACACTGTATGATAAGATACATATTCTGACAATAGATCTTGTATAGAATCTGTATATCTTTTAAGAATTGAGGATATTATGACATTATTACGTAAACTATTACACAATTCTAAAATATAAAATGTATCATGGGCAGATAATAGTTTATCCACTATATAATTATCTATTTTATGATTTTTCTTCCTATATTGTTTACGTAAATAGATAGATAGAATATGCATTAGTTCATTACCGCTATAGTTACTATCGAATAACACGTCAAATATTTCCCGTTTAATATCGCATTTGTCAACATAATAATAGAGTATGGTACGTTCACGATAAGTATAATGACACATCTCGTTTTCGTGCGAAATTAAATAGTTTATCACGTCCAAAGATGTCACATAACCATCTTGTGACCTAGTAATAATATAATAATAGAGAACTGTTTTACCCATTCTATTATCATAATCAGTGGTGTAGTCATAATCTAAATAATCAAACTCGTCATCCCAATTAAAATAAATATAATCAGTACATTGAATGGGTATGATATTGTACCCATACTGTATGTTGCTACATGTAGGTATTCCTTTATCCAATAATAGTTTAAATACATCTATATTAGGATTTGATGTTGTCGCGTATTTCTCTACAATATTAATACCATTTTTGATACTATTTATTTCTATACCTTTCGAAATTAGTAATTTCAATAAGTCTATATCGATGTTATCAGAACATAGATATTCAAATATATCAAAATCATTGATATTTTTATAGTCGACTGACGACAATAACAAAATCACAACATCGTTTTTGATATTATTATTTTTTTTGGTAACGTATGCCTTTAATGGAGTTTCACCATCATACTCATATAATGGATTTGCACCACTTTCTATTAATGATTGTGCACTACTGGCATCGATGTTAAATGTTTTACAACTATCATAGAGTATCTTATCGTTAACCATGATTGGTTGTTGATGTTATCACA-TTTTTTGGTTTCTTTCATTTCAGTTATGTATGGATTTAGCACGTTTGGGAAGCATGAGCTCATATGATTTCAGTACTGTAGTGTCAGTACTATTAGTTTCGATCAGATCAATGTCTAGATCTATAGAATCAAAACACGATAGGTCAGAAGATAATGAATATCTGTACGCTTCTTCTTGTACTGTAACTTCTGGTTTTGTTAGATGGTTGCATCGTGCTTTAACGTCAATGGTACAAATTTTATCCTCGCTTTGTGTATATCATATTCGTCTCTAGTATAAAATTCTATATTCAAATTATCATGCGATGTGTGTACGCTAACGGTATCAATAAACGGAGCACAGCATTTAGTCAACAGTAATCCAAAATTTTTTAAAGTATATCTTAACGAAAGAAGTTGTCATCGTTAGAGTGTGGTAAATCATTGTCTACGGTACTAGATCCTCATAAGTGTATATATCTAGAGTAATATTTAATTTATCAAATGGTTGATAATATGGATGTTGTGGCAATTTCCTAATACGGAAATAAGACATAAACACGCAATAAATCTAATTGCGGACATGTTACACTCCTTAAAAAATACGAATAAACACTTTGGCTTTTAGTAAGTGTCATTTAACACTATACTCATATTAATCCATGGACTCATAATCTCTATACGGGATTAACGGATGTTCTATATACGGGGATGAGTAGTTCTCTTCTTTAACTTTATACTTTTTACTAATCATATTTAGACTGATGTATGGGTAATAGTGTTTGAAGAGCTCGTTCTCATCATCAGAATAAATCAATATCTCTGTTTTTTTGTTATACAGATGTATTACAGCCTCATATATTACGTAATAGAACGTGTAATCTACCTTATTAACTTTCACCGCATAGTTGTTTGCAAATACGGTTAATCCTTTGACCTCGTCGATTTCCGACCAATCTGGGCGTATAATGAATCTTAACTTTAATTTCTTGTAATCATTCGAAATAATTTTTAGTTTGCATCCGTAGTTATCTCCTCTATGTAACTGTAAATTTCTCAACGCGATATCTCCATTAATAATGATGTCGAATTCGTGTTGTATACCCATACTGAATTGATGAACTAATACCGACGGTATTAATAGTAATTTACTTTTCATCTTTACATACTTGGTAATAGTTTTACTATCATAAGTTTATAAATTCCACAAGCTACTATGGAATATACCAACCATCTTAGTATAGAACACATGTCTTAAAGTTATTAATTAATTACATGTTGTTTTATATATCGCTACGAATTTAAACAGAGGAATCAGTTAGGAAGAAAAAATTATCTGTCATCATCATCATCTATTGGATAACATCTCTGTATTCTACGATAGAGTGCTATTTTAAGATGTGACAGATCCGTGTCATCAAATATATACTCCATTAAAATGATTATTCCGGCAGCGAACTTGATATTGGATACATCACGACCTTTGTTAATATCCACGACAATAGACAGCAATCCCATTGTTCCATAAACAGTGAGTTTATCTTTCTTTGAAGTGATATTTTGTAGAGATCTTATAAAACTGTCGAATGACATCGTATTTATATCTTTAGCTAAATCATATATGTTACCATCATAATATCTAACAGCATCTATCTTAAACGTTTCCATCGCTGTAAAGACGTTTCCGATAGATGGTCTCGTTTCATCAGTCATACTGAGCCAACAAATGTAATCGTGTATAACATCTTTGATAGAATCAGACTCTAAAGAAAAGGAATCGGCTTTATTATACACATTCATGATAAACTTAATGAAAAATGTTTTTCGTTGTTTAAGTTGGATGAATAGTATGTCTTAATAATTGTTATTATTTCACTAATTAATATTTAGTAACGAGTACACTCTATAAAAACGAGAATGACATAACTAATCATAACTAGTTATCAAAGAATGTCTAGGACGCGTAATTTTTTATGGTATAGATCCTGTAAGCGTTGTCTGTATTCTGGAGCTATTTTCTCTATCGCATTAGTGAGTTCAGAATATGTTATAAATTTAAATCGAATAACGAACATAACTTTAGTAAAGTCGTCTATATTAACTCTTTTATTTTCTAGCCATCGTAATACCATGTTTAAGATAGTATATTCTCTAGTTACTACGATCTCATCGTTGTCTAGAATATCGCATACTGAATCTACATCCAATTTTAGAAATTGGTCTGTGCTACATATCTCTTCTATATTATTGTTGATGTATTGTCGTAGAAAACTATTACGTAGACCATTTTCTTTATAAAACGAATATATAGTACTCCAATTATCTTTACCGATATATTTGCATACATAATCCATTCTCTCAATCACTACATCTTTAAGAGTTTGGTTGTTAAGATATTTGGCTAAACTATATAATTCTATTAGATCATCAACAGAATCAGTATATATTTTTCTAGATCCAAAGATGAACTCTTTGGCATCCTCTATAATATTATCAGAAAAGATATTTTCGTGTTTTAGTTTATCAAGATTTAACCTGTTCATATCCATGATTAACGACGTCATATAACCACATAAAATAAAAATCCATTTTCATTTTTAGCACAATACTATTCATAATTGATATTGATGTAATATTTTGTTACTTTGAACGTAAAGACAGTACACGGGTCCGTATCTCCAACAAGCACGTAGTAATCAAATTTGGTGTTGTTAAACTTCGCAATATTCATCAATTTAGATAGAAACATATACTCATCATCTGTTTTAGGAATCCATGTATTATTACCACTTTCCAACTTATCATTATCCCAGGCTATGTTTCGCCCATCATCGTTGCACAGAGTGAATAATTCTTTTGTATTCGGTAGTTCAAATATATGATCCATGCATATATCGACAAAGCTATTGTAGATGTGATTTTTCCTAAATCTAATATAAAACTCGTTTACTAGCAAACATTTTCCTGATTTATCGACCAAGACACACATGGTTTCTAAATCTATCAAGTGGTGGGGATCCATAGTTATAACGCAGTAACATAAATTATTACCTTCTTGACTGTCGCTAATATCTATATACTTATTGTTATCGTATTGGATTCTACATATAGATGGCTTGTATATCAAAGATATAGAACACATAACCAATTTATATTCTCGCTTTGTATTTTCGAATCTAAAGTTAAGAGATTTAGAAAACATTATATCATCGGATGATGATATCACTGTTTCCAGAGTAGGATATATTAAAGTCTTTAAAGATTTTGTCCGATTCAAATAAATCACTAAATAATATCCCATATTATCATCTGTTATAGTCGTGTCATTAAATCTATTATATTTTATGAAAGATATATCACTGCTCACCTCTATATTTCGTACATTTTTAAACTGTTTGTATAATATCTCTCTAATACAATCAGATATATCTATTGTGTCGGTAGACGATACCGTTACATTTGAATTAATGGTGTTCCATTTTACAACTTTTAACAAGTTGACCAATTCATTTCTAATAGTATCAAACTCTCCATGATTAAATATTTTAATAGTATCCATTTTATATCACTACGGACATAAACCATTGTATATTTTTTATGTTTATTAGTGTACACATTTTGGAAGTAAGTTCCTGGATCGGATGTCACCGCAGTAATATTGTTGATTATTTCTGACATCGACGTATTATATAGTTTTTTAATTCCATATCTTTTAGAAAAGTTAAACATCCTTATACAATTTGTGGAATTAATATTATGAATCATGGTTTTTACACATAGATCTATTACAGGCGGAACATCAATTATTATGGCAGCAACTAGTATCATTTCTACATTGTTTATGGTGATGTTTATCTTCTTCCAGCGCATATAGTCTAATATCGATTCAAACGCGTGATAGTTTATACCATTCAATATAATCGCTTCATCCTTTAGATGGTGATCCTGAATGTGTTTAAAAAATTATACGGAGACGCCGTAATAATTTCCCCATTGATAGAAAATATCACGCTTTCCATTTTCTTGAAGTACTAAAAGTAATTATAATATAATGTAAAGGTTTATATATTCAATATTTTTTATAAAAAAAATCATTTTGACATTAATTCCTTTTTAAATTTCAGTCTATCATCTATAGAAACATATTCTATGAATTTATAAAATGCTTTTACGTATCCTATCGTAGGTGATAGAACCGCTAAAAAACCTATCGAATTTCTACAAAAGAATCTGTTATATGGTATAGGGAGAGTATAAAACATTAAATGTCCGTACTTATTAAAGTATTCAGTAGCCAATCCTAACTCTTTCGAATAATTATTAATGGCTCTTATTCTGTACGAATCTATTTTTTTGAACAATGGACCTAGTGGTATATCTTGTTCTATGTATCTAAAATAATGTCTGACTAGATCCGTTAGTTTAATATCCGCAGTCATCTTGTCTAGAATGGCAAATCTAACTGCGGGTTTAGGCGTAGGCGTTAGTTTAGTTTCTATATCTACATCTATGTCTTTATCTAACACCAAAAATATAATAGCTAATATTTTATTACAATCATCCGGATATTCTTCTACGATCTCACTAACTAATGTTTCTTTGGTTATACTAGTATAGTCACGATCAGACAAATAAAGAAAATCAGATGATCGATGAATAATACATTTAAATTCATCATCTGTAAGATTTTTGAGATGTCTCATTAAAATATTATTAGTGTCAGTTCTCATTATCATATATTGACAGCAGCTATTACACTTATTTTATTTTTCTGTATTTTATTACTTTTCACCATATAGATCAGTCATTAGATCATCAAAATACTTTTCAATCATCCTAAAGAGTATGGTGAACGAATCTTCCCATCTAATTTCTGAACGTCTACCAATGTCTCTAGCCACTTTGGCACTAATAGCGATCATTCGCTTAACATCTTCTACATTATTAACTGGTTGATTCAATCTATCTAGCAATGGACCGTCGGATAGCGTCATTCTCATGTTCTTAATCAATGTACATACATCGTCATCATCTACCAATTCATCAAACAATATAAGCTTTTTAAAATCATCATTATAATAGGATGGATCGCCGTCATTTCTCCAAAGAATATATCTAATAAGTAGAGTCCTCATGCTTAGTAATTTAACTATTTTAGTTAACAACTATTTTTTATGTTAAATCAATTAGTAACACCGCTATGTTTAATACTTATTCATATTTTAGTTTTAGGATCGAGAATCAATACAAAAATTAATACATCAATTTTGGAAATACTTAGTTTCCACGTAGTCAATGAAACATTTGAGCTCATCGTAAAGGACGTTCTCGTACAAGACGTAACTATAAATTGGTTTATATTTGTTCAAGATAGATACAAATCCGATAACTTTTTTGACGAATTCTACGGGATTCACTTTAAAAGTGTCATACCGGGTTCTTTTTATTCTTTTAAACAGATCGATTGTGTGATGTTGATTAGGTCTTTTACGAATTTGATACAGAATAGCGTTTACATATCCACCATAGTAATCAATAGCCATTTGTTCGTATGTCATAAATTCTTTAATTATATGACACTGTGTATTATTTAGTTCGTCCTTGTTCATCATTAGGAATCTATCCAATATGGCAATTATATTAGAACTATAACTGCGTTGTATGCGCATGTTGATGTGTCTGTTTATACAATCAATTATACTAGGATCCATACCACTACAATCGGGTAAAATTGTAGCATCATATACCATTTCTAGTACTTTAGATTCATTGTTATCCATTGCAGAGGACGTCATGATCGAATCCAAAAAAATATATTATTTTTATGTTATTTTGTTAAAAATAATCATCAAATACTTCGTAAGATACTCCTTCATGAACATAATCAGTTACAAAACGTTTATATGAAGTAAAGTATCTACAATTTTTACAAAAGTCAGGATGCATAAGTACAAAGTACGCGATAAACGGAATAATAATAGATTTATCTAGTTTATCTTTTTCTATCTCTTTCATAGTTATATACATGGTCTCAGAAGTCGGATTATGTAACATCAGCTTCGATAAAATGACTGGGTTATTTAGTCTTACACATTCGCTCATACATGTATGACCGTTAACTATAGAGTCTACACTAAAATGATTGAATAATAGATAGTCTACCATTGTTTCGTATTCAGATAGTACAGCGTAGTACATGGCATCTTCACAAATTATATCATTATCTAATAGATATTTGACGCATCTTATGGATCCCACTTCAACAGCCATCTTAAAATCGGTAGAATCATATTGCTTTCCTTTATCGTTAATAATTTCTAGAACATCATCTCTATCATAAAAGATACAAATATTAACTGTTTGATCAGTAATAACATTGCTAGTCGATATCAATTTGTTAATAAGATGCGCTGGGCTCAATGTCTTAATAAGAAGTGTAAGAGGACTATCTCCGAATTTGTTTTGTTTATTAACATCCGTTGATGGAAGTAAAAGATTTATAATGTCTACATACTTGACTGTTTTAGAGCATACAATATGGAGAGGCGTATTTCCATCATGATCTGGTTTTGAGGGACTAATTCCTAGTTTCATCATCCATGAGATTGTAGAAGCTTTTGGATTGTCTGACATAAGATGTCTATGAATATGATTTTTGCCAAATTTATCCACTATCCTGGCTTCGAATCCGATAGACATTATTTTTTTAAACACTCTTTCTGAAGGATCTGTACACGCCAACAACGGACCACATCCTTCTTCATCAACCGAGTTGTTAATCTTGGCTCCATACTGTACCAATAAATTTATTCTCTCTATGACTTCATCATCTGTTCCCGAGAGATAATATAGAGGTGTTTTATTATGTTTATCACATGCGTTTGGATCTGCGCCGTGCACCAGCAGCATCGCGACTATTCTATTATTATTAATTTTAGAAGCTATATGCAATGGATAATTTCCATCATCATCCGTCTCATTTGGAGAGTATCCTCTATGAAGAAGTTCTTCTATAAATCGTTCATCTAGTCCTTTAATGCCACAATACGCATGTAGAATGTGATAATTTCCAGAGGGTTCGATAACTTGTAGCATATTCCTAAATACATCTAAATTTTTACTATTATATTTGGCATAAAGAGATAGATAATACTCGACCGACATAATGTTGTGTTGTCCATTATAGTATAAAAATTAATATTTCTATTTCTATATATTTGCAACAATTTACTCTCTATAACAAATATCATAACTTAGTTCTTTTATGTCAAGAAGGCACTGGTTTAATTCATCTATAAATGTCACTCCATAACTACCACGCATACTATACTCAGAATTATGATAAAGATATTTATTCTTGGGGTGTAAGTAATGGGGATTAATCTTTGTTGGATCAGTCTCTAAGTTAACACATGTCACACATGATCCATTTATAGTTATATCACACGATGATGATTTATGAATTGATTCCGGAAGATCGCTATTGTATTTTGTAGTTCCACAATTCATTTCCATACATGTTATTGTCACACTAATATTATGATGAACTTTATCTAGCCGCTGAGTGGTAAACAACAGAACAGATAGTTTATTATCTTTACCAACACCCTCAGCCGCTGCCACAAATCTCTGATCCGTATCCATGATGGTCATGTTTACTTTTAGTCCGTATCCAGTCAACACTATGTTAGCATTTCTGTCGATATAGCTTTCACTCATATGACACTCACCAATAATTGTAGAATTAATGTCGTAATTTACACCAATAGTGAGTTCGGCGACAAAGTACCAGTACCGGTAATCTTGTCGATGAGGACATATAGTATTCTTGTATTCTACCGAATACCCGAGAGATGCGATACAAAAGAGTAAGACTAATTTGTAAACCATCTTACTCAAAAATATGCGACAATAGGAAATCTATCTTATACACATAATTATTCTATCAATTTTACCAATTAGTTAGTGTAATGTTAACAAAAATGTGGGATAATTTAATAGTTTTTCCTTACACAATTGACATACATGAGTCTGAGTTCCTCGTTTTTGCTAATTATTTCGTCCAATTTATTATTCTTGACATCGTCAAGATCTTTTGTATAGGAGTCAGACTTGTATTCAACATGTTTTTCTATAATCATCTTAGCTATTTCGGCATCATCCAATAGTACATTTTCCAGATTAACAGAATAGATATTAATGTCGTATTTGAACAGAGCCTGTAACATCTCAATGTCTTTATTATCTATAGCCAATTTGATGTCCGGAATGAAGAGAAGGGAATTGGTGTTTGTTGACGTCATATAGTCGAGCAAGAGAATCATCATATCCACGTGTCCATTTTTTATAGTGGTGTGAATACAACTAAGGAGAATAGCCAGATCAAAAGGAGATGGTATCTCTGAAAGAAAGTAGGAAACAATACTTACATCATTAAGCATGACAGCATGATAAAATGAAGTTTTCCATCCAGTTTTCCCATAGAACATCAGTCTCCAATTTTTCTTAACAAACAGTTTTACCGTTTGCATGTTACCACTATCAACCGCATAATACAATGCGGTGTTTCCTTTGTCATCAAATTGTGAATCATCCATTCCACTGAATAGCAAAATCTTTACTATTTTGGTATCTTCTAATGTGGCTGCCTGATGTAATGGAAATTCATTATCTAGAAGATTTTTCAATGCTCCAGCGTTCAACAACGTACATACTAGACGCACGTTATTATCAGCTATTGCATAATACAAGACACTATGACCATTGATATCCGCCTTAAATGCATCTTTGCTAGAGAGAAAGCTTTTCAGTTGCTTAGACTTCCAAGTATTAATTCGTGACAGATCCATGTCTGAAACGAGACGCTAATTAGTGTATATTTTTTCATTTTTTATAATTTTGTCATATTGTACCAGAATTAATAATATCTCTAATAGATCTGATTAGTAGATATATGGCTATCGCAAAACAACATATACACATTTAATAAAAATAATATTCATTAAGAAGATTCAGATTCCACTGTACCCATCAATATAAAATAAAATAATTATTCCTTACATCGTACCCATAAACAATATATTAAGTATATTCCACCTTACCCATAAACAATATAAATCCAGTAATATCATGTCTAATGATGAACACAAATGGTGTATTAAATTCCAGTTCTTCAGGAGATGATCTCGCCGTAGCTACCATGATAGTAGATGCCTCCGCTACAGTTCCTTGTTCGTCTACATCTATCTTTACATTCTGAAACATTTTATAAATATATAATGGGTCCCTAGTCATATGTTTAAACGACGCCTTATCTGGATTAAACATACTAGGAGCCATCATTTCGGCTATCGACTTAATATCCCTCTTGTTTTCGATAGAAAATCTAGGGAGTTTAAGATTGTACATTTTATTCCCTAATTGAGATGACCAATATTCTAATTTTGCAGGCGTGATAGAATCTGTGAAATGGGTCATATTATCACCTATTGCCAGGTACATACTAATATTAGCATCCTTATACAGAAGGCGCACCATATCATATTCTTCGTCATCGATTGTGATTGTATTTCCTTGCAATTTAGTAACTACGTTCATCATGGGAACCGTTTTCGTACCGTACTTATTAGTAAAACTAGCATTGTGTGTTTTAGTGATATCAAACGGATATTGCCACGTACCTTTAAAATATATAGTATTAATGATTGCCCATAGAGTATTATCGTCGAGCATAGTAGAATCAACTACATTAGACATACCAGATCTACGTTCTACTATAGAATTAATTTTATTAACCGCATCTCGTCTAAAGTTTAATCTATATAGGCCGAATCTATGATATTGTTGATAATACGACGGTTTAATACACACAGTACTATCGACGAAACTTTGATACGTTAGATCTGTGTACGTATATTTAGATGTTTTCATCTTAGCTAATCCGGATATTAATTCTGTAAATGCTGGACCCAGATCTCTTTTTCTCAAATTCATAGTATTCAATAATTCTACTCTAGTATTACCTGATGCAGACAATAGCGACATAAACATAGAAAACGAATACCCAAACGGTGAGAAGACAATATTATCATTATCATCCTCATCCCCATTTTGAATATTTTTATACGCTAATATACCAGCATTGATAAATCCCTGCAGACGATATGCGGATACTGAACACGCTAATGATAGTATCAATAACGCAATCATGATTTTTATGGTATTAATAATTAACCTTATTTTTATGTTTGGTATAAAAATTATTGATGTCTACACATCCTTTATAATCAACTCTAATCACTTTAACTTTTACAGTTTTCCCTACAAGTTTATCCCTATATTCAACATATCTATCCATATGCATCTCTTAACACTCTGCCAAGATAGCTTCAAAGTGAGGATAGTCAAAAAGATAAATATATAGAGTATAATCATTCTCGTATACTCTGCCCTTTATTACATCGCCCGCATTGGGCAACGAATAACAAAATGCAAGCATCGTGTTAACGGGCTCGTAAATTGGGATAAAATTATGTTTTTATTGTTTATCTATTTTATTCAAGAGAATATTCAGGAAGTTCCTTTTCTGGTTGTATCTCGTCGCAGTATATATCATTTGTACATTGTTTCATATTTTTTAATAGTCTACACCTTTTAGTAGGACTAGTATCGTACAATTCATAGCTGTATTTTGAATTCCAATCACGTATAAAAATATCTTCCAATTGTTGACGAAGACCTAATCCATCATCCGGTGTAATATTAATAGATGCTCCACATATATCCGTAAAGTAATTTCCTGTCCAATTTGATGTACCTATATACGCCGTTTTATCGGTTACCATATATTTTGCATGGTTTACCCTAGAATACGGAATGGGAGGATCAGCATCTGGTACAATAAATAGCTTTACTTCTATATCTATGTTTTTAGATTTTAGCATAGCTATAGATCTTAAAAAGTTTCTCATGATAAACGAAGATCGTTGCCAGCAACTAATCAATAGCTTAACGGATACTTGTCTGTCTATAGCGGATCTTCTTAATTCATCTTCTATATAAGGCCAAAACAAAATTTTACCCGCCTTTGAATAAATAATAGGAATAAAGTTCATAACAGATACATAAACGAATTTACTCGCATTTCCGATACATGACAATAAAGCGGTTAAATCATTGGTTCTTTCCATAGTACATAATTGTTGTGGTGCAGAAGCAATAAATACAGAGTGTGGAACACCGCTTACGTTAATACTAAGAGGATGATCTGTATTATAATACGACGGATAAAAGTTTTTCCAATTATATGGTAGATTGTTAACTCCAAGATACCAGTATACCTCAAAAATTTGAGTGAGATCCGCTGCCAAGTTCCTATTATTGAAGATCGCAATACCCAATTCCTTGACCTGAGTTAGTGATCTCCAATCCATGTTAGCGCTTCCTAAATAAATATGTGTATTATCAGATATCCAAAATTTTGTATGAAGAACTCCTCCTAGGATATTTGTAATATCTATGTATCGTACTTCAACTCCGGCCATTTGTAGTCTTTCAACATCCTTTAATGGTTTGTTGGATTTATTGACGGCTACTCTAACTCTTACTCCTCTTTTGGGTAATTGTACAATCTCGTTTAATATTACCGTGCCGAAATTCGTACCCACTTCATCCGATAAACTCCAATAAAAAGATGATATATCTAGTGTTTTTATGGTATTGGATAGAATTTCCCTCCACATGTTAAATGTAGTCAAATATACTTTATCAAATTGCATACCTATAGGAATAGTCTCTGTAATCACTGCGATTGTATTATCCGGATTCATTTTATTTGTTAAAAAAATAATCCTATATCACTTCACTCTATTAAAAATCCAAGTTTCTATTTCTTTCATGACTGATTTTTTAACTTCATCCGTTTCCTTATGAAGATGATGTTTGGCGCCTTCATAAATTTTTATTTCCCTATTACAATTTGCATGTTGCATGAAATAATATGCACCTGAAACATCGCTAATCTCATTGTTTGTTCCCTGGAGTATGAGAGTCGGGGTGTTAATCTTGGGAATTATTTTTCTAACCTTGTTGGTAGCCTTCAAGACCTGACTAGCAAATCCAGCCTTAATTTTTTCATGATTGACTAATGGATCGTATTGGTATTTATAAACTTCATCCATATCTCTAGATACTGATTCTGGACATAGCTTTCCGACTGACGCATTTGGTGTAATGGTTCCCATAAGTTTTGCAGCTAGCAGATTCAGTCTTGGAACAGCGTCTGCATTAACTAGAGGAGACATTAGAATCATTGCTGTAAACAAGTTTGGATTATCGCAAGCAGCTAGTATAGAAATTGTTGCTCCCATGGAATGACCCAATAAGAAGACTGGAACTCCTGGATAAGTAGATTTAATAGTCACCACGTGCTGTACCACATCTCTAACATACTTACCAAAGTCATCAATCATCATTTTTTCACCATTACTTCTTCCATGGCCAATATGATCATGTGAGAATACTAAAATTCCTAACGATGATATGTTTTCAGCTAGTTCGTCATAACGTCCAGAATGTTCACCAGCTCCATGACTTATGAATACTAATGCCTTAGGATATGTAATAGGTTTCCAATATTTACAATATATGTAATCATTGTCCAGATTGAACATACAGTTTGTACTCATGATTCACTATATAACTATCAATATTAACAGTTCGTTTAATGATCATATTATTTTTATGTTTTATTGATAATTGTAAAAATATACAATTAAATCAATATAGAGGAAGGAGACGGTACTGTATTTTGTGAGATAGTAATGGAGACTAAATCAGATTATGAGGATGCTGTTTTTTACTTTGTGGATGATGATGAAATATGTAGTCGCGACTCCATCATTGATCTAATAGATGAATATATCACGTGGAGAAATCATGTTATAGTGTTTAATAAAGATATTACCAGTTGTGGAAGACTGTACAAGGAATTGATAAAGTTCGATGATGTCGCTATACGGTACTATGGTATTGATAAAATTAATGAGATTGTCGAGGCTATGAGTGAAGGAGACCACTACATCAATCTTACAGAAGTCCATGATCAGGAAAGTCTATTCGCTACCATAGGAATATGTGCTAAAATCACTGAACATTGGGGATACAAAAAGATTTCAGAATCTAAATTCCAATCATTGGGAAACATTACAGATCTGATGACCGACGATAATATAAACATCTTGATACTTTTTCTAGAAAAAAAAATGAATTGATGATATAAGTGTCTTCATAACGCATTATTACGTTAGCATTCTATTATCCAGTGTTAAAAAAATTATCCTATCATGTATTTGAGAGTCTTATATGTAGCAAACATGATAACTGCAATACCCATAATCTTTAGATATTCACGCGTGCTATGGATGGCATTATCCCGCGGTGCGGAAATGTACGTTATATAATCTACAAAATAATCATCGCATATAGTATGAGATAGTAGAGTAAACATTTTTATCGTTTCTACTGGGTTCATACATCGTCTACCCAATTCGGTAATGAATGAAATTGTCGCCAATCTTACACCCAAACCCTTGTTGTTCATTAGTATAGTATTAACTTCATTATTTATGTCATAAACTGTAAATGATTCTGTAGATGCCATATCACACATGATATTCATGTCACTATTATAATCATTATTAACTTTATCACAATACGTGTTGATAATATCTACATATGATCTAGTTTTTGTGGGTAATTGTCTATACAAGTCGTCTAAACGTTGTTTACTCATATAGTATTGAACAGCCATCATTACATGGTCCCGTTCCGTTGATAGATAATCGAGTATGTTAGTAGACTTGTCAAATCTATATACCATATTTTCTGGAAGCGGATATACATAGTCGCGATCATCATTATCACTAGCCTCATCCTCTATATCATGTACATGTACATAATCTATGATATTATTATACATAAACATCGACAACATACTATTGTCTATTATCTAAGTCCTGTTGATCCAAACCCTTGATCTCCTCTATCTGTACTATCTAGAGATTGTACTTCTTCAAGTTCTGGATAATATATACGTTGATAGATTAGCTGAGCTATTCTATCTCCAGTATTTACATTAAACGTACATTTTCCATTATTAATAAGAATGACTCCTATGCTTCCCCTATAATCTTCGTCTATTACACCGCCTCCTATATCAATGCCTTTTAGGGACAGACCAGACCTAGGAGCTATTCTACCATAGCAGAACTTAGGCATGGACATACTAATATCTGTCTTAATTAACTGTCGTTCTCCAGGAGGGATAGTATAATCGTAAGCGCTATACAAATCATATCCGGCAGCACCCGGCGATTGCCTAGTAGGTGATTTAGCTCTGTTAGTTTCCTTAACAAATCTAACTGGTGAGTTAATATTCATGTTGAACATAAAAAATATCATTTTATTTCAAAATTATTTACCATTCCATTCCATCCCATATATTCCATGAATAAGTGCGATTATTGTACACTTCTATAGTATCTATATACGATCCACGATAAAATCCTCCTATCAATAGCAGTTTATTATCCACTATGATCAATTCTGGATTATCCCTCGGATAAATAGGATCATCTATCAGAGTCCATGTATTGCTGGATTCACAATAAAATTCCGCATTTCTACCAACCAAGAATAACCTTCTACCAAACACTAACGCACATGATTTATAATGAGGATAATAAGTGGATGGTCCAAACTGCCACTGATCATGATTGGGTAGCAAATATTCTGTAGTTGTATCAGTTTCAGAATGTCCTCCCATTACGTATATAACATTGTTTATGGATGCCACTGCTGGATTACATCTAGGTTTCAGAAGACTCGGCATATTAACCCAAGCAGCATCCCCGTGGAACCAACGCTCAACAGATGTGGGATTTGGTAGACCTCCTACTACGTATAATTTATTGTTAGCGGGTATCCCGCTAGCATACAGTCTGGGGCTATTCATCGGAGGAATTGGAATCCAATTGTTTGATATATAATTTACCGCTATAGCATTGTTATGTATTTCATTGTTCATCCATCCACCGATGAGATATACTACTTCTCCAACATGAGTACTTGTACACATATGGAATATATCTATAATTTGATCCATGTTCATAGGATACTCTATGAATGGATACTTGTATGATTTGCGTGGTTGTTTATCACAATGAAATATTATGTTACAGTCTAGTATCCATTTTACATTATGTATACCTCTGGGAGAAAGATAATTTGACCTGATTACATTTTTGATAAGAAGTAGCAGATTTCCTAATCTATTTCTTCGCCTCATATACCACTTAATGACAAAATCAACTACATAATCCTCATCTGGAACATTTAGTTCGTCGCTTTCTAGAATAAGTTTCATAGATAGATAATCAAAATTGTCTATGATGTCATCTTCCAGTTCCAAAAAGTGTTTGGTAATAAAGTCTTTAGTATGACATAAGAGATTGGATAGTCCGTATTCTATACCCATCATGTAACACTCGATACAATATTCCTTTCTAAAATCTCGTAGGATAAAGTTTATACAAGTGTAGATGATAAATTCTACAGATGTTAATATAGAAGCACGTAATAAATTGACGACGTTATGACTATCTATATATACCTTTCCAGTATATGAGTAAATAACTATAGAAGTTAGACTGTGAATGTCAAGGTCTAGACAAACCCTCGTAACTGGATCTTTATTTTTTGTGTATTTTTGGCGTAAATGTGTGCGAAAGTATGGAGATAACTTTTTCAATATCGTAGAATTGACTATTATATTACCTCCTATAGCTTCAATAATTGTTTTGAATTTCTTAGTCGTGTACAATGCTAATATATTCTTACAGTACACAGTATTGACAAATATCGGCATTTATGTTTCTTTAAAAGTCAACATCTAAAGAAAAATGATTGTCTTCTTGAGACATAACTCCCATTTTTTGGTATTCACCCACACGTTTTTCGAAAAAATTAGTTTTTCCTTCCAATGATATATTTTCCATGAAATCAAACGGATTGGTAACATTGTAAATTTTTTTAAATCCCAATTCAGAAATCAATCTATCTGCGACGAATTCTATATATGTTTTCATCATTTCACAATTCATTCCTATGAGTTTAACTGGAAGAGCCACAGTAAGAAATTCTTGTTCAATGGATACCGCATTTGTTATAATAAATCTAACGGTTTCTTCACTCGGTGGATGCAATAAATGTTTAAACATCAAACATGCGAAATCGCAGTGCAGACCCTCGTCTCTACTAATTAATTCGTTAGAAAACGTGAGTCCGGGCATTAGGCCACGCTTTTTAAGCCAAAATATGGAAGCGAATGATCCGGAAAAGAAGATTCCTTCTACTGCAGCAAAGGCAATAAGTCTCTCTCCATAACCGGCGCTGTCATGTATCCACTTTTGAGCCCAATCGGCCTTCTTTTTTACACAAGGCATCGTTTCTATGGCATTAAAGAGGTAGTTTTTTTCATTACTATCTTTAACATAAGTATCGATCAAAAGACTATACATTTCCGAATGAATGTTTTCAATGGCCATCTGAAATCCGTAGAAACATCTAGCCTCGGTAATCTGCACTTCTGTACAAAATCGTTCTGCTAAATTTTCATTCACTATTCCGTCACTGGCTGCAAAAAACGCCAATACATGTTTTATAAAATATTTTTCGTCTGGTGTTAGTTTATTCCAGTCATTGATATCTTTAGATATATCCACTTCTTCCACTGTCCAAAATGATGCCTCTGCCTTTTTATACATATTCCAGATGTCATGATATTGGATTGGGAAAATAACAAATCTATTTGGATTTGGTGCAAGGATAGGTTCCATAACTAAATTAACAATAGTAGTAATTTTTTTTCAGTTATCTGTATGACGACTGTACTTGGATCTTTTGTATATCGCTATCGCCGCAATCACTACAATAATTACAAGTATTATTGATAGCATTGTTATTACTACTATCATAATTAAATTATCGACATTCATGGGTGTTGAATAATCGTTATCATCATTTTGTAATTGTGACGTCATACTAGATAAATCATTTGTGAGATTGTTGTGGGAAGCGGGCACGGAAGATGCATTATCATTATTATTTAACGCCTCCCATTCGGATTCACAAATGTTACGCACGTTCAAAGTTTTATGGAAACTATAATTTTGTGAAAACAGATAACAAGAAAACTCGTCATCGTTCAAATTTTTAACGATAGTAAACCGATTAAACGTCGAGCTAATTTCTAACGCTAGCGACTCTGTTGGATATGGGTTTCCAGATATATATCTTTTCAGTTCCCCTACGTATCTATAATCATCTGTAGGAAATGGAAGATATTTCCATTTATCTACTGTTCCTAATATCATATGCGGTGGTGTAGAACCATTAAGCGCGAAAGATGTTATTTCGCATCGTATTTTAACTTCGCAATAATTTCTGGTTAGATAACGCACTCTACCAGTCAAGTCAATGATATTAGCCTTTACAGATATATTCATAGTAGTCGTAACGATGACTCCATCTTTTAGATGTGATACTCCTTTGTATGTACCAGAATCTTCGTACCTCAAACTCGATATATTTAAACAAGTTAATGATATATTAACGCGTTTTATGAATGATGATATATAACCAGAAGTTTTATCCTCTGTGGCTAGCGCTATAACCTTATCATTATAATACCAACTAGTGTAATTAATATGTGACATGACAGTGTGGGTACAAATATGTACATTATCGTCTACGTCGTATTTGATACATCCGCATTCAGCCAACAAATATAAAATTACAAAAACTCTAACGACGTTTGTACACATCTTGATGCGGTTTAATAAATGTTTTGATTTCAATTTATTGTAAAAAAAGATTCGGTTTTATACTGTTCGATATTCTCATTGCTTATATTCTCATCTATCATCTCCACACAGTCAAATCCATGGTTAACATGTACCTCATCAACCGGTAAAAGACTATCGGATTCTTCTATCATCATAACTCGAGAATATTTAATTTGGTGGTCATTATTAATCAAGTCAATTATCTTATTTTTAACAAACGTAAGTATTTTACTCATTTTTTTATAAAAACTTTTAGAAATATACAGACTCTATCGTGTGTCTATATCTTCTTTTTATATCCAATGTATTTATGTCTGATTTTTCTTCATTTATCATATATAATGGTCCAAATTCTACACGTGCTTCGGATTCATCCAGATCATTAAGGTTCTTATAATCGCAACATCCTTCTCTTCCATCTTCTACATCTTCCTTCTTATTCTTAGCGTCACAGAATCTACCACAGCAGGATCCCATGACGAGAGTCACATTAAACTAATTCATTTTCAATTATAATATACTGATTAGTAATGACAATTAAAATAAAAATATTCTTCATAACCGGTAAGAAAGTAAAAAGTTCACATTGAAACTATGTCAGTAGTTATACATCATGAGATGATATACTCTATTTTGGTGGAGGATTATATGATATAATTCGTGGATAATCATTCTTAAGACACATTTCTTCATTCGTAAATCTTTTCACATTAAATGAGTGTCCATATTTTGCAATTTCTTCATATGATGGCGGTGTACGTGGACGAGGCTGCTCCTGTTCTTGTAGTCGTCGACTGTCGTGTTTGCGTTTAGATCCCTCCATTATCGCGATCGCGTAGTGAGTACTATTTATACCTTGTAATTAAATTTTTTTATTAATTAAACGTATAAAAACGTTCCGTATCTGTATTTAAGAGCCAGATTTCGTCTAATAGAACAAATAGCTACAGTAAAAATAACTAGAATAATCGCTACACCCACTAGAAACCACGGATCGTAATACGGCAATCGGTTTTCGATAATAGGTGGAACGTATATTTTATTTAAGGACTTAACAATTGTCTGTAAACCACAATTTGCTTCCGCCGATCCTGTATTAACTATCTGTAAAAGCATATGTTGACCGGGAGGAGCCGAACATTCTCCGATATTCAATTTTTGTATATCTATAATGTTATTAACCTCCGCATACGCATTACAGTTCTTTTCTAGCTTGGATACTACACTAGGTACATCATCTAAATCTATTCCTATTTCCTCAGCGATAGCTCTTCTATCCTTTTCCGGAAGTAATGAAATCACTTCAATAAATGATTCAACCATGAGTGTGAAACTAAGTCGAGAATTACTCATGCATTTGTTAGTTATTCGGAGCGCGCAATTTTTAAACTGTCCTATAACCTCTCCTATATGAATAGCACAAGTGACATTAGTAGGGATAGAATGTTGAGCTAATTTTTGTAAATAACTATCTATAAAAAGATTATACAAAGTTTTAAACTCTTTAGTTTCTGCCATTTATCCAGTCTGAGAAAATGTCTCTCATAATAAATTTTTCCAAGAAACTAATTGGGTGAAGAATGGAAACCTTTAATCTATATTTATCACAGTCTGTTTTGGTACACATGATGAATTCTTCTAATGCTGTACTAAATTCGATATCTTTTTCGATTTCTGGATATGTTTTTAATAAAGTATGAACAAAGAAATGGAAATCGTAATACCAGTTATGTTCAACTTTGAAATTGTTTTTTATTTTCTTGTTAATGATTCCAGCCACTTGGGAAAAGTCAAAGTCGTTTAATGCCGATTTAATACGTTCATTAAAAACAAACTTTTTATTCTTTAGATGAATTATTATTGGTTCATTGGAATCAAAAAGTAAGATATTATCGGGTTTAAGATCTGCATGTAAAAAGTTGTCACAACAGGGTAGTTCGTAGATTTTAATGTATAACAGAGACATCTGTAAAAAGATAAACTTTATGTATTGTACCAAAGATTTAAATCCTAATTTGATAGCTAACTCGGTATCTACTTTATCTGCCGAATACAGTGCTAGGGGAAAAATTATAATATTTCCTCTTTCGTATTCGTAATTAGTTCTCTTTTCATGTTCGAAAAAGTGAAACATGCGGTTAAAATAGTTTATAACATTAATATTACTGTTAATAACTGCCGGATAAAAGTGGGATAGTAATTTCACGAATTTGATACTGTCCTTTCTCTCGTTAAACGCCTTTAGAAAAACTTTAGAAGAATATCTCAATGAGAGTTCCTGACCATCCATAGTTTGTATCAATAATAGCAACATATGAAGAACCCGCTTATACAGAGTATGTAAAAATGTTAATTTATAGTTTAATCCCATGGCCCACGCACACACGATTAATTTTTTTTCATCTCCCTTTAGATTGTTGTATAGAAATTTGGGTACTGTAAACTCCGCCGTAGTTTCCATGGGACTATATAATTTTGTGGCCTCGAATACAAATTTTACTACATAGTTATCTATCTTAAAGACTATACCATATCCTCCTGTAGATATGTGATAAAAATCGTCGTTTATAGGATAAAATCGTTTATCTTTTTGTTGGAAAAAGGATGAATTAATGTAATCATTCTCTTCTATCTTTAGTAGTGTTTCCTTATTAAAATTCTTAAAATAATTTAACAATCTAACTGACGGAGCCCAATTTTGGTGTAAATCTAATTGGGACATTATGTTGTTAAAATATAAACAGTCTCCTAATATAACAGTATCTGATAATCTATGGGGAGACATCCATTGATATTCAGGGGATGAATCATTGGCAACACCCATTTATTGTACAAAAAGCCCCAATTTACAAACGAAAGTCCAGGTTTGATAGAGATAAACTATTAACTATTTTGTCTCTGTTTTTAACACCTCCACAGTTTTTAATTTCTTTGGTAATGAAATTATTCACAATATCAGTATCTTCTTTATCTACCAGAGATTTTACTAACTTGATAACCTTGGCTGTCTCATTCAATAGGGTAGTGATATTTGTATGTATGATATTGATATCTTTTTGAATTGTTTCTTTTAGAAGTGATTCTTTGATGGTATCAGCATACGAATTACAATAATGCAGAAACTCAGTTAACATGCAGGAATTATAGTAAGCCAATTCCAATTGTTGCCTGTATTGTATTAGAGTATTAATATGCGCAATGATGTCCTTGCGTTTCTCTGATAGAATGCGAGCAGCGATTTTGGCGTTATCATTTGACGATATTTCTGGAATGACGAATCCTGTTTCTACTAACTTCTTGGTAGGACAAAGTGAAACAATCAAGAAAATAGCTTCTCCTCCTATTTGTGGAAGAAATTGAACTCCTCTAGATGATCTACTGACGATAGTATCTCCTTGACAGATATTGGACCGAACTACGGAAGTACCTGGAATGTAAAGCCCTGAAACCCCCTCATTTTTTAAGCAGATTGTTGCCGTAAATCCTGCACTATGCCCAAGATAGAGAGCTCCTTTGGTGAATCCATCACTATGTTTCAGTTTAACCAAGAAACAGTCAGCTGGTCTAAAATTTCCATCTCTATCTAATACAGAATCCAACTTGATGTCAGGGACTATGACCGGTTTAATGTTATATGTAACATTGAGTAAATCCTTAAGTTCATAATCATCGTTGTCATCAGTTATGTACGATCCAAACAATGTTTCTACCGGCATGGTGGATACGAAGATGCTATCCATCAGAATGTTTCCCTGATTAGTATTTTCTATATAGCTATTCTTCTTTAAACGATTTTCCGAATCAGTAACTATGTTCATTTTTTTAGGAGTAGGACGTCTAGCCAGTATGGAAGAGGATTTTCTAGATACTCTCTTCAACATCTTTGATCTCAATGGAATGCAAAACCCCATGGTGTAACAACCAACGATAAAAATAATATTGTTTTTTCACTTTTTATAATTTTACCATCTGACTCATGGATTCATTAATATCTTTACAAGAGCTACTAACGTATAATTCTTTATAACTGAACTGAGATATATACACCGGATCTATGGTTTCCATAATTGAGTAAATGAATGCTCGGCAATAACTAATGGCAAATGTATAGAACAACGAAATTATACTAGAGTTGTTAAAGTTAATATTTTCTATGAGTTGTTCCAATAAATTATTTGTTGTGACTGCGTTCAAGTCATAAATTATCTTGATACTATCCAGTAAACAGTCTTTAAGTTCTGGAATATTATCATCCCATTGTAAAGCCCCTAGTTCGACTATCGAATATCCTGCTCTGATAGCAGTTTCAATATCGACGGACGTCAATACTGTAATAAAGGTGGTAGTATTGTCATCATCGTGATAAACTACGGGAATATGGTCGTTAGTAGGTACCGTGACTTTACACAACGCGATATATAACTTTCCTTTTGTACCATTTTTAACGTAGTTGGGACGTCCTGCAGGGTATTGTTTTGAAGAAATGATATCGAGAACAGATTTGATACGATATTTGTTGGATTCCTGATTATTCACTATAATATAATCTAGACAGATAGATGATTCGATAAATAGAGAAGGTATATCGTTGGTAGGATAATACATCCCCATTCCAGTATTCTCGGATACTCTATTGATGACACTAGTTAAGAACATGTCTTCTATTCTAGAAAACGAAAACATCCTACATGGACTCATTAAAACTTCTAACGCTCCTGATTGTGTTTCGAATGCCTCGTACAAGGATTTCAAGGATGCCATAGATTCTTTGACCAACGATTTAGTATTGCGTTTAGCATCTGATTTTTTTATTAAATCAAATGGTCGGCTCTCTGGTTTACTACCCCAATGATAACAATAGTCTTGTAAAGATAAACCGCAAGAAAATTTATACACATCCATCCAAATAACCCTAGCACCGTCGGATGATATTAATGTATTATTATAGATTTTCCATCCACAGTTATTGGGCCAGTATACTGTTAGCAACGGTATATCGAATAGATTACTCATGTAACCTACTAGAATGATAGTTCGTGTACTAGTCATAATATCTTTAATCCAATCTAAGAAATCTAAAATTAGATCTTTTACACTATTAAAGTTAACAAAGGTATTACCCGGGTACGTGGATATCATATATGGTATTGGTCCATTATCAGTAATGGCTCCATAAACTGATACGGCGATGGTTTTTATATGTGTTTGATCTAATGAGGACGAAATTCGCGCCCACAATTCATCTCTAGATATGCATTTAATATCGAACGGTAACACATCAATCTCGGGACGCGTATATGTTTCTAAATTCTTAATCCAAATATAATGATGACCTATATGCCCTATTATCATACTGTCAACTATAGTATACCTAGAGAACTTTCGATACATCTGCTGTTTCCTGTAATCGTTAAATTTTACAAATCTATAACATGCTAAACCTTTTGACGACAGCCATTCATTAATTTCTGATATGGAATCTGTATTCTCAATACCGTATCGTTCTAAAGCCAGTGCTATATCTCCCTGTTCGTGGGAACGCTTTCGTATAATATCGATCAATGGATAATATGAAGTTTTTGGAGAATAATATGATTCATGATCTATTTCGTCCATAAACAATCTAGACATAGGAATTGGAGGCGATGATCTTAATTTTGTGCAATGGGTCAATCCTATAACTTCTAATATTGTAATATTCATCATCGACATAACACTATCTATGTTATCATCGTATATTAGTATACCACGACCTTCTTCATTTCGTGCCAAAATGATATACAGTCTTAAATAATTACGCAATATCTCAATAGTTTCATAATTGTTAGCTGTTTTCATCAAGGTTTGTATCCTGTTTAACATGATGGCGTTCTATAACGTCTCTATTTTCTATTTTTAATTTTTTTAAATTTTTAACGATTTACTGTGGCTAGATACCCAATCTCTTTCAAATATTTTTTTAGCCTCGCTTACAAGCTGTTTATCTATACTATTAAAACTGACGAATCCGTGATTTTGGTAATGGGTTCCGTCGAAATTTGCCGAAGTGATATGAACATATTCGTCGTCGACTATTAACAATTTTGTATTATTCTGAATAGTGAAAACCTTCACAGATAGATCATTTTGAACACACAACGCATCTAGACTTCTGGCGGTTGCCATAGAATATACGTCGTTCTTATCCCAATTACCAACTAGAAGTCTGATCTTAACTCCTCTATTAATGGCTGCTTCTATAATGGAGTTGTAAATGTCAGGCCAATAGTAGCTATTACCGTCGACACGTGTAGTGGGAACTATGGCCAAATGTTCAATATCTATACTAGTCTTAGCCGACTTGAGTTTATCAATAACTACATCAGTGTCTAGATCTCTAGAATATCCCAATAGGTGTTCTGGAGAATCAGTAAAGAACACTCCACCTATAGGATTCTTAATATGATACGCAGTGCTAACTGGCAGACAACAAGCCGCAGAGCATAAATTCAACCATGAATTTTTTGCGCTATTAAAGGCTTTAAAAGTATCAAATCTTCTACGAAGATCTGTGGCCAGCGGAGGATAATCAGAATATACGCCTAACGTTTTAATCGTATGTATAGATCCTCCAGTAAATGACGCGTTTCCTACATAACATCTTTCATCATCAGACACCCAAAAACAACCGAGTAGTAGTCCCACATTATTTTTTTTATCTATATTAACGGTTATAAAATTTATATCCGGGGAGTGACTTTGTAGCTCTCCCAGATTTCTTTTCCCTCGTTCATCTAGCAAAACTATTATTTTAATCCCTTTTTCAGATACCTCTTTTAGTTTATCAAAAATAAGCGCTCCCCTAGTAGTACTCAGAGGATTACAACAAAAAGATGCTATGTATATATATTTCTTAGCTAGAGTGATAATTTCGTTAAAACATTCAAATGTTGTCAAATGATCGGATCTAAAATCCATATTTTCTGGTAGTGTTTCTACCAGCCTACATTTTGCTCCCGCAGGTACCGATGCAAATGGCCACATTTAGTTAACATAAAAACTTATATATCCTGTTCTATCAACGATTCTAGAATATCATCGGCTATATCGCTAAAATTTTCATCAAAGTCGACATCACAACCTAACTCAGTCAATATATTAAGAAGTTCCATGATGTCATCTTCGTCTATTTCTATATCCGTATCCATTGTAGATTGTTGACCGATTATCGAGTTTAAATCATTACTAATACTCAATCCTTCAGAATACAATCTGTGTTTCATTGTAAATTTATAGGCGGTGTATTTAAGTTGGTAGATTTTCAATTATGTATCAATATAGCAACAGTAGTTCTTGCTCCTCCTTGATTTTAGCATCCTCTTCATTATTTTCTTCTACGTACATAATCATGTCTAATACGTTAGACAACACACCGACGATGGTGGCCGCCACAGACACGAATATGACTAGACCGATGACCATTTAAAAAATACTCTCTAGCTTTAACTTAAACTGTATCGATCATTCTTTTAGCACATGTATAATATAAAAACATTATTCTATTTCGAATTTAGGCTTCCAAAAATTTTTCATCCGTAAACCGATAATAATATATATAGACTTGTTAATAGTCGGAATAAATATATTAATGCTTAAACTATCATCATCTCCACGATTAGAGATACAATATTTACATTCTTTTTGCTGTTTCGAAACTTTATCAATACACGTTAATACAAACCCAGGAAGGAGATATTGAAACTGAGGCTGTTGAAAATGAAACGGCGAATACAATAATTCAGATAATGTAAAATCATGATTCCGTATTCTGATGATATTAGAACTGCTAATGGATGTCGATGGTATGTATCTAGGAGTATCTATTTTAACAAAGCATCGATTTGCTAATATACAATTATCCTTTTGATTAATTGTTATTTTATTCATATTCTTAAAAGGTTTCATATTTATCAATTCTTCTACATTAAAAATTTCCATTTTTAATTTATCTAGCCCCGCAATACTCCTCATTACGTTTCATTTTTTGTCTAGAATACCCATTTTGTTCATCTTGGTACATAGATTATCCAATTGAGAAGCGCATTTAGTAGTTTTGTACATTTTAAGTTTATTAACGAATCGTCGAAAACTAGTTATAGTTAACATTTTATTATTTGATACCCTGATATTAATACCCCTGCCGTTACTATTATTTATAACTGATGTAACCCACGTAACATTGGAATTAATTATCGATAGTAATGCATCGACACTTCCAAAATTGTCTATTATAAACTCACCGATAATTTTTTTATTGCATGTTTTCATATTCATTAGGATTATCAAATCTTTAATCTTATTACGATTGTATGCGTTGATATTACAAGACGTCATTCTAAAAGACGGAGGATTTCCATCAAATGCCAGACAATCACGTACAAAGTACATGGAAATAGGTTTTGTTCTATTACGCATCATAGATTCATATAAAACACCCGTAGAAATACTAATTTGTTTTACTCTATAAAATACTATTGCATCTATTTCATCGTTTTGTATAACGTCTTTCCAAGTGTCAAATTCCAATTTTTTTTCATTGATAGTACCAAATTCTTCTATCTCTTTAACTACTTGCATAGATAGGTAATTACAGTGATGCCTACATGCCGTTTTTTGAAACTGAATAGATGCATCTAGAAGCGATGCTACACTAGTCACGATCACCACTTTCATATTTAGAATATATGTATGTAAAAATATAGTAGAATTTCATTTTGTTTTTTTCTATGCTATAAATGAATTCTCATTTTGTATCCGCACATACTCCGTTTTATATCAATACCAAAGAAGGAAGATATCTGGTTCTAAAAGCCGTTAAAGTATGCGATGTTAGAACTGTAGAATGCGAAGGAAGTAAAGCTTCCTGCGTACTCAAAGTAGATAAACCCTCATCACCCACGTGTGAGAGAAGACCTTCGTCCCCGTCCAGATGCGAGAGAATGAATAACCCTGGAAAACAAGTCCCGTTTATGAGAACGGACATGTTACAAAATATGTTTGCTGCTAATCGCGACAACGTAACGTCAAGACTTTTGAACTAAAATACAATTATATCTTTTTCGATATTAATAAATCCGTGTCTCCCGGGTTTTTTATCTCTTTCAGTATGTGAATAGATAGGTATTTTATCTCTATTCATCATCGAATTTAAGAGATCCGATAAACATTGTTTGTATTCTCCAGATGTCAGCATCTGATACAACAATATATGTGCACATAAACCTCTGGCACTTATTTCATGTACCTTCCCCTTATCACTAAGGAGAATAGTATTTGAGAAATATGTATACATGATATTATCATGTATTAGATATACAGAATTTGTAACACTCTCGAAATCACACGATGTGTCGGCGTTAAGATCTAATATATCACTCGATAACACATTTTCATCTAGATACACTAGACATTTTTTAAAGCTAAAATAGTCTTTAGTAGTAACAGTAACTATGCGATTATTTTCATCGATGATACATTTCATCGGCATATTATTACGCGTACCATCAAAGACTATACCATGTGTATATCTAACGTATTCTAGCATAGTTGCCATACGTACATTAAACTTTTCAGGATCTTTGGATAGATCTTCCAATCTATCTATTTGAGAAAACATTTTTATCATGTTCAATAGTTGAAACGTCGGATCCACTATATAGATATTATCTATAAAGATTTTAGGAACTATGTTCATGGTATCCTGGCGAATATTAAAACTATCAATGATATGATTATCGTTTTCATCTTTTATCACCATATAGTTTCTAAGATATGGGATTTTACTTAATATAATATTATTTCCCGTAATAAATTTTATTAGAAATGCCAAATCTATAAGAAAAGTCCTAGAATTAGTCTGAAGAATATCTATATCACCGTACCGTATATTTGGATTAATTAGATATAGAGAATATGATCCGTAACATATACAACTTTTATTATGACGTCTAAGATATTCTTCCATCAACTTATTAACATTTTTGACTAGGGAAGATACATTATGACGTCCCATTACTTTTGCCTTGTCTATTACAGCGACGTTCATAGAATTTAGCATATCTCTTGCCAATTCTTCCATTGATGTTACATTATAAGAAATTTTAGATGAAATTACATTTGGAGCTTTAATAGTAAGAACTCCTAATATATCCGTGTATGTGGTCACTAATACAGATTGTAGTTCTATAATCGTAAATAATTTACCTATATTATATGTTTGAGTTTGTTTAGAAAAGTAGCTAAGTATACGATCTTTTATTTCTGATGCCGATGTATCAACATCGAAAAAAAATCTTTTTTTATTCTTTTTTACTAACGATACGAATATGTCTTTGTTAAAAACAGTTATTTTCTGAATATTTCTAGCTTGTAATTTTAACATATGATATTCGTTCACACTAGGTACTCTGCCTAAATAGGTTTCTATAATCTTTAATGTAATATTAGGAAGAGTATTCTGATCAGGATTCCTATTCATTTTGAGGATTTAAAACTCTGATTATTGTCTAATATGGTCTCAACACAAACTTTTTCACAGAGTGATAGAGTTTTTGATAACTCGTTTTTCTTAAGAAATATAAAACTACTGTCTCCAGAGCTCGCTCTATCTTTTATTTTATCTAATTCGATACAAACTCCTGATACTGGTTCAGAAAGTAATTCATTAATTTTCAGTCCTTTATAGAAGATATTTAATATAGATAATACAAAATCTTCAGTTCTTGATATCGATCTGATTGATCCTAGAACTAGATATATTAATAACGTGCTCATTAGGCAGTTTATGGCAGCTTGATAATTAGATATAGTATATTCCAGTTCATATTTATTAGATACCGCATTGCCCAGATTTTGATATTCTATGAATTCCTCTGAAAATAAATCCAAAATAACTAGACATTCTATTTTTTGTGGATTAGTGTACTCTCTTCCCTCTATCATGTTCACTACTGGTGTCCACAATGATAAATATCTAGAGGGAATATAATATAGTCCATATGATGCCAATCTAGCAATGTCGAATAACTGTAATTTTATTCTTCGCTCTTCATTATGAATTGAATCTTGAGGTATAAACCTAACACAAATTATATCATTAGACTTTTCGTATGTAATGTCTTTCATGTTATAAGTTTTTAATCCTGGAATAGAATCTATTTTAATGAGGCTTTTAAACGCAGCGTTCTCCAACGAGTCAAAGCATAATACTCTGTTGGTTTTCTTATATTCAATATTACGATTTTCTTCTTTGAATGGAATAGGTTTTTGAATTAGTTTATAATTACAACATAATAGATAAGGAAGTGTGTAAATAGTACGCGGAAAAAACATAATAGCTCCCCTGTTTTCATCCATGGTTTTAAGTAAATGATCACTGGCTTCTTTAGTCAATGGATATTCGAACATTAACCGTTTCATCATCATTGGACAGAATCCATATTTCTTAATGTAAAGAGTGATCAAATCATTGTGTTTATTGTACCATCTTGTTGTAAATGTGTATTCGGTTATCGGATCTGCTCCTTTTTCTATTAAAGTATCGATATCGATCTCGTCTAAGAATTCAACTATATCGACATATTTCATTTGTATACACATAACCATTACTAACGTAGAATGTATAGGAAGAGATGTAACGGGAACAGGGTTTGTTGATTCGCAAACTATTCTAATACATAATTCTTCTGTTAATACGTCTTGCACGTAATCTATTATAGATGCCAAGATATCTATATAATTATTTTGTAAGATGATGTTAACAATGTGATCTATATAAGTAGTGTAATAATTCATGTATTTCGATATATGTTCCAACTCTGTCTTTGTGATGTCTAGTTTCGTAATATCTATAGCGTCCTCAAAAAATATATTCGCATATATTCCCAAGTCTTCAGTTCTATCTTCTAAAAAATCTTCAACGTATGGAATATAATAATCTATTTTACCTCTTCTGATGTCATTAATGATATAGTTTTTGACACTATTTTCCGTCAATTGATTCTTATTCACTATGTCTAAAAACCGGATAGCGTCCCTAGGACGAACTACTGCCATTAATATCTCTATTATAGCTTCTGGACATAAATCATCTATTATACCAGAATTAATGGGAACTATTCCGTATCTATCTAACATAGTTTTAAGAAAGTCAGAATCTAAGACCTGATGTTCATATATTGGTTCATACATGAAATGATCTCTATTGATGATAGTGACTATTTCATTCTCTGAAAATTGGTAACTCATTCTATACACGCTTTCCTTGTTGATAAAGGATAGTATATACTCAATGGAATTTGTACCAACAAACTGTTCTCTTATGAATCGTATATCATCATCTGAAATGATCATGTAAGGCATACATTTAACAATAAGAGACTTGTCTCCTGTTATCAATATACTATTCTTGTGATAATTTATGTGTGCGGCAAATTTGTCCACGTTCTTTAATTTTGTTATAGTAGATATCAAATCCAATGGAGATACAGTTCTTGGCTTAAACAGATATAGTTTTTCTGGAACGAATTCTACAACATTATTATAAAGGACTTTGGGTATATAAGTGGGATGAAATCCTATTTTAATTAATGCGATAGCCTTGTCCTCGTGCAGATATCCAAACGCTTTTGTGATAGTATGGCATTCATTGTCTAGAAACGCTCTACGAATATCTGTAACAGATATCATCTTTAGAGAATACTAGTCGCGTTAATAGTACTAAAATTTGTATTTTTTAATCTATCTCAATAAAAAATTAATATGTATGATTCAATGTATAACTAAACTACTAACTGTTATTGATAACTAGAATCAGAATCTAATGATGACATAACTAAGAAGTTTATCTACAGCCAATTTAGCTGCATTATTTTTAGCATCTCGTTTAGATTTTCCATCTGCCTTATCGAATACTCTTCCGTCAATGTCTACACAGGCATAAAATGTAGGAGAGTTACTAGGCCCCACTGATTCAATACGAAAAGACCAATCTCTCCTAGTTATTTGACAGTACTCATTAATAACGGTGACAGGGTTAACACCTTTCCAATAAATAATTTTTTTAACCGGAATAACATCATCAAAAGACTTATGATCCTCTCTCATTGATTTTTCGCGGGATACATCATCTATTATAGCATCAGCATCAGAATCTGTAGGCCGTGTATCAGCATCCATTGTCGTAGACCAACGAGGAGGAGTATCGTTGGAGCTGTAAACCATAGCACTACGTTGAAGATCATACAGAGCTTTATTAACTTCTCGCTTCTCCATATTAAGTTGTTTAGTTAGTTGTACAGCAGTAGCTCCTTAGTCCAATGTTTTTAATAACCGCACACAATCTCTGTGTCAGAACGCTCGTCAATATAGATCTTAGAAATTTTTTTAGAGAGAACTAACGCAACTAGCAATAAAACTGATCTTATTTTATCATTTTTTTTATTCATCATCCTCTGGTGGTTCGTCGTTCCTATCGAATGTAGCTCTGATTAACCCGTCATCTATAGGTGATGCTGGTTCTGGAGATTCTGGAGGAGATGGATTATTATCTGGAAGAATCTCTGTTATTTCCTTGTTTTCATGTATCGATTGCGTTGTAACATTAAGATTGCGAAATGCTCTAAATTTGGGAGGCTTAAAGTGTTGTTTACAATCTCTACACGCGTGTCTAACTAATGGAGGTTCATCAGCGGCTCTAGTTTGAATCATCATCGGTGTAGTATTCCTACTTTTACAGTTAGGACACGGTGTATTGTATTTCTCGTCGAGAACGTTAAAATAATCGTTGTAACTCACATCCTTTATTTTATCTATATTGTATTCTACTCCTTTCTTAATGCATTTTATACCGAACAAGAGATAGCGAAGGAATTCTTTTTCGGTACCGCTAGTACCCTTAATCATATCACATAGTGTTTTATATTCTAAATGTGTGGCAATGGACGGTTTATTTCTATACGATAGTTTGTTTTTGGAATCCTTTGAGTATTCTATACCAATATTATTCTTTGATTCGAATTTAGTTTCTTCGATATTAGATTTTGTATTACCTATATTCTTGATGTAGTACTTTGATGATTTTTCCATGGCCCATTCTATTAAGTTTTCCAAGTTGGCATCATCCACATATTGTGATAGTAATTCTCGGATATCAGTAGTGACTACCGCCATTGATATTTGTTCATTTGATGAGTAACTACTAATGTATACATTTTCCATTTATAACACTTATGTATTAACTTTGTTTATTTATATTTTTTCATTATTATGTTGATATTAATAATCGTATTGTGGTTATATGGCTACAATTTCATAATGAGTTGAAGTCAGTGTCCTATGATCAATGACGATAGCTTTACTCTGAAAAGAAAGTATCAAATCGATAGTGCAGAGTCAACAATGAAAATGGATAAGACGATGACAAAGTTTCAGAATAGAGTCAAAATGGTAAAAGAAATAAATCAGACGATAAGAGCAGCACAAACTCATTACGAGACATTGAAACTAGGATATATAAAATTTAAGGGAATGATTAGGACTACTACTCTAGAAGATATAGCACCATCTATTCCAAATAATCAGAAAACTTATAAACTATTCTCGGACATTTCAGTCATTGGCAAAGCATCACAGAATCCGAGTAAGATGATATATGCTCGCTGCTTTACATGTTTCCCAATTTGTTTGGAGATGACCATAGATTCATTTGTTATAGAATGCATCCAACATTGTTCATGATATAGTTGAATCATGTATGCCTGTTCGTATGCCTGTGGCTAAGATACTGTGTAAAGAAATGGTAAATAAATACTTTGAGAATCTTTAAGAGTGCATTGACTTTGTTAGTGAATAGGCATTCCATCTTTCTCCAATACTAATTCAAATTGTTAAATTAATAATGGAATAGTATAAATAGTTATTAGTGATAGGATAGTAAACATAATTATTAGAATAGTAGTGTAGTATCATAGATAACTCTCTTCTATAAAAAATGGATTTTATTCGTAGAAAGTATCTTATATACACAGTAGAAAATAATATAGATTTTTTAAAGGATGATACATTAAGTAAAGTAAACAATTTTACCCTCAATCATGTACTAGCTCTCAAGTATCTAGTTAGCAATTTTCCTCAACATGTTATTACTAAGGATGTATTAGCTAATACCAATTTTTTTGTTTTCATACATATGGTACGATGCTGTAAAGTATACGAAGCGGTTTTACGACACGCATTTGATGCACCCACGTTGTACGTTAAAGCATTGACTAAGAATTATTTATCGTTTAGTAACACAATACAGTCGTACAAGGAAACAGTGCATAAACTAACACAAGATGAAAAATTTTTAGAGGTTGCCGAATACATGGACGAATTAGGAGAACTTATAGGCGTAAATTATGACTTAGTTCTTAATCCATTATTTCACGGAGGGGAACCCATCAAAGATATGGAAATCATTTTTTTAAAACTGTTTAAGAAAACAGACTTCAAAGTTGTTAAAAAATTAAGTGTTATAAGATTACTTATTTGGGCATACCTAAGCAAGAAAGATACAGGCATAGAGTTTGCGGATAATGATAGACAAGATATATATACTCTATTTCAACAAACTGGTAGAATAGTCCATAGCAATCTAACAGAAACGTTTAGGGATTATATCTTTCCCGGAGATAAGACTAGCTATTGGGTGTGGTTAAACGAAAGTATAGCTAATGATGCGGATATCGTTATTAATAGACCCGCCATTACCATGTATGATAAAATTCTTAGTTATATATACTCTGAGATAAAACAGGGACGCGTTAATAAAAACATGCTTAAGTTAGTTTATATCTTTGAGCCTGAAAAAGATATCAGAGAACTTCTGCTAGAAATCATATATGATATTCCTGGAGATATCCTATCTATTATTGATGCAAAAAACGACGATTGGAAAAAATATTTTATTAGTTTTTACAAAGCTAATTTTATTAACGGTAATACATTTATTAGTGATAGAACGTTTAACGATGACTTATTCAGAGTTGTTGTTCAAATAGATCCCGAATATTTCGATAATGAACGAATTATGTCTTTATTCTATACGAGTGCTGCGGACATTAAACGATTTGATGAGTTAGATATTAATAACAGTTATATATCTAATATAATTTATGAGGTGAACGATATCACATTAGATACAATGGATGATATGAAGAAGTGTCAAATCTTTAACGAGGATACGTTGTATTATGTTAAGGAATACAATACATACCTGTTTTTGCACGAGTCGGATCCCATGGTCATAGAGAACGGAATACTAAAGAAACTGTCATCTATAAAATCCAAGAGTAGACGGCTGAACTTGTTTAGCAAAAACATTTTAAAATATTATTTAGACGGACAATTGGCTCGTCTAGGTCTTGTGTTAGATGATTATAAAGGAGACTTATTAGTTAAAATGATAAACCATCTCAAATCTGTGGAGGATGTATCCGCATTCGTTAGATTTTCTACAGATAAAAACCCTAGTATTCTTCCATCGCTAATCAAAACTATTTTAGCTAGTTATAATATTTCCATCATCGTCTTATTTCAAAGGTTTTTAAGAGATAATCTATATCATGTAGAAGAATTCTTGGATAAAAGCATCCATCTAACCAAGACGGATAAGAAATATATACTTCAATTGATAAGGCACGGTAGATCATAGAACAAACCAAATATATTATTAATAATTTGTATATACATAGATATAATTATCACATATTAAAAAATAACACATTTTTGATAAATGGAAACCGTTGCAACAATTCAGACTCCCACCAAATTAATGAATAAAGAAAATGCAGAAATGATTTTGGAAAAAATTGTTAATCATATAGCTATGTATATTAGTGACGAATCAATATATTCAGAAAATAATCCTGAATATATTGATTTTCGTAACAGATACGGAGACTATAGATCTCTCATTATAAAAAGTGATCACGAGTTTGTAAAGCTATGTAAAGATCATGCAGAGAAAAGTTCTCCAGAAACGCAACAAATGATTATCAAACACATATACGAACAATATCTTATTCCAGTATCTGAAGTACTATTAAAACCTATAATGTCCATGGGTGACATATTTACATATAACGGATGTAAAGACAATGAATGGATGCTAGAACAACTCTCTACCCTAAACTTTAACAATCTCTACACATGGAACTCATGTAGCATAGGCAATGTAACGCGTCTGTTTTATACATTTTTTAGTTATCTGATGAAAGATAAACTAAATATATAAGTATAATCCCATTCTAATACTTTAACCTGATGTATTATTACCTGCATCTTATTAGAATATTAACCTAACTAAAAGACATAAAAAGCGGTAGGATATAAATATTATGGCCGCAACCGTTCCGCGTTTTGACGATGTGTACAAAAATGCACAAAGAAGAATTCTAGATCAAGAAACATTTTTTAGTAGAGGTCTAAGTAGACCGTTAATGAAAAACACATATCTATTTGATAATTACGCGTATGGATGGATACCAGAAACTGCAATTTGGAGTAGTAGATACGCAAACCTAGATGCTAGTGACTATTATCCCATTTCGTTGGGATTACTT-AAAAAGTTTGAATTTCTCATGTCTCTATATAAAGGTCCTATTCCCGTATATGAAGAAAAAGTAAATACTGAATTCATTGCTAATGGATCTTTCTCCGGTAGATACGTATCATATCTTAGAAAGTTTTCTGCCCTTCCAACAAACGAGTTTATTAGTTTTTTATTATTGACCTCCATCCCTATCTATAATATCTTATTCTGGTTTAAAAACACACAGTTTGATATTACTAAACACACATTATTCAGATACGTCTATACAGATAATACCAAACACCTTGCGTTGGCTAGGTATATACATCAAACAGGAGACTATAAGCCTTTGTTTAGTCGTCTCAAAGAGAATTATATATTTACTGGTCCCGTTCCAATAGGTATCAAAGATATAGATCACCCTAATCTTAGTAGAGCAAGAAGTCCATCCGATTATGAGACATTAGCTAATATTAGTACTATATTGTACTTTACCAAGTATGATCCAGTATTAATGTTTTTATTGTTTTACGTACCTGGGTATTCAATTACTACAAAAATTACTCCAGCCGTAGAATATCTAATGGATAAACTGAATCTAACAAAGAGCGACGTACAACTGTTGTAAATTATTTTATGCTTCGTAAAATGTAGGTCTTGAACCAAACATTCTTTGAAAAAATGAGATGCATAAAACTTTATTATCCAATAGATTAACTATTTCAGACGTCAATCGTTTAAAGTAAACTTCGTAAAATATTCTTTGATTGCTGCCGAGTTTAAAACTTCTATCGATAATTGTTTCATATGTTTTAATATTTACAAGTTTTTTGGTCCATGGTACATTAGCTGGACAGATATATGCAAAATAATATCGTTCTCCAAGTTCTATAGTCTCTGGATTGTTTTTATTATATTCAGTAACCAAATACATATTAGGGTTATCTGCGGATTTATAATTTGAGTGATGCATTCGACTCAACATAAATAATTCTAGAGGAGACGATCTACTATCAAATTCGGATCGTAAATCTGTTTCTAAAGAACGGAGAATATCTATACATACCTGATTAGAATTCATCCGTCCTTCAGACAACATCTCAGACAGTCTGGTCTTGTATGTCTTAATCATATTCTTATGAAACTTGGAAACATCTCTTCTAGTTTCACTAGTACCTTTATTAATTCTCTCAGGTACAGATTTTGAATTCGACGATGCCGAGTATTTCATCGTTGTATATTTCTTCTTCGATTGCATAATCAAATTCTTATATACCGCCTCAAACTCTATTTTAAAATTATTAAACAATACTCTACTATTAATCAGTCGTTCTAACTCCTTTGCTATTTCTATGGACTTATCTACATCTTGACTGTCTATCTCTGTAAACACGGAGTCGGTATCTCCATACACGCTACGAAAACGAAATCTATAATCTATAGGCAACGATGTTTTCACAATCGGATTAATATCTCTATCGTCCATATAAAATGGATTACTTAATGTATTGGCAAACCGTAACATACCGTTGGATAACTCTGCTCCATTTAGTACCGATTCTAGATACAATATCATTCTACGTCCTATGGATGTGCAACTCTTAGCCGAAGCGTATGAGTATAGAGCACTATTTCTAAATCCCATCAGACCATATACTGAGTTGGCTACTATCTTGTACGTATATTGCATGGAATCATAGATGGCCTTTTCAGTTGAACTGGTAGCCTGTTTTAACATCTTTTTATATCTGGCTCTCTCTGCCAAAAATGTTCTTAATAGTCTAGGAATGGTTCCTTCTATTGATCTATCGAAAATTGCTATTTCAGAGATGAGGTTCGGTAGTCTAGGTTCACAATGAACCGTAATATATCTAGGAGGTGGATATTTCTGAAGCAAGAGTTGATTATTTATTTCTTCTTCCAATCTATTGGTACTAACAACGACACCGACTAATGTTTCCGGAGATAGATTTCCAAAGATACACACATTAGGATACAGACTGTTATAATCAAAGATTAATACATTATTACTAAACATTTTTTGTTTTGGAGCAAATACCTTACCGCCTTCATAAGGAAACTTTTGTTTTGTTTCTGATCTGACTAAGATAGTTTTAGTTTCCAACAATAGCTTTAACAGTGGACCCTTGATGATTGTACTCGCTCTATATTCGAATACCATGGATTGAGGAAGCACATATGTTGCCGCACCAGCGTCTGTTTTTGTTTCTACTCCATAATACTCCCACAAATACTGACACAAACAAGCATCATGAATACAGTATCTAGCCATATCTAAAGCTATGTTTAGATTATAATCCTTATACATCTGAGCTAAATCAATGTCATCCTTTCCGAAAGATAATTTATATATATCATTAGGTAAAGTAGGACATGATAGTACGACTTTAAATCCATTTTCCAAAATATCTTTACGAATTACTTTACATATAATATCCTCATCAACAGTCACGTAATTACCTGTGGTTAAAACCTTTGCAAATGTATCGGCTTTGCCTTTCGCGTCCGTAGTATCGTCACCGATGAACGTCATTTCTCTAACTCCTCTATTTAATACTTTACCCATGCAACTGAACGCGTTCTTGGATATAGAATCCAATTTGTACGAATCCAATTTTTCAGATTTTTGAATGAATGAATATAGATCGAAAAATATAGTTCCATTATTGTTATTAACGTGAAACGTAGTATTGGCCATGCCGCATACTCCCTTATGACTAGACTGATTTCTCTCATAAATACAGAGATGTACAGCTTCCTTTTTGTCTGGAGATCTAAAGATAATCTTCTCTCCTGTTAATAACTCTAGACGATTAGTAATATATCTCAGATCAAAGTTATGTCCGTTAAAGGTAACGACGTAGTCGAACGTTAGTTCCAACAATTGTTTAGCTATTCGTAACAAAACTATTTCAGAACATAGAACTAGTTCTCGTTCGTAATCCATTTCCATTAGCGACTGTATCCTCAAACATCCTCTATCGACGGCTTCTTGTATTTCCTGTTCCGTTAACATCTCTTCATTAATGAGCGTAAACAGTAATCGTTTACCACTTAAATCGATATAACAGTAACTTGTATGCGAGATTGGGTTAATAAATACAGAAGGAAACTTCTTATCGAAGTGACACTCTATATCTAGAAATAAGTACGATCTTGGGATATCGAATCTAGGTATTTCTTTAGCGAAACAGTTACGTGGATCGTCACAATGATAACATCCATTGTTAATCTTTGTCAAATATTGCTCGTCCAACGAGTAACATCCGTCTGGAGATATCCCGTTAGAAATATAAAACCAACTAATATTGAGAAATTCATCCATGGTGGCATTTTGTATGCTGCGTTTCTTTGGCTCTTCTATCAACCACATATCTGCGACGGAGCATTTTCTATCTTTAATATCTAGATTATAACTTATTGTCTCGTCAATGTCTATAGTTCTCATCTTTCCCATCGGCCTCGCATTAAATGGAGGAGGAGATAATGACTGATATATTTCGTCCGTCACTACGTAATAAAAGTAATGAGGAAATCGTATAAATACGGTCTCGCCATTTCGACATCTGGATTTCAGATATAAAAATCTGTTTTCACCGTGACTTTCAAACCAATTAATACACCTAACATCCATTTCTAGAATTTAGAAATATATTTTCATTTAAATGAATCCCAAACATTGGGGAAGAGCCGTATGGACCATTATTTTTATAGTACTTTCGCAAGCGGGTTTAGACGGCAACATAGAAGCGTGTAAACGAAAACTATATACTATAGTCAGCACTCTTCCATGTCCTGCATGTAGACGACACGCGACTATCGCTATAGAGGACAATAATGTCATGTCTAGCGATGATCTGAATTATATTTATTATTTTTTCATCAGATTATTTAACAATTTGGCATTTGATCCCAAATACGCAATCGATGTGTCAAAGGTTAAACCTTTATAAACTTAACCCATTATAAAACTTATGATTAGTCACGACTGAAATAACCGCGTGATTATTTTTTGGTATAATTCTACACGGCATGGTTTCTGTGACTATGAATTCAACACCTGTTATCTTAGTGAAATCTTTAACAAACAGCAAGGGTTCGTCAAAGACATAAAACTCATTGTTTACGATCGAAATAGACCCCCTATCACACTTAAAATAAAAAATATCCTTATCCTTTACCACCAAATAAAATTCTGATTGGTCAATGTGAATGTATTCACTTAACAGTTCCACAAATTTATTTATTAACTCCGAGGCACATACATCGTCGGTATTTTTTATGACAAACTTTACTCTTCCAGCATCCGTTTCTAAAAAAATATTAACGAGTTCCATTTATATCATCCAATATTATTGAAATGACGTTGATGGACAGATGATATAAATAAGAAGGTACAGTACCTTTGTCCACCATCTCCTCCAATTCATACTCTATTTTGTCATTAACTTTAATGTGTGAAAACAGTACGCCACATGCTTCCATGACAGTGTGTAACACTTTGGATACAAAATGTTTGACATTAGTATAATTGTCCAAGACTGTCAATCTATAATAGATAGTAGCTATAATATATTCTATGATGGTATTGAAGAAGATGACAACCTTGGCATATTGATCATTTAACACAGACATGGTATCAACAAATAGCTTAAATGAAAGAGAATCAGTAATTGGAATAAGCGTCTTCTCGATGTAGTGTCCGTATACCAACATGTCTGATATTTTGATGTATTCCATTAAATTATTTAGTTTTTTCTTTTTATTCTCGTTAAACAGAATTTCTGTCAATGGACCCCAACATCGTTGACCTATTAAGTTTTGATTGATTTTTCCGTGTAAGGCGTATCTAGTCAGATCGTATAGCCTATCCAATAATCCATCGTCTGTGCGTAGATCACATCGTACACTTTTTAATTTTCTATAGAAGAGTGACAGACATCTGGAGCAATTACAGACAGCAATTTCTTTATTCTCTACAGATGTAAGATACTTGAAGATATTCCTATGATGATGCAGAATTTTGGATAACACGGTATTGATGGTATCTGTTACCATAATTCCTTTGACTGATAGTGTCAAAGTACAAGATTTCCAATCTTTTGCAATTTTCAGTACCATTATCTTTGTTTTGATATCTATATCAGACAGCATGGTACGTCTGACAACACAGGGATTAAGACGGAAAGATGAAATGATTCTCTCAACATCTTCAATAGATACCTTGCTATTTTTTTTGGCATTATCTATATGTGAGAGAATATCCTCTAGAGAATCAGTATCCTTTTTGATGATAGTGGATCTCAATGACATGGGACGTCTAAACCTTCTTATTCTATCACCAGATTGCATGGTGATTTGTCTTCTTTCTTTTATCATGATGTAATCTCTAAATTCATCGGCAAATTGTCTATATCTAAAATCATAATATGAGATGTTTACCTCTACAAATATCTGTTCGTCCAATGTTAGAGTATCTATATCAGTTTTGTATTCCAAATTAAACATGGCAACGGATTTAATTTTATATTCCTCTATTAAGTCCTCGTCGATAATAACAGAATGTAGATAATCATTTAATCCATCGTACATGGTTGGAAGATGCTCGTTGACAAAATCTTTAATTGTCTTGATGAAGGTGGGACTATATCTAACATCTTGATTAATAAAATTTATAACATTGTCCATAGGATACTTTGTAACTAGTTTTATACACATCTCTTCATTGGTAAGTTTAGACAGAATATCGTGAACAGGTGGTATATTATATTCATCAGATATACGAAGAATAATGTCCAAATCTATATTGTTTAATATATTATATAGATGTAGTGTAGCTCCTACAGGAATATCTTTAACTAAGTCAATGATTTCATCAACAGTTAGATCTATTTTAAAGTTAATCATATAGGCATTGATTTTTAAAAGGTATGTAGCCTTGACTACATTCTCATTAATTAACCATTCCAAGTCACTGTGTGTAAGAAGATTATATTCTATCATAAGCTTGACTACATTTGGTCCCGATACCATTAAAGAATTCTTATGATATAAGGAAACAGCTTTTAGGTACTCATCTACTCTACAAGAATTTTGGAGAGCCTTAACGATATCAGTGACGTTTATTATTTCAGGAGGAAAGAACCTAACATTGAGAATATCTGAATTAATAGCTTCCAGATACAGTGATTTTGGCAATAGTCCGTGTAATCCATAATCCAGTAACACGAGCTGGTGCTTGCTAGACACCTTTTCAATGTTTAATTTTTTTGAAATAAGCTTTGATAAAGCCTTCCTCGCAAATTCCGGATACATGAACATGTCGCCAACATGATTAAGTATTGTTTTTCATTATTTTTATATTTTCTCAACAAGTTCTCAATACCCCAATAGATAATAGAATATCACCCAATGCGTCCATGTTGTCTATTTCCAACAGGTCGCTATATCCACCAATAGAAGTTTTCCCAAAAAAGATTCTAGGAACAGTTCTACCACCAGTAATTTGTTCAAAATAGTCACGCAATTCATTTTCGGGTTTAAATTCTTTAATATCTACAATTTCATACGCTCCTCTTTTGAAACTAAACTTATTTAGAATATCCAGTGCGTTTCTACAAAAAGGACATGTAAACTTGACAAAAATTGTCACTTTGTTATTGGCCAACCTTTGTTGTACAAATTCCTCGGCCATTTTTAATATTTAAGTGATACAAAACTATCTCGACTTATTTAACTCTTTAGTCGAGATATATGGACACAGATAGCTATATGATAACCAACTACAGAAGACAAACGCTATAAAAAACATAATTACGACGAGCATATTTATAAATATTTTTATTCAGTATTACTTGATATAGTAATATTAGGCACAGTCAAACATTCAACCACTCTAGATACATTAACTCTCTCATTTTCTTTAACAAATTCTGCAATATCTTCGT-AAAAAGATTCTTGAAACTTTTTAGAATATCTATCGACTCTAGATGAAATAGCGTTCGTCAACATACTATGTTTTGTATACATAAAGGCGCCCATTTTAACAGTTTCTAGTGACAAAATGCTAGCGATCCTAGGATCCTTTAGAATCACATAGATTGACGATTCGTCTCTCTTAGTAACTCTAGTAAAATAATCATACAATCTAGTACGCGAAATAATATTATCCTTGACTTGAGGAGATCTAAACAATCTAGTTTTGAGAACATCGATAAGTTCATCGGGAATTACATACATACTATCTTTAATAGAACTCTTTTCATCCAGTTGAATGGATTCGTCCTTAACCAACTGATTAATGAGATCTTCTATTTTATCATTTTCTAGATGATATGTATGTCCATTAAAGTTAAATTGTGTAGCGCTTCTTTTTAGCCTAGCAGCCAATACTTTAACATCACTAATATCGATATACAAAGGAGATGATTTATCGATGGTATTAAGAATTCGTTTTTCGACATCCGTCAAAACCAATTCCTTTTTGCCTGTATCATCCAGTTTGCCATTCTTTGTAAAGAAATTATTTTCTACTAGACTATTAATAAGACTGATAAGGATTCCTCCATAATTGCACAATCCAAACTTTTTCACAAAACTAGACTTTACGAGATCTACAGGAATGCGTACTTCAGGTTTCTTAGCTTGTGATTTTTTCTTTTGTGGACATTTTCTAGTGACCAACTCATCTACCATTTCATTGATTTTAGCAGTGAAATAAGCTTTCAATGCACGGGCACTGATACTATTGAAAACGAGTTGATCTTCAAATTCCGCCATTTAAGTTCACCAAACAACTTTTAAATACAAATATATCAATAGTAGTAGAATAAGAACTATAAAAAAAATAATAATTAACCAATACCAACCCCAACAACCTGTATTATTAGTTGATGTGACAGTTTTCTCATCACTTAGAACAGATTTAACAATTTCTATAAAGTCTGTCAAATCATCTTCCTGAGAACCCATAAATACACCAAATATAGCAGCGTACAACTTATCCATTTATACATTGAATATTGGCTTTTCTTTATCGCTATCTTCATCATATTCATCATCAATATCAACAAGTCCCAGATTACGAACCAGATCTTCTTCTACATTTTCAGTCATTGATACGCGTTCACTATCTCCAGAGAGTCCGATAACGTTAGCCACTACTTCTCTATCAATGATTAGTTTCTTGAGCGCGAATGTAATTTTTGTTTCCGTTCCGGATCTATAGAAAACTACAGGTGTAATAATTGCCTTGGCTAATTGTCTTTCTCTTTTACTGAGTGATTCTAGTTCACCTTCTATAGATCTGAGAATGGATGATTCTCCAGTCGAAACATATTCTACCATGGCTCCGTTTAATTTGTTGATGAAGATGGATTCATCCTTAAATGTTTTCTCTGTAATAGTTTCCGCCGAAAGACTATGCAAAGAATTTGGAATGCGTTCCTTGTGTGTAATGTTTCCATAGACAGCTTCTAGAAGTTGATACAACATAGGACTAGCCGCGGTAACTTTTATTTTTAGAAAGTATCCATCGCTTCTATCTTGTTTAGATTTATTTTTATAAAGTTTAGTCTCTCCTTCCAACATAATAAAAGTGGAAGTCATCTGACTAGATAAACTATCAGTAAGTTTTATAGAGATAGATGAACAATTAGCGTATTGAGAAGCATTTAGTGTAACGCATTCGATACATTTTGCATTAGATTTACTAATCGATTTTGCATACTCTATAACACCCGCACAAGTCTGTAGAGAATCGCTAGATGCTGTAGGTCTTGGTGAAGTTTCAACTCTCTTCTTGATTACCTTACTCATGATTAAACCTAAATAATTGTACTTTGTAATATAATGATATATATTTTCACTTTATCTCATTTGAGAATAAAAATGTTTTTGTTAACCACTGCATGATGTACAGATTTCGGAATCGCAAACCACTTGTGGTTTTATTTTATCCTTGTCCAATGTGAATTGAATGGGAGCGGATGCGGGTTTCGTACGTAGATAGTACATTCCCGTTTTTAGACCGAGACTCCATCCGTAAAAATGCATACTCGTTAGTTTGGAATAACTCGGATCTGCTATATGGATATTCATAGATTGACTTTGATCGATGAAGGCTCCCCTGTCTGCAGCCATTTTTATGATCGTCTTTTGTGGAATTTCCCAAATAGTTTTATAAACTCGCTTAATATCTTCTGGAAGGTTTGTATTCTGAATGGATCCACCATCTACCATAATCCTATTCTTGATCTCATCATTCCATAATTTTCTCTCGGTTAAAACTCTAAGGAGATGCGGGTTAACTACTTGGAATTCTCCAGACAATACTCTCCGAGTGTAAATATTACTGGTATACGGTTCCACCGACTCATTATTTCCCAAAATTTGAGCAGTTGATGCAGTCGGCATAGGTGCCACCAATAAACTATTTCTAAGACCGTATGTTCTGATTTTATCTTTTAGAGGTTCCCAATTCCAAAGATCCGACGGTACAACATTCCAAAGATCATATTGTAGAATACCGTTACTGGCGTACGATCCTACATATGTATCATATGGTCCTTCCTTCTCAGCTAGTTTACAACTCGCCTCTAATGCACCGTAATAAATGGTTTCAAAGATCTTCTTATTTAGATCTTGTGCTTCCAGGCTATCAAATGGATAATTTAAGAGAATAAACGCGTCCGCTAATCCTTGAACACCAATACCGATAGGTCTATGTCTCTTATTAGAGATTTCAGCTTCTGGAATAGGATAATAATTAATATCTATAATTTTATTGAGATTTCTGACAATTACTTTGACCACATCCTTCAGTTTGAGAAAATCAAATCGCCCATCTATTACAAACATGTTCAATGCAACAGATGCCAGATTACACACGGCTACCTCATTAGCATCCGCATATTGTATTATCTCAGTGCAAAGATTACTACACTTGATGGTTCCTAAATTTTGTTGATTACTCTTTTTGTTACACGCATCCTTATAAAGAATGAATGGAGTACCAGTTTCAATCTGAGATTCTATAATCGCTTTCCAGACGACTCGAGCCTTTATTATACATTTGTATCTCCTTTCTCTTTCGTATAGTGTATACAATCGTTCGAACTCGTCTCCCCAAACATTGTCCAATCCAGGACATTCATCCGGACACATCAACGACCACTCTCCGTCATCCTTCACTCGTTTCATAAAGAGATCAGGAATCCAAAGAGCTATAAATAGATCTCTTGTTCTATGTTCATCGTTTCCTGTATTCTTTTTAAGATCGAGGAACGCCATAATATCAGAATGCCACGGTTCCAAGTATATGGCCATAACTCCAGGCCGTTTGTTTCCTCCCTGATCTATGTATCTAGCGGTGTTATTATAAACTCTCAACATTGGAATAATACCGTTTGATATACCATTGGTACCGGAGATATAGCTTCCACTGGCACGAATATTACTAATTGATAGACCTATTCCCCCTGCCATTTTAGAGATTAATGCGCATCGTTTTAACGTGTCATAGATGCCTTCTATGCTATCATCGATCATGTTAAGTAGAAAACAGCTAGACATTTGGTGACGAGTAGTTCCCGCATTAAATAAGGTAGGAGAAGCGTGCGTAAACCATTTTTCAGAAAGTAGATTGTACGTCTCAATAGCTGAGTCTATATCCCATTGATGAATTCCTACTGCGACACGCATTAACATGTGCTGAGGTCTTTCAACAATTTTGTTGTTTATTTTCAACAAGTAGGATTTTTCCAAAGTTTTAAAACCAAAATAGTTGTATGAAAAGTCTCGTTCGTAAATAATAACCGAATTGAGCTTATCCTTATATTTGTTAACTATATCCATGGTAATACTTGAAATAATCGGAGAATGTTTCCCATTTTTAGGATTAACATAGTTGAATAAATCCTCCATCACTTCACTAAATAGTTTTTTTGTTTCCTTGTGTAGATTTGATATGGCTATTCTGGCGGCTAGAATGGCATAATCCGGATGTTGTGTAGTACAAGTGGCTGCTATTTCGGCTGCCAGAGTGTCCAATTCTACCGTTGTTACTCCATTATATATTCCTTGAATAACCTTCATAGCTATTTTAATAGGATCTATATGATCAGTGTTTAAGCCATAGCACAATTTTCTAATACGAGACGTGATTTTATCAAACATGACATTTTCCTTGTATCCATTTCGTTTAATGACAAACATTTTTGTTGGTGTAATAAAAAAAATTATTTAATTTTTCATTAATAGGGATTTGACGTATGTAGCGTACAAAATTATCGTTCCTGGTATATAGATAAAGAGTCCTATATATTTGAAAATCGTTACGGTTCGATTAAACTTTAATGATTGCATTGTGAATATATCATTAGGATTTAACTCCTTGACTATCATGGCGGTGCCAGAAATTACCATCAAAAGCATTAATACAGTTATGCAGATCGCAGTTAGAACGGTTATAGCATCCACCATTTATATCTAAAAATTAGATCAAAGAATATGTGACAACGTCCTAGTTGTATACTGAGAATTGACGAAACAATGTTTCTTACATATTTTTTTCTTATTAGTAACCGACTTAATAGTAGGAACTGGAAAACTAGACTTGATTATTCTATAAGTATAGATACCCTTCCAAATAATGTTCTCTTTGATAAAAGTTCCAGAAAATGTAGAATTTTTTAAAAAGTTATCTTTTGCTATTACTAATATCGTGGTTAGACGCTTATTATTAATATGAGTGATGAAATCCACACCGCTTCTAGATATCGCTTTTATTTCCACATTAGATGGTAAATCCAATAGTGAAACTATCTTTTTAGGAATGTATGGACTCGCGTTTAGAGGAGTGAACGTCTTCGGAGTAGTAAAGGATGATTCGTCAAATGAATAAACAATTTCACAAATGGATGTTAATGTATTAGTAGGAAATTTTTTGACGCTAGTGGAATTGAAGATTCTAATGGATGATGTTCTACCTATTTCATCCGATAACATGTTAATTTCCAATACCAACGGTTTTAATATTTCGATGATATACGGTAGTCTCTCTTTCGGACTTATATAGCTTATTCCACAATACGAGTCATTATATACTCCAAAAAACAAAATAACTAGTATAAAATCTGTATCGAATGGGAAAAACGAAATTATCGATATAGGTATAGAATCCGGAACATTGAACGTATTAATACTTAATTCTTTTTCAGTGGTAAGAACCGATAGGTTATTGACATTGTATGGTTTTAAATATTCTATAACTTGAGACTTGATAGATATTAATGACGAATTGAAAATTATTTTTATCACCACGTGTGTTTCAGGATCATCGTCGACGCCAGTTAACCAACCGAATGGAGTAAAATAAATATCATTAATATATGCTCTAGATATTAGTATTTTTATTAATCCTTTGATTATCATCTTCTCGTACGCGAATGATTCCATGATCAAGAGTGATTTGAGAACATCCTCCGGAGTATTAATGGGTTTAGTAAACAGTCCATCGTTGCAATAATAAAAGTTGTCCAAGTTAAAGGATATTATGCATTCGTTTAAAGATATCACCTCATCTAACGGAGACAATTTTTTGGTAGGTTTTAGAGACTTTGAAGCTACTTGTTTAACAAAGTTATTCATCGTCGTCTACTATTCTATTTAATTTTGTAGTTAATTTATCACATATCACATTAATTGACTTTTTGGTCCACTTTTCCATACGTTTATATTCTTTTAATCCTGCGTTATCCGTTTCCGTTATATACAGGGATAGATCTTGCAAGTTAAATAGAATGCTCTTAAATAATGTCATTTTTTTATCCGCTAAAAATTTAAAGAATGTATAAACTTTTTTCAAAGATTTAAAACTTTTAGGTGGAGTTCTGGTACACAATATCATAAACAAACTAATAAACATCCCACATTCAGATTCCAACAATTGATTAACTTCCACATTAATACAGCCTATTTTCGCTCCAAATGTACATTCGAAAAATCTGAATAAAACATCAATATCGCAATTTGTATTATCCAATACAGAATGTCTGTGATTCGTGTTAAAACCATCGGAAAAAGAATAGAAATAAAAATTATTATAATGGTGGAATTCAGTTGGAATATTGCCTCCGGAGTCATAAAAGGATACTAAACATTGTTTTTTATCGTAAATTACACATTTCCAATGAGACAAATAACAAAATCCAAACATTACAAATCTAGAGGTAGAACTTTTAATTTTGTCTTTAAGTATATACGATAAGATATGTTTATTCATAAACGCGTCAAATTTTTCATGAATAGCTAAGGAGTTTAAGAATCTCATGTCAAATTGTCCTATATAATCCACTTCGGATCCATAAGCAAACTGAGAGACTAAGTTCTTAATACTTCGATTGCTCATCCAGGCTCCTCTCTCAGGCTCTATTTTCATCTTGACGACCTTTGGATTTTCACCAGTATGTATTCCTTTACGTGATAAATCATCGATTTTCAAATCCATTTGTGAGAAGTCTATCGCCTTAGATACTTTTTCCCGTAGTTGAGGTTTAAAGAAATACGCTAACGGTATACTAGTAGGTAACTCAAAGACATCATATATAGAATGGTAACGCGTCGTTAACTCGTCGGTTAACTCTTTCTTTTGATCGAGTTCATCGCTACTATTGGGTCTGCTCAGGTGCCCCGACTCTACTAGTTCCAACATCATACCGATAGGAATACAAGACACTTTGCCAGCGGTTGTAGATTTATCATATTTCTCCACCACATATCCGTTACAATTTGTTAAGAATTTAGATACATCTATATTGCTACATAATCCAGCTAGTGAATATATATGACATAATAAATTGGTAAATCCTAGTTCTGGTATTTTACTAATTACTAAATCTGTATATCTTTCCATTTATCATGGAAAAGAATTTACCAGATATCTTCTTTTTTCCAAACTGCGTTAATGTATTCTCTTACAAATATTCACAAGATGAATTCAGTAATATGAGTAAAACGGAACGTGATAATTTCTCATTGGCTGTGTTTCCAGTGATAAAACATAGATGGCATAACGCACACGTTGTAAAACATAAAGGAATATACAAAGTTAGTACAGAAGCACGTGGAAAAAAAGTATCTCCTCCATCACTAGGAAAACCCGCACATATAAACCTAATGTCGAAGCAATATATATATAGTGAGTATGCAATAAGCTTTGAATGTTATAGTTTTCTAAAATGTATAACAAATACAGAAATCAATTCGTTCGATGAGTATATATTAAGAGGACTATTAGAAGCTGGTAATAGTTTACAGATATTTTCCAATTCCGTAGGTAAACGAATAGATACTATAGGTGTACTAGGGAATAAGTATCCATTTAGCAAAATTCCATTGGCCTCATTAACTCCTAAAGCACAACGAGAGATATTTTTAGCGTGGATTTCTCATAGACCTGTAGTTTTAACTGGAGGAACCGGAGTGGGTAAGACGTCACAGGTACCCAAGTTATTGCTTTGGTTTAATTATTTATTTGGTGGATTCTCTTCTCTAGATAAAATCACTGACTTTCACGAAAGACCAGTCATTCTATCTCTTCCTAGGATAGCTTTAGTTAGATTGCATAGCAATACCATTTTAAAATCATTGGGATTTAAGGTACTAGATGGATCTCCTATCTCTTTACGGTACGGATCTATACCGGAAGAATTAATAAACAAACAACCAAAAAAATATGGAATTGTATTTTCTACCCATAAGTTATCTCTAACAAAACTATTTAGTTATGGCACTATTATTATAGACGAAGTTCATGAGCATGATCAAATAGGAGATATTATTATAGCAGTAGCGAGAAAACATCATACGAAAATAGATTCTATGTTTTTAATGACTGCCACGTTAGAGGATGACAGGGAACGTCTAAAAATATTTTTACCTAATCCCGCATTTATACATATTCCTGGAGATACACTGTTTAAAATTAGCGAGGTATTTATTCATAATAAGATAAATCCATCTTCCAGAATGGCATATATAGAAGAAGAAAAGAGAAATTTAGTTACTGCTATACAGATGTATACTCCTCCTGATGGATCATCCGGTATAGTCTTTGTGGCATCCGTTGCACAGTGTCACGAATATAAATCATATTTAGAAAAAAGATTACCGTATGATATGTATATTATTCATGGTAAGGTCTTAGATATAGACGAAATATTAGAAAAAGTGTATTCATCACCTAATGTATCGATAATTATTTCTACTCCTTATTTGGAATCCAGCGTTACTATACGCAATGTTACACACATTTATGATATGGGTAGAGTTTTTGTCCCCGCTCCTTTTGGAGGATCACAACAATTTATTTCTAAATCTATGAGAGATCAACGAAAAGGAAGAGTAGGAAGAGTTAATCCTGGAACATACGTATATTTCTATGATCTGTCTTATATGAAATCTATACAGCGAATAGATTCAGAATTTCTACATAATTATATATTGTACGCTAATAAGTTTAATCTAACACTCCCCGAAGATTTGTTTATAATCCCTACAAATTTGGATATTCTATGGCGTACAAAGGAATATATAGACTCGTTCGATATTAGTACAGAAACATGGAATAAATTATTATCCAATTATTATATGAAGATGATAGAGTATGCTAAACTTTATGTACTAAGTCCTATTCTCGCTGAGGAGTTGGATAACTTTGAGAGGACGGGAGAATTAACTAGTATTGTACAAGAAGCCATTTTATCTCTAAATTTACAAATTAAGATTTTAAAATTTAAACATAAAGATGATGATACGTATATACACTTTTGTAGAATATTATTCGGTGTCTATAACGGAACAAACGCTACTATATATTATCATAGACCTCTAACGGGATATATGAATATGATTTCAGATACTATATTTGTTCCTGTAGATAATAACTAAAAATCAAAATCTAATGACCACATCTTTTTTTAGAGATGAAAAATTTTCCACATCTCCTTTTGTAGACACGACTAAACATTTTGCAGAAAAAAGTTTATTATTATTTAGATAATCGTATACTTCATCAGTGTAGATAGTAAATGTGAACAGATAAAAGGTATTCTTGCTCAATAGATTGGTAAATTCCATAGAATATATTAATCCTTTCTTCTTGAGATCCCACATCATTTCAACCAAAGACGTTTTATCCAATGATTTACCTCGTACTATACCACATACAAAACTAGATTTTGCAGTGATGTCGTACCTGGTATTCCTACCAAACAAAATTTTACTTTTAGTTCTTTTAGAAAATTCTAAGGTAGAATCTCTATTTGTCAATATGTCATCTATGGAATTACCACTAGCAAAAAATGATAGAAATATATATTGATACATCGCAGCTGGTTTTGATCTACTATACTTTAAAAACGAATCAGATTCCATAATTGCTTGTATATCATCAGCTGAAAAACTATGTTTTACACGTATTCCTTCGGCATTTCTTTTTAATGATATATCTTGTTTAGACAATGATAAAGTTATCATGTCCATGAGAGACGCGTCTCCGTATCGTATAAATATTTCATTAGATGTTAGACGCTTCATTAGGGGTATACTTCTATAAGGTTTCTTAATTAGTCCATCATTGGTTGCGTCAAGAACTACTATCTGATGTTGTTGGGTATCTCTAGTGTTACACATGGCCTTACTAAAGTTTGGGTAAATAACTATGATATCTCTATTAATTATAGATGTATATATTTCATTCGTCAAGGATATTAATATCGACTTACTATCGTCATTAATACGTGTAATGTAATCATATAAATCATGCGATAGCCAAGGAAAATTCAAATAGATGTTCATCATATAATCGTCGCTATAATTCATATTAATACTTTGACATTGACTAATTTGTAATATAGCCTCGCCACGAAGAAAGCTCTCGTATTCAGTTTCATCGATAAAGGATACCGTTAAATATAACTGGTTGCCGATAGTCTCATAGTCTATTAAGTGGTAAGTTTCGTATAAATACAGAATCCCTAAAATATTATCTAATGTGGGATTAATCCTTACCATAACTGTATAAAATGGAGCCGGAGTCATAACTATTTTACCGTTTGTACTTACTGGAATAGATGAAGGAATAATCTCCGGACATGATGGTAAAGACCCAAATGTCTGTTTGAAGAAATCCAATGTTCCAGGTCCTAATCTCTTGACAAAAATTACGATATTCGATCCCGATATCCTTTGCATTCTATTTACCAGCATATCACGAACTATATTAAGATTATCTATCATGTCTATTCTCCCACCGTTATATAAATCGCCTCCGCTAAGAAACGTTAGTATATCCATACAATGGAATACTTCATTTCTAAAATAGTATTCGTTTTCTAATTCTTTAATGTGAAATCGTATACTAGAAAGGGAAAAATTATCTTTGAGTTTTCCATTAGAAAAGAACCACGAAACTAATGTTCTGATTGCGTCTGACTCCGTCGCTGAATTAATAGATTTACACCAAAAACTCATATAACTTCTAGATGTAGAAGCATTCGCTAAAAAATTAGTAGAATCAAAGGATATAAGTAGATGTTCCAACAAGTGAGCAATTCCCAAGATTTCATCTATATCATTCTCGAATCCGAAATTAGAAATTCCCAAGTAGATATCCTTTTTCATCCGATCATTGATGAAAATACGAACTTTATTCGGTAAGACGATCATTTACTAAGGAGTAAAATAGGAAGTAACGTTCGTATATCGTTATCGTCGTATAAATTAAAGGTGTGTTTTTTGCCATTAAGAGACATTATAATTTTACCAATATTGGAATTATAATATAGGTGTATTTGAGCACTAGAAACGGTCGATGCATCGGTAAATATAGCTGTATCTAATGTTCTAGTCGGTATTTCTTCATTTCGCTGTCTAATGATAGCGTTTTCTCTATCTGTTTCCATTACAGCTGCCTGAAGTTTATTGGTCGGATAATATGTAAAATAATAAGAAATACATACGAATAACAAAAATAAAATAAGATATAATAAAGATGCCATTTAGAGATCTAATTTTGTTCAACTTGTCCAAATTCCTACTTACAGAAGATGAGGAATCGTTGGAGATAGTATCTTCCTTATGTAGAGGATTTGAAATATCTTACGATGACTTAATATCGTACTTTCCAGATAGGAAATACCATAAATATATTTCTAAGGTATTTGAACATGTAGATTTATCGGAGGAATTAAGTATGGAATTCCATGATACAACTCTGAGAGATTTAGTATATCTTAGATTGTACAAGTATTCCAAGTATATACGGCCGTGTTATAAATTAGGAGATAATCTAAAAGGTATAGTTGTTATAAAGGACAGAAATATATATATTAGAGAAGCAAATGATGACTTGATAGAATATCTCCTCAAGGAATACACTCCTCAGATTTATACATATTCTAATGAGCGAGTTCCCATAGCTGGTTCAAAATTAATTCTTTGTGGATTTTCTCAAGTTACATTTATGGCGTATACAACGTCGCATATAACAACAAATAAAAAGGTAGATGTTCTCGTTTCCAAAAAATGTATAGATGAACTAGTCGATCCAATAAATTATCAAATACTTCAAAATTTATTTGATAAAGGAAGCGGAACAATAAACAAAATACTCAGGAAGATATTTTATTCGGTAACAGGTGGCCAAACTCCATAGGTAGCTTTTTCTATTTCGGATTTTAGAATTTCCAAATTCACCAGCGATTTATCGGTTTTGGTGAAATCCAAGGATTTATTAATGTCCACAAATGCCATTTGTTTTGTCTGTGGATTGTATTTGAAAATGGAAACGATGTAGTTAGATAGATGCGCGGCGAAGTTTCCTATTAGGGTTCCGCGCTTCACGTCACCCAACATACTTGAATCACCATCCTTTAAAAAAAATGATAAGATATCAACATGGAGTATATCATACTCGGATTTTAATTCTTCTACTGCCTCACTGACATTTTCACAAATACTACAATACGGTTTACCGAAAATAATCAGTACGTTCTTCATTTATGGGTATCAAAAACTTAAAATCGTTACTGCTGGAAAATAAATCACTGACGATATTAGATGATAATTTATACAAAGTATACAATGGAATATTTGTGGATACAATGAGTATTTATATAGCCGTCGCCAATTGTGTCAGAAACTTAGAAGAGTTAACTACGGTATTCATAAAATACGTAAACGGATGGGTAAAAAAGGGAGGACATGTAACCCTTTTTATCGATAGAGGAAGTATAAAAATTAAACAAGACGTTAGAGACAAGAGACGTAAATATTCTAAATTAACCAAGGACAGAAAAATGTTAGAATTAGAAAAGTGTACATCCGAAATACAAAATGTTACCGGATTTATGGAAGAAGAAATAAAGGCAGAAATGCAATTAAAAATCGATAAACTCACATTTCAAATATATTTATCTGATTATGATAACATAAAAATATCATTGAATGAGATACTAACACATTTCAACAATAATGAGAATGTTACATTATTTTATTGTGATGAACGAGACGCAGAATTCGTTATGTGTCTAGAGGCTAAAACACAGTTCTCTACCACAGGAGAATGGCCGTTAATAATAAGTACCGATCAGGATACTATGCTATTCGCGTCTGCTGATAATCATCCTAAGATGATAAAAAACTTAACTCAACTGTTTAAATTTGTTCCCTCGGCAGAGGATAACTATTTAGCAAAATTAACTGCATTAGTGAATGGATGTGATTTCTTTCCTGGACTCTATGGGGCATCTATAACACCCAACAACTTAAACAAAATACAATTGTTTAGTGATTTTACAATCGATAATATAGTCACTAGTTTGGCAATTAAAAATTATTATAGAAAGACTAACTCTACCGTAGACGTGCGTAATATTGTTACGTTTATAAACGATTACGCTAATTTAGACGATGTCTACTCGTATATTCCTCCTTGTCAATGCACTGTTCAAGAATTTATATTCTCCGCATTAGATGAAAAATGGAATGAATTTAAATCATCTTATTTAGAGAGCGTGCCGTTACCCTGCCAATTAATGTACGCATTAGAACCACGTAAGGAGATTGATGTTTCAGAAGTTAAAACTTTATCATCTTATATAGATTTCGAAAATACTAAATCAGATATCGATGTTATAAAATCTATATCCTCGATTTTTGGATATTCTAACGAAAACTGTAACACCATAGTGTTCGGCATCTATAAGGATAATTTACTACTGAGTATAAATAATTCATTTTACTTTAACGATAGTCTGTTAATAACCAATACTAAAAGTGATAATATAATAAATATAGGTTACTAGATTAAAAAATGGTGTTCCAGCTCGTGTGTTCTACATGCGGCAAAGATATTTCTCACGAACGATATAAATTGATTATACGAAAAAAATCATTAAAGGATGTACTAGTCAGTGTAAAGAACGAATGTTGTAGGTTAAAATTATCTACACAAATAGAACCTCAACGTAACTTAACAGTGCAACCTCTATTGGATATAAACTAATGGATCCGGTTAATTTTATCAAGACATATGCGCCTAGAGGTTCTATTATTTTTATTAATTATGCCATGTCATTAACTAGTCATTTGAATCCATCGATAGAAAAACATGTGGGTATTTATTATGGTACGTTATTATCGGAACACTTGGTAGTTGAATCTACCTATAGAAAAGGAGTTAGAATAGTCCCATTGGATAGATTTTTTGAAGGATATCTTAGTGCAAAAGTATACATGTTAGAGAATATTCAAGTTATGAAAATAGCAGCTGATATGTCGTTAACTTTACTAGGTATTCCATATGGATTTGGTCATGATAGAATGTATTGTTTTAAATTGGTAGCTGAATGTTATAAAAATGCCGGTATTGATACATCGTCTAAACGAATATTAGGTAAAGATATTTTTCTGAGCCAAAACTTTACAGATGATAATAGATGGATAAAGATATATGATTCTAATAATTTAACATTTTGGCAAATTGATTACCTTAAAGGGTGAGTTAATATGCATAACTACTCCTCCGTTGTTTTTTCCCTCGTTCTTTTTCTTAACGTTGTTTGCCATCACTCTCATAATGTAAAGATATTCTAAAATGGTAAACTTTTGCATATCGGATGCAGAAATTGGTATAAATGTTGTAATTGTATTATTTCCCGTCAATGGACTAGTCACAGCTCCATCAGTTTTATATCCTTTAGAGTATTTCTCACTCGTGTCTAGCATTCTAGAGCATTCCATGATCTGTTTATCGTTGATATTGGCCGGAAAGATAGATTTTTTATTTTTTATTATATTACTATTGGCAATTGTAGATATAACTTCTGGTAAATATTTTTCTACCTTTTCAATCTCTTCTATTTTCAAGCCGGCTATATATTCTGCTATATTGTTACTAGTATCAATACCTTTTCTGGCTAAGAAGTCATATGTGGTATTCACTATATCAGTTTTAACTGGTAGTTCCATTAGCCTTTCCACTTCTGCAGAATAATTAGAAATTGGTTCTTTACCAGAAAATCCAGCTACTATAATAGGCTCACCGATGATCATTGGCAAAATCCTATATTGTACCAGATTAATGAGAGCATATTTCATTTCCAATAATTCTGCTAGTTCTTGAGACATTGATTTATTTGATGAATCTATTTGGTTCTCTAGATACTCTACCATTTCTGCCGCATACAATAACTTGTTAGATAAAATCAGGGTTATCAAAGTGTTTAGTGTGGCTAGAATAGTGGGCTTGCACGTATTAAAGAATGCTGTAGTATGAGTAAACCGTTTTAACGAATTATATAGTCTCCAGAAATCTGTGGCGTTGCATACATGAACTGAATGACATCGAAGATTGTCCAATATTTTTAATAGCTGCTCTTTGTCCATTATTTCTATATTTGACTCGCAACAATTGTAGATACCATTAATCACTGATTCCTTTTTCGATGCCGGACAATAGCACAATTGTTTAGCTTTGGACTCTATGTATTCAGAATTAATAGATATATCTCTCAATACAGATTGCACTATACATTTTGAAACTATGTCAAAAATTGTAGAACGACGCTGTTCTGTAGCCATTTAACTTTAAATAATTTACAAAAATTTAAAATGAGCATCCGTATAAAAATCGATAAATTGCGCCAAATTGTGGCATATTTTTCAGAGTTCAGCGAAGAAGTGTCTATAAATGTAGACTCGACGGATGAATTAATGTATATTTTTGCCGCCTTGGGCGGATCTGTAAACATTTGGGCCATTATACCTCTCAGTGCATCAGTGTTCTACCGCGGAGCCGAAAATATTGTGTTTAACCTTCCAGTGTCCAAGGTAAAATCGTGTTTGTGTAGTTTTCACAATGATGCTATCATAGATATAGAACCTGATCTGGAAAATAATCTAGTAAAACTTTCTAGTTATCATGTAGTAAGTGTCGATTGTAACAAGGAACTGATGCCTATTAGGACAGATACTACTATTTGTCTAAGTATAGATCAAAAGAAATCTTACGTATTTAATTTTCACAAGTATGAAGAAAAATGTTGTGGTAGAACCGTCATTCATCTAGAATGGTTGTTGGGCTTTATCAAGTGTATTAGTCAGCATCAGCATTTGGCTATTATGTTTAAAGATGACAATATTATTATGAAGACTCCTGGTAATACTGATGCGTTTTCCAGGGAATATTCTATGACTGAATGTTCTCAAGAACTACAAAAGTTTTCTTTCAAAATAGCTATCTCGTCTCTCAACAAACTACGAGGATTCAAAAAGAGAGTCAATGTTTTTGAAACTAGAATCGTAATGGATAATGACGATAACATTCTAGGAATGTTGTTTTCGGATAGAGTTCAATCCTTTAAGATTAACATCTTTATGGCGTTTTTAGACTAATACTTTCAATGAGATAAATATGGGTGGCGGAGTAAGTGTTGAGCTCCCTAAACGGGATCCACCTCCGGGAGTACCCACTGATGAGATGTTATTAAACGTGGATAAAATGCATGACGTGATAGCTCCCGCTAAGCTTTTAGAATATGTGCATATAGGACCACTAACAAAAGATAAAGAGGATAAAGTAAAGAAAAGATATCCAGAGTTTAGATTAGTCAACACAGGACCCGGTGGTCTTTCGGCATTATTAAGACAATCATATAATGGAACCGCACCCAATTGCTGTCGCACTTTTAATCGTACTCATTATTGGAAGAAGGATGGAAAGATATCAGATAAGTATGAAGAGGGTGCAGTATTAGAATCGTGTTGGCCCGACGTCCACGACACTGGAAAATGCGATGTTGATTTATTCGACTGGTGTCAGGGGGATACGTTCGATATGAACATATGCCATCAGTGGATCGGTTCAGCCTTTAATAGGAGTGATAGAACTGTAGAGGGTCGACAATCGTTAATAAATCTGTATAATAAGATGCAAAGATTATGTAGTAAAGATGCTAGTGTACCAATATGTGAATTATTTTTGCATCATTTACGCGCACACAATACAGAAGATAGTAAAGAGATGATCGATTATATTCTAAGACAACAGTCGGCGGACTTTAAACAGAAATATATGAGATGTAGTTATCCCACTAGAGATAAGTTAGAAGAGTCATTAAAATATGCGGAACCTCGAGAATGTTGGGATCCAGAGTGTTCGAATGCCAATGTTAATTTCTTACTAACACGTAATTATAATAATTTAGGACTTTGCAATATTGTACGATGTAATACGAGCGTGAATAACTTACAGATGGATAAAACTTCCTCATTAAGATTATCATGTGGATTAAGCAATAGTGATAGATTTTCTACTGTTCCCGTCAATAGAGCAAAAGTAGTTCAACATAATATTAAACATTCGTTCGACCTAAAATTGCATTTGATCAGTTTATTATCTCTCTTGGTAATATGGATACTAATTGTAGCTATTTAAATGGGTGCCGCAGCAAGCATACAGACGACTGTGAATACACTCAGTGAACGTATCTCGTCTAAATTAGAACAAGAAGCGAACGCTAGTGCTCAAACAAAATGTGATATAGAAATCGGAAATTTTTATATCCGACAAAACCATGGATGTAACATCACTGTTAAAAATATGTGCTCTGCGGACGCGGATGCTCAGTTGGATGCTGTGTTATCAGCCGCTACAGAAACATATAGTGGATTAACACCGGAACAAAAAGCATACGTACCAGCTATGTTTACTGCTGCGTTAAACATTCAGACGAGTGTAAACACTGTTGTTAGAGATTTTGAAAATTATGTGAAACAGACTTGTAATTCTAGCGCTGTTGTCGATAACAAATTAAAGATACAAAACGTAATTATAGATGAATGTTACGGAGCCCCAGGATCTCCAACAAATTTGGAATTTATTAATACAGGATCTAGCAAAGGAAATTGTGCCATTAAGGCGTTGATGCAATTGACTACTAAGGCCACTACTCAAATAGCACCTAGACAAGTTGCTGGTACAGGAGTTCAGTTTTATATGATTGTTATCGGTGTTATAATATTGGCAGCGTTGTTTATGTACTATGCCAAGCGTATGCTGTTCACATCCACCAATGATAAAATCAAACTTATTTTAGCCAATAAGGAAAACGTCCATTGGACTACTTACATGGACACATTCTTTAGAACTTCTCCGATGATTATTGCTACCACGGATATACAAAACTGAAAATATATTGATAATATTTTAATAGATTAACATGGAAGTTATCGCTGATCGTCTAGACGATATAGTGAAACAAAATATAGCGGATGAAAAATTTGTAGATTTTGTTATACACGGTCTAGAGCATCAATGTCCTGCTATACTTCGACCATTAATTAGGTTGTTTATTGATATACTATTATTTGTTATAGTAATTTATATTTTTACGGTACGTCTAGTAAGTAGAAATTATCAAATATTGTTGGTGTTGGTGGCGCTAGTCATCACATTAACTATTTTTTTATTACTTTATACTATAATAGTACTAGACTGACTTCTAACAAACATCTCACCTGCCATAAATAAATGCTTGATATTAAAGTCTTCTATTTCTAACACTATTCCATCTGTGGAAAATAATACTCTGACATTATCGCTAATTGATACATCGGTAAGTGATATGCCTATAAAGTAATAATCTTCTTTGGGCACATATACCAGTGTACCAGGTTCTAACAACCTATTTACTGGTGCTCCTGTAGCATACTTTTTTTTTACCTTGAGAATATCCATTGTTTGCTTGGTCAATAGTGATATGTGATTTTTTATCAACCACTCAAAAAAGTAATTGGAGTGTTCATATCCTCTACGGGCTATTGTCTCATGACCGTGTATGAAATTTAAGTAACACGACTGTGGTAGATTTGTTCTATAGAGCCGGTTGCCGCAAATAGATAGAACTACCAATATGTCTGTACAAATGTTAAACATTAATTGATTAACAGAAAAAACAATGTTCGTTCTGGGAATAGAAACCAGATTAAAACAAAATTCATTAGAATATATGCCACGTTTATACATGGAATATAAAATAACTACAGTTTGAAAAATAACAGTATCATTTAAACATTTAACTTGCGGGGTTAATCTCACAACTTTACTGTTTTTGAACTGTTCAAAATATAGCATAGATCCATGAGAAATACGTTTAGCCGCCTTTAATAGAGGAAATCCAACCGCCTTTCTGGATCTCACCAACGACGATAGTTCTGACCAGCAACTCATTTCTTCATCATCCACCTGTTTTAACATATAATAGGCAGGAGATAGATATCCATCATTGCAATATTCCTTCTCGTAGGCACACAATCTAATATTGATAAAATCTCCATTCTCTTCTCTGTATTTATTATCTTGTCTCGGTGGCTGATTAGGCTGTGGTCTATCGTTGTTGAATCTATTTTGGTCATTAAATCTTTCATTTCTTCCTGGTATATTTCTATCACCTCGTTTGGTTGGATTTTTGTCTATATTATCGTTTGTAACATCGGTACGGGTATTCATTTATCACAAAAAAAACTTCTCTAAATGAGTCTACTACTAGAAAACCTCATCGAAGAAGATACCATATTTTTTGCAGGAAGTATATCTGAGTATGATGATTTACAAATGGTTATTGCTGGTGCAAAATCCAAATTTCCAAGATCTATGCTTTCTATTTTTAATATAGTACCTAGAACGATGTCAAAATATGAGTTGGAGTTGATTCATAACGAGAATATCACAGGGGCAATGTTTACCACAATGTATAATATAAGAAACAATTTGGGTCTAGGCGATGATAAACTAACTATTGAAGCCATTGAAAACTATTTCTTGGATCCTAACAATGAGGTTATGCCTCTTATCATTAATAATACGGATATGACTACCGTCATTCCT-AAAAAAAGTGGTAGGAGAAAGAATAAGAACATGGTTATCTTCCGTCAAGGATCATCACCTATCTTGTGTATTTTCGAAACTCGTAAAAAGATTAATATTTATAAAGAAAATATGGAATCCGTATCGACTGAGTATACACCTATCGGAGACAACAAGGCTTTGATATCTAAATATGCGGGAATTAATATCCTGAATGTGTATTCTCCTTCCACGTCCATGAGATTGAATGCCATTTACGGATTCACCAATAAAAATAAACTAGAGAAACTTAGTACTAATAAGGAACTAGAATCGTATAGTTCTAGCCCTCTTCAAGAACCCATTAGGTTAAATGATTTTCTGGGACTATTGGAATGTGTTAAAAAGAATATTCCTCTAACAGATATTCCGACAAAGGATTGATTACTATAAATGGAGAATGTTCCTAATGTATACTTTAATCCTGTGTTTATAGAGCCCACGTTTAAACATTCTTTATTAAGTGTTTATAAACACAGATTAATAGTTTTATTTGAAGTATTCGTTGTATTCATTCTAATATATGTATTTTTTAGATCTGAATTAAATATGTTCTTCATGCCTAAACGAAAAATACCCGATCCTATTGATAGATTACGACGTGCTAATCTAGCGTGTGAAGACGATAAATTAATGATCTATGGATTACCATGGATAACAACTCAAACATCTGCGTTATCAATAAATAGTAAACCGATAGTGTATAAAGATTGTGCAAAGCTTTTGCGATCAATAAATGGATCACAACCAGTATCTCTTAACGATGTTCTTCGCAGATGATGATTCATTTTTTAAGTATTTTGCTAGTCAAGATGATGAATCTTCATTATCTGATATATTGCAAATCACTCAATATCTAGACTTTCTGTTATTATTATTGATCCAATCAAAAAATAAATTAGAAGCTGTGGGTCATTGTTATGAATCTCTTTCAGAGGAATACAGACAATTGACAAAATTCACAGACTCTCAAGATTTTAAAAAACTGTTTAACAAGGTCCCTATTGTTACAGATGGAAGGGTCAAACTTAATAAAGGATATTTGTTCGACTTTGTGATTAGTTTGATGCGATTCAAAAAAGAATCAGCTCTAGCTACCACCGCAATAGATCCTGTTAGATACATAGATCCTCGTCGTGATATCGCATTTTCTAACGTGATGGATATATTAAAGTCGAATAAAGTTGAAAAATAATTAATTCTTTATTGTTATCATGAACGGCGGACATATTCAGTTGATAATCGGCCCCATGTTTTCAGGTAAAAGTACAGAATTAATTAGACGAGTTAGACGTTATCAAATAGCTCAATATAAATGTGTGACTATAAAATATTCTAACGATAATAGATACGGAACGGGACTATGGACACATGATAAGAATAATTTTGCAGCATTGGAAGTAACTAAACTATGTGATGTCTTGGAAGCAATTACAGATTTCTCCGTGATAGGTATAGATGAAGGACAGTTCTTTCCAGACATTGTTGAATTCTGTGAGCGTATGGCAAACGAAGGAAAAATAGTTATAGTAGCCGCGCTCGATGGGACATTTCAACGTAGACCGTTTAATAATATTTTGAATCTTATTCCATTATCTGAAATGGTGGTAAAACTAACTGCAGTGTGTATGAAATGCTTTAAGGAGGCTTCCTTTTCTAAACGATTAGGTACAGAAACCGAGATAGAAATAATAGGAGGTAATGATATGTATCAATCTGTGTGTAGAAAGTGTTACATCGACTCATAATATTATATTTTTTATCTAAAAAACTAAAAATAAACATTGATTAAATTTTAATATAATACTTAAAAATGGATGTTGTGTCGTTAGATAAACCGTTTATGTATTTTGAGGAAATTGATAATGAGTTAGATTACGAACCAGAAAGTGCAAATGAGGTCGCAAAAAAACTGCCGTATCAAGGACAGTTAAAACTATTACTAGGAGAATTATTTTTTCTTAGTAAGTTACAGCGACACGGTATATTAGATGGCGCCACCGTAGTGTATATAGGATCTGCTCCAGGTACACATATACGTTATTTGAGAGATCATTTCTATAATTTAGGAGTGATCATCAAATGGATGCTAATTGACGGCCGCCATCATGATCCTATTCTAAATGGATTGCGTGATGTGACTCTAGTGACTCGGTTTGTTGATGAGGAATATCTACGATCCATCAAAAAACAACTACATCCTTCTAAGATTATTTTAATTTCTGATGTGCGATCCAAACGAGGAGGAAATGAACCTAGTACTGCGGATTTACTAAGTAATTATGCTCTACAAAATGTCATGATTAGTATTTTAAACCCCGTGGCGTCTAGTCTTAAATGGAGATGCCCGTTTCCAGATCAATGGATCAAGGACTTTTATATCCCACACGGTAATAAAATGTTACAACCTTTTGCTCCTTCATATTCAGCTGAAATGAGATTATTAAGTATTTATACCGGTGAGAATATGAGACTGACTCGAGTTACCAAATCAGACGCTGTAAATTATGAAAAAAAGATGTATTACCTTAATAAGATAGTCCGCAACAAAGTAGTTATTAACTTTGATTATCCTAATCAGGAATATGACTATTTTCACATGTACTTTATGTTGAGGACCGTATACTGCAATAAAACATTTCCTACTACTAAAGCAAAGATACTATTTCTACAACAATCTATATTTCGTTTCTTAAATATTCCAACGACATCAACTGAAAAAGTTAGTCATGAACCAATACAACGTAAAATATCTAGCAAAGATTCTATGTCTAAAAACAGAAATAGCAAGAGATCCGTACGCGGTAATAAATAGAAACGTACTACTGAGATATACTACCGATATAGAGTATAATGATTTAGTTACTTTAATAACCGTTAGACATAAAATTGATTCTATGAAAACTGTGTTTCAGGTATTTAACGAATCATCCATAAATTATACTCCGGTTGATGATGATTATGGAGAACCAATCATTATAACATCGTATCTTCAAAAAGGTCATAACAAGTTTCCTGTAAATTTTCTATACATAGATGTGGTAATATCTGACTTATTTCCTAGCTTTGTTAGACTAGATACTACAGAAACTAATATAGTTAATAGTGTACTACAAACAGGCGATGGTAAAAAGACTCTTCGTCTTCCTAAAATGTTAGAGACGGAAATAGTTGTCAAGATTCTCTATCGTCCTAATATACCATTAAAAATTGTTAGATTTTTCCGCAATAACATGGTAACTGGAGTAGAGATAGCCGATAGATCTGTTATTTCAGTCGCTGATTAATCAATTAGTAGAGATGAGATAAGAACATTATAATAATCAATAATATATCTTATATCTGTTTAGAAAAATGCTAATATTAAAATAGCTAACGCTAGTAATCCAATCGGAAGCCATTTGATATCTATAATAGGGTATCTAATTTCCTGATTCAGATAGCGTACGGCTATATTCTCGGTAGCTACTCGTTTGGAATCACAGACATTATTTACATCTAATTTACTATCTGTAATGGAAACGTTTCCCAATGAAATGGTACAATCAGATACATTACATCTTGATATATTTTTTTTTAAAGAGGCTGGTAACAACGCATCGCTTCGTTTACATGGCTCGTACCAACAATAATAGGGTAATCTTGTATCTATTCCTATCCGTACTATACTTTTATCAGGATAAATACATTTACATCGTATATCGTCTTTGTTAGTATCACAGAATGCATAAATTTGTTCGTCCGTCATGATAAAAATTTAAAGTGTAAATATAACTATTATTTTTATAGTTATAATAAAAAGGGAAATTTGATTGTATACCTTCGGTTCTTTAAAAGAAACTGACTTGATAAAAATGGCTGTAATCTCTAAGGTTACGTATAGTCTATACGATCAAAAAGAGATTAATGCCACAGATATTATCATTAGTCATATTAAAAATGACGACGATATCGGTACCGTTAAAGATGGTAGACTAGGTGCTATGGATGGGGCATTATGTAAGACTTGTGGGAAAACGGAATTGGAATGTTTCGGTCACTGGGGTAAAGTAAGTATTTATAAAACTCATATAGTTAAGCCTGAATTTATTTCAGAAATTATTCGTTTACTGAATCATATATGTATTCATTGCGGATTATTGCGTTCACGAGAACCGTATTCCGACGATATTAACCTAAAAGAGTTATCGGTACACGCTCTTAGGAGATTAAAGGATAAAATATTATCCAAGAAAAAGTCATGTTGGAACAGCGAATGTATGCAACCGTATCAAAAAATTACTTTTTCAAAGAAAAAGGTTTGTTTCGTCAACAAGTTGGATGATATTAACGTTCCTAATTCTCTCATCTATCAAAAGTTAATTTCTATTCATGAAAAGTTTTGGCCATTATTAGAAATTCATCAATATCCAGCTAACTTATTTTATACAGACTACTTTCCCATCCCTCCGTTGATTATTAGACCGGCTATTAGTTTTTGGATAGATAGTATACCCAAAGAGACAAATGAATTAACTTACTTATTAGGTATGATCGTTAAGAATTGTAACTTGAATGCTGATGAACAGGTTATCCAGAAGGCGGTAATAGAATACGATGATATTAAAATTATTTCTAATAACACTACCAGTATCAATTTATCATATATCACATCCGGCAAAAATAATATGATTAGAAGTTATATCGTCGCTCGGCGAAAAGATCAGACCGCTAGATCCGTAATTGGTCCCAGTACATCTATCACCGTTAATGAGGTAGGAATGCCCACATATATTAGAAATACACTTACAGAAAAGATATTTGTTAATGCCTTTACAGTGGATAAAGTTAAACAACTATTAGCATCAAACCAAGTTAAATTTTACTTTAATAAACGATTAAACCAATTAACAAGAATACGTCAAGGAAAGTTTATCAAAAATAAAATACATTTATTGCCTGGTGATTGGGTAGAAGTAGCTGTTCAAGAATATACAAGTATTATTTTTGGAAGACAACCGTCTCTACATAGATACAACGTCATCGCTTCATCTATCAGAGCTACCGAAGGAGATACTATCAAAATATCTCCCGGAATTGCCAACTCTCAAAATGCTGATTTCGACGGAGATGAAGAATGGATGATATTGGAGCAAAATCCTAAAGCCGTAGTTGAACAAAGTATTCTTATGTATCCGACGACGTTACTCAAACACGATATTCATGGAGCCCCCGTTTATGGATCTATTCAAGATGAAATCGTAGCAGCGTATTCATTGTTTAGGATACAAGATCTTTGTTTAGATGAAGTATTGAACATCTTGGGGAAATATGGAAGAGAGTTCGATCCTAAAGGTAAATGTAAATTCAGCGGTAAAGATATCTATACTTACTTGATAGGTGAAAAGATTAATTATCCGGGTCTCTTAAAGGATGGTGAAATTATTGCAAACGACGTAGATAGTAATTTTGTTGTAGCTATGAGGCATCTGTCATTGGCTGGACTCTTATCCGATCATAAATCGAACGTGGAAGGTATCAACTTTATTATCAAGTCATCTTATGTTTTTAAGAGATATCTATCTATATACGGTTTTGGGGTGACATTCAAAGATCTGAGACCAAATTCGACGTTCACTAATAAATTGGAGGCTATCAACGTAGAAAAAATAGAACTTATCAAAGAAGCATACGCCAAATATCTCAAAGATGTAAGAGACGGGAAAATAGTTCCATTATCTAAAGCTTTAGAGGCGGACTACTTGGAATCCATGTTATCCAACTTGACAAATCTTAATATCAGAGAGATAGAAGAACATATGAGACAAACGCTGATAGATGATCCAGATAATAACCTCCTGAAAATGGCCAAAGCGGGTTATAAAGTAAATCCCACAGAACTAATGTATATTCTAGGTACTTATGGACAACAGAGGATAGATGGCGAACCAGCAGAGACTCGAGTATTGGGTAGAGTCTTACCTTACTATCTTCCAGACTCTAAGGATCCAGAAGGAAGAGGTTATATTCTTAATTCTTTAACAAAAGGATTAACGGGTTCTCAATATTACTTTTTGATGCTGGTTGCAAGATCTCAATCTACTGATATTGTCTGTGAAACATCACGTACCGGAACACTGGCTAGAAAAATCATTAAAAAGATGGAGGATATGGTGGTCGACGGATACGGACAAGTAGTTATAGGTAATACGCTCATCAAGTACGCAGCCAATTATACCAAAATTCTAGGCTCAGTATGTAAACCTGTAGATCTTATCTATCCAGATGAGTCCATGACTTGGTATTTGGAAATTAGTGCTTTGTGGAATAAAATAAAACAGGGATTCGTTTACTCTCAGAAACAGAAACTTGCAAAGAAGACATTGGCGCCGTTTAATTTCCTAGTATTCGTCAAACCCACCACTGAGGATAATGCTATTAAGGTTAAGGATCTGTACGATATGATTCATAACGTCATTGATGATGTGAGAGAGAAATACTTCTTTACGGTATCTAATATAGATTTTATGGAGTATATATTCTTGACGCATCTTAATCCTTCTAGAATTAGAATTACAAAAGAAACGGCTATTACTATCTTTGAAAAGTTCTATGAAAAACTCAATTATACTCTAGGTGGTGGAACTCCTATTGGAATTATTTCTGCACAGGTATTGTCTGAGAAGTTTACACAACAAGCCCTGTCCAGTTTTCACACTACTGAAAAGAGTGGTGCTGTAAAACAAAAACTTGGTTTCAACGAGTTTAATAACTTGACTAATTTGAGTAAGAATAAGACCGAAATTATCACTCTGGTATCCGATGATATCTCTAAACTTCAATCTGTTAAGATTAATTTCGAATTTGTATGTTTGGGAGAATTAAATCCAGACATCACTCTTCGAAAAGAAACAGATAGATATGTAGTAGACATAATAGTCAATAGATTATACATCAAGAGAGCAGAAATAACCGAATTAGTCGTCGAATATATGATTGAACGATTTATCTCCTTTAGCGTCATTGTAAAGGAATGGGGTATGGAGACATTCATTGAGGACGAGGATAATATTAGATTTACTATCTACCTAAATTTCGTTGAACCGGAGGAATTGAATCTTAGTAAGTTTATGATGGTTCTTCCAGGTGCCGCCAACAAGGGCAAGATTAGTAAATTCAAGATTCCTATCTCTGACTATACGGGATATAACGACTTCAATCAAACAAAAAAGCTCAATAAGATGACTGTAGAACTCATGAATCTAAAAGAATTGGGTTCTTTCGATTTGGAGAACGTCAACGTGTATCCTGGAGTATGGAATACATACGATATCTTCGGTATTGAGGCCGCTCGTGGATACTTGTGCGAAGCCATGTTAAACACCTATGGAGAAGGTTTCGATTATCTGTACCAGCCTTGTGATCTTCTCGCTAGTTTACTATGTGCTAGTTACGAACCAGAATCAGTTAATAAATTCAAGTTCGGTGCAGCTAGTACTCTTAAGAGAGCTACGTTCGGAGATAATAAAGCATTGTTAAACGCGGCTCTTCATAAAAAGTCAGAACCTATTAACGATAATAGTAGCTGCCACTTTTTTAGCAAGGTCCCTAATATAGGAACTGGATATTACAAATACTTTATCGACTTGGGTCTTCTCATGAGAATGGAAAGGAAACTATCTGATAAGATATCTTCTCAAAAGATCAAGGAGATAGAAGAAACAGAAGACTTTTAATTCTTATCAATAACATATTTTTCTATGATCTGTCTTTTAAACGATGGATTTTCCACAAATGCGCCTCTCAAGTCCCTCATAGAATGATACACGTATAAAAAATATAGCATAGGTGATGACTCCTTATTTTTAGACATTAGATATGCCAAAATCATAGCCCCGCTTCTATTTACTCCTGCAACACAATGAACCAACACGGGCTCGTTTCGTTGATCACATTTAGATAAGAAGGCGGTCACGTCGTCAAAATATTTACTAATATCAGTAGTTGTATCATCTACCAACGGTATATGAATAATATTAATATTAGAGTTAGGTAATGTATATTTATCCATCGTCAAATTTAAAACATATTTGAACTTAACTTCAGATGATGGTGCATCCATAGCATTTTTATAATTTCCCAAATACACATTATTTGTTACTCTTGTCATTATAGTGGGAGATTTGGCTCTGTGCATATCTCCAGTTGAACGTAGTAGTAAGTATTTATACAAACTTTTCTTATCCATTTATAACGTACAAATGGATAAAACTACTTTATCAGTAAACGCATGCAATTTAGAATACGTTAGAGAAAAGGCTATAGTAGGCGTACAAGCAGCCAAGACATCAACACTTATATTTTTTGTTATTATATTGGCAATTAGTGCGCTATTACTCTGGTTTCAGACGTCTGATAATCCAGTCTTTAATGAATTAACGAGATATATGCGAATTAAAAATACGGTTAACGATTGGAAATCATTAACGGATAGCAAAACAAAATTAGAAAGCGATAGAGGTAGACTTCTAGCCGCTGGTAAGGATGATATATTCGAATTCAAATGTGTGGATTTCGGCGCCTATTTTATAGCTATGCGATTGGATAAGAAAACATATCTGCCGCAAGCTATTAGGCGAGGTACTGGAGACGCGTGGATGGTTAAAAAGGCGGCAAAAGTCGATCCATCTGCTCAACAATTTTGTCAGTATTTGATAAAACACAAGTCTAATAATGTTATTACTTGTGGTAATGAGATGTTAAATGAATTAGGTTATAGCGGTTATTTTATGTCACCGCATTGGTGTTCCGATCTTAGTAATATGGAATAAGTGTTAGATAAATGCGGTAACAAATGTTCCTGTAAGGAACCATAACAGTTTAGATTTAACATTAAAGATGAGCATAAACATAATAAACAAAATTACAATCAAACCTATAACATTAATATCAAACAATCCAAAAAATGAAATCAATGGAGTAGTAAACGTGTACATAACTCCTGGATAACGTTTAGCAGCTACCGTTCCTATTCTAGACCAAAAATTTGGTTTCATGGTTTCGAAGCGGTGTTCTGCAACAAGACGAGGATCGTGTTCTACATATTTGGCAGAGTTATCCATTATTTGCCTGTTAATCTTCATTTCGTTTTCGATTCTGGCTATTTCAAAATAAAATCCCGATGATAGACCTCCAGACTTTATAATTTCATCTACGATGTTCAGCGCCGTAGTAACTCTAATAATATAGGCGGATAAGCTAACATCATACCCTCCTGTATATGTAAATATGGCATGATCTTTGTCTATTACAAGCTCGGTTTTAACTTTATTTCCTGTAATAATTTCTCTCATCTGTAGGATATCTATTTTCTTGTCATGTATTGCCTTCAAGACGGGACGAAGAAACGTAATATCCTCAATAACGTTATCGTTTTCTATAATAACTACATATTCTACATTTTTATTTTCTAGCTCGGTAAAAAATTTAGAATCCCATAGGGCTAAATGTCTAGCGATATTTCTTTTCGTTTCCTCTGTACACATAGTGTTACAAAACCCTGAAAAGAAGTGAGTATACTTGTCATCATCTCTAATATTTCCTCCAGTCCATTGTATAAACACATAATCCTTGTAATGATCTGGATCATCATTGACTATCACAACATCTCTTTTTTCTTGCATAACTTCATTGTCCTTCACATCATCGAACTTCTGATCATTAATATGCTCATGAACATTAGGAAATGTTTCTGATGGAGGTCTATCAATAACTGGCACAACAATAACAGGAGTTTTCACCGCCGCCATTTAGTTATTGAAATTAATCATATACAACTCTCTAATACGAGTTATATTTTCGTCTATCCATTGTTTCACATTGACATATTTCGACAAAAAGATATAAAATGCGTATTCCAATGCTTCTCTGTTTAATGAATTACTAAAATATACAAACACGTCACTGTCTGGTAATAAATAATATCTTAGAATATTGTAACAATTTATTTTGTATTGCACATGTTCGTGATCTATGAGTTCTTCTTCAAATGGCATAGGATCTCCGAATCTGAAAACGTATAAATAGGAGTTAGAATAATAATATTTGAGAGTATTGGTAATGTATAAACTCTTTAGCGGTATAATTAGTTTTTTTCTCTCGATTTCTATTTTTAGATGTGATGGAAAAATGACTAATTTTGTAGCATTAGTATCATGAACTCTAATCAAAATCTTAATATCTTCGTCACATGTTAGCTCTTTGAAGTTTTTAAGAGATGCATCAGTTGGTTTTACAGATGGAGTAGGTGCAACAATTTTTTGTTTAATGCATGCATGTATTGGAGCCATTGTCTTAACTATAATGGTGCTTGTATCGAAAAACTTTAATGCGGATAACGGAAGCTCTTCGCCGCGACTTTCTACGTCGTAATTGGGTTCTAATGCCGATCTCTGAATGGATACTAGTTTTCTAAGTTCTAATGTAATTCTCTGAAAATGTAAATCCAATTCCTCCGGCATTATAGATGTGTATACATCGGTAAATAAAACTATAGTATCCAACGATCCCTTCTCGCAAATTCTAGTCTTAACCAAGAAATCGTATATAACTACGGAGATGGCGTATTTAAGAGTGGATTCTTCTACCGTTTTGTTCTTGGATTTCATATAAGAAACTATAAAGTCCGCACTACTGTTAAGAATGATCACTAACGCAACTATATAGTTCAAATTAAGCATCTTGGAAACATAAAATAACTCTGTAGATGATACTTGACTTTCGAATAAGTTTGCAGACAAACGAAGAAAGAACAGACCTCTCTTAATTTCAGAAGAAAACTTTTTTTCGTATTCCTGACGTCTAGAGTTTATATCAATAAGAAAGTTAAGAATTAGTCGGTTAATGTTGTATTTCATTACCCAAGTTTGAGATTTCATAATATTGTCAAAAGACATGATAATATTAAAGATAAAGCGCTGACTATGAACGAAATAGCTATATGGTTCGCTCAAGAATATAGTCTTGTTAAACGTGGAAACGATAACTGTATTTTTAATCACGTCAGCGGCATCTAAATTAAATATAGGTATATTTATTCCACACACTCTACAATATGCCACACCATCTTCATAATAAATAAATTCGTTAGCAAAATTATTAATTTTAGTGAAATAGTTAGCGTCAACTTTCATAGCTTCCTTCAATCTAATTTGATGCTCACATGGCGCGAATTCTACTCTAACATCCCTTTTCCATGCCTCAGGTTCATCGATCTCTATAATATCTAGTTTCTTGCGTTTCACAAACACAGGCTCGTCTCTCGCGATGAGATCTGTATAGTAACTATGTAAATGATAACTAGATAGAAAGATGTAGCTATATAGATGACGATCCTTTAAGAGAGGTATAATAACTTTACCCCAATCAGATAGACTGTTGTTATGGTCTTCGGAAAAAGAATTTTTATAAATTTTTCCAGTATTTTCTAAATATACGTACTTGATATCTAAGAAATCCTTAATAATAATAGGAATGGATAATCCGTCTATTTTATAAAGAAATACATATCGCATATTATACTTTTTTTTGGAAATTGGAATACCGATGTGTCTACATAAATACGCAAAGTCTAAATATTTTTTAGAGAATCTTAGTTGGTCCAAATTCTTTTCCAAGTACGGTAATAGATTTTTCATATTGAACGGTATCTTCTTGATCTCTGGTTCTAATTCCGCATTAAATGATGAAACTAAGTCACTATTTTTATAACTAACGATTACATCACCTCTAACATCATCATTTACCAGGATACTGATCTTCTTTTGTCGTAAATACATGTCTAATGTGTTAAAAAAAAGATCATACAAGTTATACGTCATTTCATCTGTAGTATTCTTGTCATTGAAGGATAAACTCGTACTAATCTCTTCTTTAACAGTCTGTTCAAATTTATATCCTATATATGAAAAAATAGCAACCAGTGTTTGATCATCCGCGTCAATATTCTGTTCTATCGTAGTGTATAACAATCTTATATCTTCTTCTGTGATAGTCGATACGTTATAAAGGTTGATAACGAAAATATTTTTATTTCGTGAAATAAAGTCATTGTAGGATTTTGGACTTATATTCGTGTCTAGTAGATATGATTTTATTTTTGGAATGATCTCAATTAAAATAGTCTCTTTAGAGTCCATTTAAAGTTACAAACAACTAGGAAATTGGTTTATGATGTATAATTTTTTTAGTTTTTATAGATTCTTTATTCTATACTTAAAAAATGAAAATAAATACAAAGGTTCTTGAGGGTTGTGTTAATTGAAAGCGATAAATAATCATAAATTATTTCATTATCGCGATATCCGTTAAGTTTGTATCGTAATGGCGTGGTCAATTACGAATAAAGCGGATACTAGTAGTTTCACAAAGATGGCTGAAATCAGAGCTCATCTAAGAAATAGCGCTGAAAATAAAGATAAAAACGAGGATATTTTCCCGGAAGATGTAATAATTCCATCTACTAAGCCCAAAACCAAACGAACCACTACTCCTCGTAAACCAGCGGCTACTAAAAGATCAACCAAAAAGGATAAAGAAAAGGAGGAAGTGGAAGAAGTAGTTATAGAGGAATATCATCAAACAACTGAAGAAAATTCTCCACCTCCGTCATCATCTCCTGGAGTCGGCGACATTGTAGAAAGCGTGGCCGCTGTAGAGCTCGATGATAGCGACGGGGATGATGAACCTATGGTACAAGTTGAAGCTGGTAAAGTAAATCATAGTGCTAGAAGCGATCTCTCTGACCTAAAGGTGGCTACCGACAATATCGTTAAAGATCTTAAGAAAATTATTACTAGAATCTCTGCAGTATCGACTGTTCTAGAGGATGTTCAAGCAGCTGGTATCTCTAGACAATTTACTTCTATGACTAAAGCTATTACAACACTATCTGATCTAGTCACCGAGGGAAAATCTAAAGTTGTTCGTAAAAAAGTTAAAACTTGTAAGAAGTAAATGCGTGCACTTTTTTATAAAGATGGTAAACTGTTTACCGATAATAATTTTTTAAATCCTGTATCAGACGATAATCCAGCGTATGAGGTTTTGCAACATGTTAAAATTCCTACTCATTTAACAGATGTAGTAGTATATGAACAAACGTGGGAAGAGGCATTAACTAGATTAATTTTTGTGGGAAGTGATTCAAAAGGACGTAGACAATACTTTTACGGAAAAATGCATATACAGAATCGCAATGCTAAAAGAGATCGTATTTTTGTTAGAGTATATAACGTTATGAAACGAATTAATTGTTTTATAAACAAAAATATAAAGAAATCGTCCACAGATTCCAATTATCAGTTGGCGGTTTTTATGTTAATGGAAACTATGTTTTTTATTAGATTTGGTAAAATGAAATATCTTAAGGAGAATGAAACAGTAGGGTTATTAACACTAAAAAATAAACACATAGAAATAAGTCCCGATGAAATAGTTATCAAGTTTGTAGGAAAGGACAAAGTTTCACATGAATTTGTTGTTCATAAGTCTAATAGACTATATAAACCGCTATTGAAACTGACTGATGATTCTAGTCCCGAAGAATTTCTGTTCAACAAACTAAGTGAACGAAAGGTATATGAATGTATCAAACAGTTTGGTATTAGAATCAAGGATCTCCGAACGTATGGAGTCAATTATACGTTTTTATATAATTTTTGGACAAATGTAAAGTCCGTATCTCCTCTTCCATCACCAAAAAAGTTGATAGCATTAACTATCAAACAAACTGCTGAAGTGGTAGGTCATACTCCATCAATTTCAAAAAGAGCTTATATGGCAACGACTATTTTAGAAATGGTAAAGGATAAAAATTTTTTAGACGTAGTATCTAAAACTACGTTCGATGAATTCCTATCTATAGTCGTAGATCACGTTAAATCATCTACGGATGGATGATAATAGATCTTTACACAAATAATTACAAGACCGATAAATGGAAATGGATAAACGGATGAAATCTCTCGCTATGACAGCTTTCTTCGGAGAGCTAAACACGTTAGATATTATGGCATTGATAATGTCTATATTTAAACACCATCCAAACAATACCATTTTTTCAGTGGATAAGGATGGTCAATTTATGATTGATTTCGAATACGATAATTATAAGGCTTCTCAATATTTGGATCTGACCCTCACTCCGATATCTGGAAATGAATGCAAGACTCACGCATCTAGTATAGCCGAACAATTGGCGTGTGTGGATATTATTAAAGAGGATATTAGCGAATATATCAAAACTACTCCCCGTCTTAAACGATTTATAAAAAAATACCGCAATAGATCATATACTCGTATCAGTCGAGATACAGAAAAGCTTAAAATAGCTCTAGCTAAAGGCATAGATTACGAATATATAAAAGACGCTTGTTAATAAGTAAATGAAAAAAAACTAGTCGTTTATAATAAAACACAATATGGATGCCAACATAGTATCATCTTCTACTATTGCGACGTATATAGACGCTTTAGCGAAGAATGCTTCAGAATTAGAACAGAGGTCTACCGCATACGAAATAAATAATGAATTGGAACTAGTATTTATTAAACCGCCATTGATTACGTTGACAAATGTAGTAAATATCTCCACGATTCAGGAATCGTTTATTCGATTTACCGTTACTAATAAGGAAGGTATCAAAATTAGAACTAAGATTCCATTATCTAAGGTACATGGTCTAGATGTAAAAAATGTGCAGTTGGTAGATGCTATAGATAACATAGTTTGGGAAAAGAAATCATTAGTGACGGAAAATCGTCTTCACAAAGAATGCTTGTTGAGACTATCAACAGAGGAACGTCATATATTTTTGGATTACAAGAAATATGGATCCTCTATCCGACTAGAATTAGTCAATCTTATTCAAGCAAAAACAAAAAACTTTACGATAGACTTTAAGCTAAAATATTTTCTAGGATCTGGCGCTCAATCTAAAAGTTCTTTATTGCACGCTATTAATCATCCAAAGTCAAGGCCTAATACATCTCTGGAAATAGAATTTACACCTAGAGACAATGAAACAGTTCCATATGATGAACTAATAAAGGAATTGACGACTCTCTCGCGTCATATATTTATGGCTTCTCCAGAGAATGTAATTCTTTCTCCACCTATTAACGCACCTATAAAGACTTTTATGTTGCCTAAACAAGATATAGTAGGTCTGGATCTGGAAAATCTATATGCCGTAACTAAGACTGACGGCATTCCTATAACTATCAGAGTTACATCAAAAGGGTTGTATTGTTATTTTACACATCTTGGTTATATTATTAGATATCCAGTTAAGAGAACAATAGATTCCGAAGTAGTAGTCTTTGGTGAGGCAGTTAAGGATAAGAACTGGACCGTATATCTCATTAAGCTAATAGAGCCCGTAAATGCAATCAGTGATAGACTAGAAGAAAGTAAGTATGTTGAATCTAAACTAGTGGATATTTGTGATCGGATAGTATTCAAGTCAAAGAAATACGAAGGTCCGTTTACTACAACTAGTGAAGTCGTCGATATGTTATCTACATATTTACCAAAGCAACCAGAAGGTGTTATTCTGTTCTATTCAAAGGGACCTAAATCTAACATTGATTTTAAAATCAAAAAGGAGAATACTATAGACCAAACTGCAAATGTAGTATTTAGGTACATGTCCAGTGAACCAATTATCTTTGGAGAGTCGTCTATCTTTATAGAGTATAAGAAATTTACCAACGATAAAGGCTTTCCTAAAGAATATGGTTCTGGTAAGATTGTGTTATATAACGGCGTTAATTATCTAAATAATATCTATTGTTTGGAATATATTAATACACATAATGAAGTGGGTATTAAGTCCGTTGTTGTACCTATTAAGTTTATAGCAGAATTCTTAGTCAATGGAGAAATACTTAAACCTAGAATCGATAAAACCATGAAATATATTAACTCAGAAGACTATTATGGAAATCAACATAATATCATAGTCGAACATTTAAGAGATCAAAGCATCAAAATAGGAGATGTCTTTAACGAGGATAAACTATCGGATGTTGGACATCAATACGCTGCCAACAACGATAAATTTAGATTAAATCCAGAAGTTAGTTATTTTACTAATAAACGAACTAGAGGGCCGTTGGGAATTTTATCAAACTACGTCAAGACTCTTCTTATTTCTATGTATTGTTCCAAAACATTTTTAGACGATTCCAACAAACGAAAGGTATTAGCGATTGATTTTGGAAACGGTGCTGACCTGGAAAAATACTTTTATGGAGAGATTGCGTTATTGGTAGCGACGGATCCGGATGCTGATGCTATAGCTAGAGGAAATGAAAGATACAACAAATTAAATTCTGGAATTAAAACCAAGTACTACAAATTTGACTACATTCAGGAAACTATTCGATCCGATACATTTGTCTCTAGTGTCAGAGAAGTATTCTATTTTGGAAAGTTTAATATCATTGACTGGCAGTTCGCTATTCATTATTCTTTTCATCCAAGACATTATGCTACAGTCATGAATAACTTATCCGAACTAACTGCTTCTGGAGGCAAGGTATTAATTACTACCATGGATGGAGACAAATTATCAAAATTAACCGATAAAAAGACTTTTATAATTCATAAGAATCTACCTAGTAGCGAAAACTATATGTCTGTAGAAAAAATAGCTGATGATAGAATAGTGGTATATAATCCATCAACAATGTCTACTCCAATGACTGAATACATTATCAAAAAGAACGATATAGTCAGAGTGTTTAACGAATACGGATTTGTTCTTGTAGATAATGTTGATTTCGCTACAATTATAGAACGAAGTAAAAAGTTTATTAATGGCGCATCTACAATGGAAGATAGACCGTCTACAAGAAACTTTTTCGAACTAAATAGAGGAGCCATTAAATGTGAAGGTTTAGATGTCGAAGACTTACTTAGTTACTATGTTGTTTATGTCTTTTCTAAGCGGTAAATAATAATATGGTATGGGTTCTGATATCCCCGTTCTAAATGCATTAAATAATTCCAATAGAGCGATTTTTGTTCCTATAGGACCTTCCAACTGTGGATACTCTGTATTATTAATAGATATATTAATACTTTTGTAGGGTAACAGAGGTTCTACGTCTTCTAAAAATAAAAGTTTTATAACATCTGGCCTGTTCATAAATAAAAACTTGGCGATTCTATATATACTCTTATTATCAAATCTAGCCATTGTCTTATAGATGTGAGCTACTGTAGGTGTACCATTTGATTTTCTTTCTAATACTATATATTTCTCTCGAAGAAGTTCTTGCAGATCATCTGGGAATAAAATACTACTGTTGAGTAAATCAGTTATTTTTTTTATATCGATATTGATGGACATTTTTATAGTTAAGGATAATAAGTATCCCAAAGTAGATAACGACGATAACGAAGTATTTATACTTTTAGGAAATCACAATGACTTTATCAGATCAAAATTAACAAAATTAAAGGAGCATGTATTTTTTTCTGAATATATTGTGACTCCAGATACATATGGATCTTTATGCGTCGAATTAAATGGGTCTAGTTTTCAGCACGGTGGTAGATATATAGAGGTGGAGGAATTTATAGATGCTGGAAGACAAGTTAGATGGTGTTCTACATCCAATCATATATCTGAAGATATACACACTGATAAATTTGTCATTTATGATATTTATACGTTTGATTCGTTCAAGAATAAACGATTGGTATTTGTACAGGTGCCTCCATCATTAGGAGATGATAGCTATTTAACTAATCCGTTATTGTCTCCGTATTATCGTAATTCAGTAGCCAGACAAATGGTCAATGATATGATTTTTAATCAAGATTCATTTTTAAAATATTTATTAGAACATCTGATTAGAAGCCACTATAGAGTTTCTAAACATATAACAATAGTTAGATACAAGGATACCGAAGAATTAAATCTAACAAGAATATGTTATAATAGAGATAAGTTTAAGGCGTTTGTATTCGCTTGGTTTAACGGCGTTTCGGAAAATGAAAAGGTACTAGATACGTATAAAAAGGTATCTGATTTGATATAATGAATTCAGTGACTATATCACACGCACCATATACTATTACTTATCACGATGATTGGGAACCAGTAATGAGTCAATTGGTAGAGTTTTATAACGAAGTAGCCAGTTGGTTGCTACGCGACGAGACGTCGCCTATTCCTGATAAGTTCTTTATACAATTGAAACAGCCGCTTAGAAATAAACGAGTATGTGTGTGTGGTATAGATCCGTATCCAAAAGATGGAACTGGTGTACCGTTCGAATCACCAAATTTTACAAAAAAATCAATTAAGGAGATAGCTTCATCTATATCTAGATTAACCGGAGTAATTGATTATAAAGGTTATAACCTTAATATAATAGACGGGGTTATACCCTGGAATTATTACTTAAGTTGTAAATTAGGAGAAACAAAAAGTCACGCGATTTACTGGGATAAGATTTCCAAGTTACTGCTACAGCATATAACTAAACACGTTAGTGTTCTTTATTGTTTGGGTAAAACAGATTTCTCGAATATACGGGCAAAGTTAGAATCCCCGGTAACTACCATAGTGGGATATCATCCAGCGGCCAGAGACCACCAATTCGAGAAAGATCGATCATTTGAAATTATCAACGTTTTACTGGAATTAGACAACAAGACACCTATAAATTGGGCTCAAGGGTTTATTTATTAATGCTTTAGTGAAATTTTAACTTGTGTTCTAAATGGATGCGGCTATTAGAGGTAATGATGTTATCTTTGTTCTTAAGACTATAGGTGTCCCGTCAGCATGCAGACAAAATGAAGATCCAAGATTCGTAGAAGCATTTAAATGCGACGAGTTAGAAAGATATATTGATAATAATCCAGAATGTACACTATTCGAAAGTCTTAGGGATGAGGAAGCATACTCTATAGTCAGAATTTTCATGGATGTAGATTTAGACGCGTGTCTAGACGAAATAGATTATTTAACGGCTATTCAAGATTTTATTATCGAGGTGTCAAACTGTGTAGCTAGATTCGCATTTACAGAATGCGGTGCCATTCATGAAAATGTAATAAAATCCATGAGATCTAATTTTTCATTGACTAAGTCTACAAATAGAGATAAAACAAGTTTTCATATTATCTTTTTAGACACGTATACCACTATGGATACATTGATAGCTATGAAACGAACACTATTAGAATTAAGTAGATCATCTGAAAATCCACTAACAAGATCGATAGACACTGCCGTATATAGGAGAAAAACAACTCTTCGGGTTGTAGGTACTAGGAAAAATCCAAATTGCGACACTATTCATGTAATGCAACCACCTCACGATAATATAGAAGATTACCTATTCACTTACGTGGATATGAACAACAATAGTTATTACTTTTCTCTACAACGACGATTGGAGGATTTAGTTCCTGATAAGTTATGGGAACCAGGGTTTATTTCGTTCGAAGACGCTATAAAAAGAGTTTCAAAAATATTCATTAATTCTATAATAAACTTTAATGATCTCGATGAAAATAATTTTACAACGGTACCACTGGTCATAGATTATGTAACACCTTGTGCATTATGTAAAAAACGATCGCATAAACATCCGCATCAACTATCGTTGGAAAATGGTGCTATTAGAATTTACAAAACTGGTAATCCACATAGTTGTAAAGTTAAAATTGTTCCGTTGGATGGTAATAAACTGTTTAATATTGCACAAAGAATTTTAGACACTAACTCTGTTTTATTAACCGAACGAGGAGACCATATAGTTTGGATTAATAATTCATGGAAATTTAACAGCGAAGAACCCTTGATAACAAAACTAATTCTATCAATAAGACATCAACTACCTAAGGAATATTCAAGCGAATTACTCTGTCCGAGGAAACGAAAGACTGTAGAAGCTAACATACGAGACATGTTAGTAGATTCAGTAGAGACCGATACCTATCCGGATAAACTTCCGTTTAAAAATGGTGTATTGGACCTGGTAGACGGAATGTTTTACTCTGGAGATGATGCTAAAAAATATACGTGTACTGTATCGACCGGATTTAAATTTGACGATACAAAATTCGTCGAAGACAGTCCAGAAATGGAAGAGTTAATGAATATCATTAACGATATCCAACCATTAACGGATGAAAATAAGAAAAATAGAGAGCTGTATGAAAAAACATTATCTAGTTGTTTATGTGGTGCTACCAAAGGATGTTTAACATTCTTTTTTGGAGAAACCGCAACTGGGAAGTCGACAACCAAACGTTTGTTAAAGTCTGCTATCGGTGACCTGTTTGTCGAGACGGGTCAAACAATTTTAACAGATGTATTGGATAAAGGACCTAATCCATTTATCGCTAATATGCATTTAAAAAGATCTGTATTCTGTAGCGAACTACCTGATTTTGCATGTAGTGGATCAAAGAAAATTAGATCTGATAATATTAAAAAGTTGACAGAACCTTGTGTCATTGGAAGACCGTGTTTCTCCAATAAAATTAATAATAGAAACCATGCGACAATCATTATCGATACTAATTACAAACCTGTCTTTGATAGGATAGATAACGCATTAATGAGAAGAATTGCCGTCGTGCGATTCAGAACACACTTTTCTCAACCTTCTGGTAGAGAGGCTGCTGAAAATAATGACGCGTACGATAAAGTCAAACTATTAGACGAGGGATTAGATGGTAAAATACAGAATAATAGATATAGATTCGCATTTCTATACTTGTTGGTTAAATGGTACAAAAAATATCATATTCCTATTATGAAACTATATCCTACACCGGAAGAGATTCCGGACTTTGCATTCTATCTCAAAATAGGTACTCTGTTGGTATCTAGCTCTGTAAAGCATATTCCATTAATGACGGACCTCTCCAAAAAGGGATATATATTGTACGATAATGTGGTTACTCTTCCGTTGACTACTTTCCAACAGAAAATATCCAAGTATTTTAATTCTAGACTATTTGGACACGATATAGAGAGCTTCATCAATAGACATAAGAAATTTGCCAATGTTAGTGATGAATATCTGCAATATATATTCATAGAGGATATTTCATCTCCGTAAATATATGCCATATATTTATAGAATATATCACATATCTAAATGAATACCGGAATCATAGATTTATTTGATAATCATGTTGATAGTATACCAACTATATTACCTCATCAGTTAGCTACTTTAGATTATCTAGTTAGAACTATCATAGATGAGAACAGAAGCGTGTTATTGTTCCATATTATGGGATCGGGTAAAACAATAATCGCTTTGTTGTTCGCCTTGGTAGCTTCCAGATTTAAAAAGGTTTACATTTTAGTACCGAACATCAACATCTTAAAAATTTTCAATTATAATATGGGTGTAGCTATGAACTTGTTTAATGACGAATTCATAGCTGAGAATATCTTTATTCATTCCACAACAAGTTTTTATTCTCTTAATTATAACGATAACGTCATTAATTATAACGGATTAAGTCGCTACAATAACTCTATTTTTATCGTTGATGAGGCACATAATATTTTTGGGAATAATACTGGAGAACTTATGACCGTGATAAAAAATAAAAACAAGATTCCTTTTCTACTATTGTCTGGATCTCCCATTACTAACACACCTAATACGCTGGGTCATATTATAGATTTAATGTCCGAAGAGACGATAGATTTTGGTGAGATTATTAGTCGTGGTAAGAAAGTAATTCAGACACTTCTTAACGAACGCGGAGTGAATGTACTCAAGGATTTGCTTAAAGGAAGAATATCATATTACGAAATGCCGGACAAAGATCTACCAACAATAAGATATCACGGACGTAAATTTCTAGATACTCGAGTAGTATATTGTCACATGTCTAAACTTCAAGAGAAAGATTATATGATTACTAGACGGCAGCTATGTTATCATGAAATGTTTGATAAAAATATGTATAACGTGTCAATGGCAGTATTGGGACAACTTAATCTGATGAATAATTTAGATACGTTATTTCAGGAACAGGATAAGGAATTGTACCCAAATCTGAAAATAAATAATGGAGTGTTATACGGTGAAGAATTGGTAACGTTAAACATTAGTTCCAAATTTAAGTACTTTATCAATCGGATACAGACACTCAAGGGAAAACACTTTATATACTTCTCTAATTCTACATATGGTGGATTGGTAATTAAATATATCATGCTCAGTAATGGATATTCTGAATATAATGGTTCTCAGGGAACTAATCCACATATGATAAACGGCAAACCAAAAACATTTGCTATCGTTACTAGTAAAATGAAATCGTCTTTAGAGGATCTATTAGATGTGTATAATTCTCCTGAAAACGATGATGGCAATCAATTGATGTTTTTGTTTTCGTCAAACATTATGTCTGAATCCTATACTCTGAAAGAGGTAAGGCATATTTGGTTTATGACTATCCCGGATACTTTTTCTCAATACAACCAAATTCTTGGACGATCTATTAGAAAATTCTCTTACGTCGATATTTCTGAACCCGTTAATGTATATCTTTTAGCAGCCGTATATTCAGATTTCAATGACGAAGTGACGTCATTAAACGATTATACACAGGATGAATTGATTAATGTTTTACCCTTTGACATCAAAAAGCTGTTGTATCTAAAATTTAAGACTAAAGAAACGAATAGAATATACTCTATTCTTCAAGAGATGTCTGAAACGTATTCTCTTCCACCACATCCATCAATTGTAAAAGTTTTATTGGGAGAATTGGTCAGACAATTTTTTTATAATAATTCTCGTATTAAGTATAACGACTCCAAGTTACTTAAAATGGTTACATCAGTTATAAAAAATAAAGAAGACGCTAGGAATTACATAGATGATATTGTAAACGGTCACTTCTTTGTATCGAATAAAGTATTTGATAAATCTCTTTTATACAAATACGAAAACGATATTATTACAGTACCGTTTAGACTTTCCTACGAACCATTTGTTTGGGGAGTTAACTTTCGTAAAGAATATAATGTGGTATCTTCTCCATAAAACTGATGAGATATATAAAGAAATAAATGTCGAGCTTTGTTACCAATGGATATCTTCCAGTTACATTGGAACCACATGAGTTGACGTTAGACATAAAAACTAATATTAGGAATGCCGTATATAAGGCGTATCTCCATAGAGAAATTAGTGGTAAAATGGCCAAGAAAATAGAAATTCGTGAAGACGTGGAATTACCTCTCGGTGAAATAGTTAATAATTCTGTAGTTATAAACGTTCCGTGTGTAATAACCTACGCATATTATCACGTTGGGGATATAGTCAGAGGAACATTAAACATCGAAGATGAATCAAATGTAACTATTCAATGTGGAGATTTAATCTGTAAACTAAGTAGAGATTCGGGTACTGTATCATTTAGCGATTCAAAGTACTGCTTTTTTCGAAATGGTAATGCGTATGATAACGGCATCGAAGTCTCCGCCGTTCTAATGGAGGCTCAACAAGGTACCGAATCTAGTTTTGTTTTTCTCGCGAATATCGTTGACTCATAAGAAAGAGAATAGCGGTGAGTATAAATACGAATACTATGGCAATAATTGCGAATGTTTTATTCCCTTCGATATATTTTTGATAATATGAAAAACATGCCTCTCTCAAATCAGACAACCATTTCATAAAATAGTTCTCTCGCACTGGTGAGGTGGTTGCAGCTCGTATAATCTCCCCAGAATAATATACTTGCGTGTCGTCGTTCAATTTATACGGATTTCTATAATTCTCTGTTATATAATGAGGTTTACCCTCATGATTAGACGACGACAATAGTGTTCTGAATTTAGATAGTTGATCAGAATGAATGTTTATTGGTGTTGGAAAAATTATCCATGCTGCGTCTGCAGAGTGGTTGATAGTTGTTCCTAGATATGTAAAATAATCCAACGTACTAGGTAGCAAATTGTCTAGATAAAATACTGAATCAAATGGCGCAGACATATTAGCGGATCTAATGGAATCCAATTGATTGACTATCTTTTGAAAATATACATTTTTATGATCTGATACTTGTAAGAATATAGCAATAATGATAATTCCATCATCGTGTTTTTTTGCCTCTTCATAAGAACTATATTTTTTCTTATTCCAATGAACCAGATTAATCTCTCCAGAGTATTTGTATACATCTATCAAGTGATTGGATCCATAATCGTCTTCCTTTCCCCAATATATATGTATTGTTGATAACACATATTCATTGGGGAGAAA-CCCTCCACTTATATATCCTCCTTTAAAATTAATCCTTACTAGTTTTCCAGTATTCTGGATAGTGGTTGGTTTCGACTCATTATAATGTATGTCTAACGTCTTCAATCGCGCGTCAGAAATTGCTTTTTTAGTTTCTATATTAATAGGAGATAGTTGTTGAGGCATAGTAAAAATGAAATGATAACTGTCTAGAAATAGCTCTTAGTATGGGATTTACAATGGATGAGGAAGTGATATTTGAAACTCCTAGAGAATTAATATCTATTAAACGAATAAAAGATATTCCAAGATCAAAAGACACGCACGTGTTTGCTGCGTGTATAACAAGTGACGGATATCCGTTAATAGGAGCTAGAAGAACTTCATTCGCATTCCAGGCGATATTATCTCAACAAAATTCAGATTCTATCTTTAGAGTATCCACTAAACTATTACGGTTTATGTACTACAATGAACTAAGAGAAATCTTTAGACGGTTGAGAAAAGGTTCTATCAACAATATCGATCCTCACTTCGAAGAGTTAATATTATTGGGTGGTAAACTAGATAAAAAGGAATCTATTAAAGATTGTTTAAGAAGAGAATTAAAAGAGGAAAGTGATGAACATATAACAGTAAAAGAATTCGGAAATGTAATTCTAAAACTTACAACGAGTGATAAATTATTTAATAAAGTATATATAGGTTATTGCATGGCATGTTTTATTAATCAATCGTTGGAGGATTTATCACATACTAGTATTTACAATGTAGAAATTAGAAAGATTAAATCGTTAAATGATTGTATTAACGACGATAAATACGAATATCTGTCTTATATTTATAATATACTAATTAATAGTAAATGAGCTTTTACAGATCTAGTATAATTAGTCAGATTATTAAGTATAATAGACGACTAGCTAAGTCTATTATTTGCGAGGATGACTCTCAAATTATTACACTCACGGCATTCGTTAACCAATGCCTATGGTGTCATAAACGAGTATCCGTGTCCGCTATTTTATTAACTACTGATAACAAAATATTAGTATGTAACAGACGAGATAGTTTTCTCTATTCTGAAATAATTAGAACTAGAAACATGTATAGAAAGAAACGATTATTTCTGAATTATTCCAATTATTTGAACAAACAGGAAAGAAGTATACTATCGTCATTTTTTTCTCTAGATCCAGCTACTGCTGATAATGATAGAATAAACGCTATTTATCCGGGTGGTATACCCAAAAGGGGTGAGAACGTTCCAGAGTGTTTATCCAGGGAAATCAAAGAAGAAGTTAATATAGACAATTCTTTTGTATTCATAGACACTCGTTTTTTTATTCATGGTATCATAGAAGATACCATTATTAACAAATTTTTTGAGGTAATTTTCTTTGTTGGACGAATATCTCTAACGAGTGATCAAATTATTGATACCTTTAAAAGTAATCATGAAATAAAGGATCTAATATTTTTAGATCCAAATTCAGGTAATGGACTCCAATACGAAATTGCAAAATATGCTCTAGATACTGCAAAACTTAAATGTTACGGTCATAGAGGATGTTATTATGAATCATTAAAAAAATTAACTGAGGATGATTGATTAGAAAATATAAATTAATTTACCATCGTGTATTTTTATAACGGGATTGTCTGGCATATCATGTAGATAGTTACCGTCTACATCGTATACTCTACCATCTACGCCTTTAAATCCTCTATTTATTGATATTAATCTATTAGAATTGGAATACCAAATATTAGTACCCTCAATTAGTTTATTGGTAATATTTTTTTTAGACGATAGATCGATGGCTCTTGAAACCAAGGTTTTCCAACCGGACTCATTGTCTATCGGTGAGAAGTCTTTTTCATTAGCATGAATCCATTCTAATGATGTATGTTTAAACACTCTAAACAATTGTACAAATTCTTTTGATTTGTTTTGAATGATTTCAAATAGGTCTTCGTCTACAGTAGGCATACCATTAGATAATCTAGCCATTATAAAGTGCACGTTTACATATCTACGTTCTGGAGGAGTAAGAACGTGACTATTGAGACGAATGGCTCTTCCTACTATCTGACGAAGAGACGCCTCGTTCCATGTCATATCTAAAATGAAGATATCATTGATTGAGAAGAAACTAATACCCTCGCCTCCGCTAGAAGAGAATACGCATGTTTTAATGCATTCTCCGTTAGTGTTTGATTCTTGGTTAAACTCAGCCACCGCCTTGATTCTAGTATCTTTTGTTCTAGATGAGAACTCTATATTAGAGATACCAAAGACTTTGAAATATAGTAATAAGATTTCTATTCCTGACTGATTAACAAATGGTTCAAAGACTAGACATTTACCATGGGATGCTAATATTCCCAAACATACATCTATAAATTTGACGCTTTTCTCTTTTAATTCAGTAAATAGAGAGATATCAGCCGCAATAGCATCCCCTCCCAATAGTTCTCCCTTTTTAAAGGTGTCTAATGCGGATTTAGAAAATTCTCTATCTCTTAATGAATTTTTAAAATCATTATATAGGGTTGCTATCTCTTGTGCGTATTCTCCCGGATCACGATTTTGTCTTTCAGGAAAGCTATCGAATGTAAACGTAGTAGCCATACGTCTCAGAATTCTAAATGATGATATACCAGTTTTTATTTCTGCGAGTTTAGCCTTTTGATAAATCTCTTCTTGCTTTTTTGACATATTAACGTATCGCATTAATACTGTTTTCTTAGCGAATGATGCAGACCCTTCCACATCATCAAAAATAGAAAACTCGTTATTAACTATGTACGAACATAGGCCTCCTAGTTTGGAGACTAATTCTTTTTCATCGACTAGACGTTTATTCTCAAATAGCGATTGGTGTTGTAAGGATCCTGGTCGCAGTAAGTTAACCAACATGGTGAATTCTTGCACACTATTAACGATAGGTGTAGCCGATAAACAAATCATCTTATGGTTTTTTAACGCAATGGTCTTAGATAAAAAATTATATACTGACCGAGTAGGACGGATCTTACCATCTTCTTTGATTAATGATTTAGAAATGAAGTTATGACATTCATCAATGATGACGCATATTCTACTCTTGGAATTAATAGTTTTGATATTAGTAAAAAATTTATTTCTAAAATTTTGATCATCGTAATTAATAAAAATACAATCCTTCGTTATCTCTGGAGCGTATCTGAGTATAGTGTTTATCCAAGGATCTTCTATCAAAGCCTTTTTTACCAATAAGATAATTGCCCAATTCGTATAAATATCCTTAAGATGTTTGAGAATATATACAGTAGTCATTGTTTTACCGACACCTGTTTCATGGAACAATAAAAGAGAATGCATACTGTCTAATCCTAAGAAAACTCTTGCTACAAAATGTTGATAATCCTTGAGGCGTACTACGTCTGACCCCATCATTTCAACGGGCATATTAGTAGTTCTGCGTAAGGCATAATCGATATAGGCCGCGTGTGATTTACTCATTTATGAGTGATAAGTAATAACTATGTTTTAAAAATCACAGCAGTAGTTTAACTAGCCTTCTCTGATGTTTGTTTTCGATACTTTTTGAATCAGAAGTCATACTAGAATAAAGCAGCGAGTGAACGTAATAGAGAGCTTCGTATACTCTATTCGAAAACTCTAAGAACTTATTAATGAATTCCGTATCCACTGGATCGTTTAAAATACTAAATTGAACAGTGTTCACATCCTTCCAAGACGAAGACTTAGTGACGGACTTAACATGAGACATAAATAAATCCAAATTTTTTTTATAAACATCACTAGCCACCATAATGGCGCTATCTTTCAACCAACTATCGCTTACGCATTTTAACAGTCTAACATTTTTAAAGAGACTACAATATATTCTCATAGTATCGATTACACCTCTACCGAATAGAGTGGGAAGTTTAATAATACAATATTTTTCGTTTACAAAATCAAATAATGGTCGAAACACGTCGAAGGTTAACATCTTATAATCGCTAATGTATAGATTGTTTTCAGTGAGATGATTATTAGATTTAATAGCATCTCGTTCACGTTTGAACAGTTTATTGCGTGCGCTGAGGTCGGCAACTACGGCATCCGCTCTAGTACTCCTCCCATAATACTTTACGCTATTAATCTTTAAAATTTCATAGACTTTATCTAGATCGCTTTCTGGTAACATGATATCATGTGTAAAAAGTTTTAACATGTCGGTCGGCATTCTATTTAGATCATTAACTCTAGAAATCTGAAGAAAGTAATTAGCTCCATATTCCAGACTAGGTAATGGGCTTTTACCTAAAGACAAGTTAAGTTCTGGCAATGTTTCATAAAATGGAAGAAGGACATGTGTCCCCTCCCGGATATTTTTTACAATTTCATCCATTTACAACTCTATAGTTTGTTTTCATTATTATTAGTTATTATCTCCCATAATCTTGGTAATACTTACACCTTGATCATAAGATACCTTATACAGGTCATTACATACAACTACCAATTGTTTTTGTACATAATAGATTGGATGATTGATATCCATGGTGGAATAAACTACTCGAACAGATAGTTTATCTTTCCCCCTAGATACATTGGCCGTAATAGTTGTCGGCCTAAAGAATATCTTTGGTGTAAAGTTAAAAGTTAGGGTTCTTGTTCCATTATTGCTTTTTGTCAGTAGTTCGTTATAAATTCTCGAGATGGGCCCGTTCTCTGAATATAGAACATCATTTCCAAATCTAACTTCTAGTCTAGAAATAATATCGGTCTTATTTTTAAAATCTATTCCCTTGATGAATGGATCGTTAATAAACAAATCCTTGGCCTTTGATTCGGCTGATCTATTATCTCCGTTATAGACGTTACGTTGACTAGTCCAAAGACTTACAGGAATAGATGTATCGATGATGTTGATAGTATGTGATATGTGAGCAAAGACTGTTCTCTTGGTGGCGTCGCTATATGTTCCAGTAATGGCGGAAAACTTTTTAGAAATGTTATATATAAAAGAATTTTTTCGGGTTCCAAACATTAACAGATTAGTATGAAGATAAACACTCATATTATCAGGAACATTATCAATTTTTACATAAACATCGGCATCTTGAATAGAAACAACACCATCTTCTGGAACCTCTACGATCTCGGCAGATTCCGGATAACCAGTCGGTGGACCATCACTAACAATAACTAGATCATCCAACAATCTACTCACATATGCGTCTATATAATCTTTTTCATCTTGTGAGTACCCTGGATACGAAATAAATTTGTTATCAGTATTTCCATAATAAGGTTTAGTATAAACAGAGAGAGATGTTGCTGCATGAACTTCGGTTACTGTCGCCGTTGGTTGGTTTATTTGACCTATTACTCTCCTAGGTTTCTCTATAAATGATGGTTTAATTTGTACATTCTTAACCATATATCCAATAAAGCTCAATTCAGGAACATAAACAAATTCTTTGTTGAACGTTTCAAAGTCGAACGAAGAGTCACGAATAACGATATCGGATACTGGATTGAAGGTCACCGTTACGGTAATTTTTGAATCGGATAGTTTAAGACTACTGAATGTATCTTCCACATCAAACGGAGTTTTAATATAAACGTATACTGTAGATGGTTCTTTAATAGTGTCATTAGGAGTTAGGCCAATAGAAATATCATTAAGTTCACTAGAATATCCAGAATGTTTCAAAGCAATTGTATTATTGATACAATTATTATATAATTCTTCGCCCTCAATTTCCCAAATAACACCGTTACACGAAGAGACAGATACATGATTAATACATTTATATCCAACATATGGCACGTAACCGAATCTTCCCATACCTTTAACTTCTGGAAGTTCCAAACTCAGAACCAAATGATTAAGCGCAGTAATATACTGATCCCTAATTTCGAAGCTAGCGATAGCCTGATTGTCTGGCCCATCGTTTGTCATAACTCCGGATAGAGAAATATATTGCGGCATATATAAAGTTGGAATTTGACTATCAACTGCGAAGACATTAGACCGTTTAATAAAGTCATCCCCACCGATCAAAGAATTAATGATAGTATTATTCATTTTCTATTTAAAATGGAAAAAGCTTACAATAAACTCCGTAGAGAAATATCTATAATTTGTGAGTTTTCCTTAAAGTAACAGCTTCCGTAAACACCGTCTTTATCTCTTAGTAAGTTTATTGTATTTATGACCTTTTCCTTATCTTCATAGAATACTAAAGGCAATAAAGAAATTTTTGGTTCTTCTCTAAGAGCTACGTGAGACTTAACCATAGACGCCAACGAATCCCTACATATTTTAGAACAGAAATACCCAACTTCACCACCCTTGAATGTCTCAATACTAATAGGTCTAAAAACCAAATCTTGATTACAAAACCAACACTTATCAATTACACTATTTGTCTTAATAGACATATCTGCCATAGATTTATAATACTTTGGTAGTATACAAGCGAGTGCTTCTTCTTTAGCGGGCTTAAAGACTGCTTTAGGTGCTGAAATAACCACATCTGGAAGACTTACTCGCTTAGCCATTTAATTACGGAACTATTTTTTTATACTTCTAATGAACAAGTAGAAAACCTCTCATCTACAAAAACATACTCGTGTCCATAATCCTCTACCATAGTAACACGTTTTTTAGATCTCATATGTGCTAAAAAGTTTTCCCATACTAATTGGTTACTATTATTTTTCGTATAATTTTTAACAGTTTGAGGTTTTAGATTTTTAGTTACAGAAGTGATATCGAATATTTTATCCAAAAAGAATGAGTAATTAATTGTCTTAGAAGGAGTGTTTTCTTGGCAAAAGAATACCAAGTGCTTAAATATTTCTACTACTTCATTAATCTTTTCTGTACTCAGATTCAGTTTCTCATCTTTTACTTGATTGATTATTTCAAAGACTAACTTATAATCCTTTTTATTTATTCTCTCGTTAGCCTTAAGAAAACTAGATACAAAATTTGCATCTACATCATCCGTGGATATTTGATTTTTTTCCATGATATCCAATAGTTCCGAGATAATTTCTCCAGAACATTGATGAGACAATAATCTCCGCAATACATTTCTCAAATGAATAAGTTTATTAGACACGTGGAAGTTTGACTTTTTTTGTACCTTTGTACATTTTTGAAATACAGACTCGCAAAAAATACAATATTCATATCCTTGTTCAGATACTATACCGTTATGTCTACAACAGCTACATAATCGTAGATTCATGTTAACACTCTACGTATCTCGTCGTCCAATATTTTATATAAAAACATTTTATTTCTAGACGTTGTCAGAAAATCCTGTAATATTTTTAGTTTTTTTGGTTGTGAATAAAGTATCGCCCTAATAATATTGGTACCGTCTTCCGACAATATAGTAGTTAAATTATCCGAGCATGTAGAAGAACACCGCTTAGGCGGATTCAGTACAATGTTATATTTTTCGTACCAACTCATTTAAATATCATAATCTAAAATAGTTCTGTAATATGTCTAGCGCTAATATATTGATCATAATCCTGTGCATAAATTAAGATACAACAATGTCTTGAAATCATCGACATGGCTTCTTCCATAGTTAGAAGATCATCGTCAAAGTTAGCAACGTGATTCATCAACATTTGCTGTTTTGAGGCAGCAAATACTGAACCATCACCATTCAACCATTCATAAAAACCATCGTCTGAATCCATTGATAATTTCTTGTACTGGTTTTTGAGAGCTCGCATCAATCTAGCATTTCTAGCTCCCGGATTGAAAACAGAAAGAGGATCGTACATCCAAGGTCCATTTTCTGTAAATAGAATCGTATAATGTCCCTTCAAGAAGATATCAGACGATCCACAATCAAAGAATTGGTCTCCGAGTTTGTAACAGACTGCGGACTTTAACCTATACATGATACCGTTTAGCATGATTTCTGGTGATACGTCAATCGGAGTATCATCTATTAGAGATCTAAAGCCGGTGTAACATTCTCCGCCAAACATATTCTTATTCTGACGTCGTTCTACATAAAACATCATTGCTCCATTAACGATAACAGGTGAATGAACAGCACTACCCATCACATTAGTTCCCAATGGATCAATGTGTGTAACTCCAGAACATCTTCCATAGCCTATGTTAGGAGGAGCGAACACCACTCTTCCACTATTGCCATCGAATGCCATAGAATAAATATCCTTGGAATTGATAGAAATCGGACTGTCGGATGTTGTTATCATCTTCATAGGATTAACAACGATGTATGGTGCAGCCTGAAGTTTCATATCGTAACTGATGCCGTTCATAGGTCTAGCCACAGAAACCAACGTAGGTCTAAATCCAACTATAGACAAAATAGAAGCTAATATCTGTTCCTCATCTGTCATAACTTGAGAGCATCCAGTATGAATAATCTTCATTAGATGGGGATCTACCGCATCATCATCGTTACAATAAAAAATTCCCATTCTAATGTTCATAATTGCTTTTCTAATCATGGTATGAATGTTTGCTCTCTGAATCTCTGTGGAAATTAGATCTGATACACCTGTAATCACTATCGGATTATCCTCCGTAAGACGATTAACCAACAACATATAATTATAAGACTTTACTCTTCTAAATTCATAAAGTTGCTGGATTAGACTATATGTGTCTCCATGTACATACGCGTTCTCGAGCGCAGGAAGTTTAATACCGAATAGTGCCATCAGAATAGGATGAATGTAGTAATTAGTTTCTGGTTTTCTATAAATAAAAGACAAATCTTGTGAACTAGACATATCGGTAAAATGCATGGATTGGAATCGTGTAGTCGACAGAAGAATATGATGATTAGATGGAGAGTATATTTTATCTAACTCTTTGAGTTGGTCACCGATTCTAGGACTAGCTCGAGAATGAATAAGTACTAAGGGATGAGTACATTTCACAGAAACACTGGCGTTGTTCAACGTACTCTTTACATGGGAAAGGAGTTGAAATAGCTCGTTTCTATTTGTCCTGACAATATTTAGTTTATTCATAATATTAAGCATATCCTGAATAGTAAAGTTAGATGTGTCATACTTGTTAGTAGTTAGATATTTAGCAATTGCATTCCCATCATTTCTCAATCTCGTACTCCAATCATGTGTGGATGCTACTTCGTCGATGGAAACCATACAATCCTTTTTGATAGGCTGTTGAGATTGATCATTTCCTGTACGTTTAGGTTTGGTACGTTGATTTCTAGCCCCTGCTGATATAAAGTCATCGTCTACAATTTGGGATAATGAATTACATACACTACAAGACAAAGATTTATCAGAAGTGTGAATATGATCTTCATCTACCAAAGAAAGAGTTTGATTAGTATAACTAGATTTTAGTCCCGCGTTAGATGTTAAAAAAACATCGCTATTGACCACGGCTTCCATTATTTATATTCGTAGTTTTTACTCGAAAGCGTGATTTTAATATCCAATCTTATTACTTTTGGAATCGTTCAAAACCTTTGACTAGTTGTAGAATTTGATCTATTGCCCTACGCGTATACTCCCTTGCATCATATACGTTCGTCACCAGATCGTTTGTTTCGGCCTGAAGTTGACGCATATCTTTTTCAACACTCGACATGAGATCCTTAAGGGTCATATCGTCTAGATTTTGTTGAGATGCTGCTCCTGGATTTGGATTTTGTTGTGCTGTTGTACATACTGTACCACCAGTAGGTGTAGGAGTACATACAGTGGCCACAATAGGAGGTTGAAGAGGTGTAACCGTTGGAGTAGTACAAGAAATACTTCCATCCGATTGTTGTGTACATGTGGTTGTTGGTAACGTCTGAGAAGGTTGGGTAGATGGCGGTGTCGTCATCTTTTGATCTTTATTAAATTTAGAGATAATATCCTGAACAGTATTGCTCGGCGTCAACGCTGGAAGGAGTGTACTCGCCGGCGCATCAGTATCTGTAGACAACCAATCAAAAAGATTAGACATATCAGATGATGTATTAGTTTGTTGACGTGGTTTTAGTACAGGAGCAGTACTACTAGGTAGAAGAATAGGAGCCGGTGTAGGTGTCGGAACCGGCTGTGGAGTTATATGAATAGTTGGTTGTAGCGGTTGGGTAGGCTGTCTGCTGGCGGTCATCATATTATCTCTAGCTAGTTGTTCTCGCAACTGTCTTTGATAATACGACTCTTGAGACTTTAGTCCTATTTCAATCGCTTCATCCTTTTTCGTATCCGGATCCTTTTCTTCAGAATAATAGATTGACGACTTTGGTGTAGAGGATTCTGCCAGCCCCTGTGAGAACTTGTTAAAGAAGTCCATTTAAGGCTTTAAAATTGAATTGCGATTATAAGATTAAATGGCAGACACGGACGATATTATCGACTATGAATCCGATGATCTCACCGAATACGAGGATGATGAAGAAGATGGAGAGTCACTAGAAACTAGTGATATAGATCCCAAATCTTCTTATAAGATTGTAGAATCAACATCCACTCATATAGAAGATGCGCATTCCAATCTTAAACATATAGGGAATCATATATCTGCTCTTAAACGACGCTATACTAGACGTATAAGTCTATTTGAAATAGCGGGTATAATAGCAGAAAGCTATAACTTGCTTCAACGAGGAAGATTACCTCTAGTTTCAGAATTTTCTGACGAAACGATGAAGCAAAATATGCTACATGTAATTATACAAGAGATAGAGGAGGGTTCTTGTCCTATAGTCATCGAAAAGAACGGAGAATTGTTGTCGGTAAACGATTTTGATAAAGATGGTCTAAAATTCCATCTAGACTATATTATCAAAATTTGGAAACTTCAAAAACGATATTAGAATTTATACGAATATCGTTCTCTAAATGTCACAATCAAGTCTCTCATATTCAGCAGTTTATTGTCGTACTTTATATCGTGTTCATTAACGATATTTTGCAAAATAGTAATGATTCTATCTTCCTTCGATAGATATTCTTCAGAGATTATTGTCTTATATTCTTTCTTGTTATCCGATATGAATTTGATAAGACTTTGAACATTATTAATACCCGTCTGTTTAATTTTTTCTATAGATATTTTAGTTTTGGTAGATTCTATGGTGTCTGTTAATAGGCATCCAACATCGACATTCGACGTCAATTGTCTATAAATCAGAGTATAAATTTTAGAAATAACATTAGCAAATTGTTGTGCGTTGATGTCGTTATTCTGAAACAGTATGATTTTAGGTAGCATTTTCTTAACAAAGAGAACGTATTTATTGTTACTCAGTTGAACAGATGATATATCCAGATTACTAACGCATCTGATTCCATATACCAAACTTTCAGAAGAAATGGTGTACAATTGTTTGTATTCATTCAATGTCTCCTTTTCAGAAATTAGTTTAGAGTCGAATACTGCAATAATTTTCAAGAGATAGTTTTCATCAGATAAGATTTTATTTAGTGTAGATATGATAAAACTATTGTTTTGTTGGAGAACTTGATACGCCGCATTCTCTGTAGTCGACGCTCTCAAATGGGAAACAATCTCTATTATTTTTTTGGAATCGGATACTATATCTTCGGTATCTTGACGCAGTCTAGTATACATAGAGTTAAGAGAAATTAGAGTTTGTACATTAAGCAACATGTCTCTAAATGTGGCTACAAACTTTTCTTTTTCCACATCATCTAGTTTATTATATACCGATTTCACAACGGCACCAGATTTAAGGAACCAGAATGAAAAACTCTGATAACTACAATATTTCATCATAGTTACGATTTTATCATCTTCTATAGTTGGTGTGATAACACATACCTTTTTCTCCAAGACTGGAACCAACGTCATAAAAATGTTTAAATCAAAATCCATATCAACATCTGATGCGCTAAGACCAGTCTCGCGTTCAAGATTATCTTTACTAATGGTGACGAACTCATCGTATAGAACTCTAAGTTTGTCCATTATTTATTTACAGATTTAGTTGTTTAATTTATTTGTGCTCTTCCAGAGTTGGGATAGTATTTTTCTAACGTCGGTATTATATTATTAGGATCTACGTTCATATGTATCATAATATTAATCATCCACGTTTTGATAAATCTATCTTTAGCTTCTGAAATAACGTATTTAAACAAAGGAGAAAAATATTTAGTTACGGCATCAGACGCGATAACATTTTTTGTAAATGTAACGTATTTAGACGACAGATCTTCGTTAAAAAGTTTTCCATCTATGTAGAATCCATCGGTTGTTAACACCATTCCCGCGTCAGAGTGAATAGGAGTTTGAATAGTTTGTTTTGGAAATAGATCCTTCAATAACTTATAGTTGGGTGGGAAAAAATCGATTTTATCACTAGACTCTTTCTTTTTTACTATCATTACCTCATGAACTATTTCTTGAATGAGTATATGTATTTTCTTTCCTATATCGGTCGCGTTCATTGGAAAATATATCATGTCGTTAACTATAAGAATATTTTTATCCTCGTTTACAAACTGAATAATATCAGATATAGTTCGTAAACGAACTATATCATCACCAGCACAACATCTAACTATATGATATCCACTAGTTTCCTTTAGCCGTTTATTATCTTGTTCCATATTAGCAGTCATTCCATCATTTAAGAAGGCGTCAAAGATAATAGGGAGAAATGACATTTTGGATTCTGTTACGACTTTACCAAAATTAAGGATATACGGACTTACTATCTTTTTCTCAACGTCGATTTGATGAACACACGATGAAAATGTACTTCGATGAGATTGATCATGTAGAAAACAACAAGGGATACAATATTTCCGCATATCATGAAATATATTAAGAAATCCCACTTTATTATATTTCCCCAAAGGATCAATGCATGTAAACATTATACCGTTATCATTAATAAAGACTTCTTTCTCATCGGATCTGTAAAAGTTGTTACTGATTTTTTTCATTCCAGGATCTAGATAATTAATAATAATGGGTTTTCTATTCTTATTCTTTGTATTTTGACATATCCTAGACCAGTAAACAGTTTCCACTTTGGTAAAATCAGAAGACTTTTGAACGCTATTAAACATGGCATTAATGGCAATAACTAAAAATGTAAAATATTTTTCTATGTTAGGAATATGGTTTTTCACTTTAATAGATATATGGTTTTTTGCCAAAATGATAGATATTTTTTTATCCGATGATAGTAAAATATTATTAGTCGCCGTCTCTATAAAAATGAAGCTAGTCTCGATATCCAATTTTATTCTAGAATTGATAGGAGTCGCCAAATGTACCTTATACGTTATATCTCCCTTGATGCGTTCCATTTGTGTATCTATATCGGACACAAGATCTGTAAATAGTTTTACGTTATTAATCATCACGGTATCGCCATCGCTAGATAATGCTAATGTACTATCCAAGTCCCAAATGGAGAGATTTAACTGTTCATCGTTTAGAATAAAATGATTACCTGTCATATTAATAAAGTGTTCATCGTATCTAGATAACAACGACTTATAATTAATGTCCAAGTCTTGAACTCGCTGAATGATCTTTTTTAACCCAGTTAGTTTTAGATTGGTACGAAATATATTGTTAAACTTTGATTCTACAGTAATGTCCAAATCTAGTTGTGGAAATACTTCCATCAACATTGTTTCAAACTTGATAATATTATTATCTACATCTTCGTACGATCCAAATTCCGGAATAGATGTATCGCACGCTCTGGCCACCCAGATAACCAAAAAGTCACACGCTCCAGAATATACATTGTATAAAAAGCTATCGTTTTTTAGTAGTGTTTTTTTCTGAGTATATACGAAAGGATTAAAAATAGTATTATCAACGTAACTATATTCCAAATTATTCTTATGAGAATAGATAATAATATCGTCCTTAATATCTAACAAATTTCCTAAATATCCCTTTAATTGAGTCATTCGAAGCGTTAATAAAATATGTCTCTTAACTATTTCCGGCCGTTGTATATTTAAATGACTTCGTAAGAAATAATATATAGGCGACTTCTCATCTATGTAATCATATGGAGTGAGATATAGGGCTCGTTCTACCTCCTGCCCCTTACCCACCTGTAATACCAATTGCGGACTCACTATATATCGCATATTTATATCGTGGGGTAAAGTGAAAATCTACTACCGATGATGTAAGTCTTACAATGTTCGAACCAGTACCAGATCTTAATTTGGAGGCCTCCGTAGAACTAGGGGAGGTAAATATAGATCAAACAACACCTATGATAAAGGAGAATAGCGGTTTTATATCCCGTAGTAGACGTCTATTCGCCCATAGATCTAAGGATGATGAGAGAAAACTAGCACTACGATTCTTTTTACAAAGACTTTATTTTTTAGATCATAGAGAGATTCATTATTTGTTCAGATGCGTCGACGCTGTAAAAGACGTCACTATTACCAAAAAAAATAACATTATCGTGGCGCCTTATATAGCACTTTTAACTATCGCATCAAAAGGATGCAAACTTACAGAAACAATGATTGAAGCATTCTTTCCAGAACTATATAATGAACATAGTAAGAAATTCAAATTCAACTCTCAAGTATCCATCATCCAAGAAAAACTCGGATACCAGTCTGGAAACTATCACGTTTATGATTTTGAACCGTATTACTCTACAGTAGCTCTGGCTATTCGAGATGAACATTCATCTGGCATTTTTAATATCCGTCAAGAGAGTTATCTTGTAAGTTCATTATCTGAAATAACATATAGATTTTATCTAATTAATCTAAAATCTGATCTTGTTCAATGGAGTGCTAGTACGGGCGCTGTAATTAATCAAATGGTAAATACTGTATTGATTACAGTGTATGAAAAATTACAACTGGCCATAGAAAATGATTCACAATTTACATGTTCATTGGCTGTGGAATCAGAACTTCCAATAAAATTACTTAAAGATAGAAATGAATTATTTACAAAATTCATTAACGAGTTAAAAAAGACCAGTTCATTCAAGATAAGCAAACGTGATAAGGATACGCTATTAAAACATTTTACTTATGACTGGAGTTAGAATTTATAGACGACACATTTCGTTTATCATTGTTACTATTACTATCATTATTAGTATTCTTCTTGTCATCTTGTTCAGAAATATACAGCAATGCTATACCTAATACTAAATACATTATCATGCTTGCAATGGCTCTAACAACAACGAACCAAAATGAATTTGGTCGTAGCTTTTGTTCACAAAAATACATAAAGAAATGTCTACATAAATCTATGGCGCCATTGGCTACTTGAAATAGCGCCAGTCCTCCTACAGATTTTAATATAGCTGTATAACATGACATTTATTCATCATCAAAAGAGACAGAGTCACCATCTGTCATATTTAGATTTTTTTTCATGTGTTCAAAGTATCCTCTACTCATTTCATTATAATAGTTTATCATGCTTAGAATTTTAGGACGGATCAATGAGTAAGACTTGACTAGATCGTCAGTAGTAATTTGTGCATCATCTATTCTGCATCCGCTTCGTCGAATAATGTATAGCATCGCTTTGAGATTCTCCATAGCTATCAAGTCTTTATATAATGACATGGAAATATCTGTGAATGCTTTATACTTCTCCAACATCGATGCCTTAACATCATCACATACTTTAGCATTGAAAATACGTTCTATTGTGTAGATGGATGTAGCAAGATTTTTAAACAACAATGCCATCTTACATGATGATTGTCTCAAGTCTCCAATCGTTTGTTTAGAACGATTAGCTACAGAGTCCAATGCTTGGCTAACTAGCATATTATTATCTTTAGAAATTGTATTCTTCAATGAGGCGTTTATCATATCTGTGATTTCGTTAGTCATATTACAGTCTGACTGGGTTGTAATGTTATCCAACATATCACCTATGGATACGGTACACGTACCAGCATTTGTAATAATCCTATCTAAGATGTTGTATGGCATTGCGCAGAAAATATCTTCTCCTGTAATATCTCCACTCTCGATAAATCTACTCAGATTATTCTTAAATGCCTTATTCTCTGGAGAAAAGATATCAGTGTCCATCATTTCATTAATAGTATACGCAGAAAAGATACCACGAGTATCAATTCTATCCAAGATACTTATCGGTTCCGAGTCACAGATAATTGTTTCCTCTCCTTCGGGAGATCCTGCATAGAAATATCTAGGACAATAGTTTCTATACTGTCTGTAACTCTGATAATCTCTAAAGTCACTAACTGATACCATGAAATTGAGAAGATCAAACGCTGAAGTAATCAATTTTTCTGCCTCGTTTTTACTACAACTAGTTTTCATCAATGTAGTGACGATGTATTGTTTAGTTACTCTTGGTCTAATACTGATGATAGAGATATTATTGCTTCCCATAATGGATCTTCTAGTAGTCACCTTAAAGCCCATTGATGCGAATAGCAGATAGATAAAGTCTTGGTATGACTCCTTTCTAATATAGTACGGACTACCTTTGTCACCCAACTTTATACCCACATAAGCCATAACAACCTCTTTAATAGCCGTTTCATGAGGTTTATCAGCCATGAGCCTGAGTAGTTGAAAGAATCGCATGAATCCCGTCTCAGAAAGTCCTATATGCATGATAGATTTATCTTTCCTGGGAAACTCTCGTATAGTTATAGATGAAATACTCTTCAAAGTTTCTGAAATAAGATTAGTAACAGTCTTACCTCCGACTACTCTGGGTAACAAACATACTCTAATAGGTGTTTTCTCTGCGGAGATAATATCAGAAAGGATAGAGCAATAAGTAGTATTATTGTGATTATAAAGACCGAATACATAACAGGTAGAATTTATAAACATCATGTCCTGAAGGGTTTTAGACTTGTATTCCTCGTAATCTATACCGTCCCAAAACATGGATTTGGTAACTTTGATAGCCGTAGATCTTTGTTCCTTCGCTAACAGGTTAAAGAAATTAATAAAGAATTTGTTGTTTCTATTTATGTCCACAAATTGCACGTTTGGAAGCGCCACGGTTACATTCACTGCAGCATTTTGAGGATCGCGAGTATGAAGTACGATGTTATTGTTTACTGGTATATCTGGAAAGAAATCTACCAGTCTAGGAATAAGAGATTGATATCGCATAGAAATAGTAAAGTTTATAATCTCATCATTGAAGATTACTCTGTTACCATTGTAATAAATTGGTACTCTATCATAATCATCGACAAAGTACTGTTCATACATGATGAGATGTTTATATGTTGGCATAGTAGTGAGATCGACGTTTGGTAATGGCAATGTATTAAGATTAACTCCATAATGTCTAGCAGCATCTGCGATGTTATAAGTGATGTCAAAGCGGGGTTGATCTTGTGCTGTTATATATTGTCTAACACCTATAAGATTATCAAAATCTTGTCTGCTTAATACACCGTTAACAATTTTTGCCTTGAATTCTTTTATTGGTGCATTAATAACATCCTTATAGAGGATGTTAAACAAATAAGTATTATCAAAGTTAAGATCTGGGTATTTCTTTTCTGCTAGAACATCCATTGAGTCGGAGCCATCTGGTTTAATATAACCACCGATAAATCTAGCTCTGTATTCTGTATCCGTCAATCTAATATTAAGAAGGTGTTGAGTGAAAGGTGGAAGATCGTAAAAGCTGTGAGTATTAATAATAGGGTTAGTTTCCGAACTAATGTTAATTGGATGATTAATAATATTTATATTTCCAGCGTTAAGTGTAACATTAAACAGTTTTAATTCACGTGACGTGGTATCAATTAAATAATTAATGCCCAATTTGGATATAGTAGCCTGAAGCTCATCTTGTTTAGTTACGGATCCTAATGAGTTATTAAGAAATACATCGAACGGATGAACGAAGGTTGTTTTAAGTTGGTCACATACTTTGTAATCTAGACATAGATGTGGAAGAACGGTAGAAACTATACGAAATAGATATTCAGAGTCCTCTAATTGATCAAGAGTAACTATTGACTTAATAGGCATCATTTATTTAGTATTAAATGACGACCGTACCAGTGACAGATATACAAAACGACTTAATTACAGAGTTTTCAGAAGATAATTATCCATCTAACAAAAATTATGAAATAACTCTTCGCCAAATGTCTATTCTAACTCACGTTAACAACGTGGTAGATAGAGAACATAATGCCGCCGTAGTGTCATCTCCAGAGGAAATATCATCACAACTTAATGAAGATCTATTTCCAGATGATGATTCACCGGCCACTATTATCGAACGAGTACAACCTCATACTACTATTATTGACGATACGCCACCTCCTACTTTTCGTAGAGAGTTATTGATATCGGAACAACGTCAACAACGAGAAAAAAGATTTAATATTACAGTATCAAAAAATTCTGAAGCAATAATGGAATCTAGATCTATGATAACTTCTATGCCAACACAAACACCATCCTTGGGAGTAGTTTATGATAAAGATAAAAGAATTCAGATGCTAGAGGATGAAGTGGTTAATCTTAGAAATCAACGATCTAATACAAAATCATCTGATAATTTAGATAATTTTACCAGAATACTATTTGGTAAGACTCCGTATAAATCAACCGAAGTTAATAAGCGTATAGCCATCGTTAATTATGCAAATTTGAACGGGTCCCCCTTATCAGTCGAGGACTTGGATGTCTGTTCGGAGGATGAAATAGATAGAATCTATAAAACGATTAAACAATATCACGAAAGTAGAAAACGAAAAATTATCGTCACTAACGTGATTATTATTGTCATAAACATTATTGAGCAGGCATTGCTAAAACTCGGATTTGAAGAAATCAAAGGACTGAGTACCGATATCACTTCAGAAATTATCGATGTGGAGATCGGAGATGACTGCGATGCTGTAGCATCAAAACTAGGAATCGGTAACAGTCCGGTTCTTAATATTGTATTGTTTATACTCAAGATATTCGTTAAACGAATTAAAATTATTTAATTTAATACATTCCCATATCCAGACAACAATCGTCTGGATTAATCTGTTCCTGTCGTCTCATACCGGACGACATATTAATCTTTTTATTAGTGGGCATCTTTTTAGATGGTTTCTTTTTCCCAGCATTAACTGATTCGATACCTAGAAGATCGTGATTGATTTCTCCGACCATTCCACGAACTTCTAATTGGCCGTCTCTAACGGTACCATAAACTATTTTACCAGCATTAGTAACAGCTTGGACAATCTGACCATCCATTGCGTTGAATGATGTAGTTGCTGTTGTTCTACGTCTAGGAGCACCAGAGGTATTTTTAGAGCTCTTGGATGTTGATGTAGAAGACGAGGATTTTGATTTTGGTTTACATGTAATACATTTTGAACTCTTTGATTTTGTATCACATGCACCGGCAGTCACATCTGTTTGAGAATTAAGATTATTGTTGCCTCCTTTGACGGCTGCATCTCCACCGATCTGCGCTAGTAGATTTTTAAGCTGTGGTGTAATCTTATTAACTGTTTCAATATAATCATCGTAACTACTTCTAACGGCTAAATTTTTTTTATCCGCCATTTAGAAGCTAAAAATATTTTTATTTATGCAGAAGATTTAACTAGATTATACAATGAACTAATATGATCCTTTTCTAGATTATTTACGAACTTGGTATTTCTTGTTTCTGGAGGAGGAGAATTTAAATTCGGACTTGGATTCGGATTTTGTGGGTTCTTGATCTTATTATACAGCGTGTATAGGATGGTGACGGTAACTGCTACACAAATACCGATCAACAGAAGAATACCAATCATTTATTGACAATAACTTCACTATGATCAAGTATGTAATAATCATCTTTTCACTAAGTAAGTAGTAATAATGATTCAACAATGACACGATATATGGACGATAATAATTTAGTTCATGGAAATATCGCTATGATTGGTGTGAATGACTCCGCTAACTCTGTGGGGTGCACAGTGCTTTCCCCACATAGAATAAATTAGCATTCCGACTGTGATAATAATACCAAGTATAAACGCCATAATACTCAATACTTTCCATGTACGAGTGGGACTGGTAGACTTACTAAAGTCAATAAAGGCGAAGATACACGAAAGAATCAAAAGAATGATTCCAGCGATTAGCACGCCAGAAAAATAATTTCCAATCATAAGCATCATGTCCATTTAACTAATAAAAATTTTAAATCGCCGAATAAACAAAGTGGAATATAAACCATATAAAAACAATAGTTTGTACTGCAAAAATAATATCTATTTTTGTTTTCGAAGATATGGTAAAATTAAATAGTAGTACACAGCATGTTATAACTAACAGCAGCAACGGCTCGTAATTACTTATCATTTACTAGACGAAAAGGTGGTGGGATATTTTCTTGCTCAAATAATACGAATATATCACCCATCCATTTTATACGATGTTTATATACTCTAATCTTTAATAGATCTATAGATGACGGGTTTACCAATAATATAGATTTTATCGATTCATCTAATTTAAACCCTTCCTTAAACGTGAATGATCTATTATCTGGCATAATGATGACCCTACCTGATGAATCTGACAATGTACTGGGCCATGTAGAATAAATTATCAACGAATTATCGTCTACGAACATTTATATCATTTGTTTTAATTTTAGGACGTGAATAAATAGATATAAAATAGAAAATAACAGATATTACAACCAGTGTTATGGACGCACCCAACCATGTAGGCAGTTTTATTTTATCGTTTACTACAGGTTCTCCTGGATGTACGTCACCAACTGCAGACGTAGTTCTAGTACAATTAGACGTAAGTTCCGCTTGGGAA-TTTTTTAACGCTAAAGAGTTAACGTTGATCGTACACCCAACGTATTTACATCTAGTTCTTTGAACATCTTGATTATAATATAACCATTTTCTATCTCTAGATTCGTCAGTGCACTCATGTAACCAACATACCCTAGGTCCTAAATATTTATCTCCGGAATTAGATTTTGGATAATTCGCGCACCAACAATTTCTATTTCCTTTATGGTCGTTACAAAAGACGTATAATGCCGTATCCCCAAAAGTAAAATAATCAGGACGAATAATTCTAATAAACTCAGAACAATATCTCGCATCCATATGTTTGGAGCAAATATCGGAATAAGTAGACATAGCCGGTTTCCGTTTTACACGTAACCATTCTAAACAATTGGGGTTTCCAGGATCGTTTCTACAAAAACCAGTCATGAAATCGTCACAATGTTCTGTCTTGTAATTATTATTAAATATTTTTGGACAGTGTTTGGTATTTGTCTTAGAACAACATTTTGCCACGCTATCACTATCACCCAGGAGATAATCCTTTTTTATAAAATGACATCGTTGCCCGGATGCTATATAATCAGTAGCATATTTTAAATCCTTAATATATTCAGGAGTTACCTCGTTCTGATAATAGATTAATGATCCAGGACGAAATTTGAAAGAACTACATGGTTCTCCATGAATTAATACATATTGTTTAGCAAATTCAGGAACTATAAAACTACTACAATGATCTATCGACATACCATCTATCAAACAAAATTTGGGTTTAATTTCTCCTGGAGACGTTTCATAATAATACATATAACTTTCTTCGGCAAACCTAACAGCTCTATTATATTCAGGATAATTAAAATCTAATACCATATATTTGTCTCGTATATCTGCTATTCCTGTCTCTATTTTGATTCTATTAAGAGTAACAGCTGCCCCCATTCTTAATAATCATCAGTATTTAAACTGTTAAATGTTGGTATATCAACATCTATCTTATTTCCCGCAGTATAAGGTTTGTTGCAGGTATACTGTTCAGGAATGGGTACATTTATACTTCTTTTATAGTCCTGTCTTTCGATGTTCATCACAAATGCAAAGAACAGAATAAACAAAATAATGTAAGAAATAATATTAAATATCTGTGAATTCGTAAATACATTGATTGCCATAATAATTACAGCAGCTACAATACACACAATAGACATTCCCACAGTGTTGCCATTACCTCCACGATACATTTGAGTTACTAAGCAATAGGTAATAACTAAGCTAGTAAGAGGCAATAGAAAAGATGAGATAAATATCATCAATATAGAGATTAGAGGAGGGCTATATAGAGCCAAGACGAACAAAATCAAACCGAGTAACGTTCTAACATCATTATTTTTGAAGATTCCCAAATAATCATTCATTATTCCTCCATAATCGTTTTGCATCATACCCCCATCTTTAGGCATAAACGATTGCTGCTGTTCCTCTGTAAATAAATCTTTATCAAGCACTCCAGCACCCGCAGAGAAGTCATCAAGCATATTGTAATATCTTAAATAACTCATTTATATATTAAAAAATGTCACTATTAAAGATGGAGTATAATCTTTATGCCGAACTAAAAAAAATGACTTGTGGTCAGACCATAAGTCTTTTTAATGAAGACGGCGATTTCGTAGAAGTTGAACCAGGATCATCCTTTAAGTTTCTAATACCTAAGGGATTTTACTCCTCTCCTTGTGTAAAGACGAGTCTAGTATTCGAGACATTAACAACGACCGATAATAAAATTACTAGTATCAATCCAACAAATGCGCCAAAGTTATATCCTCTTCAACGCAAAGTCGTATCTGAAGTAGTTTCTAATATGAGGAAAATGATCGAATTAAAACGTCCTCTATACATCACTCTTCACTTGGCATGTGGATTTGGTAAGACTATTACCACGTGTTATCTTATGACCACACACGGCAGAAAAACCATCATTTGCGTACCCAATAAAATGTTAATACATCAATGGAAGACACAGGTAGAGGCAGTCGGATTGGAACATAAGATATCTATAGATGGAGTTAGTAGTCTATTAAAGGAACTAAAGACTCAAAGTCCGGATGTATTAATCGTAGTCAGTAGACATCTGACAAACGATGCATTTTGTAAATATATCAATAAGCATTATGATTTGTTTATCTTGGATGAATCACATACGTATAATCTGATGAACAATACAGCAGTTACAAGATTTTTAGCGTATTATCCTCCGATGATGTGTTATTTTTTAACTGCTACACCTAGACCAGCTAACCGAATTTATTGTAATAGTATTATTAATATTGCCAAGTTATCCGATCTAAAAAAAACTATCTATATAGTAGATAGTTTTTTTGAGCCATATTCCACAGACAATATTAGAAATATGGTAAAACGACTAGATGGACCATCTAATAAATATCATATATATACCGAGAAGTTATTATCTGTAGACGAGCCTAGAAACCAACTTATTCTTGATACCCTGGTAGAAGAATTCAAGTCAGGAACTATTAATAGAATTTTAGTTATTACTAAACTACGTGAACATATGGTATTCTTCTACAAACGATTATTAGATCTTTTCGGAGCAGAGGTTGTATTTATAGGAGACGCCCAAAATAGACGTACTCCAGATATGGTCAAATCGATTAAGGAACTAAATAGATTTATATTCGTATCCACCTTATTTTATTCCGGCACTGGTTTAGATATTCCGAGTTTGGATTCTTTGTTCATTTGCTCGGCAGTAATCAACAATATGCAAATAGAGCAATTACTAGGGAGGGTATGTCGAGAAACAGAACTATTAGATAGGACGGTATATGTATTTCCTAACACATCCATCAAAAAAATAAAGTACATGATAGGAAATTTCGTGCAACGAATTATTAGTCTGTCTGTAGATAAACTCGGATTTAAACAAGAAAGTTATCAGAAACATCAGGAATCTGAACCCGCTTCCGTACCAACATCCTCCAGAGAAGAACGTGTATTAAATAGAATATTTAACTCGCAAAATCGTTAAGAAGTTTAAGAGACGATCCACATGCTGAGCAGGCCAGTGTATTACCCCTCATAGTATTAATATAATCCAATGATACTTTTGTGATGTCGGAAATCTTAACCAATTTAGACTGACAGGCAGAACACGTCATACAATCATCATCGTCATCGATAACTGTAGTCTTGGGCTTCTTTTTGCGACTCTTCATTCCGGAACGCATATTGGTGCTATCCATTTAGGTAGTAAAAAATAAGTCAGAATATGCCCTATAACACGATCGTGCAAAACCTGGTATATCGTCTCTATCTTTATCACAATATAGTGTATCAACATCTTTATTATTGACCTCGTTTATCTTGGAACATGGAATGGGAACATTTTTGTTAACGGCCACCTTTGCCTTAATTCCAGATGTTGTAAAATTATAACTAAACAGTCTATCATCGACACAAATGAAATTCTTGTTTAGACGTTTGTAGTTTACGTATGCGGCTCGTTCTCGTCTCATTTTTTCAGATATTGCAGGTACTATAATATTAAAAATAAGAATGAAATAACATAGGATTAAAAATAAAGTTATCATGACTTCTAGTGCTGATTTAACTAACTTAAAAGAATTACTTAGTCTGTACAAAAGTTTGAGATTTTCAGATTCTGTGGCTATAGAGAAGTATAATTCTTTGGTAGAATGGGGAACATCTACTTACTGGAAAATAGGCGTACAAAAGGTAACTAATGTCGAGACGTCCATATCTGATTATTATGATGAGGTAAAAAATAAACCGTTTAATATTGATCCGGGGTATTATATTTTCTTACCAGTATATTTTGGAAGCGTCTTTATTTATTCAAAGGGTAAAAATATGGTAGAACTTGGATCTGGAAACTCTTTTCAAATACCGGATGAGATTCGAAGTGCGTGTAACAAAGTATTAGATAGTGATAACGGAATAGACTTTCTGAGATTTGTTTTGTTAAACAATAGATGGATAATGGAAGACGCTATATCAAAATACCAGTCTCCAGTTAATATATTTAAACTAGCTAGTGAGTACGGATTAAACATACCCAACTATTTAGAAATTGAAATAGAGGAAGACACATTATTTGACGATGAGTTATACTCTATTATGGAACGCTCTTTCGATGATACATTTCCAAAAATATCTATATCGTATATTAAGTTGGGAGAACTTAAGCGGCAAGTTGTAGACTTTTTCAAATTCTCATTCATGTATATTGAGTCAATCAAGGTAGATCGTATAGGAGATAATATTTTTATTCCTAGCGTTATAACAAAATCAGGAAAAAAGATATTAGTAAAAGATGTAGACCATTTAATACGATCCAAGGTTAGAGAACATACATTTGTAAAAGTAAAAAAGAAAAACACATTTTCCATTTTATACGACTATGATGGGAACGGAACAGAAACTAGAGGAGAAGTAATAAAACGAATTATAGACACTATAGGACGAGACTATTATGTTAATGGAAAGTATTTCTCTAAGGTTGGTATTGCAGGCTTAAAGCAATTGACTAATAAATTAGATATTAATGAGTGTGCAACTGTCGATGAGTTAGTTGATGAGATTAATAAATCCGGAACTGTAAAACGAAAAATAAAAAACCAATCAGTATTTGATTTAAGCAGAGAATGTTTGGGATATCCAGAAGCGGATTTTATAACGTTAGTTAATAACATGCGGTTCAAAATAGAAAATTGTAAGGTTGTAAATTTCAATATTGAAAATACTAATTGTTTAAATAACCCGAGTATTGAAACTATATATGGAAACTTCAACCAGTTCGTCTCAATCTTTAATACCGTTACCGATGTCAAAAAAAGATTATTCGAGTGAAATAATATGCGCCTTTGATATAGGTGCAAAAAATCCTGCCAGAACTGTTTTAGAAGTCAAGGATAACTCCGTTAGGGTATTGGATATATCAAAATTAGACTGGAGTTCTGATTGGGAAAGGCGCATAGCTCAAGATTTGTCACAATATGAATACACTACAGTTCTTCTAGAACGTCAGCCTAGAAGGTCACCGTACGTCAAATTTATCTATTTTATTAAAGGCTTTTTATATCATACATCTGCTGCCAAAGTTATTTGCGTCTCACCTGTCATGTCTGGTAATTCATATAGAGATCGAAAAAAGAGATCTGTTGAAGCATTTCTTGATTGGATGGACACATTCGGATTGCGAGACTCCGTTCCGGATAGACGCAAATTAGACGATGTAGCGGATAGTTTCAATTTGGCTATGAGATACGTATTAGATAAATGGAATACTAATTATACACCTTATAATAGGTGTAAATATAGAAATTACATAAAAAAAATGTAATAACGTTAGTAACGCCATTATGGATAATCTATTTACCTTTCTACATGAAATAGAAGATAGATATGCCAGAACTATTTTTAACTTTCATCTAATAAGTTGTGATGAAATAGGAGATATATATGGTCTTATGAAAGAACGCATTTCCTCAGAGGATATGTTTGACAATATAGTATATAATAAAGATATACATCCTGCCATTAAGAAACTAGTTTATTGCGACATCCAACTTACTAAACATATTATTAATCAGAATACGTATCCGGTATTTAACGATTCTTCACAAGTGAAATGTTGTCATTATTTCGATATAAACTCAAATAATAGCAATATTAGCTCTCGTACAGTAGAGATATTTGAGAGTGAAAAGTCATCTCTTGTATCATATATTAAAACTACCAATAAGAAGAGAAAGGTCAATTACGGCGAAATAAAGAAAACTGTACATGGAGGCACTAATGCAAATTACTTTTCCGGTAAAAAGTCTGATGAGTATCTGAGCACTACAGTCAGGTCCAACATTAATCAACCTTGGATCAAAACCATTTCTAAGAGAATGAGAGTAGATATCATTAATCACTCTATAGTAACGCGTGGAAAAAGCTCTATATTACAAACTATAGAAATTATTTTTACTAATAGAACATGTGTGAAAATATTCAAGGATTCTACTATGCACATTATTCTATCCAAGGACAAGGATGAAAAGGGATGTATAAACATGATTGATAAATTATTCTATGTATATTATAATTTATTTCTGTTGTTCGAGGATATCATCCAAAACGATTACTTTAAAGAAGTAGCTAATGTTGTAAACCATGTACTCATGGCTACGGCATTAGATGAGAAATTATTCCTAATTAAGAAAATGGCTGAACACGATGTTTATGGAGTTAGCAATTTCAAAATAGGGATGTTTAACCTGACATTTATTAAGTCGTTGGATCATACCGTTTTCCCCTCTCTGTTAGATGAGGATAGCAAAATAAAGTTTTTTAAGGGGAAAAAGCTCAATATTGTAGCATTACGATCTCTGGAGGATTGTACAAATTACGTGACTAAATCCGAGAATATGATAGAAATGATGAAGGAAAGATCGACTATTTTAAATAGCATAGATATAGAAACGGAATCGGTAGATCGTCTAAAAGAATTGCTTCTAAAATGAAAAAAAACACTGATTCAGAAATGGATCAACGACTCGGGTATAAGTTTTTGGTGCCTGATCCTAAAGCCGGAGTTTTTTATAGACCGTTACATTTCCAATATGTATCGTATTCTAATTTTATATTGCATCGATTGCATGAAATCTTGACCGTCAAGCGGCCACTCTTATCGTTTAAGAATAATACAGAACGAATTATGATAGAAATTAGCAATGTTAAAGTGACTCCTCCAGATTACTCACCTATAATTGCGAGTATTAAAGGTAAGAGTTATGACGCATTAGCCACGTTCACTGTAAATATCTTTAAAGAGGTAATGACCAAAGAGGGTATATCCATCACTAAAATAAGTAGTTATGAGGGAAAAGATTCTCATTTGATAAAAATTCCGCTACTAATAGGATATGGGAATAAAAATCCACTTGATACAGCCAAGTATCTTGTTCCTAATGTCATAGGTGGAGTCTTTATCAATAAACAATCTGTCGAAAAAGTAGGAATTAATCTAGTAGAAAAGATTACAACATGGCCAAAATTTAGGGTTGTTAAGCCAAACTCATTCACTTTCTCGTTTTCCTCCGTATCCCCTCCTAATGTATTACCGACAAGATATCGCCATTACAAGATATCTCTGGATATATCACAATTGGAAGCGTCGAATATATCATCGACAAAGACATTTATAACGGTCAATATTGTTTTGCTGTCTCAATATTTATCTAGAGTGAGTCTAGAATTCATTAGACGTAGTTTATCATACGATATGCCTCCAGAAGTTGTCTATCTAGTAAACGCGATAATAGATAGTGCTAAACGACTTACCGAATCTATTACTGACTTTAATATTGATACATACATTAATGACCTGGTGGAAGCTGAACACATTAAACAAAAATCTCAGTTAACGATTAACGAGTTTAAATATGAAATGCTGCATAACTTTTTACCTCATATGAACTATACACCCGATCAACTAAAGGGATTTTATATGATATCTTTACTAAGAAAGTTTCTCTACTGTATCTACCACACTTCTAGATATCCAGATAGAGATTCGATGGTTTGTCATCGCATCCTAACGTACGGCAAATATTTTGAGACGTTAGCACATGATGAATTAGAGAATTACATAGGTAACATCCGAAACGATATCATGAACAATCACAAGAACAGAGGCACTTACGCAGTAAACATTCATGTACTAACAACTCCTGGACTTAATCATGCATTTTCTAGTCTATTGAGTGGAAAGTTCAAAAAGTCAGACGGTAGTTATCGAACACATCCTCACTATTCATGGATGCAGAATATTTCTATTCCTAGAAGTGTTGGATTTTATCCGGATCAAGTAAAGATTTCAAAGATGTTTTCTGTCAGAAAATACCATCCAAGCCAATATCTTTACTTTTGTTCATCAGACGTTCCGGAAAGAGGTCCTCAGGTAGGTTTAGTATCTCAATTGTCTGTCTTGAGTTCCATTACAAATATACTAACGTCTGAGTATTTGGATTTGGAAAAGAAAATTTGTGAGTATATCAGATCATATTATAAAGATGATATAAGTTACTTTGAAACAGGATTTCCAATCACTATAGAAAATGCTCTAGTCGCATCTCTTAATCCAAATATGATATGTGATTTTGTAACTGACTTTAGACGTAGAAAACGGATGGGATTCTTCGGTAACTTGGAGGTAGGTATTACTTTAGTTAGGGATCACATGAATGAAATTCGCATTAATATTGGAGCAGGAAGATTAGTCAGACCATTCTTGGTTGTGGATAACGGAGAGCTCATGATGGATGTGTGTCCGGAGTTAGAAAGCAGATTAGACGACATGACATTCTCTGACATTCAGAAAGAGTTTCCACATGTCATCGAAATGGTAGATATAGAACAATTTACTTTTAGTAACGTATGTGAATCGGTTCAAAAATTTAGAATGATGTCAAAGGATGAAAGAAAGCAATACGATTTATGTGACTTTCCTGCCGAATTTAGAGATGGATATGTAGCATCTTCACTAGTGGGAATCAATCACAATTCTGGACCCAGAGCTATTCTTGGATGTGCTCAAGCTAAACAAGCTATCTCTTGTCTGAGTTCGGATATACGAAATAAAATAGACAATGGAATTCATTTGATGTATCCAGAGAGGCCAATTGTGATTAGTAAGGCTTTAGAAACTTCAAAGATTGCGGCTAATTGCTTCGGACAACATGTTACTATAGCATTAATGTCGTACAAAGGTATCAATCAAGAGGATGGAATTATCATCAAAAAACAATTTATTCAGAGAGGCGGTCTCGATATTGTTACAGCCAAGAAACATCAAGTAGAAATTCCATTGGAAAACTTTAATAACAAAGAAAGAGATAGGTCTAACGCCTATTCGAAATTAGAAAGTAATGGATTAGTTAGACTGAATGCTTTCTTGGAATCCGGAGACGCTATGGCAAGAAATATCTCATCAAGAACTCTTGAAGATGATTTTGCTAGAGATAATCAGATTAGCTTTGATGTTTCCGAGAAATATACAGATATGTACAAATCTCGCGTTGAACGAGTACAAGTAGAACTTACTGACAAAGTTAAGGTGCGAGTATTAACCATGAAAGAAAGAAGACCCATTCTAGGAGACAAATTTACTACTAGAACGAGTCAAAAGGGAACAGTCGCGTATATCGCAGATGAAACGGAACTTCCGTACGACGAAAATGGTATCACACCAGATGTCATTATTAATTCTACATCCATCTTCTCTAGAAAAACTATATCTATGTTGATAGAAGTTATTTTAACAGCCGCATATTCTACTAAGCCGTACAACAATAAGGGAGAAAACCGACCTGTCTGTTTTCCTAGTAGTAACGAAACATCTATCGATGCATATATGCAATTCGCTAAACAATGTTATGAGTATTCAAATCCGAAATTGTCCGAGGAAGAATTATCGGATAAAATCTTTTGTGAAAAGATTCTCTATGATCCTGAAACGGATAAGCCTTATGAATCCAAAGTATTTTTTGGACCAATTTATTACTTGCGTCTGAGACATTTAACTCAGGACAAGGCAACCGTTAGATGTAGAGGTAAAAAGACGAAGCTCATTAGACAAGCGAATGAGGGACGAAAACGTGGAGGAGGTATCAAGTTTGGAGAAATGGAGAGAGACTGTTTAATAGCACATGGTGCAGCCAATACTATTACAGAAGTTTTAAAAGACTCAGAAGAGGATTATCAAGATGTGTATATTTGTGAAAATTGTGGAGACATAGCAGCACAAATCAAAAGTATTAATACATGTCTTAGATGTTCAAAACTTAATCTCTCTCCTCTCTTAACAAAAATTGATACCACGCACGTATCTAAAGTATTTCTTACTCAAATGAACGCCAGAGGCGTAAAAGTTAAATTAGATTTCGAACGAAGGCCTCCTTCGTTTTATAAACCATTAGATAAAGTTGATCTTAAACCGTCTTTTCTGGTATAATATTGTTTAGTAGATACTCATCAAGATAAGCTAATTCACTAAACATATTATCGGATTCGGTATTGTTACTCGAGAATAGAGTTCGTTATGCTCCTGATATTCGGAAATCTGTGGAGTTTCAGGTTTTGGTGGAAGTGTAACTGCTACTTGGTGGGATACTGAAGGATATTTCAGAGAGTTGTGGATGTTCGGGTTCGACATCCACCGATGGTGTCACGCCACTAATCGGTTCGGTAACGTCTGTGGATGGAGGTGCTACTTCTACAGAACCTGTAGCCTCAGTTGTCAACGGAGATACATATTCAATGCGCGGAAATGTATAATTTGGTAATGGTTTCTCATGTGGATCTTAAGAAGAAGAGGTAAGATATCTACGAAAGATACCGATCACGTTTCTAGTTCTCTTTTGTAGAACTTTAACTTTTTCTTTCTCAGCATCTAGTTGATATTCCGACCTCTTCACGTTTCGCATGGGTTACCTCCGCAGTTTTTACAAGCGATTTCACGTTCCAGATCACGTTCAGCCTTCATACGTCTCTCCCTCTCTCTATCGAGTTTATCAGAGCAGTCTTTCTGAAGGCGATCGAACTCCATAAATTTCTCCAACGCTTTGATTGTTTCCATAGATTTCCGAAGTTTAGCTTCTAGGACGGCGATTC---TTTTTTTTTTTTTTTTTTTTTTTTTTTCGAATTCACGGGGTACAACCGTTTCCATTACCACCATCTCTATGTTTCTTTTCTAGATCGGCAATCTTTCTCAATCTTTCTCAACATTTCATCCCCATACCTTTTCATTCCTCGAGTCTATTGTCGTCGAAATATCGTTCCAGCTCCTTTTCGACCTCAATAACTTTAGCACGTTGTTTCATCAAGCTCTCTCTTGTAGTACTATCATTTTTATCTGATTCCCTGACACGTTTAAGATCTTCATGTAATTGAGTCAGCTCTTGACGCAATCTCTTAACTAACTTCCTCTCTTGCTTCTTCGTCATAGTACTTACAATCACTATGGGATCCATTGTTACCACGTCTGTACTCGACGAGCTCACGTTTAAGAGATTCAATTTCCAGTTTGTATCGGTCCATGTCTCCATTGCTACACCACCATTAGATTTACAGGCTGCTAGTTGTCGTTCGAGATCAGAAATACGTGTTTTCTTGGAATGGATTTCGTCGATGTACTTGTCATGATTGGCATCGAAACACTTATTAAGTTCTTTTTTTCAATTCTACGATTTTATTTCTTTCGCGAGTCAATTCCCTCCTGTAGTAACTATCAGTTTTGTCAGATTCACGCTCTCTACGTAGACTTTCTTGTAAGTTACTAATTTGTTCCCTGGCATTACCGAGTTCAGTTTTATATGCCGAATAGAGTTCTGATTCATCCTTTGAGAAGATCTCTAGCGATCGTTCAAGATCCCTGATTCTAGTCTTTAGCCTATTTACCTCCTCAGAAGATGCTCCGTTACCGTTTTTACAATCGTTAAGATGTCTATCAAGATCCATGATTCTATCTCTTTTCCATATCAGCATTGATTTCATTATTACGTTCGCAGTCGTTCAACTGTATTTCAAGATCTGAGATTCTAGATTGTAATCTCTGTAGCATTTCCACGGCATTCACTCAGTTGTCTTTCAAGATCTGAGATTCTAGATTGGAGTCTGCTAATCTCTGTAAGATTTCCTCCTCCGCTCTCGATGCAGTCGGTCAACTTATTCTCTAGTTCTCTAATACGCGAACGCAGTGCATCAACTTCTTGTGTGTCTTCTTGATTGCGTGTGCATTCATCGAGTCTAGATTCGAGATCTCTAACGTGACGTCGTTCTTCCTCAAGTTCTCTGTGTACTACAGAAAGCGTGTCCCTATCTTGTTGATATTTAGCAATTTCTGATTCTAGAGTACTGATTCTACTCACGTATGTACTAATAGTTGTCTTAGCCTTATCAAGATCCTCCTTGTATTTGTCACATTCCTTGATATCCATACGAAGTCTGGACAGTTCCCATTCGACATTACGACGTTTATCGATTTCAGCTCGGAGATCGTCGTCGCGTTGTTTTAGCCACATACGACTAAGTTCAAGTTCTCGTTGACAAGATCCATCTACTTTTCCATCCCTAATAGTATCCAGTTCCTTTTCTAGTTCTGACCGCATTTCTCGTTCCATATCAAGAGATTCTCTCAATTCTCGTATAGTCTTCTTATCAATTTCTGATGAATCTGAACCATCATCTGTCCCATTTTGTTGCATATCCCTGAGTTCTTTGATCTCTGTTGTAAGTCTGTCGATTCTTTCGGTTTTATAAACAGAATCCCTTTCCAAAGTCCTAATCTTACTGAGTTTATCATTAAGTTCTTCATTCAATTCAGTGAGTTTTCTCTTGGCTTCTTCCAAGTCTGTTTTAAACTCTCCATCATTTCCGCATTCTTCCTCGCATTTATCTAACCATTCAATTAGTTTATTAATAACTAGTTGGTAATCAGCGATTCCTATAGCCGTTCTTGTATTTGTGGGAACATAATTAGGATCTTCTAATGGATTGTATGGCTTGATAGCATCATCTTTATCATTATTAGGTGGGGGATGGACAACCTTAATTGGTTGGTCCTCCTTATCTCCTCCAGTAGCATGTGGTTCTTCAATACCAGTATTAGTAATAGGCTTAGACAAATGCTTGTCGTACGCGGGCACTTCCTCATCCATCAAGTATTTATAATCGGGTTCTGTTTCAGAATATTCTTTTCTAAGAGACGCGACTTCAGGAGTTAGTAGAAGAACTCTGTTTCTGTATCTATCAACGCTGGAATCGATACTCAAGTTAAGGATAGCGAATACCTCATCGTCATCATCCGTATCTTCTGAAACGCCATCATATGACATTTCATGAAGTCTAACGTATTGATAAACAGAATCAGATTTAGTATTAAACAGATCCTTGACCTTTTTAGTAAATGCATATGTATATTTTAGATCTCCAGATTTCATAATATGATCGCATGCCTTAAATGTCAATGCTTCCATGATATAGTCTGGAACACTAATGGGTGACGAAAAAGATACAGCACCATATGCTACGTTGATAAATAGATCTGAACCACTAAGTAGATAATGATTAATGTTAAGGAAGAGGAAATATTCAGTATATAGATATGCCTTAGCATCATATCTTGTACTAAACACGCTAAACAGTTTATTGATGTGATCAATTTCCAACAGAACAATTAGAGCGGCAGGAATACCAACAAACATATTACCACATCCGTATTTTCTATGAATATCACATATCATATTAAAAAATCTTGATAGAAGAGCGAATATCTCGTCTGACTTAATGAGATGTAGTTCAGCAGCATAAGTCATAACTGTAAATAGAACATACTTTCCTGTAGTGTTGATTCTAGACTCCACATCAACACCATTATTAAAAATAGTTTTATATACATCTTTAATCTGCTCTCCGTTAATCGTCGAACGTTCTAGTATACGGAAACACTTTGATTTCTTATCTGTAGTTAATGACTTAGTGATATCACGAAGAATATTACGAATTACATTTCTTGTTTTTCTTGAGAGACCTGATTCAGAACTCAACTCATCGTTCCATAGTTTTTCTACCTCAGTGGCGAAATCTTTGGAGTGTTTGGTACATTTTTTAATAAGGTTCGTGACCTCCATTTATTATAAAAAATTTTTATTCAAAACTTAACTACAATCGGGTAATTATAAGATCGTAGATCTCCCATGTGGTGGAATACTACCATCTATCGCATGTTGATGGACAGTAGGTAATGGCCATGGGAACAGTAATGTTTGCATATTTATCTTTCTTGCTAGTATTACTGTATATTGTCCCAATGTTTCAATGTGATGTTCTAACCTATCAACTGCCACTGTATCACAACAATAATGTCCGATGGAATTAAGATTATGATCCAATGTGTTTAATATATGATTATCAAGTCTTATACGATCCGCGTCTTTTTTGACAGGATCAGGCTCTTCTACAGGAAGAAGTTTCGGCCTCTTATGATAGTCATGTCTGGGAAATGGTGGTCTAGGATGAGGATCAGGTATCGGAGTAGGTTTTGGATTATAATCATC---ATCATCATCATCATCATCATCATCATCATCATCATCTATGATATCATCATCTTCGATATTTATTTTGCTATCTTGATAATGTCCTATATCAGTTGCATTTTCAGCACTCGACTGAATATTAGTACATTCATTGTCTATTATTAACGTATTTCTAAACCCAAAATGTATATGTTGAACATCACTACTATAGTTGATGAGTCTTATAGCATGAATTCGCTTATCGTTATCGGGTTTATCTTCTGTCACCTTAACAATTCCTTTTTTATTAAACTCTGCATAATCATAACCATTTCTATTGTTTGTTCTAATATAAACGAGTATAGCATCATTGCTAAATTTTTCAATAGTATCAAAAACAGAATATCCTAAACCATATAATATATATTCAGGAACACTCAAACTAAATGTCCAGGATTCTCCTAAATACGTAAACTTTAATAGTGCTAAATCATTCAAAAATCTACCGCTTATAGATAGATAGTACATGAATGCGTATAGTAGTCTACCTATCTCTTTATTATGAAAACCGACATTACGATCATATATTTCGTGATATACATGTGACCCGTTTACGTTAAACCATAAATACATGGGTGATCCTATAAACATGAATTTATTTCTAATTCTCAGAGCCATAGTTAATTGACCGTGTAATATTTGTTTACATGCATACTTGATACGATCATTAATAAGATTTTTATCATTGCTCGTTATTTCAGAATCGTATATATAAGGAGTACCATCATGATTCTTACCAGATATTATACAAAATACTATATATAAAATATATTGACCCACGTTAGTAATCATGTAAATGTTTAATGTTTTAAATTTTGTATTTAATGATCCATCATCATATGCTAGCATGGTCTTGTGATATTCATTCTTTAAAATATAATATTGTGTTAGCCATTGCATTGGAGCTCCTAATGGAGATTTTCTATTCTCGTCCATTTTAGGATATGCTTTCATAAAGTCCCTAATAACTTCGTGAATAATGTTTCTATGTTTTCTACTGATGCATGTATTTGCTTCGATTTTTTTATCCCATGTTTCATCTATCATAGATTTAAACGCAGTAATGCTCGCAACATTAACATCTTGAACCATTGGTACAATTCCGTTCCATAAATTTATAATGTTCGCCATTTATATAACTCATTTTTTGAATATACTTTTAATTGAACAAAAGAGTTAAGTTACTCATATGGATGCCGTCCAGTCTGTACATCAATCTTTTTAGCCAGAGATATCATAGCCGCTCTTAGAGTTTCAGCGTGATTTTCCAACCTAAATAGAACTTCATCGTTGCGTTTACAACACTTTTCTATTTGTTCAAACTTTGTTGTTATATTAGTAATCTTTTTTTCCAAATTAGTTAGCCGTTGTTTGAGAGTTTCCTCATTATCGTCTCCATAGGCTTTAACAATTGCTTCGCGTTTAGTCTCTGGATTTTTAGCAGCCTTTGTAGAGAAAAATTCAGTTGCTGGAATTGCAAGATCGTCATCTCCGGGGAAAAGAGTTCCGTCCATTTAAAGTACAGATTTTAGAAACTGACACTCTGTGTTATTTATATTTGGCGCAATACATGGATTATAAATATCGATGTTAATAACATCAGAAAATGTAAAGTCTATACATTGTCGCATCGTGTTAAATTTTCTAATGGATCTAGTATTATTGGGTCCAACTTCTGCCTGAAATCCAAATATGGAAGCGGATACAAAACCGTTTCCTGGATAAACCACACATCTCCACTTTTGCTTTACATCAGAAATTGTGTCATTGACATCTTGAACTCTCCTATCTAATGCCGGTGTTCCACCTATAGATTTTGAATACTCGAATGCTGCATGAGTAGCATTGAATTCCTTAATATTGCCATAATTTTCATATATTGAGTAACTCTGGATAAAAAGTAAACACACCGCAGCCGTCGCTACTACAATAAAAAAAATTGATAGAGAGTTCATTTATAATCTATTAGAAGCTGATAAAATTTTTTTACACGCGTCAGACAATGCTTTAATAAATAGTTCAACATCTACTTTTGTCATATCGAACCGATGGTATGATTCTAACCTAGAATTACATCCGAAAAAGTTGACTATGTTCATAGTCATTAAGTCATTAACGAACAACATTCCAGACTCTGGATTATAAGACGATACTGTTTCGTCACAATCACCCACCTTAATCATGTGATTATGAATATTGGCTATTAGAGTACCTTCTAAGAAATCTATAATATCTTTGAAACACGATTTAAAATCAAACCACGAATATACTTCTACGAAGAAAGTTAGTTTACCCATAGGAGAGATAACTATAAATGGAGATCTAGATACAAAATCCGGATCTATGATAGTTTTAACATTATTATATTCTCTATTAAATACCTCCACATCTAAAAATGTTAATTTTGAAACTATGTCTTCGTTTATTACCGTACCTGAACTAAACGCTATAAGCTCTATTGTTTGAGAACTCTTTAAACGATATTCTTGAAATACATGTAACAAAGTTTCCTTTAACTCGGTCGGTTTATCTACCATAGTTACAGAATTTGTATCCTTATCTATAATATAATAATCAAAATCGTATAAAGTTATATAATTATCGTGTTCAGATTGTGATCTTTTCAAATAGACTAAAAACCCCATTTCTCTAGTAAGTATCTTATGTATATGTTTGTAAAATATCTTCATGGTGGGAATATGCTCTACAGCAGTTAGCCATTCCTCATTGACAGCTGTAGATGTATTATACAAAACTACTCCAATGTTTAACAAGGGCCATTTTACGAGATTATTAAATCCTTGTTTGATAAATGTAGCCAATGCGGGTTCGAGTTCAACGACGATTGAATTCTCTTCCCGTGGATGCTGCATGATGAACGACGGGATGTTGTTGTTCTATTGATTTGGAATTCTTTTTCGACTTTTTGTTTATATTAAATATTTTAAAATTTATGGCTGATAGTAATTCATGTACTACGGATAATGTAGACGTGTATTGCATATCGATATCTTTATTATTAGATAAATTTATCAATAAATGTGAGAAGTTTGCCTCGTTAAGGTCTTCCATTTAAATATTATATAAATATTTGTGTTTGTATTTTATTCGTCTTTTATGGGATAGTTTTTAACTAGTAAAGCTGTAATTACATACTTTGTCCGTAAAACATAAATATAAATACCCGCTTTTATCAAACGTTCCAAAAAGTCGGCAGCTGACATTTTTAACATGACATCTATTTTAAATACACTTAGGTTTTTAGAAAAAACATCATTTTATAATTGTAACGATTCAATAACTAAAGAAAAGATTAAGATTAAACATAAGGGAATGTTATTTGTATTTTATAAGCCAAAGCATTCTACCGTTGTTAAATACTTGTCTGGAGGAGGTATATATCATGATGATTTGGTTGTATTGGGGAAGGTAACAATTAATGATCTAAAGATGATGCTATTTTACATGGATTTATCATATCATGGAGTGACAAGTAGTGGAGCAATTTACAAATTGGGATCGTCTATCGATAGACTTTCTCTAAATAGGACTATTGTTACAAAAGTTAATAACAATTATAACAATTATAACAATTATAACAATTATAATTGTTATAATAATTATAATTGTTATAATTATGATGATACATTTTTTGACGATGATGATTGATCACTATTACACAATTTTGTTTTTGTACTTTCTAATATAGTGTTTAGGTTCTTTTTCATATGAGAATATTGACTTACTAAAATATCTATGTTTAACTTTTGTTCTATAACGTCCTTATCGGCGGTATCGGTACATATACGTAATTCACCTTCACAAAATACGGAGTCTTCGATAATAATAGCCAATCGATTATTGGATCTAGCTGTCTGTATCATATTCAACATGTTTAATATATCCTTTCGTTTCCCCTTTACAGGCATCGATCGTAGCATATTTTCCGCGTCTGAGATGGAAATGTTAAAACTGCAAAAATGCGTAATGTTAGCCCGTCCTAATATTGGTACGTGTCTATAAGTTTGGCATAGTAGAATAATAGACGTGTTTAAATGCCTTCCAAAGTTTAAGAATTCTATTAGAGTATTACATTTTGATAGTTTATCACCTACATCATCAAAAATAAGTAAAAAGTGTGCTGATTTTTTATGATTTTGTGCGACAGCAATACATTTTTCTATGTTACTTTTAGTTCGTATCAGATTATATTCTAGAGCTTCCTGACTACTAACGAAATTAATATGATTTGGCCAAATGTATCCATCATAATCTGGGTTATAAACGGGTGTAAACAAGAATATATGTTTATATTTTTTAACTAGTGTAGAAAACAGAGATAGTAAATAGATAGTTTTTCCAGATCCAGATCCTCCTGTTAAAACCATTCTAAACGGCATTTTTAATAAATTTTCTCTTGAAAATTGTTTTTCTTGAAAACAATTCATAATTATATTTACAGTTACTAAATTAATTTGATAATAAATCAAAATATGGAAAACTAAGGTCGTTAGTAGGGAGGAGAACAACGAAGGCATATCGTGATATAAATAACATTTATTATCATGATGACACCAGAAAACGACGAAGAGCAGACATCTGTGTTCTCCGCTACTGTTTACGGAGACAAAATTCAGGGAAAGAATAAACGCAAACGCGTGATTGGTCTATGTATTAGAATATCTATGGTTATTTCACTACTATCTATGATTACCATGTCCGCGTTTCTCATAGTGCGCCTAAATCAATGCATGTCTGCTAACAAGGCTGCTATTACTGACTCCGCTGTTGCCGTTGCTGCGGCATCATCTACTCATAGAAAGGTTGTGTCTAGCACTACACAATATGATCACAAAGAAAGCTGTAATGGTTTATATTACCAGGGTTCTTGTTATATATTACATTCAGACTATAAGTCATTCGAGGATGCTAAAGCAAACTGCGCTGCGGAATCATCAACACTACCCAATAAATCCGATGTCTTGACTACCTGGCTCATTGATTATGTTGAGGATACATGGGGATCTGATGGTAATCCAATTACAAAAACTACATCCGATTATCAAGATTCTGATGTATCACAAGAAGTTAGAAAGTATTTTTGTACATAAATAAATGAAATCGCTTAATAGACAAACTGTAAGTAGGTTTAGGAAGTTGTCGGTGCCGGCCGCTATAATGATGTTACTCTCAACCATTATTAGCGGCATAGGAACATTTCTGCATTACAGAGAAGAACTGATGCCTAGTGCTTGCGCCAATGGATGGATACAATACGATAAACATTGTTATCTGGATACCAACATTAAAATGTCTACGGATAATGCAGTTTATCAGTGTCGCAAATTACGAGCTAGATTGCCTAGACCTGATACTAGACATCTGAGAGTATTGTTTAGTATTTTTTATAAAGATTATTGGGTAAGTTTAAAAAAGACCAATGATAAATGGTTAGATATTAATAATGATAAAGATATAGATATTAGTAAATTAACAAATTTTAAGCAACTAAACAGCACGACGGATTCTGAGGCGTGTTATATATACAAGTCTGGAAAACTGGTTAAAACAGTATGTAAAAGTACTCAATCTGTACTATGCGTTAAAAGATTCTACAAGTGACAACAAAAAATGAATTAATAGTAAGTCGTTAACGTACGCCGCCATGGACGCCGCGTTTGTTATTACTCCAATGGGTGTGTTGACTATAACAGATACATTGTATGATGATCTCGATATCTCAATCATGGACTTTATAGGACCATACATTATAGGTAACATAAAAATTGTCCAAATAGATGTACGGGATATAAAATATTCCGACATGCAAAAATGCTACTTTAGCTATAAGGGTAAAATAGTTCCTCAGGATTCTAATGATTTGGCTAGATTCAACATTTATAGTATTTGTACAGCATACAGATCAAAAAATACCATCATCATAGCATGCGACTATGATATCATGTTAGATATAGAAGGTAAACATCAACCATTTTATCTATTCCCATCTATTGATGTTTTTAACGCTACAATCATAGAAGCGTATAATCTGTATACAGCTGGAGATTATCATCTGATCATCAATCCTTCAGATAATCTGAAAATGAAATTGTCGTTTAATTCTTCATTTTGTATATCAGACGGCAATGGATGGATTATAATTGATGGGAAATGTAATAGTAATTTTTTATCATAAAAGTTGTAAAGTAAATAATAAAACAATAAATATTGAACTAGTAGTATGTTGTATATTGAGCAATCAGAGATGATGCTGGTACCTCTTATCACGGTGACCGTAGTTGCGGGAACAATATTAGTATGTTATATATTATATATTTGTAGGAAAAAGATACGTACTGTCTATAATGACAATAAAATTATCATGACAAAATTAAAAAAGATAAAGAGTCCTAATTCCAGCAAATCTAGTAAATCAACTGATAGCGAATCAGACTGGGAGGATCACTGTAGTGCTATGGAACAAAACAATGACGTAGATAATATTTCTAGAAATGAGATATTGAACGATGATAGCTTCGCTGGTAGTTTAATATGGGATAACGAATCCAATATCATGGCGCCTAGCACAGAACACATTTACGATAGTGTTGCTGGAAGCACGCTGCTAATAAATAATGATCGTAATGAACAGACTATTTATCAGAATACTACAGTAGTAATTAATGATACAGAGACTGTTGAAATACTTAATGAAGATACCAAACAGATTCCTAGCTATTCTTCCAATCCTTTCGTAAATTATAATAAAACCAGTATTTGTAGCAAGTCAAATCCGTTCATTGCAGAACTCAACAATAAATTTAGTGATAATAATCCGTTTAGGAGAGCACATAGTGACGATTATCTTAATAAGCAACAAGATCATGAATACGATGATATAGAATCATCGGTTGTATCATTGGTCTGATTAGTTTCCTTTTTATAAAATTGAAGTAATATTTAGTATTAATTACCGCCGATGCATTATACAAATATGGAGATATTCCCTGTATTCGGCATTTCTAAAATTAGCAATTTTATTGCTAATAATGACTGTAGATATTATATAGATGTAGAGCATCAAAAAATTATATCTGATGAGATCAATAGACAGATGGATGAAACGGTACTTCTTACCAACATCTTAAGCGTAGAAGTTGTAAATGACAATGAGATGTACCATCTTATTCCCCATAGACTATCGACTATTATACTCTGTATTAGTTCTGTTGGAGGATGTGTTATCTCTATAGATAATGACGTCAATGACAAAAATATTCTAACATTTCCCATTGATCATGCTGTAATCATATCCCCACTGAGTAAATGTGTCGTAGTTAGCAAGGGCCCTACAACCATACTGGTTGTTAAAGCGGATATACCCAGCAAACGATTGGTAACATCGTTTACAAACGACATACTGTATGTAAACAATCTATCACTGATTAATTATTTACCGTCGTCTGTATTCATTATTAGACGAGTCACCGACTATTTGGATAGACACATATGTGATCAGATATTTGCTAATAATAAGTGGTATTCCATTATAACTATCGACGATAAGCAATATCCTATTCCATCAAATTGTATAGGTATGTCTTCTGCCAAGTACATAAATTCGAGCATCGAGCAAGATATTTTGATCCATGTTTGTAACCTCGAGCATCCATTCGACTCAGTCTACAAAAAAATGCAGTCGTACAATTCTCTACCTATCAAGGAACAAATATTGTATGGTAGAATTGATAATATAAATATGAGCATTAGTATTTCGGTGGATTAATAGATTTCTCTAGTATGGGATCATTAATCATCTCTAAATACATCATAAAAAAGCTATTATCAAATACTGTACTGAATGGATTCATTCTTTTCTCTTTTTATGAAACTCTGTTGTATATCTACGGATAAAACTAGAAGCAAAAAATCTGATAGGAAGAATAATGATTATATGGAGGAACACGATTATTATAAAATAACAATAGTTCCTGGTTCCTCTTCCACGTCTACTAGCTCGTGGTATTATACACATGCCTAGTAATAGTCTCTTTGCGTTGACGGAAAGCAGACTAGAAATAACAGGCCAAAATGTTCAGACACCATAATAGTTCCCAACCCAGATAATAACAGAGTTCCATCAACACATTCCTTTAAACTCAATCCCAAACCCAAAACCGTTAAAATGTATCCAGCCAATTGATAGTAGATAATGAGGTGTACAGCACATGATAATTTACACAGTAACCAAAATGAAAACACTTTAGTAATTATAAGAAATATAGACGGTAATGTCATCATCAACAATCCAATAATATGCCTGAGAGTAAACATTGACGGATAAAACAAAAATGCCCCGCATAACTCTATCATGGCAATAACGCAACCAAACACTTGTAAAATTCCTAAATTAGTAGAAAATACAACTGATATCGATGTATAAGCGATTTCGAGGAATAATAAGAACAAAGTAATTCCCGTAAAGATAAACATCAACATTGTTTGGTAATCATTAAACCAATTAGTATGACGTTGAATTAATTTCACAGTATATTTTATTCCAGTATTATCCCCGCATGTATACGTACCTGGTAAGATATCTTTATATTCCATAATCAATGAGACATCACTATCCGATAACGAATGAAGTCTAGCACTAGTATGCCATTTACTTAATATGGTCGTCTTGGAAGTTTTATTATAAGTTAAAATATCATGATTGTCCAATTTCCATCTAATATACTTTGTCGGATTATCTATAATACACGGAATAATGATGGTATCATTACATGCTGTATATTCTATAGTCTTTGTAGATGTTATAACCACAAAAGTACAGAGGTATATCAACAATATTCTAACTCTTAACATTTTTATTTATTTAAAATGATACCTTTGTTATTTATTTTATTCTTATTTTGCTAACGGTATCGAATGGCATAAGTTTGAAACGAGTGAAGAAATAATTTCTACTTACTTAATAGATTATGTGGTAACGGGTGTTATTAATGGGGATGTATATACATTTTCAAATAATGAACTAAACAAAACTGGGTTAACTAATAACAATAATTATATCACAACATCTATAAAAGTAGAGGATAAGGATACATTAGTAGTATGCGGAACCAATAACGGAAATCCCAAATGTTGGAAAATAGACGGTTCATACTACCCAAAACATATAGGTAGAGGATACGATCATCAAAATAGCAAAGTAACGATAATCAGTCACAATGAATGTGTACTATCCGACATAAACATATAAAAAGAAGGAATTAAACGATGGAGAAGATTTGACGGACCATGTGGTTATGATTAAACGAGTTAAGTTTTTTAAGAAGCCTTAGAAGAGAGGCTATTGGGTATGAGAATCCGAAATATTAAACCAGACAACCCCATATAATTTTATAGCTAAGAATGCCGCGAAGAATGGAACTAATAAAAACGGAAATATTTGTAGCACAACGAATAACTCCCAAACTGCATTCATGTTACACTATATAACACTACTTCGGTTAGATGTTTTAGAAAAAATAAATATCACCGTACCGTTTTGTTGTATAAAAATAACAATTAACAATTATCAATTTTTTTCTTTAATATTTTACGTGGTTGACCATTCTTGGTGGTAAAATAATCTCTTAGTGTTGGAATGGAATGCTGTTTAATGTTTCCACACTCATCGTATATTTTGACGTATGCAGTCACATCGTTTACGCAATAGTCAGACTGTAGTTCTATCATGCTTCCTACGTTAGAAGGAGGAACAGTTTTAAAGTCTCTTGGTTTTAATCTATTGTCATTAGTTTTCATGAAATCCTTTGTTTTATCCACTTCACATTTTAAATAAATGTCCACTATACATTCTTCTGTTAATTTTACTAGATCATCATGAGTCATAGAATTCATAGGTTCCGTAGTCCATGGATCCAAACTAGCAAACTTCGCGTATACGGTATCGCGATTAGTGTATACACCAACTGTATGAAAATTAAGAAAACAGTTTAATAAATCTACAGAAATATTTAATCCTCCGTTTGATACAGATGCGCCATATTTATGGATTTCGGATTCACACGTTGTTTGTCTAAGGGGTTCGTCTAGTGTTGCTTCTACATAGACTTCGATTCCCATATATTCTTTATTGCCAGAATCACATACCGATTTATCATACGCTGGTTCACTTGTTTGAAAACTAAATGGTAGTAGATACATCAAAATAATAAATAATAAGTACATTCTGCAATATTGTTATCGTAATTGGAAAATTGGTATTCAAGTGAGCTGGATTATGTGAGTATTGGATTGTATATTTTATTTTATATTTTATATTTTATATTTTATTTTATATTTTATATTTTATTTTATATTTTGTAGTAAGAATAGAATGCTAATGTCAAGTTTATTCGAATAGATGTCTTATTAAAAAACATATATAATAAATAACAATGGCTGAATGGCATAAAATTATCGAGGATATCTCAAAAAATAATAAGTTCGAGGATGCCGCCATCGTTGATTACAAGACTACAAAGAATGTTCTAGCGGCTATTCCTAACAGAACATTTGCAAAGATTAATCCGGGTGAAGTTATTCCCCTCATCACTAATCATAATATTCTAAAACCTCTTATTGGTCAGAAATTTTGTATTGTATATACTAACTCTCTAATGGATGAGAACACGTATGCTATGGAGTTGCTTACTGGGTACGCCCCTGTATCTCCGATCGTTATAGCGAGAACTCATACCGCACTTATATTTTTGATGGGTAAGCCAACAACATCCAGACGTGATGTGTATAGAACATGTAGAGATCACGCTACCCGTGTACGTGCAACTGGTAATTAAAATAAAAAGTAATATTCATATGTAGTGTCAATTTTAAATGATGATGAAATGGATAATATCCATATTGACGATGTCAATAATGCCGGTATTGACATACAGCTCATCGATTTTTAGATTTCATTCAGAGGATATTGAATTATGTTATGGGAATTTGTATTTTGATAGGATCTATAATAATGTAGTAAATATAAAATATATTCCTGAGCATATTCCATATAGATATAATTTTATTAATCGTACGTTCTCCGTAGATGAACTAGATGATAATGTCTTTTTTACACATGGTTATTTTTTAAAACACAAATATGGTTGTTCACTTAATCCTAGTTTGATTGTCTCATTATCAGGAAACTTAAAATATAATGATATACAATGCTCAGTAAATGTATCGTGTCTCATTAAAAATTTGGCAACGAGTACATCTACTATATTAACATCTAAACATAAGACTTATTCTCTATATCGGTCCATGTGTATTGCTATAATAGGATACGATTCTATTATATGGTATAAATATATAAATGACAGGTATAATGACATCTATGATTTTACTGCAATATGTATGCTAATAGCGTCTACATTGATAGTGATCATATACGTGTTTAAAAAAATAAAAATGAACTCTTAATTATGTTATACTATTAGAAATGGATAAAATCAAAATTACGATTGATTCAAAAATTGGTAATGTTGTTACCATATCGTATAACTTGGAAAAGATAACTATTGATGTCACGCCAAAAAAGAAAAAAGAAAAGGATGTATTATTAGCGCAATCAGTTGCTGTCGAAGAGGCAAAAGATGTCAAGGTGGAAGAAAAAAATATTATCGATATTGAAGATGACGATGATATGGATATAGAAAACACGTAATACGATCTATAAAAATAAGTATTAAATACTTTTTATTTACGGTACTCTTGTAGTGGTGATACCACTAATCGATTATTTTTTTTAAAAAAATACTTATTCTGATTCTTCTAGCCATTTCCGTGTTCGTTCGAATGCCACATCGACGTCAAAAATAGGGGAGTAGTTGAAATCTAGTTCTGCATTGTTGGTACGCACCTCAAATGTAGTGTTGGATATCTTCAACGTATAGTTGTTGAGTATTGATGGTTTTCTAAATAGAATTCTCTTCATATCATTCTTGCACGCGTACATTTTTAGCATCCATCTTGGAATCCTAGATCCTTGTTCTATTCCCAATGGTTTCATCAATAGAAGATTAAACATATCGTAAGAACACGATGGAGAGTAATCGTAGCAAAAGTAAGCATTTCCTTTAATCGCAGATCCCGGATACTGGATATATTTTGCAGCCAACACGTGCATCCATGCAACATTTCCTACATATACCCGGCTATGCACAGCGTCATCATCGACTGTACGATACATAATGTTACCGTGTTGCTTACATTGCTCGTAAAAGACTTTCGTCAATTTGTCTCCTTCTCCGTAAATTCCAGTGGGTCTTAGGCAACAAGTATACAATTTTGCGCCATTCATGATTACGGAATTATTGGCTTTCATAACCAGTTGCTCGGCCATACGTTTACTTTTTGCGTATACATGTCCTGGTGATATATCATAAAGGGTATGCTCATGACCGATGAATGGATTACCGTGTTTATTTGGTCCTATTGCTTCCATGCTACTAGTATAGATCAAATACTTGATTCCTAGGTCCACACAAGCTGCCAATATAGTCTGTGTTCCATAATAGTTTACTTTCATGATTTCATTATCAGTGTATTTTCCAAATACATCCACTAGAGCAGCCGTATGAATAATCAGATTTACCCCATCTAGCGCTTCTCTCACCTTATCAAAGTCGTTTATATCACATTGTATATAGTTTATAACCTTAACTTTCGAGGTTATTGGTTGTGGATCTTCTACAATATCTATGACTCTTATTTCTTGAACATCATCTGCGCTAATTAAAAGTTTTACTATATACCTGCCTAGAAATCCGGCACCGCCAGTAACCGCGTACACGGCCATTGCTGCCACTCATAATATCAGACTACTTATTCTATTTTACTAAATAATGGCTGTTTGTATAATAGACCACGATAATATCAGAGGAGTTATTTACGTTGAACAAGTCCATGGAAAAGATAAAGTTTTAGGATCAGTTATTGGATTAAAATCCGGAACGTATAGTTTGATAATTCATCGTTACGGAGATATTAGTCGAGGATGTGATTCCATAGGCAGTCCAGAAATATTTATCGGTAACATCTTTGTAAACAGATATGGTGTAGCATATGTTTATTTAGATACAGATGTAAATATATCTACAATTATTGGAAAGGCGTTATCTATTTCAAAAAATGATCAGAGATTAGCGTGTGGAGTTATTGGTATTTCGTACATAAATGAAAAGATAATACATTTTCTTACAATTAACGAGAATGGCGTTTGATATATCAGTTAATGCGTCTAAAACAATAAATGCATTAGTTTACTTTTCTACTCAGCAAGATAAATTAGTCATACGTAATGAAGTTAATGATATACACTACACTGTCGAATTTGATAGGGACAAAGTAGTTGATACGTTTATTTCATATAATAGACATAATGACTCCATAGAGATAAGAGGGGTGCTTCCAGAGGAAACTAATATTGGTCGCGTGGTTAATACGCCGGTTAGTATGACTTACTTGTATAATAAGTATAGTTTTAAACCGATTTTAGCAGAATATATAAGACACAGAAATACTATATCCGGCAACATTTATTCGGCATTGATGACGCTAGATGATTTGGTTATTAAACAGTATGGAGACATTGATCTATTATTTAATGAGAAACTTAAAGTAGACTCCGATTCGGGACTATTTGACTTTGTCAACTTTGTAAAGGATATGATATGTTGTGATTCTAGAATAGTAGTAGCTCTATCTAGTCTAGTATCTAAACATTGGGAATTGACAAATAAAAAGTATAGGTGTATGGCATTAGCCGAACATATAGCTGATAGTATTCCAATATCTGAGCTATCTAGACTACGATACAATCTATGTAAGTATCTACGCGGACACACTGATAGCATAGAGGATGAATTTGATCATTTTGAAGACGATGATTTGTCTACATGTTCTGCCGTAACCGATAGGGAAACGGATGTATAATTTTTTTTATAGTATGAAGGATATGATGGATATGATGATATGATGGATATGATGATATGATGGATATGATGGATATGATGGATATGATGGATATGATAAAAAAATATAATTGTTGTATCCATTCCCATTCAAATCACCTTATATGATTCTGTAACACAATGAAGGAGTCTCATAGATATATAGAGGTCAGATACTGGTTTGATAAACTTTTTATTCCACATGAGCATGTTTGACTTATGGTTAGACACACATACTTTAACAAATCACTGAAAATTGGAGTTAGGTATTCCTCTCAGAATCAGTTGCCGTTCTGGAACATTAAATGTATTTTTTATGATATACTCCAACGCATTTATGTGGGTATACAACAAGTCATTAATAATGAGTATTTCCAAGAGTTTTAGTTGTCTAGTATTTAACAAGAGAAGAGATTTCAACAGACTGTTTATGAACTCGAATACCGCCTCATTGTCGCTTATATTGATGACATGACATCGAATTCCCAATATCAATCTCATCAGTGATGAGTAGCTCAATCTTGTTATCGGGATCCAATTTCTAAAGATGTCATTAAACCCTCGATCGTGAATGGATTTATCATCATCGTTTTTATGTTGGACATGAGCTTAGTCCGTTTGTCCACATCTATATACGATGATTTCTGAATTATTTCATATATCTCTCGTTAACTCCAGGAACTTGTCAGGGATCTAACTTTAATATGTTCTCGTCTAAGAGATGAAAATCTTTGGATGGTTGCATGTGACTTTTCTCTAAAGGATGATGTTACCCGATCCTCTCTTAAATGACTCCATCTTATCCTTGGACAAGATGGACAGTCTATTTTCCTTAGATGGTTTAATATTTTTTACCCATGATCTATAAAGGTAGACAGACCTAATCGTCTCGGATGACCATATATTATTTTCAGTTTTATTATACGCATAAATTGTAAAAAATATGTTAGGTTTACGAAAATGTCTCGTGGGGCATTAATCGTTTTTGAAGGATTGGACAAATCTGGAAAAACAACACAATGTATGAACATCATGGAATCTATACCGGCAAACACGATAAAATATCTTAACTTTCCTCAGCGATCCACAGTCACTGGAAAGATGATAGATGACTATCTAACTCGTAAAAAAACCTATAATGATCATATAGTTAATCTATTATTTTGTGCAAATAGATGGGAGTTTGCATCTTTTATACAAGAACAACTAGAACAGGGAATTACTTTAATAGTTGACAGATACGCGTTCTCTGGAGTAGCGTATGCCACCGCTAAAGGCGCGTCAATGACTCTCAGTAAGAGTTATGAATCTGGATTGCCTAAACCCGACTTAGTTATATTCTTGGAATCTGGTAGCAAAGAAATTAATAGAAACATCGGCGAGGAAATTTATGAAGATGTTGAATTCCAACAAAAGGTATTACAAGAATATAAAAAAATGATTGAAGAAGGAGATATTCATTGGCAAATTATTTCTTCTGAATTCGAGGAAGATGTAAAGAAGGAGTTGATTAAGAATATAGTTATAGAGGCTATACACACGGTTACTGGACCAGTGGGGCAACTGTGGATGTAATAAAATGAAATTACATTTTTATAAATAGATGTTAGTACAGTGTTATAAATGGATGAAGCATATTACTCTGGCAACTTGGAATCAGTACTCGGGGATACGTGTCCGATATGCATACCGAACTCGCATCAATATCTCAATTAGTTATTGCCAAGATAGAAACTATAGATAATGATTATTAAACAAGGACATTGTAAATTTTATCATGTGTAGATCAAACTTGGATAATCCATTTATCTCTTTCCTAGATACTGCATATACTATCATAGATCAAGAGATCTATCAGAACGAGTTGATTAATTCATTAGACGATAATGAAATTATCGATTGTATAGTTAACAAGTTTATGAGCTTTTATAAGGATAACCTAGAAAATATGGTAGATGCTATCATTACTCTAAAATATTATAATTAATAATCCAGATTTTAAAACTACGTATGTGGAAGTACTCGGTTCCAGAATAGCTGATATAGATATTAAACAAGTGATACGTAAGAATATAATACAATTGTCTAATGATCCGCGAACGATATTTGTGAAAATATTAAAAAAAAATACTTTTTTTATTAAATGACGTCTCTTCGCGAATTTAGAAAATTATGCTGTGATATATATCACGCATCAGGATATAAAGAAAAATCTAAATTAATTAGAGACTTTATAACAGATAGAGATGATACCGATACATATTTGATCATTAAGCTATTGCTTCCCGGATTAGACGATAGAATGTATAACATGAACGATAAACAAATTATAAAATTATATAGTATAATATTTAAACAATCTCAGGAAGATATGCTACAAGATTTAGGATACGGATATATAGGAGACACTATTAGGACTTTCTTCAAAGAGAACACGGAAATCCGTCCACGAGATAAAAGCATTTTAACTTTAGAAGAAGTGGATAGTTTTTTAACTACGTTATCATCAGTAACTAAAGAATCACATCAAATAAAATTATTGACTGATATAGCATCTGTTTGTACATGTAATGATTTAAAATGTGTAGTCATGCTTATTGATAAAGATCTAAAAATTAAAGCGGGTCCTCGGTACGTGCTTAACGCTATTAGTCCTCATGCCTATGATGTTTTTAGAAAATCTAATAACTTGAAAGAGATAATAGAAAATGCAGCTAAACAAAATCTAGACTCTATATCTATTTCTGTTATGACTCCAATTAATCCCATGTTAGCGGAATCATGTGATTCTGTCAATAAGGCGTTTAAAAAATTTCCATCAGGAATGTTTGCGGAAGTCAAATACGATGGTGAAAGAGTACAAGTTCATAAAAAAAATAACGAGTTTGCATTCTTTAGTAGAAACATGAAACCAGTACTCTCTCATAAAGTGGATTATCTCAAAGAATACATACCGAAAGCATTTAAAAAAGCTACGTCTATCGTATTGGATTCTGAAATTGTTCTTGTAGACGAACATAATGTACCGCTACCGTTTGGAAGTTTAGGTATACACAAAAAGAAAGAATATAAAAACTCTAACATGTGTTTGTTCGTATTTGACTGTTTATACTTTGATGGATTCGATATGACAGACATTCCATTGTATGAACGAAGATCTTTTCTCAAAGATGTTATGGTCGAAATACCCAATAGAATAGTATTCTCAGAGTTGACGAATATTAGTAACGAGTCTCAGTTAACTGATGTATTAGATGATGCACTAACGAGAAAATTAGAAGGATTGGTCTTAAAAGATATTAATGGCGTATACGAACCGGGAAAGAGAAGATGGTTAAAAATAAAGCGAGACTATTTGAACGAGGGTTCCATGGCAGATTCTGCCGATTTAGTAGTACTAGGTGCCTACTATGGTAAAGGAGGAAAGGGTGGTATCATGGCAGTCTTTCTAATGGGTTGTTACGACGATGAATCCGGTAAATGGAAGACGGTAACTAAATGTTCCGGTCACGATGATAATACGTTAAGGGTTTTGCAAGACCAATTAACGATGGTTAAAATTAACAAGGATCCCAAAAAAATTCCAGAGTGGTTGGTAGTTAATAAAATCTATATTCCCGATTTTGTAGTAGATGATCCGAAACAATCTCAGATATGGGAAATTTCAGGAGCAGAGTTTACATCTTCCAAGTCACATACAGCGAATGGAATATCGATTAGATTTCCTAGATTTACTAGGATTAGAGAAGATAAAACGTGGAAAGAATCTACTCATCTAAACGATTTAGTAAACTTGACTAAATCTCTTAATAGTTACATATAAACTGAAAAATAAAATAACACTATTTTAGTTGGTAGTCGCCATGGATGGTGTTATCGTATACTGTCTAAATGCGTTAGTAAAACATGGCGAGGAAATAAATCATATAAAAAATGATTTCATGATTAAACCATGTTGTGAAAGAGTTTGTGAAAAAGTCAAGAACGTTCACATCGGCGGACAATCTAAAAACAATACAGTGATTGCAGATTTGCCATATCTGGATAATGCTGTATCAGATGTATGCAAATCAATATATAAAAAGAATGTATCAAGAATATCCAGATTTGCTAATTTGATAAAAATAGATGACGATGACAAGACTCCTACCGGCGTATATAATTATTTTAAACCTAAAGATGCTATTCCTGTTATTATATCCATAGGAAAGGATAAAGATGTCTGTGAACTATTAATCTCATCTGATAAAGCGTGTGCGTGTATAAAGTTAAATTTATATAAAGTAGCCATTCTTCCCATGGATGTTTCCTTTTTTACCAAAGGAAATGCATCATTGATTATTCTCCTGTTTGATTTCTCTATCGATGCGGCACCTCTCTTAAGAAGTGTAACCGATAATAATGTTATTATATCTAGACACCAGCGCCTACATGACGAGCTTCCGAGTTCCAATTGGTTCAAGTTTTACATAAGTATAAAGTCCGACTATTGTTCTATATTATATATGGTTGTTGATGGATCTATGATGTATGCGATAGCTGATAATAGAACTCACGCAATTATTAGCAAAAATATATTAGACAATACTACGATTAACGATGAGTGTAGATGCTGTTATTCTGAACCACAGATTAGGATTCTTGATAGAGATGAGATGCTCAATGGATCATCGTGTTATATGAACAGACATTGTATTATGATGAATTTACCTGATGTAGGCGAATTTGGATCTAGTATGTTGGGGAAATATGAACCTGACATGATTAAGATTGCTCTTTCGGTGGCTGGTAATTTAATAAGAAATCGAGACTACATTCCCGGGAGACGAGGCTATAGCTACTACGTTTACGGTATAGCCTCTAGATAATTTTTTTTAAGCACGAAATAAAAACATAATTTTAAACAATCTATTTCATACTATTTTGTGTGCTCACCATGAACATAAAGATAGATATATTAGTATTTCTGGTGATAAATTTACGGCGACTGCTAGGAGGGAAAATGAAGAAAGAAAAAATATCTACCTCTCCAAAAAGAAAAACTACTGATGTTATCAAACCTGATTATCTTGAGTACAATGACTTGTTAGATAGAGATGAGATGTCTACTATTCTAGAGGAATATTAGGCCTTAGAATAAAATATGGACGACTCTTAACGAAATTAGAAAATTCGATAATGATGTTGAAGAACAATTCGGTACTATAGAAGAACTCAAGCAGAAGCTTAGATTAAATTCTGAAGAGGGAGCAGATAATTTTATAGATTATATAAAGGTACAAAAACAGGATATCATCAAACTTACTGTATACGATTGCATATATCTATGATAGGATTGTGTGCGTGCGTGGTAGATGTTTGGAGAAATGAGAAACTGTTTTCTAGATGGAAATATTGGTTACAAGCGATTAAACTGTTTATTGATGATCACATGCTTGATAAGATAAAATCTATTGTAGAATAGACTAGTGTATGTGGAAATGTCATAGAAAGTTAAAAGTTAATGAGAGCAAAAATATATAAGGTTGTATTCCATATTTGTTATTTTTTTCTGTAATAGTTAGAAAATACATTCGATGGTCTATCTACCAGATTATTATGTGTTATAAGGTACTTTTCTCATAATAAACTAGAGTATGAGTAAGATAGTGTTTTTCAAAAACATATAAATCTAAAATTGATGGATGAGATATACAGCTATTAATTTCGAAAATATATTTTAATCTGATAACTTTAAACATGGATTTTTGATGGTGGTTTAAGTTTAAAAAAGATTTTGTTATTGTAGTATGATAATATCAAAAAGATGGATATAAAGAATTTACTGACTACATGTACTATTTTACATTACTACATTGGCTACGGCATATATACCTATTTCGTCACTTCCACACGCTCCGGTAAACGGGTGTCATGTGACGAGGGAGAATCTTGATAAGAGGCATAATCAATGTTGTAATCCGATGTCCACCTGGAGAATTTGCCAAGGTCAGATGTAGAGTTGGTAGTGATAACACAAAATGTGAACACTGCCCACCTCATACATATACCGCAATCCCCAATTATTCTAATAGATGTCATCAATGTAGAAAATGCCCAACAGGATCATTTGATAAGGTAAAGTGTACCGGAACACAGAACAAATGTTCGTGTCATCCTGGTTGGTATACGCTACTGATTCTTCACAGACTGAAGATTGTCGAGATTTGTGTACCAAAAAAGGAGATGTCCATGCGGATACTTTGGTGGAATAGATGAAGGAAATCCTATTTGTAAATCGTGTTGTGTTGGTGAATATTGCGACTACCTACGTAATTATAGACTTGATCCATTTCCTCCATGCAAACTATCTATCTAAATGTAATTAATTATGATTTTGATGATAATGTTACCATACATTATATCACTACTTGGTTAGTGTGTATTATTTAGTATGGAAGACCTATTAATAATTACTTATCTTTTGACGATCTTGTTATAATTATAATATAAAAATACTTATGACATAGTAACTCATAATTGCTGACGCGATAAATTCGTAATAATCTGTTTTGTTCAAATTTTTATAAGGAATCTACAGGCATAAAAATAAAAATATAATCTATAATATACTCTTACAACGCCATCATGAATAGCAGTGAATTAATTGCTGTTATTATGGATTTAGAAATAGTGGACGATTTTGTGATATTAATATAGTTATTAATGATGAAAGGATAAACGCGCATAGACTCATCCTATCTGGAGCCTCCGAATATTTTTTCCATTCTGTTTTCCAATAATTTTATCGATTCTAATGAATACGAAGTTAATCTAAGTCATTTAGATTATCAAAGTGTTAACTATTTGATCGATTACATTTATGGGATACCTTTGAGCCTAACTAACAATAACGTGAAATATATTCTTTCAACCGCTGATTTTTTTACAAATTGGATCTGTCATTACTGAGTGCGAAAAATACATACTTAAAAATCTTTGTTTTAGAAACTGTATCGATTTCTACATATACGCTGATAAATATAATAACAAGAAAATAGAATTAGCATCGTTTAACACAATATTACGAAATATTTTGAGACTCATCAACAATGAAAACTTTAAATACTTAACAGAGGAATCAATGATAAAAATTTTAAGCGATGATATGTTATATATAAAAAATGAGGATTTCACCCCACTGATTCTCATTAAATGGTTAGAGAGTACACCAACCATGTACCGTCGAGTTACTTAGATGCCTCAGAATATCATTTCTTTCCCCACAAGTTATAAAATCACTTTATAGTCATCGACTGGTTAGTTCAATCTACGAATGTATAACATTCTTAAACAATATAGCATTCTTGGATAAATCATTTCCTAGATACCATATCATCGAGTTGATATCTATCGGTATAAGTAATTCACATGATAAGATTTCCATAAACTGCTACAATCATAAAAAAATTCATGGGAAATGATATCTTCACGTAGATATAGGTGTAGTTTCGCAGTGACCGTCCTGGATAATATTATCTATATGATGGGTGGATATGATCAGTCCCTGTATAGAAGTTCAAAGGTTATAGCGTACAATACATGTACTAATTCTTGGATATATGATATACCAGAGCTAAAAATATCATCGTTCTAATTGCGGAGGAGTTGCCAATGACGAATACATTTATTGTATAGGCGGTATACGCGATCAGGAGTCATCGTTGATATCTAGTATCGATAGATGGAAGCCATCAAAACCATATTGGCAGAAGTATGCTAAAATGTGCGAACCAAAATGTGATATGGGGTTGCGATTTTAAACGGATTAATATATGTCATAGGTGGAGTCGTTAAAGGTGACACACATATACCAACGCACTAGAGAGTTTATCAGAAGATGGATGGATGAATCATCAACGTCTTCCAATAAAAATGTCCAATATGTCGACGATTGTTCATGCTGGAAAGATTTATATATCTAGAGGTTACAACAATAGTAGTGTAGTTAATGTAATATCGAATCTAGTCCTTAGCTATAATCCGATATATGATGAATGGACCAAATTATCATCATTAAATATTCCTAGAATTAATCCTGCTCTATGGTCAGTGTATAATAAATTATATGTAGGAGGAGTAATATCTGATGATGTTCAAACTAATACATCTGAAACATACGATAAAGAAAAAGATTGTTGGACATTGGATAATGGTCACTTGTTACCACATAATTATATAATGTATAAATGCGAACCGTTTAAACATAGATATCCATTGGAAAAAACACAGTACACGAATGATTTTCTAAAGTATTTGGAAAGTTTTATAGGTAGTTGATAGAACAAAATACATAATTTTGTAAAAATAAATCACTTTTTATACTAATATGACACAATTACCAATACTTTTGTTACTAATATCATTAGTATACGCTACACCTTCTCCTCAGACATCTAAAAAAATAGGTGATGATGCAACTATATCATGTAGTCGAAATAATACAAATTACTACGTTGTTATGAGTGCTTGGTATAAGGAGCCCAATTCCATTATTCTCTTAGCTGCCAAAAGCGACGTCTTGTATTTTGATAATTATACCAAGGATAAAATATCTTACGACTCTCCATACGATGATCTAGTTACAACTATCACAATTAAATCATTGACTGCTGGAGATGCCGGTACTTATATATGTGCATTCTTTATGACATCGACTACAAATGATACTGATAAAGTAGATTATGAAGAATACTCCATAGAGTTGATTGTAAATACAGATAGTGAATCGACTATAGACATAATACTATCTGGATCTACACCAGAAACTATTTCTGAGAAACCAGAGGATATAGATAATTCTAATTGCTCGTCTGTATTCGAAATCACGACTCCGGAACCAATTACTGATAATGTAGACGACCATACAGACACCGTCACATACACTAGTGATAGCATTAATACAGTAAATGCATCATCTGGAGAATCCACAACAGACGAGATTCCGGAACCAATTACTGATAAAGAAGAAGATCATACAGTAACAGACACTGTCTCATACACTACAGTAAGTACATCATCTGGAATTGTCACTACTAAATCAACCACCGATGATGCGGATCTTTATGATACATACAATGATAATGATACAGTACCGCCAACTACTGTAGGTGGTAGTACAACCTCTATTAGCAATTATAAAACCAAGGACTTCGTAGAAATATTTGGTATTACCACATTAATTATATTGTCAGCAGTGGCGATTTTCTGTATTACGTATTATATATGTAATAAACACCCACGTAAATACAAAACAGAGAACAAAGTCTAGATTTTTGACTTACATAAATATCTGGGATAATAAAATCTATCATATTGAGAGGACCATCTGGTTCAGGAAAGACAGCCATAACCAAAAGACTGTTAAAAGACTATGGGAATATATTTGGATTTGTGGTGTCCCATACCACTAGATTTCCTCGTCCTATGGAACGAGAAGGTGTTGATTACCTTACGTTAACAGAGAGGCCATCTGGAAGGGAATAGCCGCCGGAAACTTTCTAGAACATACTGAGTTTTTAGGAAATATTTACGGAACTTCTAAAACAGCTGTAAATACAGCGGTTATTAATAATCGTATTTGCGCGATGGATTTAAACATCAACGGTGTTAGAAGTCTTAAAAATACTTACCTAATGCATTACTTGGGTATATAAGACCTACCTCTCTTAAAATGGTTGAGACCAATCTTCGTCGTAGAAACACTGAAGCGGACGACGAATCTCATCGTCGCGTGATGTTGGCAAAAAACGGATATGGATGAGGTCAACGAAGCAGGTCTATTCGACACTATTATTATTGAAGATGATGTGAATTTAGCATATAGTAAGTGTTAATTCAGATACTACAGGACCGTATTAGAATGTATTTTAACACTAATTAGAGACTTAAGATTTGACTTAAAACTTGATAATTAATAATATAACTCGTTTTTATATGTGGCTATTTCAACGTCTAATGTATTAGTTAAATATTAAAACTTACCACGTAAAACTTAAAATTTAAAATGGTATTTCATTGACAGATCATACATTATGAAGTTTCAAGGACTTGTGTTAATTGACAATTGCAAAAATCAATGGGTCGTTGGACCATTAATAGGAAAAGGTGGATTCGGTAGTATTTATACTACTAATGACAATAATTATGTAGTAAAAATAGAGCCCAAAGCTAACGGATCATTATTTACCGAACAGGCATTTTATACTAGAGTACTTAAACCATCCGTTATCGAAGAATGGAAAAAATCTCACAATATAAAGCACGTAGGTCTTATCACATGCAAGGCATTTGGTTTATACAAATCCATTAATGTGGAATATCGATTCTTGGTAATAAATAGATTAGGTGCAGATCTAGATGCGGTGATCAGAGCCAATAATAATAGACTACCAGAAAGGTCGGTGATGTTGATCGGAATCGAAATCTTAAATACCATACAATTTATGCACGAGCAAGGATATTCTCACGGAGATATTAAAGCGAGTAATATAGTCTTGGATCAAATAGATAAGAATAAATTATATCTAGTGGATTACGGATTGGTTTCTAAATTCATGTCTAACGGCGAACATGTTCCATTTATAAGAAATCCAAATAAAATGGATAACGGTACTCTAGAATTTACACCTATAGATTCGCATAAAGGATACGTTGTATCTAGACGTGGTGATCTAGAAACACTTGGATATTGTATGATTAGATGGTTGGGAGGTATCTTGCCATGGACTAAGATATCTGAAACAAAGAATTCTGCATTAGTAAGTGCCGCAAAACAGAAATATGTTAACAATACTGCGACTTTGTTAATGACCAGTTTGCAATATGCACCTAGAGAATTGCTGCAATATATTACCATGGTAAACTCTTTGACATATTTTGAGGAACCCAATTACGACGAGTTTCGTCGAGTATTAATGAATGGAGTTATGAAAAATTTTTGTTGATAAAAAAATTAAAAAAATAACTTAGTTATTATCACTCTCGTGAGTACAATAGAAACATGGCGATGTTTTACGCACACGCTTTCGGTGGGTACGACGAGAACCTTCATGCATTTCCTGGAATATCATCGACGGTTGCCAATGATGTCAGGAAATATTCTGTTGTGTCAGTTTATAATAAAAAGTATAACATTGTAAAAAACAAATATATGTGGTGTAACAGTCAAGTGAACAAGAGATATATTGGAGCACTACTGCCTATGTTTGAATGCAATGAATATCTACAAATTGGAGATCCAATCCATGATCTAGAAGGAAATCAAATCTCTATTGTCACATATCGCCACAAAAACTACTATGCTCTAAGTGGAATTGGGTACGAGAGTCTAGACTTGTGTTTGGAAGGAGTAGGGATTCATCATCACGTACTTGAAACAGGAAACGCGGTATATGGAAAAGTTCAACATGAGTATTCTACTATCAAAGAGAAGGCCAAAGAAATGAATGCACTCAAACCAGGACCTATCATCGATTACCACGTCTGGATAGGAGATTGTGTCTGCCAAGTTACTACTGTAGACGTGCATGGAAAGGAAATTATGAGAATGAGATTCAAAAGGGGTGCGGTGCTTCCGATTCCAAATCTGGTAAAAGTTAAAGTTGGGGAGGAAAATGATACAATAAATCTTTCCACTTCCATATCAGCTCTCCTAAATTCCGGTGGCGGCACCATCGAGGTAACATCTAAGGAAGAACGTGTAGATTATGTACTCATGAAACGTTTGGAATCTATACATCATCTGTGGTCTGTAGTGTATGATCATCTTAATGTTGTGAATGGCGAAGAACGATGTTATGTACATATGCATTCATCTCATCAAAGTCCTATGCTGAGTACTGTAAAAACAAATTTGTACATGAAGACTATGGGAGCATGTCTTCAAATGGACTCCATGGAAGCTCTAGAGTATCTTAGTGAACTGAAGGAATCAGGTGGGCGGAGTCCCAGACCAGAATTGCAGAAATTTGAATATCCAGATGGAGTGAAAGACACTGAATCAATTGAGAGATTGGCAGAGGAGTTCTTCAATAGATCAGAACTTCAGGCCGGTGAATCAGTCAAATTTGGTAATTCTATTAATGTTAAACATACATCTGTTTCAGCTAAGCAACTAAGAACACGTATACGACAGCAGCTTCCTTCTATACTCTCATCTTTTGCCAACACAAAGGGTGGATATTTGTTCATTGGAGTTGATAATAATACACACAAAGTAATTGGATTCACGGTGGGTCATGACTACCTCAAACTGGTAGAGAGTGATATAGAAAAGTATATCCAAAAACTTCCTGTTGTGCATTTCTGCAAGAAAAAAGAGGACATCAAGTACGCATGTAGATTCATCAAGGTGTATAAACCTGGTGATGAGACTACCTCGACATATGTGTGCGCAATCAAAGTGGAAAGATGCTGCTGTGCTGTGTTTGCGGATTGGCCAGAATCATGGTACATGGATACTAGTGGTAGTATGAAGAAGTATTCTCCAGATGAATGGGTGTCACATATAAAATTTTAATTAGGGTAAGGTAAAACTATATATAATAACTAACAATTTGTGTATCATATAGACAATTAATTAGGTAACTGTTATCTCTTTTTAACTAACTAACTAACTAACTAACTCTTATATACTATTAATAATACATCTATTAATCATTGATTAGCTTATTGCTTTAATTGTTTTTGTAAACTAACACTGTTCATTGAAAAGGGATAACATGTTACAGAATATAAATTATATATGGATTTTTTTAAAAAGGAAATACTTGACTGGAGTATATATTTATTTCTTCATTACATAACACGTCTGTGTTCTAATTCTTCCAATTCTTCCACATCTCATATAATACAGGAATATAATCTTGTTCGAAAATATGAGAAAGTGGATAAAACAATAGTTGATTTTTTATCTAGGTGGCCAAATTTATTCCATATTTTAGAATATGGGGAAAATATTCTACATATTTATTTTATAGATGCTGCTAATACGAATATTATGATTTTTTTTCTAGATAGAGTATTAAATATTAATAAGAACCGTGGGTCATTTATACATAATCTCGGGTTATCATCCATTAATATAAAAGAATATGTATATCAATTAGTTAATAATGATCATCTAGATAATAGTATAAGACTAATGCTTGAAAATGGACGTAGAACAAGACATTTTTTGTCTTATATATTGGATACAGTTAATATCTATATAAGTATTTTAATAAATCATAGATTTTATATAGATGCCGAAGACAGTTACGGTTGTACATTATTACATAGATGTATATATAACTATAAGAAATCAGAATCAGAATCATATAATGAATTAATTAAGATATTGTTAAATAATGGATCAGATGTAGATAAAAAAGATACGTACGGAAACACACCGTTTATCCTATTATGTAAACACGATATCGACAACGCGGAATTGTTTGAGATATGTTTAGAGAATGCTAATATAGACTCTGTAGACTTTAATGGATATACACCTCTTCATTATGTCTCATGTCGTAATAAATATGATTTTGTAAAGTTATTAATTTCTAAAGGAGCAAATGTTAATGCACGTAATAGATTCGGAACTACTCCATTTTATTGTGGAATTATACACGGTATCTCGCTTATAAAACTATATTTGGAATCAGACACAGAGTTAGAAATAGATAATGAACATATAGTTCGTCATTTAATAATTTTTGATGCTGTTGAATCTTTAGATTATCTATTGTCCAGAGGAGTTATTGATATTAACTATCGTACTATATACAACGAAACATCTATTTACGACGCTGTCAGTTATAATGCGTATAATACGTTAGTCTATCTATTAAACAGAAATGGTGATTTTGAGACGATTACTACTAGTGGATGTACATGTATTTCGGAAGCAGTCGCGAACAACAACAAAATAATAATGGATATACTATTGTCTAAACGACCATCTTTGAAAATTATGATACCATCTATGATAGCAATTACTAAACATAAACAACATAATGCAGATTTATTGAAAATGTGTATAAAATATACTGCGTGTATGACCGATTATGATACTCTTATAGATGTACAATCGCTACATCAATATAAATGGTATATTTTAAAATGTTTTGATGAAATAGATATCATGAAGAGATGTTATATAAAAAATAAAACTGTATTCCAATTAGTTTTTTGTATCAAAGACATTAATACTTTAATGAGATACGGTAGACATCCTTCTTTCGTGAAATGTAATATTCTTGACGTATACGGAAGTTGTGTACGTAATATCATAGCATCTATTAGATATCGTCAGAGATTAATTAGTCTATTATCCAAGAAGCTGGATGCTGGAGATAAATGGTCGTGTTTTCCTAACGAAATAAAATATAAAATATTGGAAAACTTTAACGATAACGAACTGACCACATATCTGAAAATCTTATAAACACTATTAAAATATAAAATCTAAGTAGGATAAAATCACACTACATCATTGTTTCCTTTTAGTGCTCGACAGTGTATACTATTTTTAACACTCATAAATAAAAATGAAAACGATTTCCGTTGTTACGTTGTTATGCGTACTACCTGCTGTTGTTTATTCAACATGTACTGTACCCACTATGAATAACGCTAAATTAACGTCTACCGAAACATCGTTTAATGATAAACAGAAAGTTACGTTTACATGTGATTCAGGATATCATTCTTTGGATCCAAATGCTGTCTGTGAAACAGATAAATGGAAATACGAAAATCCATGCAAGAAAATGTGCACAGTTTCTGATTATGTCTCTGAACTATATGATAAGCCATTATACGAAGTGAATTCCACCATGACACTAAGTTGCAACGGTGAAACAAAATATTTTCGTTGTGAAGAAAAAAATGGAAATACTTCTTGGAATGATACTGTCACGTGTCCTAATGCGGAATGTCAACCTCTTCAATTAGAACACGGATCGTGTCAACCAGTTAAAGAAAAATACTCATTTGGGGAATATATGACTATCAACTGTGATGTTGGATATGAGGTTATTGGTGTTTCGTATATAAGTTGTACGGCTAATTCTTGGAATGTTATTCCATCATGTCAACAAAAATGTGATATACCGTCCCTATCTAATGGATTAATTTCCGGATCTACATTTTCTATCGGTGGCGTTATACATCTTAGTTGTAAAAGTGGTTTTACACTAACGGGGTCTCCATCATCCACATGTATCGACGGTAAATGGAATCCCATACTCCCAACATGTGTACGATCTAACGAAGAATTTGATCCAGTGGATGATGGTCCCGACGATGAGACAGATCTGAGCAAACTCTCGAAAGACGTTGTACAATATGAACAAGAAATAGAATCGTTAGAAGCAACTTATCATATAATCATAATGGCGTTGACAATTATGGGTGTCATATTTCTAATCTCCATTATAGTATTAGTTTGTTCCTGTGACAAAAATAATGACCAATATAAGTTCCATAAATTGCTACCGTGAATATAAATCCGTTAAAATAATTAATAATTAATAATTAATAACGAACAAGTATCAAAAGATTAAAGAATTAGCTAGAATCAATTAGATGTCTTCTTCAGTGGATGTTGATATCTACGATGCCGTTAGAGCATTTTTACTCAGGCACTATTATGACAAGAGATTTATTGTGTATGGAAGAAGTAACACCATATTACATAATATATACAGGCTATTTACAAGATGCACCGTTATACCGTTCGATGATATAGTACGTACTATGCCAAATGAATCACGTGTTAAACAATGGGTGATGGATACACTTAATGGTATAATGATGAATGAATTCGATACTGTATGTGTGGGTACCGGACTACGATTCATGGAAATGTTTTTCGATTACAATAAAAATAATCCCAAAAATAGCATCAACAATCAAATAATGTATGATATAATTAATAGCGTAGCCATAATTCTAGCTAATGAGAGATATAGAAGCGCGTTTAACGACGATAGAATATACATCCGTAGAACTATGATGGACAAATTGTACGAATACGCATCTCTAACTACTATTGGTACGATCACTGGAGGTGTTTGTTATTTTATCTGTTGATGCATCTAGTTAGTTTGTATAAATAATTATTTCGATATACTAGTTAAAATTTTAAGATTTTAAATGTATAAAAAACTAATAACGTTTTTATTTGTAATAGGTGCAGTTGCATCCTATTCGAATAATGAGTACACTCCGTTTAATAAACTGAGTGTAAAACTCTATATAGATGGAGTAGATAATATAGAAAATTCATATACTGATGATAATAATGAATTGGTGTTAAATTTTAAAGAGTACACAATTTCTATTATTACAGAGTCATGTGACGTCGGATTTGATTCCATAGATATAGATGTTATAAACGACTATAAAATTATTGATATGTATACCATTGACTCGTCTACTATTCAACGCAGAGGACATACGTGTAGAATATCTACCAAATTATCATGCCATTATGATAAGTACCCTTATATCCACAAATATGAGGGTGATGAACGACAATATTCTATTACCGCAGAGGGAAAATGCTATAAAGGAATAAAATATGAAATAAGTATGATGAACGATGATACTCTATTGAGAAAACATACTCTTAAAATTGGATTTACTTATATATTCGATCGTCATGGGCATAGTAATACATATTATTCAAAATATGATTTTTAAAAATTTAAAATATATTATCACTTCAGTGACAGTAGTCAAATAACAAACAACACCATGAGATATATTATAATTCTCGCAGTTTTGTTCATTAATAGTATACATGCTAAAATAACTAGTTATAAGTTTGAATCCGTCAATTTTGATTCCAAAATTGAATGGACTGGGGATGGTCTATACAATATATCCCTTAAAAATTATGGCATCAAGACGTGGCAAACAATGTATACAAATGTACCAGAAGGAACATACGACATATCCGGATTTCCAAAGAATGATTTCGTATCTTTCTGGGTTAAATTTGAACAAGGCGACTATAAAGTGGAAGAGTATTGTACGGGACTATGTGTCGAAGTAAAAATTGGACCACCAACTGTAATATTGACTGAATATGACGATCATATCAATTTGTTCATCGAGCATCCGTATGCTACTAGAGGTAGCAAGAAGATTCCTATTTACAAACGCGGTGACATGTGTGATATCTACTTGTTGTATACGGCTAACTTCACATTCGGAGATTCTGAAGAACCAGTAACATATGATATCGATGACTACGATTGCACGTCTACAGGTTGCAGTATAGACTTTGCCACAACAGAAAAAGTGTGTGTGACAGCACAGGGAGCCACAGAAGGGTTTCTCGAAAAAATTACTCCATGGAGTTCGGAAGTATGTCTGACACCTAAAAAGAATGTATATACGTGCGCAATTAGATCTAAAGAAGATGTTCCCAATTTCAAGGACAAAATAGCCAGAGTTATCACGAGAAAATTTAATAAACAGTCTCAATCTTATTTGACTAAATTTCTCGGTAGCACATCGAATGATGTTACAACTTTTTTTAGCATTCTTGACTAAATATTCATAACTAATTTTTATTAATGATACAAAAATGAAATAAACTGTATATTATACACTGGTTAACGCCCTTGGCTCTAACCATTTTCAAGATGAGGTCCCTGATTATAGTCCTTCTGTTCCCCTCTATCATCTACTCAATGTCTATTAGACGATGCGAGAAGACTGAAGAGGAAACATGGGGATTAAAAATAGGGTTGTGTATAATTGCCAAAGATTTCTATCCCGAAAGAACTGATTGCAGTGTTCATCGCCCAACTGCAAGTGGAGGATTGATAACTGAAGGCAATGGATTCAGAGTAGTTATATATGATCAATGTACAGAACCCCATGACTTTATTATCACCGATACTCAACAAACACGTCTTGGATCATCTCATACATATATTAAATTCAGTAACATGAATACAGGTGTCCCATCTAGTATTCCAAAATGTTCCAGAACTCTCTGTATTTCTGTATATTGTGATCAAGAGGCGGGAGACATAAAATTTGAGGAGTATACTCAAGAATCAAGTGATATCAGTATTAGAGTTAAGTATGATTCATCATGTATTGATTATCTGGGTATTAATCAAAGTTTCATGAATGAATGTATTCGAAGAATTACAACATGGGATAGAGAATCATGCGTCAGAATTGATACACAGACTATAAATAAATATCTTAAGTCTTGCACCAACACAAAATTCGACCGTAATGTCTACAAAAGGTACATACTGAAGAGTAAAGCACTCCATGCTAAAACAGAGTTGTAATAGATATAAAATACTTTTTATAATAATTAGGCTAGAAAAATCTCACTCACATGTAATCTTAAAAAAATGATATGATAGTTCTTACAAGTAGCGATTGAGTTTTAAATGGATTCTATTAATTACCGGGGAACTTAACAATTCGTTCTGATCTACAGACATTGGTTAATAAATCATCTTATTTTGCCAATATATTAAAATGTGGAAACTCCACTAATAATATTACATTGTGCGACTTTCAAGATGATGTGATATATAGGGTTATACAGTTTTAACAATTATATAATAGAGATAGAAAGTACAAAAGATGTAGAATCAATGATATGGCACGCTAAACAGTTGGGTGTGGAATCATTGCTAAAAGAATGTCAAAATTATTTGCTTAGAATATTACGTATATAATTGTTTAGAAATTTATAGAATAACTAATATTAATACATTATCGTATATCTACAACGATATAAGAAACTTCATATTGGATAATATTACTATTAATATATAAGGATCCAGATTTTATATATTTGCCTAAATACATTATTATAGATTTACTAGGACAATCACCTAAATGTTTTTAACGAAGATAATGTGGTAAAGATTATATACACTTATATATCTTCCGATATCTACAAGGATATTCCATATCATCATTGTGTAAACTAAATAACGTTTTCTATGGCATTTAATAAGGACATTGGATATGTGGAAAAGTGATGTATGGAAGTTAGTACATTATCAACTTCTCCTTATTGATTGAAAATGAAAATATAAATAGTTTTTATGTATAGCGGTATCTACCCTATAGTTTTATTGCTTACTACTAACATGGATTCAGATACAGATACAGATACAGATACAGATACAGATACAGATACAGATACAGATGTAGAAGATATCATGAATGAAATAGATAGAGAGAAAGAAGAAATACTAAAAAATGTAGAAATTGAAAATAATAAAAACATTAACAAGAATCATCCCAGTGAATATATTAGAGAAGCACTTGTTATTAATACCAGTAGTAATAGTGATTCCATTGATAAAGAAGTTATAGAATATATCAGTCACGATGTAGGAATATAGATCATATCTACTAATTTTTATAATCGATACAAAACATAAAAACAACTCGTTATTACATAGCAGGTATGGAATCCTTCAAGTATTGTTTTGATAACGATGGTAAGAAATGGATTATCGGAAATACTTTATATTCTGGTAATTCAATACTCTATAAGGTCAGAAAAAATTTCACTAGTTCGTTCTACAATTACGTAATGAAGATAGATCATAAATCACACAAGCCATTGTTGTCCGAAATACGATTCTATATATCTGTATTGGATCCTTTGACTATCAACAACTGGACACGGGAACGTGGTATAAAGTATTTGGCTATTCCAGATCTGTATGGAATTGGAGAAACCGATGATTATATGTTCTTCATTATAAAGAATTTGGGAAGAGTATTCGCCCCAAAGGATAGTGAATCAGTTTTCGAAGCATGTGTCACTATGATAAACACGTTAGAGTTTATACACTCTCAAGGATTTACTCATGGAAAAATAGAACCGATGAATATACTGATTAGAAATAAACGTATTTCACTAATTGACTATTCTAGAACTAACAAACTATACAAAAGTGGAACACATATAGATTACAACGAGGACATGATAACTTCAGGAAATATCAATTATATGTGTGTAGACAATCATCTTGGAGCAACAGTTTCAAGACGAGGAGATTTAGAAATGTTGGGATATTGCATGATAGAATGGTTCGGTGGTAAACTTCCATGGAAAAACGAAAGTAGTATAAAAGTAATAAAACAAAAAAAAGAATATAAACAATTTATAGCTACTTTTTTTGAGGACTGTTTTCCTGAAGGAAATGAACCTCTGGAATTAGTTAGATATATAGAATTAGTATACATGTTAGATTATTCTCAAACTCCTAATTATGACAGACTACGTAGACTGTTTATACAAGATTGAAATTATATTCTTTTTTTTATAGAGTGTGGGGGTAGTGTTACGGATATCTAATATTAATATTAGACTATCTCTATCGCGCTACACGACCAATATCGATTACTATGGATATCTTCAGGGAAATCGCATCTTCTATGAAAGGAAAGAATGTATTCATTTCTCCAGCGTCAATCTCGTCAGTATTGACAATACTGTATTATGGAGCTAATGGATCCACTGCTGAACAGCTATCAAAATATGTAGAAAAGGAGGAGAACATGGATAAGGTTAGCGCTCAGAATATCTCATTCAAATCCATGAATAAAGTATATGGGCGATATTCTGCCGTGTTTAAAGATTCCTTTTTGGGAAAAATTGGCGATAAGTTTCAAACTGTTGACTTCACTGATTGTCGCACTATAGATGCAATCAATAAGTGTGTAGATATCTTTACTGAGGGAAAAATCAATCCACTATTGGATGAACCATTGTCTCCTGATACCTGTCTCCTAGCAATTAGTGCCGTATACTTTAAAGCAAAATGGTTGATGCCATTCGAAAAGGAATTTACCAGTGATTATCCCTTTTACGTATCTCCAACGGAAATGGTAGATGTAAGTATGATGTCTATTTACGGCGAGCCATTTAATCACGCATCTGTAAAAGAATCATTCGGTAACTTTTCAATCATAGAACTGCCATATGTTGGAGATACTAGTATGATGGTCATTCTTCCAAACAAGATTGATGGATTAGAATCCATAGAACAAAATCTAACAGATACAAATTTTAAGAAATGGTGTAACTCTCTGAAAGCTACGTTTATCGATGTGCACATTCCTAAGTTTAAGGTAATAGGTTCGTATAATCTTGTGGATACGCTAATAAAGTTGGGACTGACAGATGTGTTCTATTCAACTGGTGATTATATCAATATGTGTAATTCAGATGTGAGTGTTGACGCTATGATTCACAAAACGTATATAGATGTCAATGAAGAGTATACAGAAGCAGCTGCAGCAACTTCTGTACTAGTGGCAGACTGTGCATCAACAGTTACAAATGAGTTCTGTGCAGATCATCCGTTCATCTATGTGATTAGACATGTCGATGGTAAAATTCTTTTCGTTGGTAGATATTGCTCTCCAACAACTAATTAAGCACATTCTTAATATTAGAATATTATATAGTTAAGATTTTTACTAACAGGTTAACATTTTTTTTTAAAAATAGAAAAAACATGTGGTATTAGTGCAGGTCGTTATTCTTCCAATTGCAATTGGTAAGATGACGGCCAACTTTAGTACCCACGTCTTTTCACCACAACACTGTGGATGTGACAGACTGACCAGTATTGATGACGTCAGACAATGTTTGACTGAATATATTTATTGGTCGTCGTATGCATACCGCAACAGGCAATGCGCTGGACAACTGTATGACACACTCCTCTCTTTTAAAGATGATGCGGAATCAGTGTTCATCGACGTTCGTGAGCTGGTAAAAAATATGCCGTGGGATAATGTTAAGGATTGTACAGAGATCATCCGTTGTTATATACCGGATGAGCAAAAAACCATCAGAGAGATTTCGGCCATCATTGGACTTTGTGCATATGCTGCTACTTACTGGGGAGGTGAAGACCATCCCACTAGTAACAGTCTGAACGCATTGTTTGTGATGCTTGAGATGCTCAATTACATGGATTATACCATCATATTCTGGCGTATGAATTGATGAGTTACAGCTTGACATTTCTTCTTTCCTCCCTCTTCTTCTACCTTTCCCAGAAACAAACTTTTTTTACCCACTATAAAATAAAATGAGTATACTACCTGTTATATTTCTTCCTATATTTTTTTATTCTCCATTCGTTCAGACTTTTAACGTGCCTGAATGTATCGACAAAGGGCAATATTTTGCATCATTCATGGAGTTAGAAAACGAGCCAGTAATCTTACCATGTCCTCAAATAAATACGCTATCATCCGGATATAATATATTAGATATTTTATGGGAAAAACGAGGAGCGGATAATGATAGAATTATACAGATAGATAATGGTAGCAATATGCTAATTCTGAACCCGACACAATCAGACTCTGGTATTTATATATACATTACCACGAACGAAACCTACTGTGACATGATGTCGTTAAATTTGACAATCGTGTCTGTCTCAGAATCAAATATAGATCTTATCTCGTATCCACAAATAGTAAATGAGAGATCTACTGGTAAAATGGTATGTCCCAATATTAATGCATTTATTTCTAGTAACGTAAACACAGAATTATATGGAGCGGACATCGACGCCTTAGAAATAAGAGACTTAAACAACGGACACCTGGAATTATTACCATAGAAGATGTTAGAAAAAATGATGCTGGTTATTATACATGTGTTTTAGAANNNNNNNNNNTATATATATATATATATATATATATATATATATATATATATATATATATATATATATATATATATATATATATATATATATATA----------------------------TATATATATATATATATATATATATGGGCAAAACATATAACGTAACCAGAATTATAAAATTAGAGGTACGGGATAGAATAATACCTCCTACTATGAAATTACCAGAAGGAGTAGTAACTTCAATAGGTAGTAATTTGACTATTGCATGTAGAGTATCGTTGAGACTTCCCACAACGGACACCGACGTCTTTTGGATAAGTAATGGTATATGTATTACGAAGAAGAAGACGAGGACGGAGACGGTAGAATAAGTGTAGCAAATAAAATCTATATGACCGATAAGAGACGTGTTATTACATCCTGGTTAAACATTAATCCTGTCAAGGAAGAAGATGCTACAACGTTTACGTGTATGGCGTTTACTATTCCTAGCATCAGCAAAACAGTTACTGTTAGTAAACGTGAATGTATGTTGTTACATTTCCATATCAATTGAGTTTATAAGAATTTTTTATACATTATCTTCCAACAAACAATTGACGAACGTATTGCTATGATTAACTCCCACAATACTATATATATTATTAATCATTAACTTGCAGACTATACCTAGTAGTGCTATTTTGACATACTCATGTTCTTGTGTAATCGCAGTATCTATATTATTAAAGT-ACGTAAATCTAGCTATAGTTTTATTATTTAATTTTAGATAATATACTGTCTCCGTATTTTTAAAAAATTACCACATCCTTTATTAAATCATGAATGGGAATTTCTGTGTCATCGTTAGTATATTGTGAACAACAAGAGCAGATATCTATAGGAAAGGGTGGAATGCGATACATTGATCTATGTAGTTTTAAAACATACGCGAACTTTGAAGAATTTATATAAATCATCTCACGAGATATTGCTCTCTGTCATATTCATACACCTGTATAAACTTTCTAGACATCTTACAATGTGTTATTTTATGATCATATTTACATATTTACTGGTATATCAAAGATGTTAGATTAGTTAATGGGAATCGTCTATAATAATGAATATTAAACAATTATAGGAGGAGTTTATACCTACAAAAACATCATAAAAATGAGTCATCGTCCGATTTATGTTTTAAATATACTAACATTACTACCTTCAGAAATTATATACGAAATATTATACATGCTGACAATTAACGATCTTTATAATATATAGTATCCACCTACCAAAGTATAATTGTATTTTTCTCATGTGATGTGTGTAAAAAACTGATATTATATAATTATCTTAGTACCTATGATGAAGATGAAGATGAAGATGAAGATGATGGTCCGTATATATTTTGTATCATTATCGTTATTGCTATTCCATAGTTACGCCATAGACATCGAAAATGAAATCACCGAATTCTTCAATAAAATGAGAGATACTCTACCAGCTAAAGACTCTAAATGGTTGAATCCAGTATGTATGTTTGGAGGCACAATGAATGATATGGCCGCTCTAGGAGAGCCATTCAGTGCAAAGTGTCCTCCTATTGAAGACAGTCTTTTATCGCATAGATATAAAGACTATGTGGTTAAATGGGAAAGGCTAGAAAAGAATAGACGGCGACAGGTTTCTAATAAACGTGTTAAACATGGTGATTTATGGATAGCCAACTATACATCTAAATTCAGTAACCGTAGGTATTTATGTACCGTAACCACAAAGAATGGTGACTGTGTTCAGGGTGTAGTTAGATCTCATGTGTGGAAACCTTCTTCATGCATTCCAAAAACATATGAACTAGGTACTTATGATAAGTATGGCATAGACTTATACTGTGGAATTCTTTATGCGAACCATTATAATAATATAACTTGGTATAAAGATAATAAGGAAATTAATATCGACGATTTTAAGTATTCACAAGCGGGAAAGGAATTAATTATTCATAATCCAGAGTTAGAAGATAGTGGAAGATACGACTGTTACGTTCATTACGACGACGTTAGAATCAAGAATGATATCGTAGTATCAAGATGTAAAATACTTACGGTTATACCGTCACAAGACCACAGGTTTAAACTAATACTAGATCCGAAAATCAACGTAACGATAGGAGAACCTGCCAATATAACATGCAGTGCTGTGTCAACGTCATTATTTGTCGACGATGTACTGATTGAATGGGAAAATCCATCCGGATGGATTATAGGATTAGATTTTGGTGTATACTCTATTTTAACTAGTAGAGGCGGTATCACCGAGGCGACTTTGTATTTTGAAAATGTTACTGAAGAATATATAGGCAATACATATACATGTCGTGGACACAACTATTATTTTGATAAAACTCTTACAACTACAGTAGTATTGGAGTAAATACACAATGCATTTTTATATACATTACTGAATTATTATTATTAATTATATCGTATTTGTGCTATAGAATGGATGAAGATACGCGACTATCTAGGTATTTGTATCTCACCGATAGAGAACATATAAATGTAGACTCTATTAAACAGTTGTGTAAAATATCAGATCCTAATGCATGTTATAGATGTGGATGTACGGCTTTACATGAGTACTTTTATAATTATAGATCAGTCAACGGAAAATACAAGTATAGATACAACGGTTACTATCAATATTATTCATCTAGCGATTATGAAAATTATAATGAATATTATTATGATGATTATGATAGAACTGGTATGAACAGTGAGAGTGATAATATATCAATCAAAACAGAATACGAGAATGAATATGAATTCTATGATGAAACACAAGATCAAAGTACACAACTAGTAGATTACGACATTAAACTCAAAACCAATGAGGATGATTTTGTTGATGAATTCTATGGTTATGATAGATCAGTGGGTGTCCATGATTATATAGATGTATCAATTAATAAAGTAGTATATGGAAGAGAGTCTCACGTAAGATGGTGGGATATATGGCAAGAACATAATGATGGCGTATACAGTATAGGAAAGGAGTGCATAGATAATATATACGAAGACAGACATACCGTAGACGAATTCTACAAGATAGACAGCGTATCAGATGTAGATGACGCAGAACATATATCTCAGATAACTAATGATGTATCTACACAAACATGGGAAAAGAAATCAGAGTTAGATAGATACATGGAAATGTATCCTCGTCATAGATATGGTAAGCATTCTGTCTTTAAGGGATTTTCTGACAAAGTTAGAAAAAATGATTTAGACATGAACGTGGTAAAAGAATTACTTTCTAACGGTGCATCTCTAACAATCAAGGATAGCAGTAATAAGGATCCAATTGCTGTTTATTTTAGAAGAACAATAATGAATTTAGAAATGATTGATATCATTAACAAACATACAACTATCTATGAACGCAGGTATATAGTACACTCCTATCTAAAAAATTATAGAAATTTCGATTATCCATTTTTCAGAAAGTTAGTTTTGACTAATAAACATTGTCTCAACAATTATTGTAATATAAGCGACGGCAAATATGGAACACCACTACATATATTAGCATCTAATAAAAAAATAATAACTCCTAATTACATGAAGTTATTAGTGTATAACGGAAATGATATAAACGCACGAGGTGAAGATACACAAATGCGAACTCCATTACACAAATATTTGTGTAAATTTGTATATCATAATATTGAATATGGTATCCGATACTATAATGAAAAGATTATAGACGCATTTATAGAGTTAGGAGCCGATCTAACTATTCCAAATGACGATGGAATGATACCAGTAGTTTACTGTATACACTCAAATGCCGAATATGGTTATAACAATATTACTAACATAAAGATAATACGTAAACTACTTAATCTTAGTAGACATGCGTCACATAATCTATTTAGAGATCGAGTCATGCACGATTATATAAGTAATACATATATTGATCTTGAGTGTTTAGATATCATTAGATCACTTGATGGGTACGATATTAATTGTTACTTTGAAGGACGTACACCACTTCATTGCGCTATACAATATAACTTCACTCAGATTGCTGAGTACTTATTAGATCGAGGAGCTGATATATCATTAAAGACAGACGATGGTAAAACTGTATTTGATTTATCGTTATGTAGTTACATTCCTCTTAAATGGACTAGCTTTTTGATTAGTCGTCTACCGCCTAAAAGTGTCATATGCTCACTGACTAACCATATAATAGATTATGTTCTTACGAACAATAGACGTATTATTTGGCAGAGTCAAATGATTAATAAGTACGTACTGTTACTGGACCCATCCTTTTATTATAGATTCAGAAATGTTATCGAAAACAAATTAGACCAATACAATAATCGTTATAATATGTTCGAACACGATAGGGACGTTAATGAAAAGTATGGCAAAGTCTTACATGACCTCGATACATATATCAAGGATGTACAAGTATTAAAATCTACTTCCATCACTAATAATATAACACTATACGACACTATTATAAATAATAAGTCAGAGTTTCCTATACGTCGTGTAAACGACAAACAATTAATTAATCTCATAAAATCCAATACATATCATAATCTTATCGAAAAAGTTATTAAAAATACATTAGAGAAATATACTTTAACTAATATAGTCCTCGAGTATATGATCTCATCTCGATCTCAATCATCTTATTTGAGTCGTATTCCTAATGAGATATTACTCGAAATATTATATAAACTCGACATGTACGATTTACGTAATCTATATACAAGATATATGAGAGAGAATGATATCACAGAGTATCATATAGAGAATACGAGGTCTGTTTCTACACAGACATGAATAATGAATACACATACAACGTTTTTTTTAATCTTAGATATAACACTAATTACATCAAGATTATATATTGAAATCGTAATTTGAGTTGTCTGATCATCATGGATATCGAAAATGATATACGTAACATTAGCAATCTTTTAGATGATTGATATATTATTATGCGATGTAATCATAACTATCGGAGATGTAGAAATTAAAGCGCATAAAACTATTTTGGTTGCCGGATCTACGTATTTTAAAACAATGTTCACAACATCTATGATAGCGAGAGATCTAGCAACTAGAGTAAATATACAGATGTTCGATAAAGATGCCGTCAAAAATATTGTACAGTACTTATACAATAGGTATATAAGTTCTATGAATGTGATAGACATATTAAAATGCACCGACTAAGAACGTAAAACGAACTATAGAATGTTATACAATGGGTGATGATAAGTAGAAGATGTTACCCGATATACCCATAGCATTATCTAGTTATGGCATGTGTGTATTAGATCAATACATATACATTATAAGCGGTCGTACCCAACACTGATTATACATCGGTACATACAGTAAATAGCATAGATATGGAGGAGGATACAAATATTTCAAATAAAGTTATGAGATACGCGCTGTCAATAATATATGGAAGACATTACCTAACTTCTGAACTGGAACTATAAATCCAGGCTCTCGCATAAAGATGAATATATATGTTGTATGCGACATCAAAGATGAAAAAATGTTAAGACTTATATATTTAGATATAACACGAATATGTATGACGGATGGGAATTGGTAACGATGACAGAAAGCAGATTGTCAGCTCTGCATACTATTCTTCATGACAATACCATAATGATGTTACATTGTTATGAAGCGTATATGTTACAAGATACATTTAATGTGCTTACGGAACATATATTTAGAAACATCTACTAACGATTTTTTATGCTTGTATTATTAATGGTATGTAATATGATTTAATTGATTGTGTACACGATACCAATTTGTCGAGTATGAATACGGAGTACAAACATAAACTGAAGTTTAACATTATTTATTTATG--ATATACATTATATACATTATATACATTATA----------------------------------------TACATTATATACATTATATACATTATATACATTATATACATTATATACATTATATACATTATATATCGTTATTGTTTGGTCTATGCCATGGATATCTTTAAAGAACTAATCTTAAAACATACGGATGAAAATGTTTTGATTTCTCCAGTTTCCATTTTATCTACTTTATCTATTCTGAATCATGGAGCAGCTGGTTCTACAGCTGAACAACTATCAAAATATATAGAGAATATGAATGAGAATACACCCGATGATAAGAAGGATGACAATAATGACATGGACGTAGATATTCCGTATTGCGCGACACTAGCTACCGCAAATAAAATATACGGTAGTGATAGTATCGAGTTCCATGCCTCATTCCTACAAAAAATAAAAGACGATTTTCAAACTGTAAACTTTAATAATGCGAACCAAACAAAGGAACTAATCAACGAATGGGTTAAGACAATGACAAATGGTAAAATTAATTCCTTATTGACTAGTCCGCTATCCATTAATACTCGTATGATAGTTATTAGCGCCGTCCATTTTAAAGCAATGTGGAAATATCCATTTTCTAAACATCTTACATATACAGACAAGTTTTATATTTCTAAGAATATAGTTACCAGTGTTGATATGATGGTGGGTACCGAGAATGACTTGCAATATGTACATATTAATGAATTATTCGGAGGATTCTCTATTATCGATATTCCATACGAGGGAAACTCTAGTATGGTGATTATACTGCCGGACGACATAGAAGGTATATATAACATAGAAAAAAATATAACAGATGAAAAATTTAAAAAATGGTGTGGTATGTTATCTACTAAAAGTATAGACTTGTATATGCCAAAGTTTAAAGTGGAAATGACGGAACCGTATAATCTGGTACCGATTCTAGAAAATTTAGGACTTACTAATATATTTGGATATTATGCAGATTTTAGTAAGATGTGTAATGAAACTATCACTGTAGAAAAATTTCTACATACGACGTTTATAGATGTTAATGAGGAGTATACAGAAGTATCGGCCGTTACAGGAGTATTCATGACTAACTTTTCGATGGTATATCGTATGAAGGTCTACATAAACCATCCATTCATATACATGATTAAAGATAACACCGGACATACACTTTTTATAGGGAAATACTGCTATCCGCAATAAATATAAACAATAGACTTTTATCACGTTATCTCATGTATAAAATATTACAAATAGTATAGCATAAACTAAAGTCGATACATACATTAAAACTTAAATAATAATGTAATTTACAATTAATAGTATAAACTAAAAAAATTAAAAAATTAAAAACAATATCATTATTATAAGTAATATCAAAATGACGATATACGGATTAATAGCGTATCTTATATTCGTGACTTCATCCATCGCTAGTCCACTTTACATTCCCGTTATTCCGCCCATTTCGGAAGATAAATCGTTCAATAGTGTAGAGGTATTAGTTTCTTTGTTTCCCGATGACCAAAAAGACTATACAGTAACTTCTCAGTTCAATAACTACACTATCGGTACCAAAGACTGGACTATCAACGTACTATCCACACCTGATGGTCTGGACATACCATTGACTAATATAACTTATTGGTCACGGTTTACTATAGGTCGTGCATTGTTCAAATCAGAGTCTGAGGATATTTTCCAAAAGAAAATGAGTATTCTAGGTGTTTCTATAGAATGTAAGAAGCCGTCGACATTACTTACTTTTTTAACCGTGCGTAAAATGACTCGAGTATTTAATAGATTTCCAGATATGGCTTATTATCGAGGAGACTGTCTAGAAGCCGTTTATGTAACAATGACTTATAAAAATACTAAAACTGGAGAGACTGATTACACGTACCTCTCTAATGGGGGGTTGCCTGCATACTATCGTAATGGGGTCGATGGTTGATTATTGATTAGTATATTCCTTATATTCCTTATTCTTTTTATTCACACAAAAAGAACATTTTTATAAACATGAAACCACTGTCTAAATGTAATTATGATCTTGATTTATAGATGATGATCAGCCTTCAGAGGATTTTGACCAGTATGTTTAATATGAAAAAAAACATAACTATTAAGCGCTATTGCGCTATTGTGCTTAATTATTTTGCTCTATAAACTGAATATATAGCCACAATTATTGACGGGCTTGTTTGTGACCGACAATCATGAATTTTCAGAAATTATCTCTGGCTATATATCTTACGGTGACATGTTCGTGGTGTTATGAAACATGTATGAGAAAAACTGCGTTGTATCATGACATTCAATTGGAGCATGTAGAAGACAATAAAGATAGTGTAGCATCGCTACCGTACAAGTATCTACAAGTAGTCAAACAAAGAGAACGTAGTAGATTGTTGGCTACATTTAATTGGACGGATATAGCTGAGGGTGTTAGAAATGAGTTCATTAAAATATGTGATATCAACGGAACATATCTATATAATTATACTATTGCTGTTAGTATAATTATTGATTCCACGGAAGAACTACCAACAGTTACTCCAATTACAACATATGAACCTTCTATATATAATTATACTATCGATTATAGCACTGTTATTACTACTGAAGAACTACAAGTGACTCCAACATATGCACCTGTAACAACTCCTCTTCCAACATCAGCAGTTCCTTATGATCAACGATCGAATAACAATGTAAGTACTATATCTATTCAGGTACTGAGTAAAATATTGGGAGTCAATGAAACAGAATTAACTAATTATCTTATTATGCATAAAAATGACACTGTTGACAATAACACCATGGTTGATGATGAGACATCTGACAATAACACATTACATGGTAATATAGGATTTTTGGAAATAAATAATTGTTATAATGTTTCTGTGTCAGATGCTAGTTTTAGAATAACATTAGTAAACGATACTTCTGAAGAAATTTTGCTAATGCTAACAGGAACTAGTTCATCCGACACCTTCATATCTTCCACCAATATCACTGAATGTTTGAAAACATTAATCAATAATGTGTCGATTAATGATGTACTTATAACACAAAATATGAATGTAACATCTAATTGTGATAAATGCTCAATGAATTTGATGGCATCCGTTATTCCTGCAGTTAATGAATTTAACAATACGTTGATGAAAATTGGTGTAAAAGATGATGAAAACAATACGGTATATAAATATTATAATTGTAAACTAACTACAAATTCTACATGTGATGAGTTAATCAATTTAGATGAAGTCATTAACAACATAACTCTGACAAATATTATACACAATAGTGTTTCGACAACTAACAGCAGAAAAAGACGAGATCTGAATGATGAGTTTGAATTTTCCACTTCCAAGGAATTAGATTGTCTTTACGAATCATATGGTGTAAACGATGATATAAGTCATTGTTTTGCATCACCTAGACGTAGACGATCTGACGACAAAAAGGAGTACATGGACATGAAATTATTCGACCACGCGAAAAAAGATTTAGGAATAGACAGTGTTATTCCTAGAGGTACAACCCATTTCCAAGTAGGTGCATCTGGTGCAAGTGGTGGTGTTGTAGGAGATAGTTTCCCATTTCAAAATGTTAAATCGCGTGCCAGTCTATTGGCGGAAAAAATAATGCCTAGAGTACCTATTACTGCTACCGAAGCTGATCTATATGCAACTGTAAATAGACAACCCAAGTTACCAGCAGGTGTTAAAAGTACTCCGTTTACAGAGGCGCTTGTGTCTACGATAAACCAAAAGCTTTCTAATGTTAGAGAGGTAACTTATGCTTCGCTCAATCTGCCAGGATCAAGTGGCTATGTTCATAGACCATCTGATTCTGTTATTTATAGCAGTATAAGACGGTCACGTTTACCTAGTGATAGCGATAGTGATTATGAGGATATACAAACTGTTGTTAAGGAATATAATGAAAGATATGGTAGATCAGTCAGTAGAACACAGTCATCAAGTAGTGAAAGCGATTTTGAAGATATAGATACTGTTGTTAGGGAATATAGACAAAAATATGGCAATGCAATGGCAAAAGGACGTAGTAGTTCCCCTAAACCTGATCCATTATATAGTACTGTTAAGAAAACAACTAAAAGTCTATCTACTGGTGTAGACATAGTTACAAAACAATCAGACTATTCTCTATTACCTGACGTTAATACTGGCAGTTCTATTGTGTCACCTCTCACCAGAAAAGGAGCTACTAGACGACGACCTAGACGCCCTACAAATGATGGTCTACAGAGTCCAAATCCTCCTCTCCGTAATCCACTTCCTCAACATGATGATTATTCTCCTCCACAAGTACACAGACCTCCACCACTTCCTCCTAAACCAGTCCAAAATCCGCCACAACTTCCCCCTAGACCAGTAGGTCAATTACTACCTCCTCCTATAGATCAACCAGATAAAGGATTTAGTAAGTTTGTATCACCTAGACGGTGTAGAAGAGCAAGCTCTGGAGTCATATGTGGTATGATACAATCAAAACCAAACGATGATACCTATTCACTTCTTCAACGATCAAAAATTGAACCAGAATATGTGGAGGTTGGTAATGGTATACCCAAGAACAATGTTCCTGTAATAGGTAATAAACATAGTAAAAAATATACATCGACGATGTCAAAAATATCAACAAAATTTGATAAATCTACGGCATTTGGAGCAGCAATGTTACTAACTGGTCAGCAGGCCATTAGCCAACAGACTAGATCAACTACGTTGAGTAGAAAAGATCAGATGAGTAAGGAAGAAAAGATATTCGAAGCAGTTACAATGAGTCTATCAACTATAGGTTCAACGTTGACGTCTGCAGGTATGACGGGTGGTCCAAAACTAATGATTGCAGGAATGGCTATAACGGCTATAACTGGTATAATAGATACGATAAAAGATATATATTACATGTTTTCAGGACAGGAGAGGCCAGTAGATCCTGTTATTAAATTATTTAATAAGTACACTGGCTTAATGTCCGATAATAATAAAATGGGTGTAAGAAAATGTTTGACACCCGGTGACGACACACTTATTTATATCGCATACAGAAACGATACCAGTTTTAAACAGAATACGGATGCGATGGCTTTGTATTTCTTAGATGTTATCGATTCAGAGATCCTATATCTAAACACATCAAATTTAGTTCTAGAGTATCAACTAAAGGTGGCTTGCCCCATAGGAACATTAAGATCTGTAGATGTGGACATAACTGCGTATACAATATTATATGATACAGCGGATAATATTAAGAAATACAAGTTTATCAGAATGGCAACGCTACTATCCAAACATCCAGTTATTAGATTGACATGTGGTTTAGCAGCAACATTGGTGATTAAACCGTACGAGGTACCCATCAGTGATATGCAACTACTAAAAATGGCGACGCCTGGTGAACCAGAATCCACTAAATCTATACCATCCGATGTCTGTGATAGGTATCCTCTAAAGAAATTCTATCTTTTAGCTGGTGGTTGTCCCTATGATACATCTCAAACTTTTATTGTACATACTACTTGCAGTATTCTACTAAGAACAGCTACACGGGATCAGTTTAGAAACAGATGGGTGTTACAAAATCCATTTAGACAAGAAGGGACATATAAGCAACTGTTTACCTTTAGCAAATACGATTTTAACGACACCATAATCGATCCTAATGGTGTGGTGGGTCATGCTAGCTTTTGTACCAATAGAAGCAGCAACCAATGTTTCTGGTCCGAACCTATGATATTGGAAGATGTATCATCGTGTAGTTCTAGAACTAGAAAAATATACGTAAAACTGGGAATATTTAATGCTGAAGGTTTTAATAGTTTTGTACTAAATTGTCCAACTGGGTCTACACCTACATACATCAAACATAAAAATGCGGACAGTAACAATGTTATCATAGAGCTACCTGTAGGTGATTACGGCACAGCCAAATTGTATTCAGCAACAAAACCATCGAGGATAGCTGTGTTCTGCACACATAACTATGATAAACGATTCAAATCAGATATTATAGTTCTAATGTTTAATAAAAACAGCGGTATTCCATTTTGGAGCATGTACACAGGAAGTGTAACTAGTAAAAATAGAATGTTTGCCACATTGGCTAGAGGAATGCCGTTTAGATCAACGTATTGCGATAACAGACGACGATCAGGTTGTTATTATGCAGGAATACCATTTCATGAAGATAGTGTAGAAACAGATATACATTATGGACCAGAAATAATGTTAAAGGAAACATATGACATAAACAGTATTGACCCACGAGTTATAACAAAGTCAAAGACCCATTTTCCTGCTCCATTGAGTGTAAAATTCATGGTTGACAATTTAGGAAATGGATATGACAACCCTAATTCATTTTGGGAAGATGCTAAAACTAAGAAACGGACATATAGTGCAATGACGATAAAAGTCCTACCATGTACAGTGAGAAATAAAAATATAGACTTTGGATATAACTATGGAGATATTATTTCTAATATGGTTTATCTACAATCTACTAGTCAGGATTATGGAGATGGTACCAAATATACATTTAAATCCGTAACTAGATCAGATCATGAGTGTGAATCTAGCTTAGATCTAACGTCTAAGGAAGTAACTGTGACATGTCCTGCGTTTAGTATACCAAGAAATATATCAACATATGAAGGTCTATGCTTTAGTGTTACTACATCTAAAGATCATTGTGCTACAGGTATTGGTTGGTTAAAATCTAGTGGTTATGGGAAGGAAGATGCTGATAAACCACGTGCTTGTTTTCATCATTGGAATTATTACACACTGTCGTTGGATTATTACTGTTCATACGAAGATATTTGGAGAAGCACCTGGCCTGACTATGATCCATGTAAGTCATATATCCATATAGAGTATAGAGATACATGGATAGAATCTAATGTGTTACAGCAACCTCCTTACACATTCGAATTCATTCATGACAATTCTAACGAATATGTGGATAAAGAAATTAGTAACAAATTAAATGATCTGTACAATGAATACAAGAAGATTATGGAATATAGCGACGGATCATTGCCGGCGTCTATAAACAGATTAGCAAAGGCATTGACTTCAGAGGGTAGAGAAATAGCAAGTGTTAATATAGATGGTAATCTGTTAGATATCGCATATCAAGCAGATAAGGAAAAGATGGCCGACATACAGACAAGAATAAATGATATTATTAGAGATTTGTTTATACACACTCTATCAGACAAAGATATAAAAGACATTATAGAATCCGAAGAAGGTAAGAGATGTTGTATAATAGATGTTAAGAACAATCTTGTTAAAAAGTACTATTCTATTGATAATTATCTATGTGATACTTTAGATGATTATATATACACCTCTGTAGAATATAACAAATCCTATGTGTTAGTAAACGATACTTATATGAGCTATGACTATCTTGAATCATCAGGTGTAGTTGTTCTATCATGTTATGAAATGACTATAATCTCCTTGGATACAAAAGACGCCAAAGATGCTATAGAAGATGTGATAGTAGCAAGTGCGGTAGCCGAAGCATTGAATGACATGTTTAAGGAATTTGATAAAAACGTAAGTGCTATTATAATAAAAGAAGAAGATAATTATCTAAACAGTTCGCCCGATATCTACCATATAATATATATCATAGGTGGCACTATTCTGCTACTGTTAGTCATTATTTTAATATTGGCAATTTATATAGCGCGCAATAAATACAGAACCAGGAAATATGAAATAATGAAATATGACAATATGAGCATTAAATCTGAGCATCATGATAGTCTTGAAACAGTGTCTATGGAAATTATTGATAATCGGTACTAATAAAATAGTTTAACTCTTTTAGAACCAGTTTGGTACTGTAATTTCAGTTCATTACTCGTTGAGAATATTGATGATTTTTTTTAAATGAGTATCGGTAGTTACATATTACCATATCATCCATTATATAATCGATGATGCATGTATTAGAATACTTTCCGAATAAGTCTTCTAAATATTGTATTAATTATGAAAAACTATGCTATGTGAGTATGATTCAAAGATGTTTAATGATACGATACTAGATTTTATCTCTAGCGAGATTGTTTAGAATCATTTATCATAACTATGTTTAATAAATTCATCAACGAATATCGATAAAGACCTCTTGTAATTCGAGTATAGGAAGTAGTATTACCATATCAACTTCCGAGTTAACAATTACTCTAAAACATGAGGATTGTACTCCTGTCTTTATTGGAGATCACTATTTAGTCGTTGATAAACTAGTAACCTCAGGTTTCTTTACAAACGATAAAGTACAACATCAAGACCTCACAACACAGTGCAAGATTAATCTAGAAATCAAATGTAATTCTGGAGGAGAATCTAGACAACTAACACCCACGGCGAAGTATACTTTATGCCTCATTCAGAAACGGTAACTGTAGTAGGAGACTGTCTCTCTAATCTCGATGTATATATAATATATACCAATACGGACGCGATATATTCCGACATGAATGGCGTCGCTTATCATATGTTATATCCTAAATGTTGATCATATTCCACAAATGATTGTGAACGAGATTAAATCATCTAACAAATAATTAGTTTTTTATGACATTAACATATAATAAATAAATTAATCATTATTGACTTAACGATGACGAAAGTTATCATTATCTTAGGATTCTTGATTATTAATACAAATTCGTTGTGTCTATGAAATGTGAACAAGGTGTCTCATATTATAATGCACAAGAATTAAAGTGTTGTAAACTATCTAGCCAGGAACATATTCAGATTATCGATGTGATAAATACAGCGATACCATCTGTGGACATTGTCCAAGTGACACATTCACGTCAATATATAATCGTTCTCCTCGGTGTCATAGTTGTAGAGGTCACACCTTGTACACCTACCACAAATAGAATATGTCATTGTGACTCGAATAGTTATCGTCTCCTTAAAGCTTCTGATGGTAACTGTGTTACATGTGCTCCTAAAACAAAATATGGTCGTGTGTACGGAAAGAAAGGAGAAAATGATATGGAATACCATTTGTAAGAAATGTCGGAAGGGTACTTATTCAGATATTGTATCTGACTCTGATCAATGTAAACCTATGACAAGATAAGACTTACTCGCATCTACTGGATAGACATAAATATCCTCCTCGTAATAATGAAATATAATATACACTAATTATTAATATCAATCGAGTATTAACATATAAGTTATTTTTAAACCCCTTTTGGGTTCCGTCCTAAACGGCGTTTCGGTCTGTGTCGCCACCATGGTCACACCGAGCCTCTGCGTGCTCCTCCATCGAGGACGACTTCAACTATGACAGCTCGGTGGCGTCTGCCAGCGTGTACATACGAATGGCATTTCTAAGAAAAGTCTACGGTATCCTTTCTACAATTTCCTTTAACAACGGCAACAGCTGCAGTATTTTTATACTTTGAATGCATCGGACATTTATACAAGGGAGTCCTGTTCTAATATTGGCATCAATGTTCGGATCTATAGGCTTGATTTTCGCATTGACTTTACACAGACATGAACATCCCCTGAATCTGTACATACTTTGTGGATTTACACTGTTAGAATCTCTAACGCTGGCCTCTGTTGTTACTTTCTATGATGCACGTATCGTTATGCAAGCTTTCATGTTGACTACTGCAGTGTTTCTTGCTCTGACTACATATACTCTACAATCAAAGAGAGATTTCAGTAAACTTGTAACAGGATTGTTTGCTGCTTTCTGGATTTTAATTTTGTCAGGAGTCTTGAGGATAAAGTTTAAAATAGAATTAATAAAGAACATATAGGTCATTTTTTAAACATGGATAGAAACCAAGGTTGTTAGTTAATAATATACAAGATATTTTTTCTCACTCTGATCCATGTAAACCAAGGACGAGAGACACTCTCATTCCTCATTCACGACACCATTAAAAATGGAAATTAAAGCCCTCTATTAAGCACAGACGGCTACAGGTCTACCATCAGGTTACCTTCGTCTACCTTCACAATGGCCTCTCCTTGTGCCCAGTTCAGTCCCTGTCATTGCCACGCTACTAAGGACTCCCTGAATACCGTGACTGACGTCAGACATTGTCTGACTGAATACATCCTGTGGGTTTCTCATAGATGGACCCATAGAGAAAGCGCAGGGCCTCTCTACAGGCTTCTCATCTCTTTCAGAATTGATGCAATGGAGCTATTTGGTAGCGAGTTGAAGGAGTTCTCGAATTCACTTCCGTGGGACAATATCGACAATTGCGTGGAGATCATTAAATGTTTCATCAGAAATGACTCCATGAAAACCGCCAAAGAACTTTGTGCAATAATTGGACTTTGTACTCAATCAGCTATTGTCACTGGAAGAGTCTTCAATGATAAGTATATCGACATACTACTTATGCTGCGAAAGATTCTGAACGAGAACGACTATCTCACCCTCTTGGATCATATCCTCACTGCTAAATACTAAATCTCCTTCATGCTCTCTCACTAATACTCTTACTCACTACACTTTTTATCATCTTATGATGAATGATTGCCTTCATCATTTTTTCGTGGAATATAATATAGGAATAATTAGCACCAGAATAGCTATGGATATCTCGTTAAGAATATTCTCTATAAGAGACATAATGTAGACATAGTTATTATATCCTTCTTAGATAAGTGTTACGCTACTGGAAAGTTTCCATCGTTATTATTACATGAAGATGATATAATTAAACCAACATTGAGATTGGCTCTTATGTTAGCTGGATTGAATTACTGTAATAAATGCATCGAGTATAGAGGGATATAGCAATTCTCGATAATAGTCATGCAATATTTGAATGAGACTGATAATTTAGGTAATACAGTACTACACACATATCTTTCTAGATTATATATCGTTAAAAATCTGTAAGATGTATATTTCTCATAAGTATCCACTGTGTAATATTATTAATGGATATATAGATAACGCAATAGGGACTAATAGTATTGTAAAAGATATAATCGACTATTTACGTACATATCCAGATATCTATATTCCTACTAGTTTGCTGCGTAGTTGCATCATTGATATGCATGATTTATCAGGATTCAGAGATGAATTACTAAGTAAACTACAATCCCACAATAAGTAAGAATCAAATATCAAAAACTCACTTTTGATTTTTCTAGTCTTAAGTAATACATATATTTATTAATAGACCTATGAAATAAAAAAAGGTAACAATGGATTCGCGTATAGCTATTTACGTATTAGTATCGGCATCTCTTTTGTATCTTGTTAATTGTCACAAACTAGTACATTACTTCAATCTGAAAATAAATGGAAGTGATATAACTAATACAGCAGATATATTGCTGGACAATTATCCAATTATGACCTTTGATGGAAAGGATATTTATCCATCTATCTCGTTCATGGTCGGTAATAAACTTTTCCTAGATCTTTATAAAAATATCTTTGAAGAATTTTTCAGACTATTTCGAGTATCTGTAAGTAGTCAATACGAGGAATTAGAATATTATTATTCATGTGATTATACTAACAACCGTCCTACAATTAAACAACATTACTTTTATAACGGCGACGAATATACTGAAATTGATAGATCGAAAAAAGCCACTAATAAAAACAGTTGGTTAATTACTTCAGGCTTTAGACTACAAAAATGGTTCGATAGCGAAGATTGTATAATTTATCTCAGATCTTTAGTTAGAAGAATGGAAGACAGTAACAAAAACAGTAAAAAAACTTAGTACTTAGATATCGAAAAAATATATTTTTGTAGACTCTTGAGAATAGAAGGAAAACATGTACATAATTATAAAAAATGAAAATCAATGGCGAATAAGACAGTGCGATTCGCACCATGGAGTCGGTAGATTTCATGGCTGTCGATGAGCAGTTTCACGACGACCTCGATCTTTGGTCATTATCTTTGGTAGATGATTATAAAAAACATGGATTAGGTGTTGACTGTTATGTTCTAGAACCAGTTGTTGACAGGAAAATATTTGATAGATTTCTCCTTGAACCAATTTGTGATCCTGTAGATGTTCTGTATGATTATTTTAGGATTCATAGAGATAATATTGATCAGTATATAGTAGATAGACTGTTTGCATATATTACATATAAAGATATTATATCTGCATTAGTGTCAAAGAATTATATGGAAGATATTTTCTCTATAATTATTAAGAATTGTAATTCTGTGCAAGATCTCTTACTTTACTATCTATCTAATGCATATGTAGAAATAGACATTGTTGATCTTATGGTAGATCATGGGGCTGTAATATATAAAATAGAATGCTTGAATGCCTATTTTAGGGGAATATGTAAAAAGGAAAGTAGTGTTGTTGAGTTTATTTTGAATTGTGGTATCCCAGATGAAAATGATGTTAAATTAGATCTATATAAAATAATTCAGTATACTAGGGGATTCCTTGTAGATGAACCCACAGTATTAGAAATTTATAAGCTTTGTATCCCATATATTGAAGATATCAATCAACTAGATGCTGGTGGAAGGACCTTGCTTTATCGCGCTATCTATGCAGGTTATATAGATTTAGTATCATGGCTATTAGAAAATGGAGCAAATGTCAACGCAGTAATGAGTAATGGATATACATGTCTTGACGTGGCCGTGGATAGGGGATCTGTCATCGCCCGTAGGGAAGCACATCTTAAAATATTAGAAATATTGCTTAGAGAACCATTGTCTATTGACTGTATAAAATTAGCTATACTTAATAATACAATTGAAAACCATGATGTGATAAAGCTCTGTATCAAGTATTTTATGATGGTAGATTATTCACTTTGTAATGTGTATGCATCATCACTCTTTGATTATATAATTGATTGTAAACAAGAATTGGAGTACATTAGGCAGATGAAAATTCATAATACAACCATGTATGAGTTAATCTATAATAGAGACAAAAACAAGCATGCTTCCCATATTCTACATAGGTATTCTAAACATCCAGTTTTGACACAGTGTATCACTAAAGGATTCAAGATTTACACAGAAGTAACCGAGCAGGTCACTAAAGCTCTAAACAGACGTGCTCTAATAGATGAGATAATAAACAATGTATCAACTGATGACAATCTCCTATCAAAACTTCCATTAGAAATTAGGGATCTAATTGTTTCACAAGCTGTCATATAGAGTTCTATCCACCCACCTTTCTTGAAATGAGTTAATAGTCATAAGTTAGTTAAGTCATAA-----------------------------------------------------------------------------------------------------------------------------------------------------------------------------------------------------------------------------------------GTTAGTTAAGTCATAAGTTAGTTAAGTCATAAGTTAGTTAAGTCATAAGTTAGTTAAGTCATAAGTTAGTTAAGTCATAAGTTAGTTAAGTCATAAGTTAGTTTATAGTCTAACACTTCTAATTTTTATACCTTGATCTTTTTCTCTAATTATGAAAAAGTAAATCATTATGAAGATGGATGAAATGGACGAGATTGTGCGCATCGTTAACGATAGTATGTGGTACGTACCTAACGCATTTATGGACGACGGTGATAATGAAGGTCACATTTCTGTCAATAATGTCTGTCATATGTATCTCGCATTCTTTGATGTGGATATATCATCTCATCTGTTTAAATTAGTTATTAAACACTGCGATCTGAATAAACGACTAAAATGTGGTAACTCTCCATTACATTGCTATACGATGAATACACGATTTAATCCATCTGTATTAAAGATATTGTTACGCCACGGCATGCGTAACTTTGATAGCAAGGATAAAAAAGGACATATTCCTCTACACCACTATCTGATTCATTCACTATCAATCGATAACAAGATCTTTGATATACTAACGGACCCCATTGATGACTTTAGTAAATCATCCGATCTATTGCTGTGTTATCTTAGATATAAATTCAATGGGAGCTTAAACTATTACGTTCTGTACAAATTATTGACTAAAGGATCTGACCCTAATTGCGTCGATGAGGATGGACTCACTTCTCTTCATTACTACTGTAAACACATATCCGCGTTCCACGAAAGCAATTATTACAAGTCAAAGAGTCACACTAAGATGCGAGCTGAGAAGCGATTCATCTACGCGATAATAGATCATGGAGCAAACATTAACGCGGTTACGAAAATCGGAAATACGCCGTTACACACTTACCTTCAACAGTATACCAAACATAGTCCTCGTGTGGTGTATGCTCTTTTATCTCGAGGAGCCGATACGAGGATACGTAATAATCTTGATTGTACACCCATCATGGAATACATAAAGAACGATTGTGCAACAGGTCATATTCTCATAATGTTACTCAATTGGCACGAACAAAAATACGGGAAATTACAAAAGGAAGAAGGACAACATCTACTTTATCTATTCATAAAACATAATCAAGGATATGGAAGTCGCTCTCTCAATATACTACGGTATCTACTAGATAGATTCGACATTCAGAAAGACGAATACTATAATACAATGACTCCTCTTCATACCGCCTTCCAGAATTGCAATAACAATGTTGCCTCATACCTCGTATACATCGGATACGACATCAACCTTCCGACTAAAGACGATAAGACAGTATTCGACTTGGTGTTTGAAAACAGAAACATTATATACAAGGCGGATGTCGTTAATGACATTATCCACCACAGACTGAAAGTATCTCTACCTATGATTAAATCGTTGTTCTACAAGATGTCGGAGTTCTCTCCCTACGACGATCACTACGTAAAGAAGATAATAGCCTACTGCCTATTAAGGGACGAGTCATTTGCGGAACTACATACTAAATTCTGTTTAAACGAGGACTATAAAAGTGTATTTATGAAAAATATATCATTCGATAAGATAGATTCCATCATCGAAAAATGTAGTCGTGACATAAGTCTCCTCAAAGAGATTCGAATCTCAGACACCGACTTGTATACGGTATTGAGAACAGAAGACATCCGGTATCACACATATCTCGAAGCCATACATTCAGACAAACGCATTTCATTTCCCATGTACGACGATCTCATAGAACAGTGTCATCTATCGATGGAGCATAAAAGTAAACTCGTCGACAAAGCACTCAATAAATTAGAGTCTACCATCGATAGTCAATCTAGACTATCGTATTTGCCTCCGGAAATTATGCGCAATATCATAACCAAGCTAAGCGACTACCATCTAAACAGTATGTTGTACGGAAAGAACCATTACAAATATTATCCATGATAGAAAGAAAATATTTAAAAAATAATCTATATGATTGGAGAAGTAGGAAACAAACAGTAACAAGACGACGATTACTACATTATTAAATCATGAGGTCCGTATTATACTCGTATATATTGTTTCTCTCATGTATAATAATAAACGGAAGAGATATAGCACCACATGCACCATCCAATGGAAAGTGTAAAGACAACGAATACAGAAGCCGTAATCTATGTTGTCTATCGTGTCCTCCGGGAACTTACGCTTCCAGATTATGTGATAGCAAGACTAATACACAATGTACACCGTGTGGTTCGGATACCTTTACATCTCACAATAATCATTTACAGGCTTGTCTAAGTTGTAACGGAAGATGTGATAGTAATCAGGTAGAGACGCGATCGTGTAACACGACTCACAATAGAATCTGTGAATGCTCTCCAGGATATTATTGTCTTCTCAAAGGAGCATCAGGGTGTAGAACATGTATTTCTAAAACAAAGTGTGGAATAGGATACGGAGTATCCGGATACACGTCTACCGGAGACGTCATCTGTTCTCCGTGTGGTCCCGGAACATATTCTCACACCGTCTCTTCCACAGATAAATGCGAACCCGTCGTAACCAGCAATACATTTAACTATATCGATGTGGAAATTAACCTGTATCCAGTCAACGACACATCGTGTACTCGGACGACCACTACCGGTCTCAGCGAATCCATCTCAACGTCGGAACTAACTATTACCATGAATCATAAAGATTGTGATCCAGTCTTTCGTGCAGAATACTTCTCTGTCCTTAATAATGTAGCAACTTCAGGATTCTTTACAGGAGAAAATAGATATCAGAATACTTCAAAGATATGTACTCTGAATTTCGAGATTAAATGTAACAACAAAGATTCATCTTCCAAACAGTTAACGAAAACAAAGAATGATACTATCATGCCGCATTCAGAGACGGTAACTCTAGTGGGCGACTGTCTATCTAGCGTCGACATCTACATACTATATAGTAATACCAATACTCAAGACTACGAAAATGATACAATCTCTTATCATATGGGTAATGTTCTCGATGTCAATAGCCATATGCCCGCTAGTTGCGATATACATAAACTGATCACTAATTCCCAGAATCCCACCCACTTATAGTAAGTTTTTTTACCTATAAATAATAAATACAATAATTAATTTCTCGTAAAAGTAGAAAATATATTCTAATTTATTATATGGTAAGAAAGTAGAATCATCTAGAACAGTAATCAATCAATAGCAATCATGAAACAATATATTGTCCTGGCATGCATGTGCCTAGTGGCAGCTGCTATGCCTACTAGTCTTCAACAATCTTCATCCTCGTGTACTGAAGAAGAAAACAAACATCATATGGGAATCGATGTTATTATCAAAGTCACAAAGCAAGACCAAACACCGACCAATGATAAGATTTGTCAATCCGTAACGGAAGTTACAGAGACCGAAGATGATGAGGTATCCGAAGAAGTTGTAAAAGGAGATCCCACCACTTATTACACTATCGTCGGTGCGGGTCTTAACATGAACTTTGGATTCACCAAATGCCCAAAGATTTCATCCATCTCCGAATCCTCTGATGGAAACACTGTGAATACTAGATTGTCCAGCGTGTCACCGGGACAAGGTAAGGACTCTCCCGCGATCACGCGTGAAGAAGCTCTGGCTATGATCAAAGACTGTGAGATGTCTATCGACATCAGATGTAGCGAAGAAGAGAA-AGACAGTGACATCAAGACCCATCCAGTACTTGGGTCTAACATCTC--ACAT-AAGAAAGTGAGTTACAAAGATATCATCGGTTCAACGATCGTTGATACAAAATGTGTCAAGAACCTAGAGTTTAGCGTACGTATCGGAGACATGTGTGAGGAATCATCTGAACTTGAAGTCAAGGATGGATTCAAGTATGTCGACGGATCGGCATCTGAAGGTGCAACCGATGATACTTCACTCATCGATTCAACAAAACTCAAAGCATGTGTCTGAATCGATAACTCTATTCATCTGAAAATGGATGAGTTGGGTTAATCGAACGATTCAGACACCGCACCACGAATTAAAAAAGACCGGGCACTATATTCCGGTTTGCAAAACAAAAATATTTAACTACATTCACAAAAAGTTACCTCTCGTTACTTCTTCTTTCTGTTTCAATATGTGATACGATATGATCACTATTCGTATTCTCTTGGTCTCATAAAAAAGTTTTACAAAAAAAAAAAAAAATATTTTTATTCTCTTTCTCTCTTCGATGGTCTCACAAAAATATTAAACCTCTTTCTGATGTCTCAACTATTTCGTAAACGATAACGTCCAACAATATATTCTCGTAGAGCTTATCAACATCCTTATACCAATCTAGGTTGTCAGACAATTGCATCATAAAATAATGTTTATAATTTACACGTTAACATCATATAATAAACGTATATAGTTAATATTTTTGGAATATAAATGATCTGTAAAATCCATGTAGGGGACACTGCTCACGTTTTTTCTCTAGTACATAATTTCACACAAGTTTTTATACAGACAAATTAATTCTCGTCCATATATTTTAAAACATTGACTTTTGTACTAAGAAAAATATCTTGACTAACCATCTCTTTCTCTCTTCGATGGGTCTCACAAAAATATTAAACCTCTTTCTGATGGAGTCGTAAAAAGTTTTTATCCTTTCTCTCTTCGATAGGTCTCACAAAAATATTAAACCTCTTTCTGATGGTCTCTATAAACGATTGATTTTTCTTACCCTCTAGAGTTTCCTACGGTCGTGGGTCACACATTTTTTTCTAGACACTAAATAAAATAGTAAAATTAAATTAATTA-------------------------------------------------------------------------------------------------------------------------------------------------------------------------------------------------------------------------------------------------------------------------------------------------------------------------------------------------------------------------------------------------------------------------
>ON563414.3_Monkeypox_virus_isolate_MPXV_USA_2022_MA001_complete_genome
------------------------------------------------------------------------------------------------------------------------------------------TA-TT-AT---ATTTTACTATTTTATTTAGTGTCTAGAAAAAAATGTGTGACCCACGACCGTAGGAAACTCTAGAGGGTAAGAAAAATCAATCGTTTATAGAGACCATCAGAAAGAGGTTTAATATTTTTGTGAGACCTATCGAAGAGAGAAAGGATAAAAACTTTTTACGACTCCATCAGAAAGAGGTTTAATATTTTTGTGAGACCCATCGAAGAGAGAAAGAGATGGTTAGTCAAGATATTTTTCTTAGTACAAAAGTCAATGTTTTAAAATATATGGACGAGAATTAATTTGTCTGTATAAAAACTTGTGTGAAATTATGTACTAGAGAAAAAACGTGAGCAGTGTCCCCTACATGGATTTTACAGATCATTTATATTCCAAAAATATTAACTATATACGTTTATTATATGATGTTAACGTGTAAATTATAAACATTATTTTATGATGCAATTGTCTGACAACCTAGATTGGTATAAGGATGTTGATAAGCTCTACGAGAATATATTGTTGGACGTTATCGTTTACGAAATAGTTGAGACATCAGAAAGAGGTTTAATATTTTTGTGAGACCATCGAAGAGAGAAAGAGAATAAAAATA--TTTTTTTTTTTTTGTAAAAC-TTTTTTATGAGACCAAGAGAATACGAATAGTGATCATATCGTATCACATATTGAAACAGAAAGAAGAAGTAACGAGAGGTAACTTTTTGTGAATGTAGTTAAATATTTTTGTTTTGCAAACCGGAATATAGTGCCCGGTCTTTTTTAATTCGTGGTGCGGTGTCTGAATCGTTCGATTAACCCAACTCATCCATTTTCAGATGAATAGAGTTATCGATTCAGACACATGCTTTGAGTTTTGTTGAATCGATGAGTGAAGTATCATCGGTTGCACCTTCAGATGCCGATCCGTCGACATACTTGAATCCATCCTTGACTTCAAGTTCAGATGATTCCTCACACATGTCTCCGATACGTACGCTAAACTCTAGGTTCTTGACACATTTTGTATCAACGATCGTTGAACCGATGATATCTTTGTAACTCACTTTCTTATGTGAGATGTTAGACCCAAGTACTGGATGGGTCTTGATGTCACTGTCTTTCTCTTCTTCGCTACATCTGATGTCGATAGACATCTCACAGTCTTTGATCATAGCCAGAGCTTCTTCACGCGTGATCGCGGGAGAGTCCTTACCTTGTCCCGGTGACACGCTGGACAATCTAGTATTCACAGTGTTTCCATCAGAGGATTCGGAGATGGATAAAATCTTTGGGCATTTGGTGAATCCAAAGTTCATGTTAAGACCCGCACCGACGATAGTGTAATAAGTGGTGGGATCTCCTTTTACAACTTCTTCGGATACCTCATCATCTTCGGTCTCTGTAACTTCCGTTACGGATTGACAAATCTTATCATTGGTCGGTGTTTGGTCTTGCTTTGTGACTTTGATAATAACATCGATTCCCATATGATGTTTGTTTTCTTCTTCAGTACACGAGGATGAAGATTGTTGAAGACTAGTAGGCATAGCAGCTGCCACTAGGCACATGCATGCCAGGACAATATATTGTTTCATGATTGCTATTGATTGATTACTGTTCTAGATGATTCTACTTTCTTACCATATAATAAATTAGAATATATTTTCTACTTTTACGAGAAATTAATTATTGTATTTATTATTTATAGGTAAAAAAACTTACTATAAGTGGGTGGGATTCTGGGAATTAGTGATCAGTTTATGTATATCGCAACTAGCGGGCATATGGCTATTGACATCGAGAACATTACCCATATGATAAGAGATTGTATCATTTTCGTAGTCTTGAGTATTGGTATTACTATATAGTATGTAGATGTCGACGCTAGATAGACAGTCGCCCACTAGAGTTACCGTCTCTGAATGCGGCATGATAGTATCATTCTTTGTTTTCGTTAACTGTTTGGAAGATGAATCTTTGTTGTTACATTTAATCTCGAAATTCAGAGTACATATCTTTGAAGTATTCTGATATCTATTTTCTCCTGTAAAGAATCCTGAAGTTGCTACATTATTAAGGACAGAGAAGTATTCTGCACGAAAGACTGGATCACAATCTTTATGATTCATGGTAATAGTTAGTTCCGACGTTGAGATGGATTCGCTGAGACCGGTAGTGGTCGTCCGAGTACACGATGTGTCGTTGACTGGATACAGGTTAATTTCCACATCGATATAGTTAAATGTATTGCTGGTTACGACGGGTTCGCATTTATCTGTGGAAGAGACGGTGTGAGAATATGTTCCGGGACCACACGGAGAACAGATGACGTCTCCGGTAGACGTGTATCCGGATACTCCGTATCCTATTCCACACTTTGTTTTAGAAATACATGTTCTACACCCTGATGCTCC-TTTGAGAAGAC-AATAATATCCTGGAGAGCATTCACAGATTCTATTGTGAGTCGT-GTTACACGATCGCGTCTCTACCTGATTACTATCACATCTTCCGTTACAACTTAGACAAGCCTGTAAATGATTATTGTGAGATGTAAAGGTATCCGAACCACACGGTGTACATTGTGTATTAGTCTTGCTATCACATAATCTGAAAGCGTAAGTTCCCGGAGGACACGATAGACAACATAGATTACGGCTTCTGTATTCGTTGTCTTTACACTTTCCATTGGATGGTGCATGTGGTGCTATATCTCTTCCGTTTATTATTATACATGAGAGAAACAATATATACGAGTATAATACGGACCTCATGATTTAATAATGTAGTAATCGTCGTCTTGTTACTGTTTGTTTCCTACTTCTCCAATCATATAGATTATTTTTTAAATATTTTCTTTCTATCATGGATAATATTTGTAATGGTTCTTTCCGTACAACATACTGTTTAGATGGTAGTCGCTTAGCTTGGTTATGATATTGCGCATAATTTCCGGAGGCAAATACGATAGTCTAGATTGACTATCGATGGTAGACTCTAATTTATTGAGTGCTTTGTCGACGAGTTTACTTTTATGCTCCATCGATAGATGACACTGTTCTATGAGATCGTCGTACATGGGAAATGAAATGCGTTTGTCTGAATGTATGGCTTCGAGATATGTGTGATACCGAATGTCTTCTGTTCTCAATACCGTATACAAGTCGGTGTCTGAGATTCGAATCTCTTTGAGGAGACTTATGTCACGACTACATTTTTCGATGATGGAATCTATCTTATCGAATGATATATTTTTCATAAATACACTTTTATAGTCCTCGTTTAAACAGAATTTAGTATGTAGTTCCGCAAATGACTCGTCCCTTAATAGGCAGTAGGCTATTATCTTCTTTACGTAGTGATCGTCGTAGGGAGAGAACTCCGACATCTTGTAGAACAACGATTTAATCATAGGTAGAGATACTTTCAGTCTGTGGTGGATAATGTCATTAACGACATCCGCCTTGTATATAATGTTTCTGTTTTCAAACACCAAGTCGAATACTGTCTTATCGTCTTTAGTCGGAAGGTTGATGTCGTATCCAATGTATACGAGGTATGAGGCAACATTGTTATTGCAATTCTGGAAGGCGGTATGAAGAGGAGTCATTGTATTATAGTATTCGTCTTTCTGAATGTCGAATCTATCTAGTAGATACCGTAGTATATTGAGAGAGCGACTTCCATATCCTTGATTATGTTTTATGAATAGATAAAGTAGATGTTGTCCTTCTTCCTTTTGTAATTTCCCGTATTTTTGTTCGTGCCAATTGAGTAACATTATGAGAATATGACCTGTTGCACAATCGTTCTTTATGTATTCCATGATGGGTGTACAATTAAGATTATTACGTATCCTCGTATCGGCTCCTCGAGATAAAAGAGCATACACCACACGAGGACTATGTTTGGTATACTGTTGAAGGTAAGTGTGTAACGGCGTATTTCCGATTTTCGTAACCGCGTTAATGTTTGCTCCATGATCTATTATCGCGTAGATGAATCGCTTCTCAGCTCGCATCTTAGTGTGACTCTTTGACTTGTAATAATTGCTTTCGTGGAACGCGGATATGTGTTTACAGTAGTAATGAAGAGAAGTGAGTCCATCCTCATCGACGCAATTAGGGTCAGATCCTTTAGTCAATAATTTGTACAGAACGTAATAGTTTAAGCTCCCATTGAATTTATATCTAAGATAACACAGCAATAGATCGGATGATTTACTAAAGTCATCAATGGGGTCCGTTAGTATATCAAAGATCTTGTTATCGATTGATAGTGAATGAATCAGATAGTGGTGTAGAGGAATATGTCCTTTTTTATCCTTGCTATCAAAGTTACGCATGCCGTGGCGTAACAATATCTTTAATACAGATGGATTAAATCGTGTATTCATCGTATAGCAATGTAATGGAGAGTTACCACATTTTAGTCGTTTATTCAGATCGCAGTGTTTAATAACTAATTTAAACAGATGAGATGATATATCCACATCAAAGAATGCGAGATACATATGACAGACATTATTGACAGAAATGTGACCTTCATTATCACCGTCGTCCATAAATGCGTTAGGTACGTACCACATACTATCGTTAACGATGCGCACAATCTCGTCCATTTCATCCATCTTCATAATGATTTACTTTTTCATAATTAGAGAAAAA-GATCAAGGTATAAAAATTAGAAGTGTTAGACTATA--------------------------------------------------------------------------------------------------------------------------------------------------------------------------------------------------------------------------------------------------------------------------------------------------------------------------------------------------------------------------------------------------------------------------------------AACTAACTTATGACTTAACTAACTTATGACTTAACTAACTTATGACTTAACTAACTTATGACTTAACTAACTTATGACTTAACTAACTTATGACTTAACTAACTTATGACTTAACTAACTTATGACTATTAACTCATTTCAAGAAAGGTGGGTGGATAGAACTCTATATGACAGCTTGTGAAACAATTAGATCCCTAATTTCTAATGGAAGTTTTGATAGGAGATTGTCATCAGTTGATACATTGTTTATTATCTCATCTATTAGAGCACGTCTGTTTAGAGCTTTAGTGACCTGCTCGGTTACTTCTGTGTAAATCTTGAATCCTTTAGTGATACACTGTGTCAAAACTGGATGTTTAGAATACCTATGTAGAATATGGGAAGCATGCTTGTTTTTGTCTCTATTATAGATTAACTCATACATGGTTGTATTATGAATTTTCATCTGCCTAATGTACTCCAATTCTTGTTTACAATCAATTATATAATCAAAGAGTGATGATGCATACACATTACAAAGTGAATAATCTACCATCATAAAATACTTGATACAGAGCTTTATCACATCATGGTTTTCAATTGTATTATTAAGTATAGCTAATTTTATACAGTCAATAGACAATGGTTCTCTAAGCAATATTTCTAATATTTTAAGATGTGCTTCCCTACGGGCGATGACAGATCCCCTATCCACGGCCACGTCAAGACATGTATATCCATTACTCATTACTGCGTTGACATTTGCTCCATTTTCTAATAGCCATGATACTAAATCTATATAACCTGCATAGATAGCGCGATAAAGCAAGGTCCTTCCACCAGCATCTAGTTGATTGATATCTTCAATATATGGGATACAAAGCTTATAAATTTCTAATACTGTGGGTTCATCTACAAGGAATCCCCTAGTATACTGAATTATTTTATATAGATCTAATTTAACATCATTTTCATCTGGGATACCACAATTCAAAATAAACTCAACAACACTACTTTCCTTTTTACATATTCCCCTAAAATAGGCATTCAAGCATTCTATTTTATATATTACAGCCCCATGATCTACCATAAGATCAACAATGTCTATTTCTACATATGCATTAGATAGATAGTAAAGTAAGAGATCTTGCACAGAATTACAATTCTTAATAATTATAGAGAAAATATCTTCCATATAATTCTTTGACACTAATGCAGATATAATATCTTTATATGTAATATATGCAAACAGTCTATCTACTATATACTGATCAATATTATCTCTATGAATCCTAAAATAATCATACAGAACATCTACAGGATCACAAATTGGTTCAAGGAGAAATCTATCAAATATTTTCCTGTCAACAACTGGTTCTAGAACATAACAGTCAACACCTAATCCATGTTTTTTATAATCATCTACCAAAGATAATGACCAAAGATCGAGGTCGTCGTGAAACTGCTCATCGACAGCCATGAAATCTACCGACTCCATGGTGCGAATCGCACTGTCTTATTCGCCATTGATTTTCATTTTTTATAATTATGTACATGTTTTCCTTCTATTCTCAAGAGTCTACAAAAATATATTTTTTCGATATCTAAGTACTAAGTTTTTTTACTGTTTTTGTTACTGTCTTCCATTCTTCTAACTAAAGATCTGAGATAAATTATACAATCTTCGCTATCGAACCATTTTTGTAGTCTAAAGCCTGAAGTAATTAACCAACTGTTTTTATTAGTGGCTTTTTTCGATCTATCCTCGTCCTCTCATCATCCTTATATTATTATCATTATTATCATAGTCTATTAAACACAAATCATCTACGTTTATAACAACATTCTCATTATTAATTAGTTCTGTAGAATATCTTTAATAATTTGGCTATACATCTGTTCAATACTATCTATTGATGATTTCTTTTTTAAGACTTAAACTAGTTATGGTAATGACGATGAAATCGAGTAGTAACTTCTAATAAAGACTTGATATCATTATCATATGTTTGATCGTCATAGTTAATAGTGTGGCTAAATGGTACTGTTAATAAGTTTATAGACAATATCATAGTATTTTCTTTCCAGAATTAGATTATTTTTTTAAATACTGATCCTCACAATTCCGTGATGTAGCAGTAGTTGGTGCATGGTCTATATCGTTAAAATGTATCATATATAATAGTTTTCTGACGTGGAGTACAGAATTTTCGATTAATGAGTTCATGGTAAGGAAGGGCAAATGCCTGTATATAATATACATAAGTTAATAGTTTTTTATCATATTTTCTAATACCATAATAAAAATTATCATTATTGCGTTTGGTAGTTCTGCCCTATCATCTATATCACTGTCACTCTCGCTCTCACTATATCTTCTAAAATTACAAACAACTGGATATTCGATAACAGCATTTGTGTAGTTTTTGTCTTTTACAGTATATACGTTATTGTCAAAATCTAAACAAATATTAGCATAATACATCTATCTATAAGATCAGGATCCATGTTCGAGCATACTAGCCATGTATATTTGTAACTTCGTCGTACAGCGTTAGATCAATAGAATAAACAATCGTGTGACGCAACTTTTTTACGATCTAGTTGTATGAGTTTATCGTTTACATAAGCAATTAACGGCTTTAACAGATGATCTGAGTAATAATATACCTCTGTTATACGTTTAATGTTCACGGTCTTAGTATTTTTAGATATCAATTGTGATTTACACCATATTCGACTCCCTTGTGTGTAACGTTAGAAATTCTAAATCTATATTATCTATTACAGCGTAAAACACATTCAATATTGTATTGTTATTTTTATATTATTTACACAATTAACAATGTATTATTAGTTTATATTACTGAATTAATAATATAAAATTCCCAATCTTGTCATAAACACAAAATCCATTAAAAATGTCGATAAAATATCTGATGTTGTTGTTCGCTGCTATGATAATCAGATCATTAGCCGATAGTGGTAATGCTATCGAAACAACATCGCCAGAAATTACAAACGCTACAACAGATATTCCAGCTATCAGATTATGTGGTCCAGAGGGAGATGGATATTGTTTACACGGTGACTGTATCCACGCTAGAGATATTGACGGTATGTATTGTAGATGCTCTCATGGTTATACAGGTATTAGATGTCAGCATGTAGTATTAGTAGACTATCAACGTTCAGGAAAACCAGACACTACAACATCATATATCCCATCTCTAGGTATTGTGCTTGTATTAGTAGGCATTATTATTACGTGTTGTCTATTATCTGTTTATATGTTCACTCGAAGAACTAAACTACCTATACAAGATATGGTTGTGTTATATTTTTTATAAAATTTTTTTATGAGTATTTTTACAAAAATGTATATGTATAAAAAAAATACTAAGTATACGATGTATCCTGTATTATTTGTATTTATCTAAACAATACTTCTGCCTCTAGATGGGATACAAAAATTTTTTATTTCAGCATATTAAAGTAAAATCTAGTTACCTTGAAAATGAATACAGTGGGTGGTTCCGTATCACCAGTAAGAACATAATAGTCGAATACAGTATCCGATTGAGATTTTGCATACAATACTAGTCTAGAAAGAAATTTGTAATCATCCTCTGTGACAGGAGTCCATATATCTGTATCATCGTCTAGTTTTTATCAGTGTCCTATGCTATATTCCTGTTATCATCATTAGTTAATGAAAATAACTCTCGTGCTTCAGAAAAGTCAAATATTGTATCCATACATATATCTCCAAAACTATCACTTATACGTTTATCTTTAACGAACATATACCTAGATGGTTATTTACTAACAGACATTTTTTCAAGATCTATTGACAATAACTCCTATAGTTTCCACATCAACCAAGTAATGATCATCTATTGTTATATAACAATAACATAACTCTTTTCCATTTTTATCAGTATCTATATCAACGTCGTTGTAGTGAATAGTAGTCATTGATCTATTATATGAAACGGATATGTCTAGTTAATATTTTCTTTGATTTAAAGTCTATAGTCTTTACAAACATAATATCCTTATCCGACTTTATATTTCCTGTAGGGTGGCATAATTTTATTCTGCCTCCACAATCAGTGTTTCCAAATATATTACTAGACAATATTCCATATAGTTATTAGTTAAGGGACCCAATTAGAACACGTACGCGCTTATTCATCATTTGGATCGTATTTCATAAAAGTTATTATGTTATAGATGTCAACACATTCTACATTTTTTTAATTGTCTATATAGTATTTTTCTGATATTTTCTATAATATCAGAATTGTCTTCCATAGGAAGTTGTATACTATTCGGAATCAGTTACATGTTTAAATAATTCTCTGATGTCATTCCTTATACAATCAAATTCATTATTAAACAGTTTAATAGTCTGTAGACCTTTATCGTCGTACATATCCATTGTCTTATTAGTTACGCTTATTTTTATGGGTTTTACGTTGCTTTATTATATTTTATAATAATGATTGTTTGACAATGTCGTAGTATAGATATATTATTAGAGGAGGTATAATTAT-AAAAAGTTTCTGAGTACGATGTTATAAGAGGAGAGGACACATTAACATCATACATCAATTAACTACATTCTTATAACATTGTAATCAAAAGAATTGCAATTTTGATGTATAACAACTGTCAATGGAATTGTATATTACAAATTACGGTATGTTGTAACAACAAATACCGATCGGTAATTGTCTCTGCCGCTGTAATAGAATTAATTATATATCTATTACACCGGCCTTGTATCATAATAAAGTTGTGGTAGTATGATCTCCATATTTATAATTTAGTACTTTGTATTTAGTTTTTTTGGAATCATAAAAAAAGTTTTACTAATTTAAAATTTAAAAAGTATTTACATTTTTCACTGTTTAGTCGCGGATATGGAATTCGATCCTGTCAAAATCAATACATCATCTATAGATCATGTAACAATATTACAATACATAGATGAACCAAATGATATAAGACTAACAGTATGCATTATCCGAAATGTTAATAACATTACATATTATATCAATATCACAAAAATAAATCCACATTTGGCTAATCGATTTCGGGCTTGGAAAAAACGTATCGCCGGAAGGGACTATATGACTAACTTATCTAGAGATACAGGAATACAACAATCAAAACTTACTGAAACTATACGTAACTGTCAAAAAAATAAAAACATATATGGTCTATATATACACTACAATTTAGTTATTAATGTGGTTATTGATTGGATAACCGATGTGATTGTTCAATCAATATTAAGAGGGTTGGTAAATTGGTACATAGCTAATAATACATATACTCCAAATACACCCAATAATACTACAACCATTTCTGAGTTGGATATCATCAAAATACTGGATAAATACGAGGACATGTATAGAGTAAGTAAAGAAAAAGAATGTGGAATTTGCTATGAAGTTGTTTACTCAAAACGATTAGAAAACGATAGATACTTTGGTTTATTGGATTCGTGTAATCATATATTTTGCATAACATGTATCAATATATGGCATAGAACACGAAGAGAAACCGGTGCGTCAGATAATTGTCCTATATGCCGTACACGTTTTAAAAAAATAACAATGAGCAAGTTCTATAAGCTAGTTAACTAATAAATAAAAAGTTTAATTATCGACGATATATGTCGTTATTTTTCTCTCATATGAAAGATTAATTTGATTCTAATATAATCTTCAGTATTGGATGAATCTCAATTCAAATTAATTCCATTAGATTAGATTAGATTAGATCATAAATAAAAATAGTAGCACGCACTACTTCAGCCAAATATTCTTTTTTGAAACGCCATCTAGCGTAATGAGAACACAAGTGAACCTATAATGAGCAAATTTATTAGTATCGGTTACATGAAGGACTTTACGTAGAGTGGTGATTCCTCCATCTGTGGTACGAACGGTTTCATCTTCTTTGATGCCACCACCCAGATGTTCTATAAACTTGGTATCCTCGTCCGATTTCATATCATTTGCCAACCAATACATATAGCTAAACCCAGGCATACGTTCCACACATCCGGAACAATGAAATTCTCCAGAAGATGTTACAATGGCTAGATTTGGACATTTGGTTTCAACCGCGTTAACATATGAGTGAACACACCCATACATGAAAGCGATGAGAAATAGGATTCTCATCTTGCCAAAATATCACTATAAAAAATTTATTTATCAATTTTAAAGGTATAAAAAAATACTTATTGTTGCTCGAATATTTTGTATTTGATGGTATACGGAAGATTAGAAATGTAGGTATTATCATCAACTGATTTTATGATGGTTTTATGAATTTTATTATGCTTCACTATTGCATCGGAAATAATATCATATGCTTCCACGTATATTTTATTTTGTTTTGACTCATAATACGCACGTAATTCTGGATTATTGGCATATCGATGAATAATTTTAGCTCCATGCTCAGTAAATATTAATGAGAACATAGTGTTGCCTCCTACCATTATTTTTTTCATCTCATTCAATTCTTGATTGCAGAGATCTATATAATCATTATAGCGTTGACTTATGGACTCTGGAATCTTAGACGATGTACAGTCATCTATAATCATGGTATATTTAATACATTGTTTTATAGCATAGGCATTATCTACGATATTAGATACTTCACTCAATGAATCAATCACACAATCTAATGTAGGTTTATGACATAATAGCATTTTCAGCAGTTCAATGTTTCTAGATTCGTTGATGGCAATGGTTATACATGTATATCCGTTATTTGATCTAATGTTGACATCTGAACCGGATTCTAGCAGTAAAGATACTAGAGATTGTTTATTATATCTAACAGCCTTGTGAAGAAGTGTTTCTCCTCGTTTGTCAATCATGTTAATGTCTTTAAGATAAGGTAGACAAATGTTTATAGTACTAAGAATTGGGCAAACATAAGACATGTCACAAAGACCCTTTTTGTATGTATAAGTGTAGAAATTATAACATCCATAGTTGGATTCACATAGGTGTCCAATCGGGATCTCTCCATCATCGAGATGATTGACGGCATCTCCCCCTTCCTTTTTTAGTAGATATTTCATCGTGTAAGAATCAATATTAATATTTCTAAAGTATCTGTGTATAGCCTCTTTATTTACCACAGCTCCATATTCCAACATGCATTCCACTAGAGGGATATCGATATCGCCGAATGTCATATACTCAATTAGTATATGTTGGAGGACATCCGAGTTCATTGTTTTCAATATCAAAGAGATGGTTTCCTTATCATTTCTCCATAGTGGTACAATACTACACATTATTCCGTACGGCTTTCCATTCTCCAAAAACAATTTTACCAAATCTAAATCTACATCTTTATTGTATCTATAATCACTATTTAGATAATCAGCCATAATTCCTCGAGTGCAACATGTTAGATCGTCTATATATGAATAAGCCGTGTTATCTATTCCTTTCATTAACAATTTAACGATGTCTATATCTATATGAGATGACTTAATATAATATTGAAGAGCTGTACAATAGTTTTTATCTATAGAAGACGGCTTGATTCCGTGATTAATTAGACATTTAACAACTTCCGGACGCACATATGCTCTCGTATCCGACTCTGAATACAGATGAGCGATGATATACAGATGCAATACGGTACCACAATTTCGTGGTTGATAATCATCATACACGTATCCGTACTCGTCATCCTCATAAAGAACACTGCATCCATTTTCTATGAACAAATCAATAATTTCAGGAACAGGATCATCTGTCATTACATAATTTTCTATAACTGAACGATGGTTTTCACATTTAACACTCAAGTCAAATCCATGTTCTACCAACACCTTTATCAAGTCAACGTCTACATTTTTTGATTTCATATAGCTGAATATATTAAAGTCATTTATGTTGCTATATCCAGTAGCTTCTAGTAGAGCCATCGCTATATCCTTATTGACTTTAACATGTCTACTATTTGTGTATTCTTCTATTGGGGTAAACTGTCTCCAATTTTTATGTAATGGATTAGTGCCACTATCTAGTAGTAGTTTGACGACCTCAACATTATTACAATGCTCATTGAAAAGGTATGCGTGTAAAGCATTATTCTTGAATTGGTTCCTGGTATCATTAGGATCTCTGTCTCTCAACATCTGTTTAAGTTCATCGAGAACCACCTCCTCATTTTCCAGATAGTCAAACATTTTGACTGAATAGAAGTGAATGAGCTACTGTGAACTCTATACACCCGCACAACTAATGTCATTAAATATCATTTTTGAATGTATTTATACCATGTCAAAAACTTGTACAATTATTAATAAAAATAATTAGTGTTTAAATTTTACCAGTTCCAGATTTTACACCTCCGTTAACACCTCCATTAACCCCACTTTTTACACCACTGGACGATCCTCCTCCCCACATTCCACTGCCACTAGATGTATAAGTTTTAGATCCTTTATTACTACCATCATGTCCATGGATAAAGACACTCCACATGCCGCCACTACTACCCCCTTTAGACGACATATTAATAAGACAAGTTTAACAATAAAATTAATCACGAGTACCCTACTACCAACCACTATTATATGATTACAGTACCTTGACTAAAGTCTCTAGTCACAAGATCAATACTACCAACCTACGCTATTATATGATTATAGTTTCTATTTTTATAGGAACGCGTACGAGAAAATCAAATGTCTAAGTTCTAACGGTAGTGTTGATAAACGATTGTTATCCGCGGATACCTCATCTATCATGTTGTCTATTTTCTTACTTTGTTCTATTAACCTATTAGCATTATATATTATTTGATTATAAAACTTATATTGCTTATTAGCCCAATCTGTAAATATCGGATTATTAACATATCGTTTCTTTGTAGGTTTATTTAACTTGTACATCACTGTAAGCATGTCCGTACCATTTATTTTAATTTGACACATATCAGCAATTTCTTTTTCGCAGTCGGTTATATATTCTATATAAGATGGATACGTATCACATATGTACTTATAGTCTACTAATATGAAGTACTTAATACATATTTTCAGTAACGATTTAGCCTTATTACCTATTAATAAGTGCCTGTCGTTGGATAGGTAATCAACTGTTTTCTTAATACATTCGATGGTTGGTAATTTACTCAAAATAATTTCCAATATCTTAATATATATTTCTGCTATTTCTGGTATACATGCATGTGCCATTATAACACAAATACCAATACATGTAGACCCATATGTTGTTGTTATATTAATATCTGCGCCATTATCTATTAACCATTCTATTAGGTCAACACTATGCGACTCGATACAATAATAAAGTATACTACGTCCATGTTTATCTATTTTGTTTATATCATCGATATACGGCTTACAAATTTCTAGTATCGATAACACTTCTGACTCGTGAATAAATAAGGTAGGGAATAACGGCATAATATTTATTATGTTATCATCATTAACAACTACGTTTCCATTTTTTAAAATATACTCTACAACTTTAGGATCCCTATTGTCAAATCTTTTAAAATATTTATTTATATGCTTAAATCTATATAATATAGCTCCTTCCCTAATCATACATTTGATAACATTGATGTACACTGTATGATAAGATACATATTCTGACAATAGATCTTGTATAGAATCTGTATATCTTTTAAGAATTGAGGATATTATGACATTATTACGTAAACTATTACACAATTCTAAAATATAAAATGTATCATGGGCAGATAATAGTTTATCCACTATATAATTATCTATTTTATGATTTTTCTTCCTATATTGTTTACGTAAATAGATAGATAGAATATGCATTAGTTCATTACCGCTATAGTTACTATCGAATAACACGTCAAATATTTCCCGTTTAATATCGCATTTGTCAACATAATAATAGAGTATGGTACGTTCACGATAAGTATAATGACACATCTCGTTTTCGTGCGAAATTAAATAGTTTATCACGTCCAAAGATGTCACATAACCATCTTGTGACCTAGTAATAATATAATAATAGAGAACTGTTTTACCCATTCTATTATCATAATCAGTGGTGTAGTCATAATCTAAATAATCAAACTCGTCATCCCAATTAAAATAAATATAATCAGTACATTGAATGGGTATGATATTGTACCCATACTGTATGTTGCTACATGTAGGTATTCCTTTATCCAATAATAGTTTAAATACATCTATATTAGGATTTGATGTTGTCGCGTATTTCTCTACAATATTAATACCATTTTTGATACTATTTATTTCTATACCTTTCGAAATTAGTAATTTCAATAAGTCTATATCGATGTTATCAGAACATAGATATTCAAATATATCAAAATCATTGATATTTTTATAGTCGACTGACGACAATAACAAAATCACAACATCGTTTTTGATATTATTATTTTTTTTGGTAACGTATGCCTTTAATGGAGTTTCACCATCATACTCATATAATGGATTTGCACCACTTTCTATTAATGATTGTGCACTACTGGCATCGATGTTAAATGTTTTACAACTATCATAGAGTATCTTATCGTTAACCATGATTGGTTGTTGATGTTATCACA-TTTTTTGGTTTCTTTCATTTCAGTTATGTATGGATTTAGCACGTTTGGGAAGCATGAGCTCATATGATTTCAGTACTGTAGTGTCAGTACTATTAGTTTCGATCAGATCAATGTCTAGATCTATAGAATCAAAACACAATAGGTCAGAAGATAATGAATATCTGTACGCTTCTTCTTGTACTGTAACTTCTGGTTTTGTTAGATGGTTGCATCGTGCTTTAACGTCAATGGTACAAATTTTATCCTCGCTTTGTGTATATCATATTCGTCTCTAGTATAAAATTCTATATTCAAATTATCATGCGATGTGTGTACGCTAACGGTATCAATAAACGGAGCACAGCATTTAGTCAACAGTAATCCAAAATTTTTTAAAGTATATCTTAACGAAAGAAGTTGTCATCGTTAGAGTGTGGTAAATCATTGTCTACGGTACTAGATCCTCATAAGTGTATATATCTAGAGTAATATTTAATTTATCAAATGGTTGATAATATGGATGTTGTGGCAATTTCCTAATACGGAAATAAGACATAAACACGCAATAAATCTAATTGCGGACATGTTACACTCCTTAAAAAATACGAATAAACACTTTGGCTTTTAGTAAGTGTCATTTAACACTATACTCATATTAATCCATGGACTCATAATCTCTATACGGGATTAACGGATGTTCTATATACGGGGATGAGTAGTTCTCTTCTTTAACTTTATACTTTTTACTAATCATATTTAGACTGATGTATGGGTAATAGTGTTTGAAGAGCTCGTTCTCATCATCAGAATAAATCAATATCTCTGTTTTTTTGTTATACAGATGTATTACAGCCTCATATATTACGTAATAGAACGTGTAATCTACCTTATTAACTTTCACCGCATAGTTGTTTGCAAATACGGTTAATCCTTTGACCTCGTCGATTTCCGACCAATCTGGGCGTATAATGAATCTTAACTTTAATTTCTTGTAATCATTCGAAATAATTTTTAGTTTGCATCCGTAGTTATCTCCTCTATGTAACTGTAAATTTCTCAACGCGATATCTCCATTAATAATGATGTCGAATTCGTGTTGTATACCCATACTGAATTGATGAACTAATACCGACGGTATTAATAGTAATTTACTTTTCATCTTTACATACTTGGTAATAGTTTTACTATCATAAGTTTATAAATTCCACAAGCTACTATGGAATATACCAACCATCTTAGTATAGAACACATGTCTTAAAGTTATTAATTAATTACATGTTGTTTTATATATCGCTACGAATTTAAACAGAGGAATCAGTTAGGAAGAAAAAATTATCTGTCATCATCATCATCTATTGGATAACATCTCTGTATTCTACGATAGAGTGCTATTTTAAGATGTGACAGATCCGTGTCATCAAATATATACTCCATTAAAATGATTATTCCGGCAGCGAACTTGATATTGGATACATCACGACCTTTGTTAATATCCACGACAATAGACAGCAATCCCATTGTTCCATAAACAGTGAGTTTATCTTTCTTTGAAGTGATATTTTGTAGAGATCTTATAAAACTGTCGAATGACATCGTATTTATATCTTTAGCTAAATCATATATGTTACCATCATAATATCTAACAGCATCTATCTTAAACGTTTCCATCGCTGTAAAGACGTTTCCGATAGATGGTCTCGTTTCATCAGTCATACTGAGCCAACAAATGTAATCGTGTATAACATCTTTGATAGAATCAGACTCTAAAGAAAAGGAATCGGCTTTATTATACACATTCATGATAAACTTAATGAAAAATGTTTTTCGTTGTTTAAGTTGGATGAATAGTATGTCTTAATAATTGTTATTATTTCACTAATTAATATTTAGTAACGAGTACACTCTATAAAAACGAGAATGACATAACTAATCATAACTAGTTATCAAAGAATGTCTAGGACGCGTAATTTTTTATGGTATAGATCCTGTAAGCGTTGTCTGTATTCTGGAGCTATTTTCTCTATCGCATTAGTGAGTTCAGAATATGTTATAAATTTAAATCGAATAACGAACATAACTTTAGTAAAGTCGTCTATATTAACTCTTTTATTTTCTAGCCATCGTAATACCATGTTTAAGATAGTATATTCTCTAGTTACTACGATCTCATCGTTGTCTAGAATATCGCATACTGAATCTACATCCAATTTTAGAAATTGGTCTGTGCTACATATCTCTTCTATATTATTGTTGATGTATTGTCGTAGAAAACTATTACGTAGACCATTTTCTTTATAAAACGAATATATAGTACTCCAATTATCTTTACCGATATATTTGCATACATAATCCATTCTCTCAATCACTACATCTTTAAGAGTTTGGTTGTTAAGATATTTGGCTAAACTATATAATTCTATTAGATCATCAACAGAATCAGTATATATTTTTCTAGATCCAAAGATGAACTCTTTGGCATCCTCTATAATATTATCAGAAAAGATATTTTCGTGTTTTAGTTTATCAAGATTTAACCTGTTCATATCCATGATTAACGACGTCATATAACCACATAAAATAAAAATCCATTTTCATTTTTAGCACAATACTATTCATAATTGATATTGATGTAATATTTTGTTACTTTGAACGTAAAGACAGTACACGGGTCCGTATCTCCAACAAGCACGTAGTAATCAAATTTGGTGTTGTTAAACTTCGCAATATTCATCAATTTAGATAGAAACATATACTCATCATCTGTTTTAGGAATCCATGTATTATTACCACTTTCCAACTTATCATTATCCCAGGCTATGTTTCGCCCATCATCGTTGCACAGAGTGAATAATTCTTTTGTATTCGGTAGTTCAAATATATGATCCATGCATATATCGACAAAGCTATTGTAGATGTGATTTTTCCTAAATCTAATATAAAACTCGTTTACTAGCAAACATTTTCCTGATTTATCGACCAAGACACACATGGTTTCTAAATCTATCAAGTGGTGGGGATCCATAGTTATAACGCAGTAACATAAATTATTACCTTCTTGACTGTCGCTAATATCTATATACTTATTGTTATCGTATTGGATTCTACATATAGATGGCTTGTATATCAAAGATATAGAACACATAACCAATTTATATTCTCGCTTTGTATTTTCGAATCTAAAGTTAAGAGATTTAGAAAACATTATATCATCGGATGATGATATCACTGTTTCCAGAGTAGGATATATTAAAGTCTTTAAAGATTTTGTCCGATTCAAATAAATCACTAAATAATATCCCATATTATCATCTGTTATAGTCGTGTCATTAAATCTATTATATTTTATGAAAGATATATCACTGCTCACCTCTATATTTCGTACATTTTTAAACTGTTTGTATAATATCTCTCTAATACAATCAGATATATCTATTGTGTCGGTAGACGATACCGTTACATTTGAATTAATGGTGTTCCATTTTACAACTTTTAACAAGTTGACCAATTCATTTCTAATAGTATCAAACTCTCCATGATTAAATATTTTAATAGTATCCATTTTATATCACTACGGACATAAACCATTGTATATTTTTTATGTTTATTAGTGTACACATTTTGGAAGTAAGTTCCTGGATCGGATGTCACCGCAGTAATATTGTTGATTATTTCTGACATCGACGTATTATATAGTTTTTTAATTCCATATCTTTTAGAAAAGTTAAACATCCTTATACAATTTGTGGAATTAATATTATGAATCATGGTTTTTACACATAGATCTATTACAGGCGGAACATCAATTATTATGGCAGCAACTAGTATCATTTCTACATTGTTTATGGTGATGTTTATCTTCTTCCAGCGCATATAGTCTAATATCGATTCAAACGCGTGATAGTTTATACCATTCAATATAATCGCTTCATCCTTTAGATGGTGATCCTGAATGTGTTTAAAAAATTATACGGAGACGCCGTAATAATTTCCCCATTGATAGAAAATATCACGCTTTCCATTTTCTTGAAGTACTAAAAGTAATTATAATATAATGTAAAGGTTTATATATTCAATATTTTTTATAAAAAAAATCATTTTGACATTAATTCCTTTTTAAATTTCAGTCTATCATCTATAGAAACATATTCTATGAATTTATAAAATGCTTTTACGTATCCTATCGTAGGTGATAGAACCGCTAAAAAACCTATCGAATTTCTACAAAAGAATCTGTTATATGGTATAGGGAGAGTATAAAACATTAAATGTCCGTACTTATTAAAGTATTCAGTAGCCAATCCTAACTCTTTCGAATAATTATTAATGGCTCTTATTCTGTACGAATCTATTTTTTTGAACAATGGACCTAGTGGTATATCTTGTTCTATGTATCTAAAATAATGTCTGACTAGATCCGTTAGTTTAATATCCGCAGTCATCTTGTCTAGAATGGCAAATCTAACTGCGGGTTTAGGCGTAGGCGTTAGTTTAGTTTCTATATCTACATCTATGTCTTTATCTAACACCAAAAATATAATAGCTAATATTTTATTACAATCATCCGGATATTCTTCTACGATCTCACTAACTAATGTTTCTTTGGTTATACTAGTATAGTCACGATCAGACAAATAAAGAAAATCAGATGATCGATGAATAATACATTTAAATTCATCATCTGTAAGATTTTTGAGATGTCTCATTAAAATATTATTAGTGTCAGTTCTCATTATCATATATTGACAGCAGCTATTACACTTATTTTATTTTTCTGTATTTTATTACTTTTCACCATATAGATCAGTCATTAGATCATCAAAATACTTTTCAATCATCCTAAAGAGTATGGTGAACGAATCTTCCCATCTAATTTCTGAACGTCTACCAATGTCTCTAGCCACTTTGGCACTAATAGCGATCATTCGCTTAACATCTTCTACATTATTAACTGGTTGATTCAATCTATCTAGCAATGGACCGTCGGATAGCGTCATTCTCATGTTCTTAATCAATGTACATACATCGTCATCATCTACCAATTCATCAAACAATATAAGCTTTTTAAAATCATCATTATAATAGGATGGATCGCCGTCATTTCTCCAAAGAATATATCTAATAAGTAGAGTCCTCATGCTTAGTAATTTAACTATTTTAGTTAACAACTATTTTTTATGTTAAATCAATTAGTAACACCGCTATGTTTAATACTTATTCATATTTTAGTTTTAGGATCGAGAATCAATACAAAAATTAATACATCAATTTTGGAAATACTTAGTTTCCACGTAGTCAATGAAACATTTGAGCTCATCGTAAAGGACGTTCTCGTACAAGACGTAACTATAAATTGGTTTATATTTGTTCAAGATAGATACAAATCCGATAACTTTTTTGACGAATTCTACGGGATTCACTTTAAAAGTGTCATACCGGGTTCTTTTTATTCTTTTAAACAGATCGATTGTGTGATGTTGATTAGGTCTTTTACGAATTTGATACAGAATAGCGTTTACATATCCACCATAGTAATCAATAGCCATTTGTTCGTATGTCATAAATTCTTTAATTATATGACACTGTGTATTATTTAGTTCGTCCTTGTTCATCATTAGGAATCTATCCAATATGGCAATTATATTAGAACTATAACTGCGTTGTATGCGCATGTTGATGTGTCTGTTTATACAATCAATTATACTAGGATCCATACCACTACAATCGGGTAAAATTGTAGCATCATATACCATTTCTAGTACTTTAGATTCATTGTTATCCATTGCAGAGGACGTCATGATCGAATCCAAAAAAATATATTATTTTTATGTTATTTTGTTAAAAATAATCATCAAATACTTCGTAAGATACTCCTTCATGAACATAATCAGTTACAAAACGTTTATATGAAGTAAAGTATCTACAATTTTTACAAAAGTCAGGATGCATAAGTACAAAGTACGCGATAAACGGAATAATAATAGATTTATCTAGTTTATCTTTTTCTATCTCTTTCATAGTTATATACATGGTCTCAGAAGTCGGATTATGTAACATCAGCTTCGATAAAATGACTGGGTTATTTAGTCTTACACATTCGCTCATACATGTATGACCGTTAACTATAGAGTCTACACTAAAATGATTGAATAATAGATAGTCTACCATTGTTTCGTATTCAGATAGTACAGCGTAGTACATGGCATCTTCACAAATTATATCATTATCTAATAGATATTTGACGCATCTTATGGATCCCACTTCAACAGCCATCTTAAAATCGGTAGAATCATATTGCTTTCCTTTATCGTTAATAATTTCTAGAACATCATCTCTATCATAAAAGATACAAATATTAACTGTTTGATCAGTAATAACATTGCTAGTCGATATCAATTTGTTAATAAGATGCGCTGGGCTCAATGTCTTAATAAGAAGTGTAAGAGGACTATCTCCAAATTTGTTTTGTTTATTAACATCCGTTGATGGAAGTAAAAGATTTATAATGTCTACATACTTGACTGTTTTAGAGCATACAATATGGAGAGGCGTATTTCCATCATGATCTGGTTTTGAGGGACTAATTCCTAGTTTCATCATCCATGAGATTGTAGAAGCTTTTGGATTGTCTGACATAAGATGTCTATGAATATGATTTTTGCCAAATTTATCCACTATCCTGGCTTCGAATCCGATAGACATTATTTTTTTAAACACTCTTTCTGAAGGATCTGTACACGCCAACAACGGACCACATCCTTCTTCATCAACCGAGTTGTTAATCTTGGCTCCATACTGTACCAATAAATTTATTCTCTCTATGACTTCATCATCTGTTCCCGAGAGATAATATAGAGGTGTTTTATTATGTTTATCACATGCGTTTGGATCTGCGCCGTGCACCAGCAGCATCGCGACTATTCTATTATTATTAATTTTAGAAGCTATATGCAATGGATAATTTCCATCATCATCCGTCTCATTTGGAGAGTATCCTCTATGAAGAAGTTCTTCTATAAATCGTTCATCTAGTCCTTTAATGCCACAATACGCATGTAGAATGTGATAATTTCCAGAGGGTTCGATAACTTGTAGCATATTCCTAAATACATCTAAATTTTTACTATTATATTTGGCATAAAGAGATAGATAATACTCGACCGACATAATGTTGTGTTGTCCATTATAGTATAAAAATTAATATTTCTATTTCTATATATTTGCAACAATTTACTCTCTATAACAAATATCATAACTTAGTTCTTTTATGTCAAGAAGGCACTGGTTTAATTCATCTATAAATGTCACTCCATAACTACCACGCATACTATACTCAGAATTATGATAAAGATATTTATTCTTGGGGTGTAAGTAATGGGGATTAATCTTTGTTGGATCAGTCTCTAAGTTAACACATGTCACACATGATCCATTTATAGTTATATCACACGATGATGATTTATGAATTGATTCCGGAAGATCGCTATTGTATTTTGTAGTTCCACAATTCATTTCCATACATGTTATTGTCACACTAATATTATGATGAACTTTATCTAGCCGCTGAGTGGTAAACAACAGAACAGATAGTTTATTATCTTTACCAACACCCTCAGCCGCTGCCACAAATCTCTGATCCGTATCCATGATGGTCATGTTTACTTTTAGTCCGTATCCAGTCAACACTATGTTAGCATTTCTGTCGATATAGCTTTCACTCATATGACACTCACCAATAATTGTAGAATTAATGTCGTAATTTACACCAATAGTGAGTTCGGCGACAAAGTACCAGTACCGGTAATCTTGTCGATGAGGACATATAGTATTCTTGTATTCTACCGAATACCCGAGAGATGCGATACAAAAGAGTAAGACTAATTTGTAAACCATCTTACTCAAAAATATGCGACAATAGGAAATCTATCTTATACACATAATTATTCTATCAATTTTACCAATTAGTTAGTGTAATGTTAACAAAAATGTGGGATAATTTAATAGTTTTTCCTTACACAATTGACATACATGAGTCTGAGTTCCTCGTTTTTGCTAATTATTTCGTCCAATTTATTATTCTTGACATCGTCAAGATCTTTTGTATAGGAGTCAGACTTGTATTCAACATGTTTTTCTATAATCATCTTAGCTATTTCGGCATCATCCAATAGTACATTTTCCAGATTAACAGAATAGATATTAATGTCGTATTTGAACAGAGCCTGTAACATCTCAATGTCTTTATTATCTATAGCCAATTTGATGTCCGGAATGAAGAGAAGGGAATTGGTGTTTGTTGACGTCATATAGTCGAGCAAGAGAATCATCATATCCACGTGTCCATTTTTTATAGTGGTGTGAATACAACTAAGGAGAATAGCCAGATCAAAAGGAGATGGTATCTCTGAAAGAAAGTAGGAAACAATACTTACATCATTAAGCATGACAGCATGATAAAATGAAGTTTTCCATCCAGTTTTCCCATAGAACATCAGTCTCCAATTTTTCTTAACAAACAGTTTTACCGTTTGCATGTTACCACTATCAACCGCATAATACAATGCGGTGTTTCCTTTGTCATCAAATTGTGAATCATCCATTCCACTGAATAGCAAAATCTTTACTATTTTGGTATCTTCTAATGTGGCTGCCTGATGTAATGGAAATTCATTATCTAGAAGATTTTTCAATGCTCCAGCGTTCAACAACGTACATACTAGACGCACGTTATTATCAGCTATTGCATAATACAAGACACTATGACCATTGATATCCGCCTTAAATGCATCTTTGCTAGAGAGAAAGCTTTTCAGTTGCTTAGACTTCCAAGTATTAATTCGTGACAGATCCATGTCTGAAACGAGACGCTAATTAGTGTATATTTTTTCATTTTTTATAATTTTGTCATATTGTACCAGAATTAATAATATCTCTAATAGATCTGATTAGTAGATATATGGCTATCGCAAAACAACATATACACATTTAATAAAAATAATATTCATTAAGAAGATTCAGATTCCACTGTACCCATCAATATAAAATAAAATAATTATTCCTTACATCGTACCCATAAACAATATATTAAGTATATTCCACCTTACCCATAAACAATATAAATCCAGTAATATCATGTCTAATGATGAACACAAATGGTGTATTAAATTCCAGTTCTTCAGGAGATGATCTCGCCGTAGCTACCATGATAGTAGATGCCTCCGCTACAGTTCCTTGTTCGTCTACATCTATCTTTACATTCTGAAACATTTTATAAATATATAATGGGTCCCTAGTCATATGTTTAAACGACGCCTTATCTGGATTAAACATACTAGGAGCCATCATTTCGGCTATCGACTTAATATCCCTCTTGTTTTCGATAGAAAATCTAGGGAGTTTAAGATTGTACATTTTATTCCCTAATTGAGATGACCAATATTCTAATTTTGCAGGCGTGATAGAATCTGTGAAATGGGTCATATTATCACCTATTGCCAGGTACATACTAATATTAGCATCCTTATACAGAAGGCGCACCATATCATATTCTTCGTCATCGATTGTGATTGTATTTCCTTGCAATTTAGTAACTACGTTCATCATGGGAACCGTTTTCGTACCGTACTTATTAGTAAAACTAGCATTGTGTGTTTTAGTGATATCAAACGGATATTGCCACGTACCTTTAAAATATATAGTATTAATGATTGCCCATAGAGTATTATCGTCGAGCATAGTAGAATCAACTACATTAGACATACCAGATCTACGTTCTACTATAGAATTAATTTTATTAACCGCATCTCGTCTAAAGTTTAATCTATATAGGCCGAATCTATGATATTGTTGATAATACGACGGTTTAATACACACAGTACTATCGACGAAACTTTGATACGTTAGATCTGTGTACGTATATTTAGATGTTTTCATCTTAGCTAATCCGGATATTAATTCTGTAAATGCTGGACCCAGATCTCTTTTTCTCAAATTCATAGTATTCAATAATTCTACTCTAGTATTACCTGATGCAGACAATAGCGACATAAACATAGAAAACGAATACCCAAACGGTGAGAAGACAATATTATCATTATCATCCTCATCCCCATTTTGAATATTTTTATACGCTAATATACCAGCATTGATAAATCCCTGCAGACGATATGCGGATACTGAACACGCTAATGATAGTATCAATAACGCAATCATGATTTTTATGGTATTAATAATTAACCTTATTTTTATGTTTGGTATAAAAATTATTGATGTCTACACATCCTTTATAATCAACTCTAATCACTTTAACTTTTACAGTTTTCCCTACAAGTTTATCCCTATATTCAACATATCTATCCATATGCATCTCTTAACACTCTGCCAAGATAGCTTCAAAGTGAGGATAGTCAAAAAGATAAATATATAGAGTATAATCATTCTCGTATACTCTGCCCTTTATTACATCGCCCGCATTGGGCAACGAATAACAAAATGCAAGCATCGTGTTAACGGGCTCGTAAATTGGGATAAAATTATGTTTTTATTGTTTATCTATTTTATTCAAGAGAATATTCAGGAAGTTCCTTTTCTGGTTGTATCTCGTCGCAGTATATATCATTTGTACATTGTTTCATATTTTTTAATAGTCTACACCTTTTAGTAGGACTAGTATCGTACAATTCATAGCTGTATTTTGAATTCCAATCACGTATAAAAATATCTTCCAATTGTTGACGAAGACCTAATCCATCATCCGGTGTAATATTAATAGATGCTCCACATATATCCGTAAAGTAATTTCCTGTCCAATTTGATGTACCTATATACGCCGTTTTATCGGTTACCATATATTTTGCATGGTTTACCCTAGAATACGGAATGGGAGGATCAGCATCTGGTACAATAAATAGCTTTACTTCTATATCTATGTTTTTAGATTTTAGCATAGCTATAGATCTTAAAAAGTTTCTCATGATAAACGAAGATCGTTGCCAGCAACTAATCAATAGCTTAACGGATACTTGTCTGTCTATAGCGGATCTTCTTAATTCATCTTCTATATAAGGCCAAAACAAAATTTTACCCGCCTTTGAATAAATAATAGGAATAAAGTTCATAACAGATACATAAACGAATTTACTCGCATTTCCGATACATGACAATAAAGCGGTTAAATCATTGGTTCTTTCCATAGTACATAATTGTTGTGGTGCAGAAGCAATAAATACAGAGTGTGGAACACCGCTTACGTTAATACTAAGAGGATGATCTGTATTATAATACGACGGATAAAAGTTTTTCCAATTATATGGTAGATTGTTAACTCCAAGATACCAGTATACCTCAAAAATTTGAGTGAGATCCGCTGCCAAGTTCCTATTATTGAAGATCGCAATACCCAATTCCTTGACCTGAGTTAGTGATCTCCAATCCATGTTAGCGCTTCCTAAATAAATATGTGTATTATCAGATATCCAAAATTTTGTATGAAGAACTCCTCCTAGGATATTTGTAATATCTATGTATCGTACTTCAACTCCGGCCATTTGTAGTCTTTCAACATCCTTTAATGGTTTGTTGGATTTATTGACGGCTACTCTAACTCTTACTCCTCTTTTGGGTAATTGTACAATCTCGTTTAATATTACCGTGCCGAAATTCGTACCCACTTCATCCGATAAACTCCAATAAAAAGATGATATATCTAGTGTTTTTATGGTATTGGATAGAATTTCCCTCCACATGTTAAATGTAGTCAAATATACTTTATCAAATTGCATACCTATAGGAATAGTCTCTGTAATCACTGCGATTGTATTATCCGGATTCATTTTATTTGTTAAAAAAATAATCCTATATCACTTCACTCTATTAAAAATCCAAGTTTCTATTTCTTTCATGACTGATTTTTTAACTTCATCCGTTTCCTTATGAAGATGATGTTTGGCGCCTTCATAAATTTTTATTTCCCTATTACAATTTGCATGTTGCATGAAATAATATGCACCTGAAACATCGCTAATCTCATTGTTTGTTCCCTGGAGTATGAGAGTCGGGGTGTTAATCTTGGGAATTATTTTTCTAACCTTGTTGGTAGCCTTCAAGACCTGACTAGCAAATCCAGCCTTAATTTTTTCATGATTGACTAATGGATCGTATTGGTATTTATAAACTTCATCCATATCTCTAGATACTGATTCTGGACATAGCTTTCCGACTGACGCATTTGGTGTAATGGTTCCCATAAGTTTTGCAGCTAGCAGATTCAGTCTTGGAACAGCGTCTGCATTAACTAGAGGAGACATTAGAATCATTGCTGTAAACAAGTTTGGATTATCGCAAGCAGCTAGTATAGAAATTGTTGCTCCCATGGAATGACCCAATAAGAAGACTGGAACTCCTGGATAAGTAGATTTAATAGTCACCACGTGCTGTACCACATCTCTAACATACTTACCAAAGTCATCAATCATCATTTTTTCACCATTACTTCTTCCATGGCCAATATGATCATGTGAGAATACTAAAATTCCTAACGATGATATGTTTTCAGCTAGTTCGTCATAACGTCCAGAATGTTCACCAGCTCCATGACTTATGAATACTAATGCCTTAGGATATGTAATAGGTTTCCAATATTTACAATATATGTAATCATTGTCCAGATTGAACATACAGTTTGTACTCATGATTCACTATATAACTATCAATATTAACAGTTCGTTTAATGATCATATTATTTTTATGTTTTATTGATAATTGTAAAAATATACAATTAAATCAATATAGAGGAAGGAGACGGTACTGTATTTTGTGAGATAGTAATGGAGACTAAATCAGATTATGAGGATGCTGTTTTTTACTTTGTGGATGATGATGAAATATGTAGTCGCGACTCCATCATTGATCTAATAGATGAATATATCACGTGGAGAAATCATGTTATAGTGTTTAATAAAGATATTACCAGTTGTGGAAGACTGTACAAGGAATTGATAAAGTTCGATGATGTCGCTATACGGTACTATGGTATTGATAAAATTAATGAGATTGTCGAGGCTATGAGTGAAGGAGACCACTACATCAATCTTACAGAAGTCCATGATCAGGAAAGTCTATTCGCTACCATAGGAATATGTGCTAAAATCACTGAACATTGGGGATACAAAAAGATTTCAGAATCTAAATTCCAATCATTGGGAAACATTACAGATCTGATGACCGACGATAATATAAACATCTTGATACTTTTTCTAGAAAAAAAAATGAATTGATGATATAAGTGTCTTCATAACGCATTATTACGTTAGCATTCTATTATCCAGTGTTAAAAAAATTATCCTATCATGTATTTGAGAGTCTTATATGTAGCAAACATGATAACTGCAATACCCATAATCTTTAGATATTCACGCGTGCTATGGATGGCATTATCCCGCGGTGCGGAAATGTACGTTATATAATCTACAAAATAATCATCGCATATAGTATGAGATAGTAGAGTAAACATTTTTATCGTTTCTACTGGGTTCATACATCGTCTACCCAATTCGGTAATGAATGAAATTGTCGCCAATCTTACACCCAAACCCTTGTTGTTCATTAGTATAGTATTAACTTCATTATTTATGTCATAAACTGTAAATGATTCTGTAGATGCCATATCACACATGATATTCATGTCACTATTATAATCATTATTAACTTTATCACAATACGTGTTGATAATATCTACATATGATCTAGTTTTTGTGGGTAATTGTCTATACAAGTCGTCTAAACGTTGTTTACTCATATAGTATTGAACAGCCATCATTACATGGTCCCGTTCCGTTGATAGATAATCGAGTATGTTAGTAGACTTGTCAAATCTATATACCATATTTTCTGGAAGCGGATATACATAGTCGCGATCATCATTATCACTAGCCTCATCCTCTATATCATGTACATGTACATAATCTATGATATTATTATACATAAACATCGACAACATACTATTGTCTATTATCTAAGTCCTGTTGATCCAAACCCTTGATCTCCTCTATCTGTACTATCTAGAGATTGTACTTCTTCAAGTTCTGGATAATATATACGTTGATAGATTAGCTGAGCTATTCTATCTCCAGTATTTACATTAAACGTACATTTTCCATTATTAATAAGAATGACTCCTATGCTTCCCCTATAATCTTCGTCTATTACACCGCCTCCTATATCAATGCCTTTTAGGGACAGACCAGACCTAGGAGCTATTCTACCATAGCAGAACTTAGGCATGGACATACTAATATCTGTCTTAATTAACTGTCGTTCTCCAGGAGGGATAGTATAATCGTAAGCGCTATACAAATCATATCCGGCAGCACCCGGCGATTGCCTAGTAGGTGATTTAGCTCTGTTAGTTTCCTTAACAAATCTAACTGGTGAGTTAATATTCATGTTGAACATAAAAAATATCATTTTATTTCAAAATTATTTACCATTCCATTCCATCCCATATATTCCATGAATAAGTGCGATTATTGTACACTTCTATAGTATCTATATACGATCCACGATAAAATCCTCCTATCAATAGCAGTTTATTATCCACTATGATCAATTCTGGATTATCCCTCGGATAAATAGGATCATCTATCAGAGTCCATGTATTGCTGGATTCACAATAAAATTCCGCATTTCTACCAACCAAGAATAACCTTCTACCAAACACTAACGCACATGATTTATAATGAGGATAATAAGTGGATGGTCCAAACTGCCACTGATCATGATTGGGTAGCAAATATTCTGTAGTTGTATCAGTTTCAGAATGTCCTCCCATTACGTATATAACATTGTTTATGGATGCCACTGCTGGATTACATCTAGGTTTCAGAAGACTCGGCATATTAACCCAAGCAGCATCCCCGTGGAACCAACGCTCAACAGATGTGGGATTTGGTAGACCTCCTACTACGTATAATTTATTGTTAGCGGGTATCCCGCTAGCATACAGTCTGGGGCTATTCATCGGAGGAATTGGAATCCAATTGTTTGATATATAATTTACCGCTATAGCATTGTTATGTATTTCATTGTTCATCCATCCACCGATAAGATATACTACTTCTCCAACATGAGTACTTGTACACATATGGAATATATCTATAATTTGATCCATGTTCATAGGATACTCTATGAATGGATACTTGTATGATTTGCGTGGTTGTTTATCACAATGAAATATTATGTTACAGTCTAGTATCCATTTTACATTATGTATACCTCTGGGAGAAAGATAATTTGACCTGATTACATTTTTGATAAGAAGTAGCAGATTTCCTAATCTATTTCTTCGCCTCATATACCACTTAATGACAAAATCAACTACATAATCCTCATCTGGAACATTTAGTTCGTCGCTTTCTAGAATAAGTTTCATAGATAGATAATCAAAATTGTCTATGATGTCATCTTCCAGTTCCAAAAAGTGTTTGGTAATAAAGTCTTTAGTATGACATAAGAGATTGGATAGTCCGTATTCTATACCCATCATGTAACACTCGATACAATATTCCTTTCTAAAATCTCGTAGGATAAAGTTTATACAAGTGTAGATGATAAATTCTACAGATGTTAATATAGAAGCACGTAATAAATTGACGACGTTATGACTATCTATATATACCTTTCCAGTATATGAGTAAATAACTATAGAAGTTAGACTGTGAATGTCAAGGTCTAGACAAACCCTCGTAACTGGATCTTTATTTTTTGTGTATTTTTGGCGTAAATGTGTGCAAAAGTATGGAGATAACTTTTTCAATATCGTAGAATTGACTATTATATTACCTCCTATAGCTTCAATAATTGTTTTGAATTTCTTAGTCGTGTACAATGCTAATATATTCTTACAGTACACAGTATTGACAAATATCGGCATTTATGTTTCTTTAAAAGTCAACATCTAAAGAAAAATGATTGTCTTCTTGAGACATAACTCCCATTTTTTGGTATTCACCCACACGTTTTTCGAAAAAATTAGTTTTTCCTTCCAATGATATATTTTCCATGAAATCAAACGGATTGGTAACATTGTAAATTTTTTTAAATCCCAATTCAGAAATCAATCTATCTGCGACGAATTCTATATATGTTTTCATCATTTCACAATTCATTCCTATGAGTTTAACTGGAAGAGCCACAGTAAGAAATTCTTGTTCAATGGATACCGCATTTGTTATAATAAATCTAACGGTTTCTTCACTCGGTGGATGCAATAAATGTTTAAACATCAAACATGCGAAATCGCAGTGCAGACCCTCGTCTCTACTAATTAATTCGTTAGAAAACGTGAGTCCGGGCATTAGGCCACGCTTTTTAAGCCAAAATATGGAAGCGAATGATCCGGAAAAGAAGATTCCTTCTACTGCAGCAAAGGCAATAAGTCTCTCTCCATAACCGGCGCTGTCATGTATCCACTTTTGAGCCCAATCGGCCTTCTTTTTTACACAAGGCATCGTTTCTATGGCATTAAAGAGGTAGTTTTTTTCATTACTATCTTTAACATAAGTATCGATCAAAAGACTATACATTTCCGAATGAATGTTTTCAATGGCCATCTGAAATCCGTAGAAACATCTAGCCTCGGTAATCTGCACTTCTGTACAAAATCGTTCTGCTAAATTTTCATTCACTATTCCGTCACTGGCTGCAAAAAACGCCAATACATGTTTTATAAAATATTTTTCGTCTGGTGTTAGTTTATTCCAGTCATTGATATCTTTAGATATATCCACTTCTTCCACTGTCCAAAATGATGCCTCTGCCTTTTTATACATATTCCAGATGTCATGATATTGGATTGGGAAAATAACAAATCTATTTGGATTTGGTGCAAGGATAGGTTCCATAACTAAATTAACAATAGTAGTAATTTTTTTTCAGTTATCTGTATGACGACTGTACTTGGATCTTTTGTATATCGCTATCGCCGCAATCACTACAATAATTACAAGTATTATTGATAGCATTGTTATTACTACTATCATAATTAAATTATCGACATTCATGGGTGTTGAATAATCGTTATCATCATTTTGTAATTGTGACGTCATACTAGATAAATCATTTGTGAGATTGTTGTGGGAAGCGGGCACGGAAGATGCATTATCATTATTATTTAACGCCTCCCATTCGGATTCACAAATGTTACGCACGTTCAAAGTTTTATGGAAACTATAATTTTGTGAAAACAGATAACAAGAAAACTCGTCATCGTTCAAATTTTTAACGATAGTAAACCGATTAAACGTCGAGCTAATTTCTAACGCTAGCGACTCTGTTGGATATGGGTTTCCAGATATATATCTTTTCAGTTCCCCTACGTATCTATAATCATCTGTAGGAAATGGAAGATATTTCCATTTATCTACTGTTCCTAATATCATATGCGGTGGTGTAGAACCATTAAGCGCGAAAGATGTTATTTCGCATCGTATTTTAACTTCGCAATAATTTCTGGTTAGATAACGCACTCTACCAGTCAAGTCAATGATATTAGCCTTTACAGATATATTCATAGTAGTCGTAACGATGACTCCATCTTTTAGATGTGATACTCCTTTGTATGTACCAGAATCTTCGTACCTCAAACTCGATATATTTAAACAAGTTAATGATATATTAACGCGTTTTATGAATGATGATATATAACCAGAAGTTTTATCCTCTGTGGCTAGCGCTATAACCTTATCATTATAATACCAACTAGTGTAATTAATATGTGACATGACAGTGTGGGTACAAATATGTACATTATCGTCTACGTCGTATTTGATACATCCGCATTCAGCCAACAAATATAAAATTACAAAAACTCTAACGACGTTTGTACACATCTTGATGCGGTTTAATAAATGTTTTGATTTCAATTTATTGTAAAAAAAGATTCGGTTTTATACTGTTCGATATTCTCATTGCTTATATTCTCATCTATCATCTCCACACAGTCAAATCCATGGTTAACATGTACCTCATCAACCGGTAAAAGACTATCGGATTCTTCTATCATCATAACTCGAGAATATTTAATTTGGTGGTCATTATTAATCAAGTCAATTATCTTATTTTTAACAAACGTAAGTATTTTACTCATTTTTTTATAAAAACTTTTAGAAATATACAGACTCTATCGTGTGTCTATATCTTCTTTTTATATCCAATGTATTTATGTCTGATTTTTCTTCATTTATCATATATAATGGTCCAAATTCTACACGTGCTTCGGATTCATCCAGATCATTAAGGTTCTTATAATCGCAACATCCTTCTCTTCCATCTTCTACATCTTCCTTCTTATTCTTAGCGTCACAGAATCTACCACAGCAGGATCCCATGACGAGAGTCACATTAAACTAATTCATTTTCAATTATAATATACTGATTAGTAATGACAATTAAAATAAAAATATTCTTCATAACCGGTAAGAAAGTAAAAAGTTCACATTGAAACTATGTCAGTAGTTATACATCATGAGATGATATACTCTATTTTGGTGGAGGATTATATGATATAATTCGTGGATAATCATTCTTAAGACACATTTCTTCATTCGTAAATCTTTTCACATTAAATGAGTGTCCATATTTTGCAATTTCTTCATATGATGGCGGTGTACGTGGACGAGGCTGCTCCTGTTCTTGTAGTCGTCGACTGTCGTGTTTGCGTTTAGATCCCTCCATTATCGCGATCGCGTAGTGAGTACTATTTATACCTTGTAATTAAATTTTTTTATTAATTAAACGTATAAAAACGTTCCGTATCTGTATTTAAGAGCCAGATTTCGTCTAATAGAACAAATAGCTACAGTAAAAATAACTAGAATAATCGCTACACCCACTAGAAACCACGGATCGTAATACGGCAATCGGTTTTCGATAATAGGTGGAACGTATATTTTATTTAAGGACTTAACAATTGTCTGTAAACCACAATTTGCTTCCGCCGATCCTGTATTAACTATCTGTAAAAGCATATGTTGACCGGGAGGAGCCRAACATTCTCCGATATTCAATTTTTGTATATCTATAATGTTATTAACCTCCGCATACGCATTACAGTTCTTTTCTAGCTTGGATACTACACTAGGTACATCATCTAAATCTATTCCTATTTCCTCAGCGATAGCTCTTCTATCCTTTTCCGAAAGTAATGAAATCACTTCAATAAATGATTCAACCATGAGTGTGAAACTAAGTCGAGAATTACTCATGCATTTGTTAGTTATTCGGAGCGCGCAATTTTTAAACTGTCCTATAACCTCTCCTATATGAATAGCACAAGTGACATTAGTAGGGATAGAATGTTGAGCTAATTTTTGTAAATAACTATCTATAAAAAGATTATACAAAGTTTTAAACTCTTTAGTTTCTGCCATTTATCCAGTCTGAGAAAATGTCTCTCATAATAAATTTTTCCAAGAAACTAATTGGGTGAAGAATGGAAACCTTTAATCTATATTTATCACAGTCTGTTTTGGTACACATGATGAATTCTTCTAATGCTGTACTAAATTCGATATCTTTTTCGATTTCTGGATATGTTTTTAATAAAGTATGAACAAAGAAATGGAAATCGTAATACCAGTTATGTTCAACTTTGAAATTGTTTTTTATTTTCTTGTTAATGATTCCAGCCACTTGGGAAAAGTCAAAGTCGTTTAATGCCGATTTAATACGTTCATTAAAAACAAACTTTTTATTCTTTAGATGAATTATTATTGGTTCATTGGAATCAAAAAGTAAGATATTATCGGGTTTAAGATCTGCATGTAAAAAGTTGTCACAACAGGGTAGTTCGTAGATTTTAATGTATAACAGAGACATCTGTAAAAAGATAAACTTTATGTATTGTACCAAAGATTTAAATCCTAATTTGATAGCTAACTCGGTATCTACTTTATCTGCCGAATACAGTGCTAGGGGAAAAATTATAATATTTCCTCTTTCGTATTCGTAATTAGTTCTCTTTTCATGTTCGAAAAAGTGAAACATGCGGTTAAAATAGTTTATAACATTAATATTACTGTTAATAACTGCCGGATAAAAGTGGGATAGTAATTTCACGAATTTGATACTGTCCTTTCTCTCGTTAAACGCCTTTAGAAAAACTTTAGAAGAATATCTCAATGAGAGTTCCTGACCATCCATAGTTTGTATCAATAATAGCAACATATGAAGAACCCGCTTATACAGAGTATGTAAAAATGTTAATTTATAGTTTAATCCCATGGCCCACGCACACACGATTAATTTTTTTTCATCTCCCTTTAGATTGTTGTATAGAAATTTGGGTACTGTAAACTCCGCCGTAGTTTCCATGGGACTATATAATTTTGTGGCCTCGAATACAAATTTTACTACATAGTTATCTATCTTAAAGACTATACCATATCCTCCTGTAGATATGTGATAAAAATCGTCGTTTATAGGATAAAATCGTTTATCTTTTTGTTGGAAAAAGGATGAATTAATGTAATCATTCTCTTCTATCTTTAGTAGTGTTTCCTTATTAAAATTCTTAAAATAATTTAACAATCTAACTGACGGAGCCCAATTTTGGTGTAAATCTAATTGGGACATTATGTTGTTAAAATATAAACAGTCTCCTAATATAACAGTATCTGATAATCTATGGGGAGACATCCATTGATATTCAGGGGATGAATCATTGGCAACACCCATTTATTGTACAAAAAGCCCCAATTTACAAACGAAAGTCCAGGTTTGATAGAGATAAACTATTAACTATTTTGTCTCTGTTTTTAACACCTCCACAGTTTTTAATTTCTTTGGTAATGAAATTATTCACAATATCAGTATCTTCTTTATCTACCAGAGATTTTACTAACTTGATAACCTTGGCTGTCTCATTCAATAGGGTAGTGATATTTGTATGTATGATATTGATATCTTTTTGAATTGTTTCTTTTAGAAGTGATTCTTTGATGGTATCAGCATACGAATTACAATAATGCAGAAACTCAGTTAACATGCAGGAATTATAGTAAGCCAATTCCAATTGTTGCCTGTATTGTATTAGAGTATTAATATGCGCAATGATGTCCTTGCGTTTCTCTGATAGAATGCGAGCAGCGATTTTGGCGTTATCATTTGACGATATTTCTGGAATGACGAATCCTGTTTCTACTAACTTCTTGGTAGGACAAAGTGAAACAATCAAGAAAATAGCTTCTCCTCCTATTTGTGGAAGAAATTGAACTCCTCTAGATGATCTACTGACGATAGTATCTCCTTGACAGATATTGGACCGAACTACGGAAGTACCTGGAATGTAAAGCCCTGAAACCCCCTCATTTTTTAAGCAGATTGTTGCCGTAAATCCTGCACTATGCCCAAGATAGAGAGCTCCTTTGGTGAATCCATCACTATGTTTCAGTTTAACCAAGAAACAGTCAGCTGGTCTAAAATTTCCATCTCTATCTAATACAGAATCCAACTTGATGTCAGGGACTATGACCGGTTTAATGTTATATGTAACATTGAGTAAATCCTTAAGTTCATAATCATCGTTGTCATCAGTTATGTACGATCCAAACAATGTTTCTACCGGCATGGTGGATACGAAGATGCTATCCATCAGAATGTTTCCCTGATTAGTATTTTCTATATAGCTATTCTTCTTTAAACGATTTTCCGAATCAGTAACTATGTTCATTTTTTTAGGAGTAGGACGTCTAGCCAGTATGGAAGAGGATTTTCTAGATACTCTCTTCAACATCTTTGATCTCAATGGAATGCAAAACCCCATGGTGTAACAACCAACGATAAAAATAATATTGTTTTTTCACTTTTTATAATTTTACCATCTGACTCATGGATTCATTAATATCTTTACAAGAGCTACTAACGTATAATTCTTTATAACTAAACTGAGATATATACACCGGATCTATGGTTTCCATAATTGAGTAAATGAATGCTCGGCAATAACTAATGGCAAATGTATAGAACAACGAAATTATACTAGAGTTGTTAAAGTTAATATTTTCTATGAGTTGTTCCAATAAATTATTTGTTGTGACTGCGTTCAAGTCATAAATTATCTTGATACTATCCAGTAAACAGTCTTTAAGTTCTGGAATATTATCATCCCATTGTAAAGCCCCTAGTTCGACTATCGAATATCCTGCTCTGATAGCAGTTTCAATATCGACGGACGTCAATACTGTAATAAAGGTGGTAGTATTGTCATCATCGTGATAAACTACGGGAATATGGTCGTTAGTAGGTACCGTGACTTTACACAACGCGATATATAACTTTCCTTTTGTACCATTTTTAACGTAGTTGGGACGTCCTGCAGGGTATTGTTTTGAAGAAATGATATCGAGAACAGATTTGATACGATATTTGTTGGATTCCTGATTATTCACTATAATATAATCTAGACAGATAGATGATTCGATAAATAGAGAAGGTATATCGTTGGTAGGATAATACATCCCCATTCCAGTATTCTCGGATACTCTATTGATGACACTAGTTAAGAACATGTCTTCTATTCTAGAAAACGAAAACATCCTACATGGACTCATTAAAACTTCTAACGCTCCTGATTGTGTTTCGAATGCCTCGTACAAGGATTTCAAGGATGCCATAGATTCTTTGACCAACGATTTAGTATTGCGTTTAGCATCTGATTTTTTTATTAAATCAAATGGTCGGCTCTCTGGTTTACTACCCCAATGATAACAATAGTCTTGTAAAGATAAACCGCAAGAAAATTTATACACATCCATCCAAATAACCCTAGCACCGTCGGATGATATTAATGTATTATTATAGATTTTCCATCCACAGTTATTGGGCCAGTATACTGTTAGCAACGGTATATCGAATAGATTACTCATGTAACCTACTAGAATGATAGTTCGTGTACTAGTCATAATATCTTTAATCCAATCTAAGAAATCTAAAATTAGATCTTTTACACTATTAAAGTTAACAAAGGTATTACCCGGGTACGTGGATATCATATATGGTATTGGTCCATTATCAGTAATGGCTCCATAAACTGATACGGCAATGGTTTTTATATGTGTTTGATCTAATGAGGACGAAATTCGCGCCCACAATTCATCTCTAGATATGCATTTAATATCGAACGGTAACACATCAATCTCGGGACGCGTATATGTTTCTAAATTCTTAATCCAAATATAATGATGACCTATATGCCCTATTATCATACTGTCAACTATAGTATACCTAGAGAACTTTCGATACATCTGCTGTTTCCTGTAATCGTTAAATTTTACAAATCTATAACATGCTAAACCTTTTGACGACAGCCATTCATTAATTTCTGATATGGAATCTGTATTCTTAATACCGTATCGTTCTAAAGCCAGTGCTATATCTCCCTGTTCGTGGGAACGCTTTCGTATAATATCGATCAATGGATAATATGAAGTTTTTGGAGAATAATATGATTCATGATCTATTTCGTCCATAAACAATCTAGACATAGGAATTGGAGGCGATGATCTTAATTTTGTGCAATGGGTCAATCCTATAACTTCTAATATTGTAATATTCATCATCGACATAACACTATCTATGTTATCATCGTATATTAGTATACCACGACCTTCTTCATTTCGTGCCAAAATGATATACAGTCTTAAATAATTACGCAATATCTCAATAGTTTCATAATTGTTAGCTGTTTTCATCAAGGTTTGTATCCTGTTTAACATGATGGCGTTCTATAACGTCTCTATTTTCTATTTTTAATTTTTTTAAATTTTTAACGATTTACTGTGGCTAGATACCCAATCTCTTTCAAATATTTTTTTAGCCTTGCTTACAAGCTGTTTATCTATACTATTAAAACTGACGAATCCGTGATTTTGGTAATGGGTTCCGTCGAAATTTGCCGAAGTGATATGAACATATTCGTCGTCGACTATTAACAATTTTGTATTATTCTGAATAGTGAAAACCTTCACAGATAGATCATTTTGAACACACAACGCATCTAGACTTCTGGCGGTTGCCATAGAATATACGTCGTTCTTATCCCAATTACCAACTAGAAGTCTGATCTTAACTCCTCTATTAATGGCTGCTTCTATAATGGAGTTGTAAATGTCAGGCCAATAGTAGCTATTACCGTCGACACGTGTAGTGGGAACTATGGCCAAATGTTCAATATCTATACTAGTCTTAGCCGACTTGAGTTTATCAATAACTACATCAGTGTCTAGATCTCTAGAATATCCCAATAGGTGTTCTGGAGAATCAGTAAAGAACACTCCACCTATAGGATTCTTAATATGATACGCAGTGCTAACTGGCAGACAACAAGCCGCAGAGCATAAATTCAACCATGAATTTTTTGCGCTATTAAAGGCTTTAAAAGTATCAAATCTTCTACGAAGATCTGTGGCCAGCGGAGGATAATCAGAATATACGCCTAACGTTTTAATCGTATGTATAGATCCTCCAGTAAATGACGCGTTTCCTACATAACATCTTTCATCATCAGACACCCAAAAACAACCGAGTAGTAGTCCCACATTATTTTTTTTATCTATATTAACGGTTATAAAATTTATATCCGGGGAGTGACTTTGTAGCTCTCCCAGATTTCTTTTCCCTCGTTCATCTAGCAAAACTATTATTTTAATCCCTTTTTCAGATACCTCTTTTAGTTTATCAAAAATAAGCGCTCCCCTAGTAGTACTCAGAGGATTACAACAAAAAGATGCTATGTATATATATTTCTTAGCTAGAGTGATAATTTCGTTAAAACATTCAAATGTTGTCAAATGATCGGATCTAAAATCCATATTTTCTGGTAGTGTTTCTACCAGCCTACATTTTGCTCCCGCAGGTACCGATGCAAATGGCCACATTTAGTTAACATAAAAACTTATATATCCTGTTCTATCAACGATTCTAGAATATCATCGGCTATATCGCTAAAATTTTCATCAAAGTCGACATCACAACCTAACTCAGTCAATATATTAAGAAGTTCCATGATGTCATCTTCGTCTATTTCTATATCCGTATCCATTGTAGATTGTTGACCGATTATCGAGTTTAAATCATTACTAATACTCAATCCTTCAGAATACAATCTGTGTTTCATTGTAAATTTATAGGCGGTGTATTTAAGTTGGTAGATTTTCAATTATGTATCAATATAGCAACAGTAGTTCTTGCTCCTCCTTGATTTTAGCATCCTCTTCATTATTTTCTTCTACGTACATAATCATGTCTAATACGTTAGACAACACACCGACGATGGTGGCCGCCACAGACACGAATATGACTAGACCGATGACCATTTAAAAAATACTCTCTAGCTTTAACTTAAACTGTATCGATCATTCTTTTAGCACATGTATAATATAAAAACATTATTCTATTTCGAATTTAGGCTTCCAAAAATTTTTCATCCGTAAACCGATAATAATATATATAGACTTGTTAATAGTCGGAATAAATATATTAATGCTTAAACTATCATCATCTCCACGATTAGAGATACAATATTTACATTCTTTTTGCTGTTTCGAAACTTTATCAATACACGTTAATACAAACCCAGGAAGGAGATATTGAAACTGAGGCTGTTGAAAATGAAACGGCGAATACAATAATTCAGATAATGTAAAATCATGATTCCGTATTCTGATGATATTAGAACTGCTAATGGATGTCGATGGTATGTATCTAGGAGTATCTATTTTAACAAAGCATCGATTTGCTAATATACAATTATCCTTTTGATTAATTGTTATTTTATTCATATTCTTAAAAGGTTTCATATTTATCAATTCTTCTACATTAAAAATTTCCATTTTTAATTTATCTAGCCCCGCAATACTCCTCATTACGTTTCATTTTTTGTCTAGAATACCCATTTTGTTCATCTTGGTACATAGATTATCCAATTGAGAAGCGCATTTAGTAGTTTTGTACATTTTAAGTTTATTAACGAATCGTCGAAAACTAGTTATAGTTAACATTTTATTATTTGATACCCTGATATTAATACCCCTGCCGTTACTATTATTTATAACTGATGTAACCCACGTAACATTGGAATTAATTATCGATAGTAATGCATCGACACTTCCAAAATTGTCTATTATAAACTCACCGATAATTTTTTTATTGCATGTTTTCATATTCATTAGGATTATCAAATCTTTAATCTTATTACGATTGTATGCGTTGATATTACAAGACGTCATTCTAAAAGACGGAGGATTTCCATCAAATGCCAGACAATCACGTACAAAGTACATGGAAATAGGTTTTGTTCTATTACGCATCATAGATTCATATAAAACACCCGTAGAAATACTAATTTGTTTTACTCTATAAAATACTATTGCATCTATTTCATCGTTTTGTATAACGTCTTTCCAAGTGTCAAATTCCAATTTTTTTTCATTGATAGTACCAAATTCTTCTATCTCTTTAACTACTTGCATAGATAGGTAATTACAGTGATGCCTACATGCCGTTTTTTGAAACTGAATAGATGCATCTAGAAGCGATGCTACACTAGTCACGATCACCACTTTCATATTTAGAATATATGTATGTAAAAATATAGTAGAATTTCATTTTGTTTTTTTCTATGCTATAAATGAATTCTCATTTTGTATCCGCACATACTCCGTTTTATATCAATACCAAAGAAGGAAGATATCTGGTTCTAAAAGCCGTTAAAGTATGCGATGTTAGAACTGTAGAATGCGAAGGAAGTAAAGCTTCCTGCGTACTCAAAGTAGATAAACCCTCATCACCCACGTGTGAGAGAAGACCTTCGTCCCCGTCCAGATGCGAGAGAATGAATAACCCTGGAAAACAAGTCCCGTTTATGAGAACGGACATGTTACAAAATATGTTTGCTGCTAATCGCGACAACGTAACGTCAAGACTTTTGAACTAAAATACAATTATATCTTTTTCGATATTAATAAATCCGTGTCTCCCGGGTTTTTTATCTCTTTCAGTATGTGAATAGATAGGTATTTTATCTCTATTCATCATCGAATTTAAGAGATCCGATAAACATTGTTTGTATTCTCCAGATGTCAGCATCTGATACAACAATATATGTGCACATAAACCTCTGGCACTTATTTCATGTACCTTCCCCTTATCACTAAGGAGAATAGTATTTGAGAAATATGTATACATGATATTATCATGTATTAGATATACAGAATTTGTAACACTCTCGAAATCACACGATGTGTCGGCGTTAAGATCTAATATATCACTCGATAACACATTTTCATCTAGATACACTAGACATTTTTTAAAGCTAAAATAGTCTTTAGTAGTAACAGTAACTATGCGATTATTTTCATCGATGATACATTTCATCGGCATATTATTACGCGTACCATCAAAGACTATACCATGTGTATATCTAACGTATTCTAGCATAGTTGCCATACGTACATTAAACTTTTCAGGATCTTTGGATAGATCTTCCAATCTATCTATTTGAGAAAACATTTTTATCATGTTCAATAGTTGAAACGTCGGATCCACTATATAGATATTATCTATAAAGATTTTAGGAACTATGTTCATGGTATCCTGGCGAATATTAAAACTATCAATGATATGATTATCGTTTTCATCTTTTATCACCATATAGTTTCTAAGATATGGGATTTTACTTAATATAATATTATTTCCCGTAATAAATTTTATTAGAAATGCCAAATCTATAAGAAAAGTCCTAGAATTAGTCTGAAGAATATCTATATCACCGTACCGTATATTTGGATTAATTAGATATAGAGAATATGATCCGTAACATATACAACTTTTATTATGACGTCTAAGATATTCTTCCATCAACTTATTAACATTTTTGACTAGGGAAGATACATTATGACGTCCCATTACTTTTGCCTTGTCTATTACAGCGACGTTCATAGAATTTAGCATATCTCTTGCCAATTCTTCCATTGATGTTACATTATAAGAAATTTTAGATGAAATTACATTTGGAGCTTTAATAGTAAGAACTCCTAATATATCCGTGTATGTGGTCACTAATACAGATTGTAGTTCTATAATCGTAAATAATTTACCTATATTATATGTTTGAGTTTGTTTAGAAAAGTAGCTAAGTATACGATCTTTTATTTCTGATGCCGATGTATCAACATCGAAAAAAAATCTTTTTTTATTCTTTTTTACTAACGATACGAATATGTCTTTGTTAAAAACAGTTATTTTCTGAATATTTCTAGCTTGTAATTTTAACATATGATATTCGTTCACACTAGGTACTCTGCCTAAATAGGTTTCTATAATCTTTAATGTAATATTAGGAAGAGTATTCTGATCAGGATTCCTATTCATTTTGAGGATTTAAAACTCTGATTATTGTCTAATATGGTCTCAACACAAACTTTTTCACAGAGTGATAGAGTTTTTGATAACTCGTTTTTCTTAAGAAATATAAAACTACTGTCTCCAGAGCTCGCTCTATCTTTTATTTTATCTAATTCGATACAAACTCCTGATACTGGTTCAGAAAGTAATTCATTAATTTTCAGTCCTTTATAGAAGATATTTAATATAGATAATACAAAATCTTCAGTTCTTGATATCGATCTGATTGATCCTAGAACTAGATATATTAATAACGTGCTCATTAGGCAGTTTATGGCAGCTTGATAATTAGATATAGTATATTCCAGTTCATATTTATTAGATACCGCATTGCCCAGATTTTGATATTCTATGAATTCCTCTGAAAATAAATCCAAAATAACTAGACATTCTATTTTTTGTGGATTAGTGTACTCTCTTCCCTCTATCATGTTCACTACTGGTGTCCACAATGATAAATATCTAGAGGGAATATAATATAGTCCATATGATGCCAATCTAGCAATGTCGAATAACTGTAATTTTATTCTTCGCTCTTCATTATGAATTGAATCTTGAGGTATAAACCTAACACAAATTATATCATTAGACTTTTCGTATGTAATGTCTTTCATGTTATAAGTTTTTAATCCTGGAATAGAATCTATTTTAATGAGGCTTTTAAACGCAGCGTTCTCCAACGAGTCAAAGCATAATACTCTGTTGGTTTTCTTATATTCAATATTACGATTTTCTTCTTTGAATGGAATAGGTTTTTGAATTAGTTTATAATTACAACATAATAGATAAGGAAGTGTGTAAATAGTACGCGGAAAAAACATAATAGCTCCCCTGTTTTCATCCATGGTTTTAAGTAAATGATCACTGGCTTCTTTAGTCAATGGATATTCGAACATTAACCGTTTCATCATCATTGGACAGAATCCATATTTCTTAATGTAAAGAGTGATCAAATCATTGTGTTTATTGTACCATCTTGTTGTAAATGTGTATTCGGTTATCGGATCTGCTCCTTTTTCTATTAAAGTATCGATATCGATCTCGTCTAAGAATTCAACTATATCGACATATTTCATTTGTATACACATAACCATTACTAACGTAGAATGTATAGGAAGAGATGTAACGGGAACAGGGTTTGTTGATTCGCAAACTATTCTAATACATAATTCTTCTGTTAATACGTCTTGCACGTAATCTATTATAGATGCCAAGATATCTATATAATTATTTTGTAAGATGATGTTAACAATGTGATCTATATAAGTAGTGTAATAATTCATGTATTTCGATATATGTTCCAACTCTGTCTTTGTGATGTCTAGTTTCGTAATATCTATAGCGTCCTCAAAAAATATATTCGCATATATTCCCAAGTCTTCAGTTCTATCTTCTAAAAAATCTTCAACGTATGGAATATAATAATCTATTTTACCTCTTCTGATGTCATTAATGATATAGTTTTTGACACTATTTTCCGTCAATTGATTCTTATTCACTATGTCTAAAAACCGGATAGCGTCCCTAGGACGAACTACTGCCATTAATATCTCTATTATAGCTTCTGGACATAAATCATCTATTATACCAGAATTAATGGGAACTATTCCGTATCTATCTAACATAGTTTTAAGAAAGTCAGAATCTAAGACCTGATGTTCATATATTGGTTCATACATGAAATGATCTCTATTGATGATAGTGACTATTTCATTCTCTGAAAATTGGTAACTCATTCTATACACGCTTTCCTTGTTGATAAAGGATAGTATATACTCAATGGAATTTGTACCAACAAACTGTTCTCTTATGAATCGTATATCATCATCTGAAATGATCATGTAAGGCATACATTTAACAATAAGAGACTTGTCTCCTGTTATCAATATACTATTCTTGTGATAATTTATGTGTGCGGCAAATTTGTCCACGTTCTTTAATTTTGTTATAGTAGATATCAAATCCAATGGAGATACAGTTCTTGGCTTAAACAGATATAGTTTTTCTGGAACGAATTCTACAACATTATTATAAAGGACTTTGGGTATATAAGTGGGATGAAATCCTATTTTAATTAATGCGATAGCCTTGTCCTCGTGCAGATATCCAAACGCTTTTGTGATAGTATGGCATTCATTGTCTAGAAACGCTCTACGAATATCTGTAACAGATATCATCTTTAGAGAATACTAGTCGCGTTAATAGTACTAAAATTTGTATTTTTTAATCTATCTCAATAAAAAATTAATATGTATGATTCAATGTATAACTAAACTACTAACTGTTATTGATAACTAGAATCAGAATCTAATGATGACATAACTAAGAAGTTTATCTACAGCCAATTTAGCTGCATTATTTTTAGCATCTCGTTTAGATTTTCCATCTGCCTTATCGAATACTCTTCCGTCAATGTCTACACAGGCATAAAATGTAGGAGAGTTACTAGGCCCCACTGATTCAATACGAAAAGACCAATCTCTCCTAGTTATTTGACAGTACTCATTAATAACGGTGACAGGGTTAACACCTTTCCAATAAATAATTTTTTTAACCGGAATAACATCATCAAAAGACTTATGATCCTCTCTCATTGATTTTTCGCGGGATACATCATCTATTATAGCATCAGCATCAGAATCTGTAGGCCGTGTATCAGCATCCATTGTCGTAGACCAACGAGGAGGAGTATCGTTGGAGCTGTAAACCATAGCACTACGTTGAAGATCATACAGAGCTTTATTAACTTCTCGCTTCTCCATATTAAGTTGTTTAGTTAGTTGTACAGCAGTAGCTCCTTAGTCCAATGTTTTTAATAACCGCACACAATCTCTGTGTCAGAACGCTCGTCAATATAGATCTTAGAAATTTTTTTAGAGAGAACTAACGCAACTAGCAATAAAACTGATCTTATTTTATCATTTTTTTTATTCATCATCCTCTGGTGGTTCGTCGTTCCTATCGAATGTAGCTCTGATTAACCCGTCATCTATAGGTGATGCTGGTTCTGGAGATTCTGGAGGAGATGGATTATTATCTGGAAGAATCTCTGTTATTTCCTTGTTTTCATGTATCGATTGCGTTGTAACATTAAGATTGCGAAATGCTCTAAATTTGGGAGGCTTAAAGTGTTGTTTACAATCTCTACACGCGTGTCTAACTAATGGAGGTTCATCAGCGGCTCTAGTTTGAATCATCATCGGTGTAGTATTCCTACTTTTACAGTTAGGACACGGTGTATTGTATTTCTCGTCGAGAACGTTAAAATAATCGTTGTAACTCACATCCTTTATTTTATCTATATTGTATTCTACTCCTTTCTTAATGCATTTTATACCGAACAAGAGATAGCGAAGGAATTCTTTTTCGGTACCGCTAGTACCCTTAATCATATCACATAGTGTTTTATATTCTAAATGTGTGGCAATGGACGGTTTATTTCTATACGATAGTTTGTTTTTGGAATCCTTTGAGTATTCTATACCAATATTATTCTTTGATTCGAATTTAGTTTCTTCGATATTAGATTTTGTATTACCTATATTCTTGATGTAGTACTTTGATGATTTTTCCATGGCCCATTCTATTAAGTTTTCCAAGTTGGCATCATCCACATATTGTGATAGTAATTCTCGGATATCAGTAGTGACTACCGCCATTGATATTTGTTCATTTGATGAGTAACTACTAATGTATACATTTTCCATTTATAACACTTATGTATTAACTTTGTTTATTTATATTTTTTCATTATTATGTTGATATTAATAATCGTATTGTGGTTATATGGCTACAATTTCATAATGAGTTGAAGTCAGTGTCCTATGATCAATGACGATAGCTTTACTCTGAAAAGAAAGTATCAAATCGATAGTGCAGAGTCAACAATGAAAATGGATAAGACGATGACAAAGTTTCAGAATAGAGTCAAAATGGTAAAAGAAATAAATCAGACGATAAGAGCAGCACAAACTCATTACGAGACATTGAAACTAGGATATATAAAATTTAAGGGAATGATTAGGACTACTACTCTAGAAGATATAGCACCATCTATTCCAAATAATCAGAAAACTTATAAACTATTCTCGGACATTTCAGTCATTGGCAAAGCATCACAGAATCCGAGTAAGATGATATATGCTCGCTGCTTTACATGTTTCCCAATTTGTTTGGAGATGACCATAGATTCATTTGTTATAGAATGCATCCAACATTGTTCATGATATAGTTGAATCATGTATGCCTGTTCGTATGCCTGTGGCTAAGATACTGTGTAAAGAAATGGTAAATAAATACTTTGAGAATCTTTAAGAGTGCATTGACTTTGTTAGTGAATAGGCATTCCATCTTTCTCCAATACTAATTCAAATTGTTAAATTAATAATGGAATAGTATAAATAGTTATTAGTGATAGGATAGTAAACATAATTATTAGAATAGTAGTGTAGTATCATAGATAACTCTCTTCTATAAAAAATGGATTTTATTCGTAGAAAGTATCTTATATACACAGTAGAAAATAATATAGATTTTTTAAAGGATGATACATTAAGTAAAGTAAACAATTTTACCCTCAATCATGTACTAGCTCTCAAGTATCTAGTTAGCAATTTTCCTCAACATGTTATTACTAAGGATGTATTAGCTAATACCAATTTTTTTGTTTTCATACATATGGTACGATGCTGTAAAGTATACGAAGCGGTTTTACGACACGCATTTGATGCACCCACGTTGTACGTTAAAGCATTGACTAAGAATTATTTATCGTTTAGTAACACAATACAGTCGTACAAGGAAACAGTGCATAAACTAACACAAGATGAAAAATTTTTAGAGGTTGCCGAATACATGGACGAATTAGGAGAACTTATAGGCGTAAATTATGACTTAGTTCTTAATCCATTATTTCACGGAGGGGAACCCATCAAAGATATGGAAATCATTTTTTTAAAACTGTTTAAGAAAACAGACTTCAAAGTTGTTAAAAAATTAAGTGTTATAAGATTACTTATTTGGGCATACCTAAGCAAGAAAGATACAGGCATAGAGTTTGCGGATAATGATAGACAAGATATATATACTCTATTTCAACAAACTGGTAGAATAGTCCATAGCAATCTAACAGAAACGTTTAGGGATTATATCTTTCCCGGAGATAAGACTAGCTATTGGGTGTGGTTAAACGAAAGTATAGCTAATGATGCGGATATCGTTATTAATAGACCCGCCATTACCATGTATGATAAAATTCTTAGTTATATATACTCTGAGATAAAACAGGGACGCGTTAATAAAAACATGCTTAAGTTAGTTTATATCTTTGAGCCTGAAAAAGATATCAGAGAACTTCTGCTAGAAATCATATATGATATTCCTGGAGATATCCTATCTATTATTGATGCAAAAAACGACGATTGGAAAAAATATTTTATTAGTTTTTACAAAGCTAATTTTATTAACGGTAATACATTTATTAGTGATAGAACGTTTAACGATGACTTATTCAGAGTTGTTGTTCAAATAGATCCCGAATATTTCGATAATGAACGAATTATGTCTTTATTCTATACGAGTGCTGCGGACATTAAACGATTTGATGAGTTAGATATTAATAACAGTTATATATCTAATATAATTTATGAGGTGAACGATATCACATTAGATACAATGGATGATATGAAGAAGTGTCAAATCTTTAACGAGGATACGTTGTATTATGTTAAGGAATACAATACATACCTGTTTTTGCACGAGTCGGATCCCATGGTCATAGAGAACGGAATACTAAAGAAACTGTCATCTATAAAATCCAAGAGTAGACGGCTGAACTTGTTTAGCAAAAACATTTTAAAATATTATTTAGACGGACAATTGGCTCGTCTAGGTCTTGTGTTAGATGATTATAAAGGAGACTTATTAGTTAAAATGATAAACCATCTCAAATCTGTGGAGGATGTATCCGCATTCGTTAGATTTTCTACAGATAAAAACCCTAGTATTCTTCCATCGCTAATCAAAACTATTTTAGCTAGTTATAATATTTCCATCATCGTCTTATTTCAAAGGTTTTTAAGAGATAATCTATATCATGTAGAAGAATTCTTGGATAAAAGCATCCATCTAACCAAGACGGATAAGAAATATATACTTCAATTGATAAGGCACGGTAGATCATAGAACAAACCAAATATATTATTAATAATTTGTATATACATAGATATAATTATCACATATTAAAAAATAACACATTTTTGATAAATGGAAACCGTTGCAACAATTCAGACTCCCACCAAATTAATGAATAAAGAAAATGCAGAAATGATTTTGGAAAAAATTGTTAATCATATAGCTATGTATATTAGTGACGAATCAATATATTCAGAAAATAATCCTGAATATATTGATTTTCGTAACAGATACGGAGACTATAGATCTCTCATTATAAAAAGTGATCACGAGTTTGTAAAGCTATGTAAAGATCATGCAGAGAAAAGTTCTCCAGAAACGCAACAAATGATTATCAAACACATATACGAACAATATCTTATTCCAGTATCTGAAGTACTATTAAAACCTATAATGTCCATGGGTGACATATTTACATATAACGGATGTAAAGACAATGAATGGATGCTAGAACAACTCTCTACCCTAAACTTTAACAATCTCTACACATGGAACTCATGTAGCATAGGCAATGTAACGCGTCTGTTTTATACATTTTTTAGTTATCTGATGAAAGATAAACTAAATATATAAGTATAATCCCATTCTAATACTTTAACCTGATGTATTATTACCTGCATCTTATTAGAATATTAACCTAACTAAAAGACATAAAAAGCGGTAGGATATAAATATTATGGCCGCAACCGTTCCGCGTTTTGACGATGTGTACAAAAATGCACAAAGAAGAATTCTAGATCAAGAAACATTTTTTAGTAGAGGTCTAAGTAGACCGTTAATGAAAAACACATATCTATTTGATAATTACGCGTATGGATGGATACCAGAAACTGCAATTTGGAGTAGTAGATACGCAAACCTAGATGCTAGTGACTATTATCCCATTTCGTTGGGATTACTT-AAAAAGTTTGAATTTCTCATGTCTCTATATAAAGGTCCTATTCCCGTATATGAAGAAAAAGTAAATACTGAATTCATTGCTAATGGATCTTTCTCCGGTAGATACGTATCATATCTTAGAAAGTTTTCTGCCCTTCCAACAAACGAGTTTATTAGTTTTTTATTATTGACCTCCATCCCTATCTATAATATCTTATTCTGGTTTAAAAACACACAGTTTGATATTACTAAACACACATTATTCAGATACGTCTATACAGATAATACCAAACACCTTGCGTTGGCTAGGTATATACATCAAACAGGAGACTATAAGCCTTTGTTTAGTCGTCTCAAAGAGAATTATATATTTACTGGTCCCGTTCCAATAGGTATCAAAGATATAGATCACCCTAATCTTAGTAGAGCAAGAAGTCCATCCGATTATGAGACATTAGCTAATATTAGTACTATATTGTACTTTACCAAGTATGATCCAGTATTAATGTTTTTATTGTTTTACGTACCTGGGTATTCAATTACTACAAAAATTACTCCAGCCGTAGAATATCTAATGGATAAACTGAATCTAACAAAGAGCGACGTACAACTGTTGTAAATTATTTTATGCTTCGTAAAATGTAGGTCTTGAACCAAACATTCTTTGAAAAAATGAGATGCATAAAACTTTATTATCCAATAGATTAACTATTTCAGACGTCAATCGTTTAAAGTAAACTTCGTAAAATATTCTTTGATTGCTGCCGAGTTTAAAACTTCTATCGATAATTGTTTCATATGTTTTAATATTTACAAGTTTTTTGGTCCATGGTACATTAGCTGGACAGATATATGCAAAATAATATCGTTCTCCAAGTTCTATAGTCTCTGGATTGTTTTTATTATATTCAGTAACCAAATACATATTAGGGTTATCTGCGGATTTATAATTTGAGTGATGCATTCGACTCAACATAAATAATTCTAGAGGAGACGATCTACTATCAAATTCGGATCGTAAATCTGTTTCTAAAGAACGGAGAATATCTATACATACCTGATTAGAATTCATCCGTCCTTCAGACAACATCTCAGACAGTCTGGTCTTGTATGTCTTAATCATATTCTTATGAAACTTGGAAACATCTCTTCTAGTTTCACTAGTACCTTTATTAATTCTCTCAGGTACAGATTTTGAATTCGACGATGCCGAGTATTTCATCGTTGTATATTTCTTCTTCGATTGCATAATCAAATTCTTATATACCGCCTCAAACTCTATTTTAAAATTATTAAACAATACTCTACTATTAATCAGTCGTTCTAACTCCTTTGCTATTTCTATGGACTTATCTACATCTTGACTGTCTATCTCTGTAAACACGGAGTCGGTATCTCCATACACGCTACGAAAACGAAATCTATAATCTATAGGCAACGATGTTTTCACAATCGGATTAATATCTCTATCGTCCATATAAAATGGATTACTTAATGTATTGGCAAACCGTAACATACCGTTGGATAACTCTGCTCCATTTAGTACCGATTCTAGATACAATATCATTCTACGTCCTATGGATGTGCAACTCTTAGCCGAAGCGTATGAGTATAGAGCACTATTTCTAAATCCCATCAGACCATATACTGAGTTGGCTACTATCTTGTACGTATATTGCATGGAATCATAGATGGCCTTTTCAGTTGAACTGGTAGCCTGTTTTAACATCTTTTTATATCTGGCTCTCTCTGCCAAAAATGTTCTTAATAGTCTAGGAATGGTTCCTTCTATTGATCTATCGAAAATTGCTATTTCAGAGATGAGGTTCGGTAGTCTAGGTTCACAATGAACCGTAATATATCTAGGAGGTGGATATTTCTGAAGCAAGAGTTGATTATTTATTTCTTCTTCCAATCTATTGGTACTAACAACGACACCGACTAATGTTTCCGGAGATAGATTTCCAAAGATACACACATTAGGATACAGACTGTTATAATCAAAGATTAATACATTATTACTAAACATTTTTTGTTTTGGAGCAAATACCTTACCGCCTTCATAAGGAAACTTTTGTTTTGTTTCTGATCTAACTAAGATAGTTTTAGTTTCCAACAATAGCTTTAACAGTGGACCCTTGATGATTGTACTCGCTCTATATTCGAATACCATGGATTGAGGAAGCACATATGTTGCCGCACCAGCGTCTGTTTTTGTTTCTACTCCATAATACTCCCACAAATACTGACACAAACAAGCATCATGAATACAGTATCTAGCCATATCTAAAGCTATGTTTAGATTATAATCCTTATACATCTGAGCTAAATCAATGTCATCCTTTCCGAAAGATAATTTATATATATCATTAGGTAAAGTAGGACATGATAGTACGACTTTAAATCCATTTTCCAAAATATCTTTACGAATTACTTTACATATAATATCCTCATCAACAGTCACGTAATTACCTGTGGTTAAAACCTTTGCAAATGTATCGGCTTTGCCTTTCGCGTCCGTAGTATCGTCACCGATGAACGTCATTTCTCTAACTCCTCTATTTAATACTTTACCCATGCAACTGAACGCGTTCTTGGATATAGAATCCAATTTGTACGAATCCAATTTTTCAGATTTTTGAATGAATGAATATAGATCGAAAAATATAGTTCCATTATTGTTATTAACGTGAAACGTAGTATTGGCCATGCCGCATACTCCCTTATGACTAGACTGATTTCTCTCATAAATACAGAGATGTACAGCTTCCTTTTTGTCTGGAGATCTAAAGATAATCTTCTCTCCTGTTAATAACTCTAGACGATTAGTAATATATCTCAGATCAAAGTTATGTCCGTTAAAGGTAACGACGTAGTCGAACGTTAGTTCCAACAATTGTTTAGCTATTCGTAACAAAACTATTTCAGAACATAGAACTAGTTCTCGTTCGTAATCCATTTCCATTAGCGACTGTATCCTCAAACATCCTCTATCGACGGCTTCTTGTATTTCCTGTTCCGTTAACATCTCTTCATTAATGAGCGTAAACAGTAATCGTTTACCACTTAAATCGATATAACAGTAACTTGTATGCGAGATTGGGTTAATAAATACAGAAGGAAACTTCTTATCGAAGTGACACTCTATATCTAGAAATAAGTACGATCTTGGGATATCGAATCTAGGTATTTCTTTAGCGAAACAGTTACGTGGATCGTCACAATGATAACATCCATTGTTAATCTTTGTCAAATATTGCTCGTCCAACGAGTAACATCCGTCTGGAGATATCCCGTTAGAAATATAAAACCAACTAATATTGAAAAATTCATCCATGGTGGCATTTTGTATGCTGCGTTTCTTTGGCTCTTCTATCAACCACATATCTGCGACGGAGCATTTTCTATCTTTAATATCTAGATTATAACTTATTGTCTCGTCAATGTCTATAGTTCTCATCTTTCCCATCGGCCTCGCATTAAATGGAGGAGGAGATAATGACTGATATATTTCGTCCGTCACTACGTAATAAAAGTAATGAGGAAATCGTATAAATACGGTCTCGCCATTTCGACATCTGGATTTCAGATATAAAAATCTGTTTTCACCGTGACTTTCAAACCAATTAATACACCTAACATCCATTTCTAGAATTTAGAAATATATTTTCATTTAAATGAATCCCAAACATTGGGGAAGAGCCGTATGGACCATTATTTTTATAGTACTTTCGCAAGCGGGTTTAGACGGCAACATAGAAGCGTGTAAACGAAAACTATATACTATAGTCAGCACTCTTCCATGTCCTGCATGTAGACGACACGCGACTATCGCTATAGAGAACAATAATGTCATGTCTAGCGATGATCTGAATTATATTTATTATTTTTTCATCAGATTATTTAACAATTTGGCATTTGATCCCAAATACGCAATCGATGTGTCAAAGGTTAAACCTTTATAAACTTAACCCATTATAAAACTTATGATTAGTCACGACTGAAATAACCGCGTGATTATTTTTTGGTATAATTCTACACGGCATGGTTTCTGTGACTATGAATTCAACACCTGTTATCTTAGTGAAATCTTTAACAAACAGCAAGGGTTCGTCAAAGACATAAAACTCATTGTTTACGATCGAAATAGACCCCCTATCACACTTAAAATAAAAAATATCCTTATCCTTTACCACCAAATAAAATTCTGATTGGTCAATGTGAATGTATTCACTTAACAGTTCCACAAATTTATTTATTAACTCCGAGGCACATACATCGTCGGTATTTTTTATGACAAACTTTACTCTTCCAGCATCCGTTTCTAAAAAAATATTAACGAGTTCCATTTATATCATCCAATATTATTGAAATGACGTTGATGGACAGATGATATAAATAAGAAGGTACAGTACCTTTGTCCACCATCTCCTCCAATTCATACTCTATTTTGTCATTAACTTTAATGTGTGAAAACAGTACGCCACATGCTTCCATGACAGTGTGTAACACTTTGGATACAAAATGTTTGACATTAGTATAATTGTCCAAGACTGTCAATCTATAATAGATAGTAGCTATAATATATTCTATGATGGTATTGAAGAAGATGACAACCTTGGCATATTGATCATTTAACACAGACATGGTATCAACAAATAGCTTAAATGAAAGAGAATCAGTAATTGGAATAAGCGTCTTCTCGATGTAGTGTCCGTATACCAACATGTCTGATATTTTGATGTATTCCATTAAATTATTTAGTTTTTTCTTTTTATTCTCGTTAAACAGAATTTCTGTCAATGGACCCCAACATCGTTGACCTATTAAGTTTTGATTGATTTTTCCGTGTAAGGCGTATCTAGTCAGATCGTATAGCCTATCCAATAATCCATCGTCTGTGCGTAGATCACATCGTACACTTTTTAATTTTCTATAGAAGAGTGACAGACATCTGGAGCAATTACAGACAGCAATTTCTTTATTCTCTACAGATGTAAGATACTTGAAGATATTCCTATGATGATGCAGAATTTTGGATAACACGGTATTGATGGTATCTGTTACCATAATTCCTTTGACTGATAGTGTCAAAGTACAAGATTTCCAATCTTTTGCAATTTTCAGTACCATTATCTTTGTTTTGATATCTATATCAGACAGCATGGTACGTCTGACAACACAGGGATTAAGACGGAAAGATGAAATGATTCTCTCAACATCTTCAATAGATACCTTGCTATTTTTTTTGGCATTATCTATATGTGAGAGAATATCCTCTAGAGAATCAGTATCCTTTTTGATGATAGTGGATCTCAATGACATGGGACGTCTAAACCTTCTTATTCTATCACCAGATTGCATGGTGATTTGTCTTCTTTCTTTTATCATGATGTAATCTCTAAATTCATCGGCAAATTGTCTATATCTAAAATCATAATATGAGATGTTTACCTCTACAAATATCTGTTCGTCCAATGTTAGAGTATCTATATCAGTTTTGTATTCCAAATTAAACATGGCAACGGATTTAATTTTATATTCCTCTATTAAGTCCTCGTCGATAATAACAGAATGTAGATAATCATTTAATCCATCGTACATGGTTGGAAGATGCTCGTTGACAAAATCTTTAATTGTCTTGATGAAGGTGGGACTATATCTAACATCTTGATTAATAAAATTTATAACATTGTCCATAGGATACTTTGTAACTAGTTTTATACACATCTCTTCATTGGTAAGTTTAGACAGAATATCGTGAACAGGTGGTATATTATATTCATCAGATATACGAAGAATAATGTCCAAATCTATATTGTTTAATATATTATATAGATGTAGTGTAGCTCCTACAGGAATATCTTTAACTAAGTCAATGATTTCATCAACAGTTAGATCTATTTTAAAGTTAATCATATAGGCATTGATTTTTAAAAGGTATGTAGCCTTGACTACATTCTCATTAATTAACCATTCCAAGTCACTGTGTGTAAGAAGATTATATTCTATCATAAGCTTGACTACATTTGGTCCCGATACCATTAAAGAATTCTTATGATATAAGGAAACAGCTTTTAGGTACTCATCTACTCTACAAGAATTTTGGAGAGCCTTAACGATATCAGTGACGTTTATTATTTCAGGAGGAAAGAACCTAACATTGAGAATATCTGAATTAATAGCTTCCAGATACAGTGATTTTGGCAATAGTCCGTGTAATCCATAATCCAGTAACACGAGCTGGTGCTTGCTAGACACCTTTTCAATGTTTAATTTTTTTGAAATAAGCTTTGATAAAGCCTTCCTCGCAAATTCCGGATACATGAACATGTCGCCAACATGATTAAGTATTGTTTTTCATTATTTTTATATTTTCTCAACAAGTTCTCAATACCCCAATAGATAATAGAATATCACCCAATGCGTCCATGTTGTCTATTTCCAACAGGTCGCTATATCCACCAATAGAAGTTTTCCCAAAAAAGATTCTAGGAACAGTTCTACCACCAGTAATTTGTTCAAAATAGTCACGCAATTCATTTTCGGGTTTAAATTCTTTAATATCTACAATTTCATACGCTCCTCTTTTGAAACTAAACTTATTTAGAATATCCAGTGCGTTTCTACAAAAAGGACATGTAAACTTGACAAAAATTGTCACTTTGTTATTGGCCAACCTTTGTTGTACAAATTCCTCGGCCATTTTTAATATTTAAGTGATACAAAACTATCTCGACTTATTTAACTCTTTAGTCGAGATATATGGACACAGATAGCTATATGATAACCAACTACAGAAGACAAACGCTATAAAAAACATAATTACGACGAGCATATTTATAAATATTTTTATTCAGTATTACTTGATATAGTAATATTAGGCACAGTCAAACATTCAACCACTCTAGATACATTAACTCTCTCATTTTCTTTAACAAATTCTGCAATATCTTCGT-AAAAAGATTCTTGAAACTTTTTAGAATATCTATCGACTCTAGATGAAATAGCGTTCGTCAACATACTATGTTTTGTATACATAAAGGCGCCCATTTTAACAGTTTCTAGTGACAAAATGCTAGCGATCCTAGGATCCTTTAGAATCACATAGATTGACGATTCGTCTCTCTTAGTAACTCTAGTAAAATAATCATACAATCTAGTACGCGAAATAATATTATCCTTGACTTGAGGAGATCTAAACAATCTAGTTTTGAGAACATCGATAAGTTCATCGGGAATTACATACATACTATCTTTAATAGAACTCTTTTCATCCAGTTGAATGGATTCGTCCTTAACCAACTGATTAATGAGATCTTCTATTTTATCATTTTCTAGATGATATGTATGTCCATTAAAGTTAAATTGTGTAGCGCTTCTTTTTAGCCTAGCAGCCAATACTTTAACATCACTAATATCGATATACAAAGGAGATGATTTATCGATGGTATTAAGAATTCGTTTTTCGACATCCGTCAAAACCAATTCCTTTTTGCCTGTATCATCCAGTTTGCCATTCTTTGTAAAGAAATTATTTTCTACTAGACTATTAATAAGACTGATAAGGATTCCTCCATAATTGCACAATCCAAACTTTTTCACAAAACTAGACTTTACGAGATCTACAGGAATGCGTACTTCAGGTTTCTTAGCTTGTGATTTTTTCTTTTGTGGACATTTTCTAGTGACCAACTCATCTACCATTTCATTGATTTTAGCAGTGAAATAAGCTTTCAATGCACGGGCACTGATACTATTGAAAACGAGTTGATCTTCAAATTCCGCCATTTAAGTTCACCAAACAACTTTTAAATACAAATATATCAATAGTAGTAGAATAAGAACTATAAAAAAAATAATAATTAACCAATACCAACCCCAACAACCTGTATTATTAGTTGATGTGACAGTTTTCTCATCACTTAGAACAGATTTAACAATTTCTATAAAGTCTGTCAAATCATCTTCCTGAGAACCCATAAATACACCAAATATAGCAGCGTACAACTTATCCATTTATACATTGAATATTGGCTTTTCTTTATCGCTATCTTCATCATATTCATCATCAATATCAACAAGTCCCAGATTACGAACCAGATCTTCTTCTACATTTTCAGTCATTGATACGCGTTCACTATCTCCAGAGAGTCCGATAACGTTAGCCACTACTTCTCTATCAATGATTAGTTTCTTGAGCGCGAATGTAATTTTTGTTTCCGTTCCGGATCTATAGAAAACTACAGGTGTAATAATTGCCTTGGCTAATTGTCTTTCTCTTTTACTGAGTGATTCTAGTTCACCTTCTATAGATCTGAGAATGGATGATTCTCCAGTCGAAACATATTCTACCATGGCTCCGTTTAATTTGTTGATGAAGATGGATTCATCCTTAAATGTTTTCTCTGTAATAGTTTCCGCCGAAAGACTATGCAAAGAATTTGGAATGCGTTCCTTGTGTGTAATGTTTCCATAGACAGCTTCTAGAAGTTGATACAACATAGGACTAGCCGCGGTAACTTTTATTTTTAGAAAGTATCCATCGCTTCTATCTTGTTTAGATTTATTTTTATAAAGTTTAGTCTCTCCTTCCAACATAATAAAAGTGGAAGTCATCTGACTAGATAAACTATCAGTAAGTTTTATAGAGATAGATGAACAATTAGCGTATTGAGAAGCATTTAGTGTAACGCATTCGATACATTTTGCATTAGATTTACTAATCGATTTTGCATACTCTATAACACCCGCACAAGTCTGTAGAGAATCGCTAGATGCTGTAGGTCTTGGTGAAGTTTCAACTCTCTTCTTGATTACCTTACTCATGATTAAACCTAAATAATTGTACTTTGTAATATAATGATATATATTTTCACTTTATCTCATTTGAGAATAAAAATGTTTTTGTTAACCACTGCATGATGTACAGATTTCGGAATCGCAAACCACTTGTGGTTTTATTTTATCCTTGTCCAATGTGAATTGAATGGGAGCGGATGCGGGTTTCGTACGTAGATAGTACATTCCCGTTTTTAGACCGAGACTCCATCCGTAAAAATGCATACTCGTTAGTTTGGAATAACTCGGATCTGCTATATGGATATTCATAGATTGACTTTGATCGATGAAGGCTCCCCTGTCTGCAGCCATTTTTATGATCGTCTTTTGTGGAATTTCCCAAATAGTTTTATAAACTCGCTTAATATCTTCTGGAAGGTTTGTATTCTGAATGGATCCACCATCTACCATAATCCTATTCTTGATCTCATCATTCCATAATTTTCTCTCGGTTAAAACTCTAAGGAGATGCGGGTTAACTACTTGGAATTCTCCAGACAATACTCTCCGAGTGTAAATATTACTGGTATACGGTTCCACCGACTCATTATTTCCCAAAATTTGAGCAGTTGATGCAGTCGGCATAGGTGCCACCAATAAACTATTTCTAAGACCGTATGTTCTGATTTTATCTTTTAGAGGTTCCCAATTCCAAAGATCCGACGGTACAACATTCCAAAGATCATATTGTAGAATACCGTTACTGGCGTACGATCCTACATATGTATCATATGGTCCTTCCTTCTCAGCTAGTTTACAACTCGCCTCTAATGCACCGTAATAAATGGTTTCAAAGATCTTCTTATTTAGATCTTGTGCTTCCAGGCTATCAAATGGATAATTTAAGAGAATAAACGCGTCCGCTAATCCTTGAACACCAATACCGATAGGTCTATGTCTCTTATTAGAGATTTCAGCTTCTGGAATAGGATAATAATTAATATCTATAATTTTATTGAGATTTCTGACAATTACTTTGACCACATCCTTCAGTTTGAGAAAATCAAATCGCCCATCTATTACAAACATGTTCAATGCAACAGATGCCAGATTACACACGGCTACCTCATTAGCATCCGCATATTGTATTATCTCAGTGCAAAGATTACTACACTTGATGGTTCCTAAATTTTGTTGATTACTCTTTTTGTTACACGCATCCTTATAAAGAATGAATGGAGTACCAGTTTCAATCTGAGATTCTATAATCGCTTTCCAGACGACTCGAGCCTTTATTATACATTTGTATCTCCTTTCTCTTTCGTATAGTGTATACAATCGTTCGAACTCGTCTCCCCAAACATTGTCCAATCCAGGACATTCATCCGGACACATCAACGACCACTCTCCGTCATCCTTCACTCGTTTCATAAAGAGATCAGGAATCCAAAGAGCTATAAATAGATCTCTTGTTCTATGTTCATCGTTTCCTGTATTCTTTTTAAGATCGAGGAACGCCATAATATCAGAATGCCACGGTTCCAAGTATATGGCCATAACTCCAGGCCGTTTGTTTCCTCCCTGATCTATGTATCTAGCGGTGTTATTATAAACTCTCAACATTGGAATAATACCGTTTGATATACCATTGGTACCGGAGATATAGCTTCCACTGGCACGAATATTACTAATTGATAGACCTATTCCCCCTGCCATTTTAGAGATTAATGCGCATCGTTTTAACGTGTCATAGATGCCTTCTATGCTATCATCGATCATGTTAAGTAGAAAACAGCTAGACATTTGGTGACGAGTAGTTCCCGCATTAAATAAGGTAGGAGAAGCGTGCGTAAACCATTTTTCAGAAAGTAGATTGTACGTCTCAATAGCTGAGTCTATATCCCATTGATGAATTCCTACTGCGACACGCATTAACATGTGCTGAGGTCTTTCAACAATTTTGTTGTTTATTTTCAACAAGTAGGATTTTTCCAAAGTTTTAAAACCAAAATAGTTGTATGAAAAGTCTCGTTCGTAAATAATAACCGAATTGAGCTTATCCTTATATTTGTTAACTATATCCATGGTAATACTTGAAATAATCGGAGAATGTTTCCCATTTTTAGGATTAACATAGTTGAATAAATCCTCCATCACTTCACTAAATAGTTTTTTTGTTTCCTTGTGTAGATTTGATATGGCTATTCTGGCGGCTAGAATGGCATAATCCGGATGTTGTGTAGTACAAGTGGCTGCTATTTCGGCTGCCAGAGTGTCCAATTCTACCGTTGTTACTCCATTATATATTCCTTGAATAACCTTCATAGCTATTTTAATAGGATCTATATGATCAGTGTTTAAGCCATAGCACAATTTTCTAATACGAGACGTGATTTTATCAAACATGACATTTTCCTTGTATCCATTTCGTTTAATGACAAACATTTTTGTTGGTGTAATAAAAAAAATTATTTAATTTTTCATTAATAGGGATTTGACGTATGTAGCGTACAAAATTATCGTTCCTGGTATATAGATAAAGAGTCCTATATATTTGAAAATCGTTACGGTTCGATTAAACTTTAATGATTGCATTGTGAATATATCATTAGGATTTAACTCCTTGACTATCATGGCGGTGCCAGAAATTACCATCAAAAGCATTAATACAGTTATGCAGATCGCAGTTAGAACGGTTATAGCATCCACCATTTATATCTAAAAATTAGATCAAAGAATATGTGACAACGTCCTAGTTGTATACTGAGAATTGACGAAACAATGTTTCTTACATATTTTTTTCTTATTAGTAACCGACTTAATAGTAGGAACTGGAAAACTAGACTTGATTATTCTATAAGTATAGATACCCTTCCAAATAATGTTCTCTTTGATAAAAGTTCCAGAAAATGTAGAATTTTTTAAAAAGTTATCTTTTGCTATTACTAATATCGTGGTTAGACGCTTATTATTAATATGAGTGATGAAATCCACACCGCTTCTAGATATCGCTTTTATTTCCACATTAGATGGTAAATCCAATAGTGAAACTATCTTTTTAGGAATGTATGGACTCGCGTTTAGAGGAGTGAACGTCTTCGGAGTAGTAAAGGATGATTCGTCAAATGAATAAACAATTTCACAAATGGATGTTAATGTATTAGTAGGAAATTTTTTGACGCTAGTGGAATTGAAGATTCTAATGGATGATGTTCTACCTATTTCATCCGATAACATGTTAATTTCCAATACCAACGGTTTTAATATTTCGATGATATACGGTAGTCTCTCTTTCGGACTTATATAGCTTATTCCACAATACGAGTCATTATATACTCCAAAAAACAAAATAACTAGTATAAAATCTGTATCGAATGGGAAAAACGAAATTATCGATATAGGTATAGAATCCGGAACATTGAACGTATTAATACTTAATTCTTTTTCAGTGGTAAGAACCGATAGGTTATTGACATTGTATGGTTTTAAATATTCTATAACTTGAGACTTGATAGATATTAATGACGAATTGAAAATTATTTTTATCACCACGTGTGTTTCAGGATCATCGTCGACGCCAGTTAACCAACCGAATGGAGTAAAATAAATATCATTAATATATGCTCTAGATATTAGTATTTTTATTAATCCTTTGATTATCATCTTCTCGTACGCGAATGATTCCATGATCAAGAGTGATTTGAGAACATCCTCCGGAGTATTAATGGGTTTAGTAAACAGTCCATCGTTGCAATAATAAAAGTTGTCCAAGTTAAAGGATATTATGCATTCGTTTAAAGATATCACCTCATCTAACGGAGACAATTTTTTGGTAGGTTTTAGAGACTTTGAAGCTACTTGTTTAACAAAGTTATTCATCGTCGTCTACTATTCTATTTAATTTTGTAGTTAATTTATCACATATCACATTAATTGACTTTTTGGTCCACTTTTCCATACGTTTATATTCTTTTAATCCTGCGTTATCCGTTTCCGTTATATACAGGGATAGATCTTGCAAGTTAAATAGAATGCTCTTAAATAATGTCATTTTTTTATCCGCTAAAAATTTAAAGAATGTATAAACTTTTTTCAAAGATTTAAAACTTTTAGGTGGAGTTCTGGTACACAATATCATAAACAAACTAATAAACATCCCACATTCAGATTCCAACAATTGATTAACTTCCACATTAATACAGCCTATTTTCGCTCCAAATGTACATTCGAAAAATCTGAATAAAACATCAATATCGCAATTTGTATTATCCAATACAGAATGTCTGTGATTCGTGTTAAAACCATCGGAAAAAGAATAGAAATAAAAATTATTATAATGGTGGAATTCAGTTGGAATATTGCCTCCGGAGTCATAAAAGGATACTAAACATTGTTTTTTATCGTAAATTACACATTTCCAATGAGACAAATAACAAAATCCAAACATTACAAATCTAGAGGTAGAACTTTTAATTTTGTCTTTAAGTATATACGATAAGATATGTTTATTCATAAACGCGTCAAATTTTTCATGAATAGCTAAGGAGTTTAAGAATCTCATGTCAAATTGTCCTATATAATCCACTTCGGATCCATAAGCAAACTGAGAGACTAAGTTCTTAATACTTCGATTGCTCATCCAGGCTCCTCTCTCAGGCTCTATTTTCATCTTGACGACCTTTGGATTTTCACCAGTATGTATTCCTTTACGTGATAAATCATCAATTTTCAAATCCATTTGTGAGAAGTCTATCGCCTTAGATACTTTTTCCCGTAGTTGAGGTTTAAAGAAATACGCTAACGGTATACTAGTAGGTAACTCAAAGACATCATATATAGAATGGTAACGCGTCGTTAACTCGTCGGTTAACTCTTTCTTTTGATCGAGTTCATCGCTACTATTGGGTCTGCTCAGGTGCCCCGACTCTACTAGTTCCAACATCATACCGATAGGAATACAAGACACTTTGCCAGCGGTTGTAGATTTATCATATTTCTCCACCACATATCCGTTACAATTTGTTAAGAATTTAGATACATCTATATTGCTACATAATCCAGCTAGTGAATATATATGACATAATAAATTGGTAAATCCTAGTTCTGGTATTTTACTAATTACTAAATCTGTATATCTTTCCATTTATCATGGAAAAGAATTTACCAGATATCTTCTTTTTTCCAAACTGCGTTAATGTATTCTCTTACAAATATTCACAAGATGAATTCAGTAATATGAGTAAAACGGAACGTGATAATTTCTCATTGGCTGTGTTTCCAGTGATAAAACATAGATGGCATAACGCACACGTTGTAAAACATAAAGGAATATACAAAGTTAGTACAGAAGCACGTGGAAAAAAAGTATCTCCTCCATCACTAGGAAAACCCGCACATATAAACCTAATGTCGAAGCAATATATATATAGTGAGTATGCAATAAGCTTTGAATGTTATAGTTTTCTAAAATGTATAACAAATACAGAAATCAATTCGTTCGATGAGTATATATTAAGAGGACTATTAGAAGCTGGTAATAGTTTACAGATATTTTCCAATTCCGTAGGTAAACGAATAGATACTATAGGTGTACTAGGGAATAAGTATCCATTTAGCAAAATTCCATTGGCCTCATTAACTCCTAAAGCACAACGAGAGATATTTTTAGCGTGGATTTCTCATAGACCTGTAGTTTTAACTGGAGGAACCGGAGTGGGTAAGACGTCACAGGTACCCAAGTTATTGCTTTGGTTTAATTATTTATTTGGTGGATTCTCTTCTCTAGATAAAATCACTGACTTTCACGAAAGACCAGTCATTCTATCTCTTCCTAGGATAGCTTTAGTTAGATTGCATAGCAATACCATTTTAAAATCATTGGGATTTAAGGTACTAGATGGATCTCCTATCTCTTTACGGTACGGATCTATACCGGAAGAATTAATAAACAAACAACCAAAAAAATATGGAATTGTATTTTCTACCCATAAGTTATCTCTAACAAAACTATTTAGTTATGGCACTATTATTATAGACGAAGTTCATGAGCATGATCAAATAGGAGATATTATTATAGCAGTAGCGAGAAAACATCATACGAAAATAGATTCTATGTTTTTAATGACTGCCACGTTAGAGGATGACAGGGAACGTCTAAAAATATTTTTACCTAATCCCGCATTTATACATATTCCTGGAGATACACTGTTTAAAATTAGCGAGGTATTTATTCATAATAAGATAAATCCATCTTCCAGAATGGCATATATAGAAGAAGAAAAGAGAAATTTAGTTACTGCTATACAGATGTATACTCCTCCTGATGGATCATCCGGTATAGTCTTTGTGGCATCCGTTGCACAGTGTCACGAATATAAATCATATTTAGAAAAAAGATTACCGTATGATATGTATATTATTCATGGTAAGGTCTTAGATATAGACGAAATATTAGAAAAAGTGTATTCATCACCTAATGTATCGATAATTATTTCTACTCCTTATTTGGAATCCAGCGTTACTATACGCAATGTTACACACATTTATGATATGGGTAGAGTTTTTGTCCCCGCTCCTTTTGGAGGATCACAACAATTTATTTCTAAATCTATGAGAGATCAACGAAAAGGAAGAGTAGGAAGAGTTAATCCTGGAACATACGTATATTTCTATGATCTGTCTTATATGAAATCTATACAGCGAATAGATTCAGAATTTCTACATAATTATATATTGTACGCTAATAAGTTTAATCTAACACTCCCCGAAGATTTGTTTATAATCCCTACAAATTTGGATATTCTATGGCGTACAAAGGAATATATAGACTCGTTCGATATTAGTACAGAAACATGGAATAAATTATTATCCAATTATTATATGAAGATGATAGAGTATGCTAAACTTTATGTACTAAGTCCTATTCTCGCTGAGGAGTTGGATAACTTTGAGAGGACGGGAGAATTAACTAGTATTGTACAAGAAGCCATTTTATCTCTAAATTTACAAATTAAGATTTTAAAATTTAAACATAAAGATGATGATACGTATATACACTTTTGTAGAATATTATTCGGTGTCTATAACGGAACAAACGCTACTATATATTATCATAGACCTCTAACGGGATATATGAATATGATTTCAGATACTATATTTGTTCCTGTAGATAATAACTAAAAATCAAAATCTAATGACCACATCTTTTTTTAGAGATGAAAAATTTTCCACATCTCCTTTTGTAGACACGACTAAACATTTTGCAGAAAAAAGTTTATTATTATTTAGATAATCGTATACTTCATCAGTGTAGATAGTAAATGTGAACAGATAAAAGGTATTCTTGCTCAATAGATTGGTAAATTCCATAGAATATATTAATCCTTTCTTCTTGAGATCCCACATCATTTCAACCAAAGACGTTTTATCCAATGATTTACCTCGTACTATACCACATACAAAACTAGATTTTGCAGTGATGTCGTACCTGGTATTCCTACCAAACAAAATTTTACTTTTAGTTCTTTTAGAAAATTCTAAGGTAGAATCTCTATTTGTCAATATGTCATCTATGGAATTACCACTAGCAAAAAATGATAGAAATATATATTGATACATCGCAGCTGGTTTTGATCTACTATACTTTAAAAACGAATCAGATTCCATAATTGCTTGTATATCATCAGCTGAAAAACTATGTTTTACACGTATTCCTTCGGCATTTCTTTTTAATGATATATCTTGTTTAGACAATGATAAAGTTATCATGTCCATGAGAGACGCGTCTCCGTATCGTATAAATATTTCATTAGATGTTAGACGCTTCATTAGGGGTATACTTCTATAAGGTTTCTTAATTAGTCCATCATTGGTTGCGTCAAGAACTACTATCTGATGTTGTTGGGTATCTCTAGTGTTACACATGGCCTTACTAAAGTTTGGGTAAATAACTATGATATCTCTATTAATTATAGATGTATATATTTCATTCGTCAAGGATATTAATATCGACTTACTATCGTCATTAATACGTGTAATGTAATCATATAAATCATGCGATAGCCAAGGAAAATTCAAATAGATGTTCATCATATAATCGTCGCTATAATTCATATTAATACTTTGACATTGACTAATTTGTAATATAGCCTCGCCACGAAGAAAGCTCTCGTATTCAGTTTCATCGATAAAGGATACCGTTAAATATAACTGGTTGCCGATAGTCTCATAGTCTATTAAGTGGTAAGTTTCGTATAAATACAGAATCCCTAAAATATTATCTAATGTGGGATTAATCCTTACCATAACTGTATAAAATGGAGCCGGAGTCATAACTATTTTACCGTTTGTACTTACTGGAATAGATGAAGGAATAATCTCCGGACATGATGGTAAAGACCCAAATGTCTGTTTGAAGAAATCCAATGTTCCAGGTCCTAATCTCTTGACAAAAATTACGATATTCGATCCCGATATCCTTTGCATTCTATTTACCAGCATATCACGAACTATATTAAGATTATCTATCATGTCTATTCTCCCACCGTTATATAAATCGCCTCCGCTAAGAAACGTTAGTATATCCATACAATGGAATACTTCATTTCTAAAATAGTATTCGTTTTCTAATTCTTTAATGTGAAATCGTATACTAGAAAGGGAAAAATTATCTTTGAGTTTTCCATTAGAAAAGAACCACGAAACTAATGTTCTGATTGCGTCTGACTCCGTCGCTGAATTAATAGATTTACACCAAAAACTCATATAACTTCTAGATGTAGAAGCATTCGCTAAAAAATTAGTAGAATCAAAGGATATAAGTAGATGTTCCAACAAGTGAGCAATTCCCAAGATTTCATCTATATCATTCTCGAATCCGAAATTAGAAATTCCCAAGTAGATATCCTTTTTCATCCGATCATTGATGAAAATACGAACTTTATTCGGTAAGACGATCATTTACTAAGGAGTAAAATAGGAAGTAACGTTCGTATATCGTTATCGTCGTATAAATTAAAGGTGTGTTTTTTGCCATTAAGAGACATTATAATTTTACCAATATTGGAATTATAATATAGGTGTATTTGAGCACTAGAAACGGTCGATGCATCGGTAAATATAGCTGTATCTAATGTTCTAGTCGGTATTTCTTCATTTCGCTGTCTAATGATAGCGTTTTCTCTATCTGTTTCCATTACAGCTGCCTGAAGTTTATTGGTCGGATAATATGTAAAATAATAAGAAATACATACGAATAACAAAAATAAAATAAGATATAATAAAGATGCCATTTAGAGATCTAATTTTGTTCAACTTGTCCAAATTCCTACTTACAGAAGATGAGGAATCGTTGGAGATAGTATCTTCCTTATGTAGAGGATTTGAAATATCTTACGATGACTTAATATCGTACTTTCCAGATAGGAAATACCATAAATATATTTCTAAGGTATTTGAACATGTAGATTTATCGGAGGAATTAAGTATGGAATTCCATGATACAACTCTGAGAGATTTAGTATATCTTAGATTGTACAAGTATTCCAAGTATATACGGCCGTGTTATAAATTAGGAGATAATCTAAAAGGTATAGTTGTTATAAAGGACAGAAATATATATATTAGAGAAGCAAATGATGACTTGATAGAATATCTCCTCAAGGAATACACTCCTCAGATTTATACATATTCTAATGAGCGAGTTCCCATAGCTGGTTCAAAATTAATTCTTTGTGGATTTTCTCAAGTTACATTTATGGCGTATACAACGTCGCATATAACAACAAATAAAAAGGTAGATGTTCTCGTTTCCAAAAAATGTATAGATGAACTAGTCGATCCAATAAATTATCAAATACTTCAAAATTTATTTGATAAAGGAAGCGGAACAATAAACAAAATACTCAGGAAGATATTTTATTCGGTAACAGGTGGCCAAACTCCATAGGTAGCTTTTTCTATTTCGGATTTTAGAATTTCCAAATTCACCAGCGATTTATCGGTTTTGGTGAAATCCAAGGATTTATTAATGTCCACAAATGCCATTTGTTTTGTCTGTGGATTGTATTTGAAAATGGAAACGATGTAGTTAGATAGATGCGCGGCGAAGTTTCCTATTAGGGTTCCGCGCTTCACGTCACCCAACATACTTGAATCACCATCCTTTAAAAAAAATGATAAGATATCAACATGGAGTATATCATACTCGGATTTTAATTCTTCTACTGCCTCACTGACATTTTCACAAATACTACAATACGGTTTACCGAAAATAATCAGTACGTTCTTCATTTATGGGTATCAAAAACTTAAAATCGTTACTGCTGGAAAATAAATCACTGACGATATTAGATGATAATTTATACAAAGTATACAATGGAATATTTGTGGATACAATGAGTATTTATATAGCCGTCGCCAATTGTGTCAGAAACTTAGAAGAGTTAACTACGGTATTCATAAAATACGTAAACGGATGGGTAAAAAAGGGAGGACATGTAACCCTTTTTATCGATAGAGGAAGTATAAAAATTAAACAAGACGTTAGAGACAAGAGACGTAAATATTCTAAATTAACCAAGGACAGAAAAATGTTAGAATTAGAAAAGTGTACATCCGAAATACAAAATGTTACCGGATTTATGGAAGAAGAAATAAAGGCAGAAATGCAATTAAAAATCGATAAACTCACATTTCAAATATATTTATCTGATTATGATAACATAAAAATATCATTGAATGAGATACTAACACATTTCAACAATAATGAGAATGTTACATTATTTTATTGTGATGAACGAGACGCAGAATTCGTTATGTGTCTAGAGGCTAAAACACAGTTCTCTACCACAGGAGAATGGCCGTTAATAATAAGTACCGATCAGGATACTATGCTATTCGCGTCTGCTGATAATCATCCTAAGATGATAAAAAACTTAACTCAACTGTTTAAATTTGTTCCCTCGGCAGAGGATAACTATTTAGCAAAATTAACTGCATTAGTGAATGGATGTGATTTCTTTCCTGGACTCTATGGGGCATCTATAACACCCAACAACTTAAACAAAATACAATTGTTTAGTGATTTTACAATCGATAATATAGTCACTAGTTTGGCAATTAAAAATTATTATAGAAAGACTAACTCTACCGTAGACGTGCGTAATATTGTTACGTTTATAAACGATTACGCTAATTTAGACGATGTCTACTCGTATATTCCTCCTTGTCAATGCACTGTTCAAGAATTTATATTCTCCGCATTAGATGAAAAATGGAATGAATTTAAATCATCTTATTTAGAGAGCGTGCCGTTACCCTGCCAATTAATGTACGCATTAGAACCACGTAAGGAGATTGATGTTTCAGAAGTTAAAACTTTATCATCTTATATAGATTTCGAAAATACTAAATCAGATATCGATGTTATAAAATCTATATCCTCGATTTTTGGATATTCTAACGAAAACTGTAACACCATAGTGTTCGGCATCTATAAGGATAATTTACTACTGAGTATAAATAATTCATTTTACTTTAACGATAGTCTGTTAATAACCAATACTAAAAGTGATAATATAATAAATATAGGTTACTAGATTAAAAAATGGTGTTCCAGCTCGTGTGTTCTACATGCGGCAAAGATATTTCTCACGAACGATATAAATTGATTATACGAAAAAAATCATTAAAGGATGTACTAGTCAGTGTAAAGAACGAATGTTGTAGGTTAAAATTATCTACACAAATAGAACCTCAACGTAACTTAACAGTGCAACCTCTATTGGATATAAACTAATGGATCCGGTTAATTTTATCAAGACATATGCGCCTAGAGGTTCTATTATTTTTATTAATTATGCCATGTCATTAACTAGTCATTTGAATCCATCGATAGAAAAACATGTGGGTATTTATTATGGTACGTTATTATCGGAACACTTGGTAGTTGAATCTACCTATAGAAAAGGAGTTAGAATAGTCCCATTGGATAGATTTTTTGAAGGATATCTTAGTGCAAAAGTATACATGTTAGAGAATATTCAAGTTATGAAAATAGCAGCTGATATGTCGTTAACTTTACTAGGTATTCCATATGGATTTGGTCATGATAGAATGTATTGTTTTAAATTGGTAGCTGAATGTTATAAAAATGCCGGTATTGATACATCGTCTAAACGAATATTAGGTAAAGATATTTTTCTGAGCCAAAACTTTACAGATGATAATAGATGGATAAAGATATATGATTCTAATAATTTAACATTTTGGCAAATTGATTACCTTAAAGGGTGAGTTAATATGCATAACTACTCCTCCGTTGTTTTTTCCCTCGTTCTTTTTCTTAACGTTGTTTGCCATCACTCTCATAATGTAAAGATATTCTAAAATGGTAAACTTTTGCATATCGGATGCAGAAATTGGTATAAATGTTGTAATTGTATTATTTCCCGTCAATGGACTAGTCACAGCTCCATCAGTTTTATATCCTTTAGAGTATTTCTCACTCGTGTCTAGCATTCTAGAGCATTCCATGATCTGTTTATCGTTGATATTGGCCGGAAAGATAGATTTTTTATTTTTTATTATATTACTATTGGCAATTGTAGATATAACTTCTGGTAAATATTTTTCTACCTTTTCAATCTCTTCTATTTTCAAGCCGGCTATATATTCTGCTATATTGTTACTAGTATCAATACCTTTTCTGGCTAAGAAGTCATATGTGGTATTCACTATATCAGTTTTAACTGGTAGTTCCATTAGCCTTTCCACTTCTGCAGAATAATTAGAAATTGGTTCTTTACCAGAAAATCCAGCTACTATAATAGGCTCACCGATGATCATTGGCAAAATCCTATATTGTACCAGATTAATGAGAGCATATTTCATTTCCAATAATTCTGCTAGTTCTTGAGACATTGATTTATTTGATGAATCTATTTGGTTCTCTAGATACTCTACCATTTCTGCCGCATACAATAACTTGTTAGATAAAATCAGGGTTATCAAAGTGTTTAGTGTGGCTAGAATAGTGGGCTTGCACGTATTAAAGAATGCTGTAGTATGAGTAAACCGTTTTAACGAATTATATAGTCTCCAGAAATCTGTGGCGTTGCATACATGAACTGAATGACATCGAAGATTGTCCAATATTTTTAATAGCTGCTCTTTGTCCATTATTTCTATATTTGACTCGCAACAATTGTAGATACCATTAATCACTGATTCCTTTTTCGATGCCGGACAATAGCACAATTGTTTAGCTTTGGACTCTATGTATTCAGAATTAATAGATATATCTCTCAATACAGATTGCACTATACATTTTGAAACTATGTCAAAAATTGTAGAACGACGCTGTTCTGTAGCCATTTAACTTTAAATAATTTACAAAAATTTAAAATGAGCATCCGTATAAAAATCGATAAATTGCGCCAAATTGTGGCATATTTTTCAGAGTTCAGCGAAGAAGTGTCTATAAATGTAGACTTGACGGATGAATTAATGTATATTTTTGCCGCCTTGGGCGGATCTGTAAACATTTGGGCCATTATACCTCTCAGTGCATCAGTGTTCTACCGCGGAGCCGAAAATATTGTGTTTAACCTTCCAGTGTCCAAGGTAAAATCGTGTTTGTGTAGTTTTCACAATGATGCTATCATAAATATAGAACCTGATCTGGAAAATAATCTAGTAAAACTTTCTAGTTATCATGTAGTAAGTGTCGATTGTAACAAGGAACTGATGCCTATTAGGACAGATACTACTATTTGTCTAAGTATAGATCAAAAGAAATCTTACGTATTTAATTTTCACAAGTATGAAGAAAAATGTTGTGGTAGAACCGTCATTCATCTAGAATGGTTGTTGGGCTTTATCAAGTGTATTAGTCAGCATCAGCATTTGGCTATTATGTTTAAAGATGACAATATTATTATGAAGACTCCTGGTAATACTGATGCGTTTTCCAGGGAATATTCTATGACTGAATGTTCTCAAGAACTACAAAAGTTTTCTTTCAAAATAGCTATCTCGTCTCTCAACAAACTACGAGGATTCAAAAAGAGAGTCAATGTTTTTGAAACTAGAATCGTAATGGATAATGACGATAACATTCTAGGAATGTTGTTTTCGGATAGAGTTCAATCCTTTAAGATTAACATCTTTATGGCGTTTTTAGACTAATACTTTCAATGAGATAAATATGGGTGGCGGAGTAAGTGTTGAGCTCCCTAAACGGGATCCACCTCCGGGAGTACCCACTGATGAGATGTTATTAAACGTGGATAAAATGCATGACGTGATAGCTCCCGCTAAGCTTTTAGAATATGTGCATATAGGACCACTAACAAAAGATAAAGAGGATAAAGTAAAGAAAAGATATCCAGAGTTTAGATTAGTCAACACAGGACCCGGTGGTCTTTCGGCATTATTAAGACAATCATATAATGGAACCGCACCCAATTGCTGTCGCACTTTTAATCGTACTCATTATTGGAAGAAGGATGGAAAGATATCAGATAAGTATGAAGAGGGTGCAGTATTAGAATCGTGTTGGCCCGACGTCCACGACACTGGAAAATGCGATGTTGATTTATTCGACTGGTGTCAGGGGGATACGTTCGATATAAACATATGCCATCAGTGGATCGGTTCAGCCTTTAATAGGAGTGATAGAACTGTAGAGGGTCGACAATCGTTAATAAATCTGTATAATAAGATGCAAAGATTATGTAGTAAAGATGCTAGTGTACCAATATGTGAATTATTTTTGCATCATTTACGCGCACACAATACAGAAGATAGTAAAGAGATGATCGATTATATTCTAAGACAACAGTCGGCGGACTTTAAACAGAAATATATGAGATGTAGTTATCCCACTAGAGATAAGTTAGAAGAGTCATTAAAATATGCGGAACCTCGAGAATGTTGGGATCCAGAGTGTTCGAATGCCAATGTTAATTTCTTACTAACACGTAATTATAATAATTTAGGACTTTGCAATATTGTACGATGTAATACGAGCGTGAATAACTTACAGATGGATAAAACTTCCTCATTAAGATTATCATGTGGATTAAGCAATAGTGATAGATTTTCTACTGTTCCCGTCAATAGAGCAAAAGTAGTTCAACATAATATTAAACATTCGTTCGACCTAAAATTGCATTTGATCAGTTTATTATCTCTCTTGGTAATATGGATACTAATTGTAGCTATTTAAATGGGTGCCGCAGCAAGCATACAGACGACTGTGAATACACTCAGTGAACGTATCTCGTCTAAATTAGAACAAGAAGCGAACGCTAGTGCTCAAACAAAATGTGATATAGAAATCGGAAATTTTTATATCCGACAAAACCATGGATGTAACATCACTGTTAAAAATATGTGCTCTGCGGACGCGGATGCTCAGTTGGATGCTGTGTTATCAGCCGCTACAGAAACATATAGTGGATTAACACCGGAACAAAAAGCATACGTACCAGCTATGTTTACTGCTGCGTTAAACATTCAGACGAGTGTAAACACTGTTGTTAGAGATTTTGAAAATTATGTGAAACAGACTTGTAATTCTAGCGCTGTTGTCGATAACAAATTAAAGATACAAAACGTAATTATAGATGAATGTTACGGAGCCCCAGGATCTCCAACAAATTTGGAATTTATTAATACAGGATCTAGCAAAGGAAATTGTGCCATTAAGGCGTTGATGCAATTGACTACTAAGGCCACTACTCAAATAGCACCTAGACAAGTTGCTGGTACAGGAGTTCAGTTTTATATGATTGTTATCGGTGTTATAATATTGGCAGCGTTGTTTATGTACTATGCCAAGCGTATGCTGTTCACATCCACCAATGATAAAATCAAACTTATTTTAGCCAATAAGGAAAACGTCCATTGGACTACTTACATGGACACATTCTTTAGAACTTCTCCGATGATTATTGCTACCACGGATATACAAAACTGAAAATATATTGATAATATTTTAATAGATTAACATGGAAGTTATCGCTGATCGTCTAGACGATATAGTGAAACAAAATATAGCGGATGAAAAATTTGTAGATTTTGTTATACACGGTCTAGAGCATCAATGTCCTGCTATACTTCGACCATTAATTAGGTTGTTTATTGATATACTATTATTTGTTATAGTAATTTATATTTTTACGGTACGTCTAGTAAGTAGAAATTATCAAATATTGTTGGTGTTGGTGGCGCTAGTCATCACATTAACTATTTTTTTATTACTTTATACTATAATAGTACTAGACTGACTTCTAACAAACATCTCACCTGCCATAAATAAATGCTTGATATTAAAGTCTTCTATTTCTAACACTATTCCATCTGTGGAAAATAATACTCTGACATTATCGCTAATTGATACATCGGTAAGTGATATGCCTATAAAGTAATAATCTTCTTTGGGCACATATACCAGTGTACCAGGTTCTAACAACCTATTTACTGGTGCTCCTGTAGCATACTTTTTTTTTACCTTGAGAATATCCATTGTTTGCTTGGTCAATAGTGATATGTGATTTTTTATCAACCACTCAAAAAAGTAATTGGAGTGTTCATATCCTCTACGGGCTATTGTCTCATGACCGTGTATGAAATTTAAGTAACACGACTGTGGTAGATTTGTTCTATAGAGCCGGTTGCCGCAAATAGATAGAACTACCAATATGTCTGTACAAATGTTAAACATTAATTGATTAACAGAAAAAACAATGTTCGTTCTGGGAATAGAAACCAGATTAAAACAAAATTCATTAGAATATATGCCACGTTTATACATGGAATATAAAATAACTACAGTTTGAAAAATAACAGTATCATTTAAACATTTAACTTGCGGGGTTAATCTCACAACTTTACTGTTTTTGAACTGTTCAAAATATAGCATAGATCCATGAGAAATACGTTTAGCCGCCTTTAATAGAGGAAATCCAACCGCCTTTCTGGATCTCACCAACGACGATAGTTCTGACCAGCAACTCATTTCTTCATCATCCACCTGTTTTAACATATAATAGGCAGGAGATAGATATCCATCATTGCAATATTCCTTCTCGTAGGCACACAATCTAATATTGATAAAATCTCCATTCTCTTCTCTGTATTTATTATCTTGTCTCGGTGGCTGATTAGGCTGTGGTCTATCGTTGTTGAATCTATTTTGGTCATTAAATCTTTCATTTCTTCCTGGTATATTTCTATCACCTCGTTTGGTTGGATTTTTGTCTATATTATCGTTTGTAACATCGGTACGGGTATTCATTTATCACAAAAAAAACTTCTCTAAATGAGTCTACTACTAGAAAACCTCATCGAAGAAGATACCATATTTTTTGCAGGAAGTATATCTGAGTATGATGATTTACAAATGGTTATTGCTGGTGCAAAATCCAAATTTCCAAGATCTATGCTTTCTATTTTTAATATAGTACCTAGAACGATGTCAAAATATGAGTTGGAGTTGATTCATAACGAGAATATCACAGGGGCAATGTTTACCACAATGTATAATATAAGAAACAATTTGGGTCTAGGCGATGATAAACTAACTATTGAAGCCATTGAAAACTATTTCTTGGATCCTAACAATGAGGTTATGCCTCTTATCATTAATAATACGGATATGACTACCGTCATTCCTAAAAAAAAGTGGTAGGAGAAAGAATAAGAACATGGTTATCTTCCGTCAAGGATCATCACCTATCTTGTGTATTTTCGAAACTCGTAAAAAGATTAATATTTATAAAGAAAATATGGAATCCGTATCGACTAAGTATACACCTATCGGAGACAACAAGGCTTTGATATCTAAATATGCGGGAATTAATATCCTGAATGTGTATTCTCCTTCCACGTCCATGAGATTGAATGCCATTTACGGATTCACCAATAAAAATAAACTAGAGAAACTTAGTACTAATAAGGAACTAGAATCGTATAGTTCTAGCCCTCTTCAAGAACCCATTAGGTTAAATGATTTTCTGGGACTATTGGAATGTGTTAAAAAGAATATTCCTCTAACAGATATTCCGACAAAGGATTGATTACTATAAATGGAGAATGTTCCTAATGTATACTTTAATCCTGTGTTTATAGAGCCCACGTTTAAACATTCTTTATTAAGTGTTTATAAACACAGATTAATAGTTTTATTTGAAGTATTCGTTGTATTCATTCTAATATATGTATTTTTTAGATCTGAATTAAATATGTTCTTCATGCCTAAACGAAAAATACCCGATCCTATTGATAGATTACGACGTGCTAATCTAGCGTGTGAAGACGATAAATTAATGATCTATGGATTACCATGGATAACAACTCAAACATCTGCGTTATCAATAAATAGTAAACCGATAGTGTATAAAGATTGTGCAAAGCTTTTGCGATCAATAAATGGATCACAACCAGTATCTCTTAACGATGTTCTTCGCAGATGATGATTCATTTTTTAAGTATTTTGCTAGTCAAGATGATGAATCTTCATTATCTGATATATTGCAAATCACTCAATATCTAGACTTTCTGTTATTATTATTGATCCAATCAAAAAATAAATTAGAAGCTGTGGGTCATTGTTATGAATCTCTTTCAGAGGAATACAGACAATTGACAAAATTCACAGACTCTCAAGATTTTAAAAAACTGTTTAACAAGGTCCCTATTGTTACAGATGGAAGGGTCAAACTTAATAAAGGATATTTGTTCGACTTTGTGATTAGTTTGATGCGATTCAAAAAAGAATCAGCTCTAGCTACCACCGCAATAGATCCTGTTAGATACATAGATCCTCGTCGTGATATCGCATTTTCTAACGTGATGGATATATTAAAGTCGAATAAAGTTGAAAAATAATTAATTCTTTATTGTTATCATGAACGGCGGACATATTCAGTTGATAATCGGCCCCATGTTTTCAGGTAAAAGTACAGAATTAATTAGACGAGTTAGACGTTATCAAATAGCTCAATATAAATGTGTGACTATAAAATATTCTAACGATAATAGATACGGAACGGGACTATGGACACATGATAAGAATAATTTTGCAGCATTGGAAGTAACTAAACTATGTGATGTCTTGGAAGCAATTACAGATTTCTCCGTGATAGGTATAGATGAAGGACAGTTCTTTCCAGACATTGTTGAATTCTGTGAGCGTATGGCAAACGAAGGAAAAATAGTTATAGTAGCCGCGCTCGATGGGACATTTCAACGTAGACCGTTTAATAATATTTTGAATCTTATTCCATTATCTGAAATGGTGGTAAAACTAACTGCAGTGTGTATGAAATGCTTTAAGGAGGCTTCCTTTTCTAAACGATTAGGTACAGAAACCGAGATAGAAATAATAGGAGGTAATGATATGTATCAATCTGTGTGTAGAAAGTGTTACATCGACTCATAATATTATATTTTTTATCTAAAAAACTAAAAATAAACATTGATTAAATTTTAATATAATACTTAAAAATGGATGTTGTGTCGTTAGATAAACCGTTTATGTATTTTGAGGAAATTGATAATGAGTTAGATTACGAACCAGAAAGTGCAAATGAGGTCGCAAAAAAACTGCCGTATCAAGGACAGTTAAAACTATTACTAGGAGAATTATTTTTTCTTAGTAAGTTACAGCGACACGGTATATTAGATGGCGCCACCGTAGTGTATATAGGATCTGCTCCAGGTACACATATACGTTATTTGAGAGATCATTTCTATAATTTAGGAGTGATCATCAAATGGATGCTAATTGACGGCCGCCATCATGATCCTATTCTAAATGGATTGCGTGATGTGACTCTAGTGACTCGGTTTGTTGATGAGGAATATCTACGATCCATCAAAAAACAACTACATCCTTCTAAGATTATTTTAATTTCTGATGTGCGATCCAAACGAGGAGGAAATGAACCTAGTACTGCGGATTTACTAAGTAATTATGCTCTACAAAATGTCATGATTAGTATTTTAAACCCCGTGGCGTCTAGTCTTAAATGGAGATGCCCGTTTCCAGATCAATGGATCAAGGACTTTTATATCCCACACGGTAATAAAATGTTACAACCTTTTGCTCCTTCATATTCAGCTGAAATGAGATTATTAAGTATTTATACCGGTGAGAATATGAGACTGACTCGAGTTACCAAATCAGACGCTGTAAATTATGAAAAAAAGATGTATTACCTTAATAAGATAGTCCGCAACAAAGTAGTTATTAACTTTGATTATCCTAATCAGGAATATGACTATTTTCACATGTACTTTATGTTGAGGACCGTATACTGCAATAAAACATTTCCTACTACTAAAGCAAAGATACTATTTCTACAACAATCTATATTTCGTTTCTTAAATATTCCAACGACATCAACTGAAAAAGTTAGTCATGAACCAATACAACGTAAAATATCTAGCAAAGATTCTATGTCTAAAAACAGAAATAGCAAGAGATCCGTACGCGGTAATAAATAGAAACGTACTACTGAGATATACTACCGATATAGAGTATAATGATTTAGTTACTTTAATAACCGTTAGACATAAAATTGATTCTATGAAAACTGTGTTTCAGGTATTTAACGAATCATCCATAAATTATACTCCGGTTGATGATGATTATGGAGAACCAATCATTATAACATCGTATCTTCAAAAAGGTCATAACAAGTTTCCTGTAAATTTTCTATACATAGATGTGGTAATATCTGACTTATTTCCTAGCTTTGTTAGACTAGATACTACAGAAACTAATATAGTTAATAGTGTACTACAAACAGGCGATGGTAAAAAGACTCTTCGTCTTCCTAAAATGTTAGAGACGGAAATAGTTGTCAAGATTCTCTATCGTCCTAATATACCATTAAAAATTGTTAGATTTTTCCGCAATAACATGGTAACTGGAGTAGAGATAGCCGATAGATCTGTTATTTCAGTCGCTGATTAATCAATTAGTAGAGATGAGATAAGAACATTATAATAATCAATAATATATCTTATATCTGTTTAGAAAAATGCTAATATTAAAATAGCTAACGCTAGTAATCCAATCGGAAGCCATTTGATATCTATAATAGGGTATCTAATTTCCTGATTCAGATAGCGTACGGCTATATTCTCGGTAGCTACTCGTTTGGAATCACAGACATTATTTACATCTAATTTACTATCTGTAATGGAAACGTTTCCCAATGAAATGGTACAATCAGATACATTACATCTTGATATATTTTTTTTTAAAGAGGCTGGTAACAACGCATCGCTTCGTTTACATGGCTCGTACCAACAATAATAGGGTAATCTTGTATCTATTCCTATCCGTACTATACTTTTATCAGGATAAATACATTTACATCGTATATCGTCTTTGTTAGTATCACAGAATGCATAAATTTGTTCGTCCGTCATGATAAAAATTTAAAGTGTAAATATAACTATTATTTTTATAGTTATAATAAAAAGGGAAATTTGATTGTATACCTTCGGTTCTTTAAAAGAAACTGACTTGATAAAAATGGCTGTAATCTCTAAGGTTACGTATAGTCTATACGATCAAAAAGAGATTAATGCCACAGATATTATCATTAGTCATATTAAAAATGACGACGATATCGGTACCGTTAAAGATGGTAGACTAGGTGCTATGGATGGGGCATTATGTAAAACTTGTGGGAAAACGGAATTGGAATGTTTCGGTCACTGGGGTAAAGTAAGTATTTATAAAACTCATATAGTTAAGCCTGAATTTATTTCAGAAATTATTCGTTTACTGAATCATATATGTATTCATTGCGGATTATTGCGTTCACGAGAACCGTATTCCGACGATATTAACCTAAAAGAGTTATCGGTACACGCTCTTAGGAGATTAAAGGATAAAATATTATCCAAGAAAAAGTCATGTTGGAACAGCGAATGTATGCAACCGTATCAAAAAATTACTTTTTCAAAGAAAAAGGTTTGTTTCGTCAACAAGTTGGATGATATTAACGTTCCTAATTCTCTCATCTATCAAAAGTTAATTTCTATTCATGAAAAGTTTTGGCCATTATTAGAAATTCATCAATATCCAGCTAACTTATTTTATACAGACTACTTTCCCATCCCTCCGTTGATTATTAGACCGGCTATTAGTTTTTGGATAGATAGTATACCCAAAGAGACAAATGAATTAACTTACTTATTAGGTATGATCGTTAAGAATTGTAACTTGAATGCTGATGAACAGGTTATCCAGAAGGCGGTAATAGAATACGATGATATTAAAATTATTTCTAATAACACTACCAGTATCAATTTATCATATATCACATCCGGCAAAAATAATATGATTAGAAGTTATATCGTCGCTCGGCGAAAAGATCAGACCGCTAGATCCGTAATTGGTCCCAGTACATCTATCACCGTTAATGAGGTAGGAATGCCCACATATATTAGAAATACACTTACAGAAAAGATATTTGTTAATGCCTTTACAGTGGATAAAGTTAAACAACTATTAGCATCAAACCAAGTTAAATTTTACTTTAATAAACGATTAAACCAATTAACAAGAATACGTCAAGGAAAGTTTATCAAAAATAAAATACATTTATTGCCTGGTGATTGGGTAGAAGTAGCTGTTCAAGAATATACAAGTATTATTTTTGGAAGACAACCGTCTCTACATAGATACAACGTCATCGCTTCATCTATCAGAGCTACCGAAGGAGATACTATCAAAATATCTCCCGGAATTGCCAACTCTCAAAATGCTGATTTTGACGGAGATGAAGAATGGATGATATTGGAGCAAAATCCTAAAGCCGTAGTTGAACAAAGTATTCTTATGTATCCGACAACGTTACTCAAACACGATATTCATGGAGCCCCCGTTTATGGATCTATTCAAGATGAAATCGTAGCAGCGTATTCATTGTTTAGGATACAAGATCTTTGTTTAGATGAAGTATTGAACATCTTGGGGAAATATGGAAGAGAGTTCGATCCTAAAGGTAAATGTAAATTCAGCGGTAAAGATATCTATACTTACTTGATAGGTGAAAAGATTAATTATCCGGGTCTCTTAAAGGATGGTGAAATTATTGCAAACGACGTAGATAGTAATTTTGTTGTAGCTATGAGGCATCTGTCATTGGCTGGACTCTTATCCGATCATAAATCGAACGTGGAAGGTATCAACTTTATTATCAAGTCATCTTATGTTTTTAAGAGATATCTATCTATATACGGTTTTGGGGTGACATTCAAAGATCTGAGACCAAATTCGACGTTCACTAATAAATTGGAGGCTATCAACGTAGAAAAAATAGAACTTATCAAAGAAGCATACGCCAAATATCTCAAAGATGTAAGAGACGGGAAAATAGTTCCATTATCTAAAGCTTTAGAGGCGGACTACTTGGAATCCATGTTATCCAACTTGACAAATCTTAATATCAGAGAGATAGAAGAACATATGAGACAAACGCTGATAGATGATCCAGATAATAACCTCCTGAAAATGGCCAAAGCGGGTTATAAAGTAAATCCCACAGAACTAATGTATATTCTAGGTACTTATGGACAACAGAGGATAGATGGCGAACCAGCAGAGACTCGAGTATTGGGTAGAGTCTTACCTTACTATCTTCCAGACTCTAAGGATCCAGAAGGAAGAGGTTATATTCTTAATTCTTTAACAAAAGGATTAACGGGTTCTCAATATTACTTTTTGATGCTGGTTGCAAGATCTCAATCTACTGATATTGTCTGTGAAACATCACGTACCGGAACACTGGCTAGAAAAATCATTAAAAAGATGGAGGATATGGTGGTCGACGGATACGGACAAGTAGTTATAGGTAATACGCTCATCAAGTACGCAGCCAATTATACCAAAATTCTAGGCTCAGTATGTAAACCTGTAGATCTTATCTATCCAGATGAGTCCATGACTTGGTATTTGGAAATTAGTGCTTTGTGGAATAAAATAAAACAGGGATTCGTTTACTCTCAGAAACAGAAACTTGCAAAGAAGACATTGGCGCCGTTTAATTTCCTAGTATTCGTCAAACCCACCACTGAGGATAATGCTATTAAGGTTAAGGATCTGTACGATATGATTCATAACGTCATTGATGATGTGAGAGAGAAATACTTCTTTACGGTATCTAATATAGATTTTATGGAGTATATATTCTTGACGCATCTTAATCCTTCTAGAATTAGAATTACAAAAGAAACGGCTATTACTATCTTTGAAAAGTTCTATGAAAAACTCAATTATACTCTAGGTGGTGGAACTCCTATTGGAATTATTTCTGCACAGGTATTGTCTGAGAAGTTTACACAACAAGCCCTGTCCAGTTTTCACACTACTGAAAAGAGTGGTGCTGTAAAACAAAAACTTGGTTTCAACGAGTTTAATAACTTGACTAATTTGAGTAAGAATAAGACCGAAATTATCACTCTGGTATCCGATGATATCTCTAAACTTCAATCTGTTAAGATTAATTTCGAATTTGTATGTTTGGGAGAATTAAATCCAGACATCACTCTTCGAAAAGAAACAGATAGATATGTAGTAGACATAATAGTCAATAGATTATACATCAAGAGAGCAGAAATAACCGAATTAGTCGTCGAATATATGATTGAACGATTTATCTCCTTTAGCGTCATTGTAAAGGAATGGGGTATGGAGACATTCATTGAGGACGAGGATAATATTAGATTTACTATCTACCTAAATTTCGTTGAACCGGAGGAATTGAATCTTAGTAAGTTTATGATGGTTCTTCCAGGTGCCGCCAACAAGGGCAAGATTAGTAAATTCAAGATTCCTATCTCTGACTATACGGGATATAACGACTTCAATCAAACAAAAAAGCTCAATAAGATGACTGTAGAACTCATGAATCTAAAAGAATTGGGTTCTTTCGATTTGGAGAACGTCAACGTGTATCCTGGAGTATGGAATACATACGATATCTTTGGTATTGAGGCCGCTCGTGGATACTTGTGCGAAGCCATGTTAAACACCTATGGAGAAGGTTTCGATTATCTGTACCAGCCTTGTGATCTTCTCGCTAGTTTACTATGTGCTAGTTACGAACCAGAATCAGTTAATAAATTCAAGTTCGGTGCAGCTAGTACTCTTAAGAGAGCTACGTTCGGAGATAATAAAGCATTGTTAAACGCGGCTCTTCATAAAAAGTCAGAACCTATTAACGATAATAGTAGCTGCCACTTTTTTAGCAAGGTCCCTAATATAGGAACTGGATATTACAAATACTTTATCGACTTGGGTCTTCTCATGAGAATGGAAAGGAAACTATCTGATAAGATATCTTCTCAAAAGATCAAGGAGATAGAAGAAACAGAAGACTTTTAATTCTTATCAATAACATATTTTTCTATGATCTGTCTTTTAAACGATGGATTTTCCACAAATGCGCCTCTCAAGTCCCTCATAGAATGATACACGTATAAAAAATATAGCATAGGTGATGACTCCTTATTTTTAGACATTAGATATGCCAAAATCATAGCCCCGCTTCTATTTACTCCTGCAACACAATGAACCAACACGGGCTCGTTTCGTTGATCACATTTAGATAAGAAGGCGGTCACGTCGTCAAAATATTTACTAATATCAGTAGTTGTATCATCTACCAACGGTATATGAATAATATTAATATTAGAGTTAGGTAATGTATATTTATCCATCGTCAAATTTAAAACATATTTGAACTTAACTTCAGATGATGGTGCATCCATAGCATTTTTATAATTTCCCAAATACACATTATTTGTTACTCTTGTCATTATAGTGGGAGATTTGGCTCTGTGCATATCTCCAGTTGAACGTAGTAGTAAGTATTTATACAAACTTTTCTTATCCATTTATAACGTACAAATGGATAAAACTACTTTATCAGTAAACGCATGCAATTTAGAATACGTTAGAGAAAAGGCTATAGTAGGCGTACAAGCAGCCAAGACATCAACACTTATATTTTTTGTTATTATATTGGCAATTAGTGCGCTATTACTCTGGTTTCAGACGTCTGATAATCCAGTCTTTAATGAATTAACGAGATATATGCGAATTAAAAATACGGTTAACGATTGGAAATCATTAACGGATAGCAAAACAAAATTAGAAAGCGATAGAGGTAGACTTCTAGCCGCTGGTAAGGATGATATATTCGAATTCAAATGTGTGGATTTCGGCGCCTATTTTATAGCTATGCGATTGGATAAGAAAACATATCTGCCGCAAGCTATTAGGCGAGGTACTGGAGACGCGTGGATGGTTAAAAAGGCGGCAAAAGTCGATCCATCTGCTCAACAATTTTGTCAGTATTTGATAAAACACAAGTCTAATAATGTTATTACTTGTGGTAATGAGATGTTAAATGAATTAGGTTATAGCGGTTATTTTATGTCACCGCATTGGTGTTCCGATCTTAGTAATATGGAATAAGTGTTAGATAAATGCGGTAACAAATGTTCCTGTAAGGAACCATAACAGTTTAGATTTAACATTAAAGATGAGCATAAACATAATAAACAAAATTACAATCAAACCTATAACATTAATATCAAACAATCCAAAAAATGAAATCAATGGAGTAGTAAACGTGTACATAACTCCTGGATAACGTTTAGCAGCTACCGTTCCTATTCTAGACCAAAAATTTGGTTTCATGGTTTCGAAGCGGTGTTCTGCAACAAGACGAGGATCGTGTTCTACATATTTGGCAGAGTTATCCATTATTTGCCTGTTAATCTTCATTTCGTTTTCGATTCTGGCTATTTCAAAATAAAATCCCGATGATAGACCTCCAGACTTTATAATTTCATCTACGATGTTCAGCGCCGTAGTAACTCTAATAATATAGGCGGATAAGCTAACATCATACCCTCCTGTATATGTAAATATGGCATGATCTTTGTCTATTACAAGCTCGGTTTTAACTTTATTTCCTGTAATAATTTCTCTCATCTGTAGGATATCTATTTTCTTGTCATGTATTGCCTTCAAGACGGGACGAAGAAACGTAATATCCTCAATAACGTTATCGTTTTCTATAATAACTACATATTCTACATTTTTATTTTCTAGCTCGGTAAAAAATTTAGAATCCCATAGGGCTAAATGTCTAGCGATATTTCTTTTCGTTTCCTCTGTACACATAGTGTTACAAAACCCTGAAAAGAAGTGAGTATACTTGTCATCATCTCTAATATTTCCTCCAGTCCATTGTATAAACACATAATCCTTGTAATGATCTGGATCATCATTGACTATCACAACATCTCTTTTTTCTTGCATAACTTCATTGTCCTTCACATCATCGAACTTCTGATCATTAATATGCTCATGAACATTAGGAAATGTTTCTGATGGAGGTCTATCAATAACTGGCACAACAATAACAGGAGTTTTCACCGCCGCCATTTAGTTATTGAAATTAATCATATACAACTCTCTAATACGAGTTATATTTTCGTCTATCCATTGTTTCACATTGACATATTTCGACAAAAAGATATAAAATGCGTATTCCAATGCTTCTCTGTTTAATGAATTACTAAAATATACAAACACGTCACTGTCTGGTAATAAATAATATCTTAGAATATTGTAACAATTTATTTTGTATTGCACATGTTCGTGATCTATGAGTTCTTCTTCAAATGGCATAGGATCTCCGAATCTGAAAACGTATAAATAGGAGTTAGAATAATAATATTTGAGAGTATTGGTAATGTATAAACTCTTTAGCGGTATAATTAGTTTTTTTCTCTCGATTTCTATTTTTAGATGTGATGGAAAAATGACTAATTTTGTAGCATTAGTATCATGAACTCTAATCAAAATCTTAATATCTTCGTCACATGTTAGCTCTTTGAAGTTTTTAAGAGATGCATCAGTTGGTTTTACAGATGGAGTAGGTGCAACAATTTTTTGTTTAATGCATGCATGTATTGGAGCCATTGTCTTAACTATAATGGTGCTTGTATCGAAAAACTTTAATGCGGATAACGGAAGCTCTTCGCCGCGACTTTCTACGTCGTAATTGGGTTCTAATGCCGATCTCTGAATGGATACTAGTTTTCTAAGTTCTAATGTAATTCTCTGAAAATGTAAATCCAATTCCTCCGGCATTATAGATGTGTATACATCGGTAAATAAAACTATAGTATCCAACGATCCCTTCTCGCAAATTCTAGTCTTAACCAAGAAATCGTATATAACTACGGAGATGGCGTATTTAAGAGTGGATTCTTCTACCGTTTTGTTCTTGGATTTCATATAAGAAACTATAAAGTCCGCACTACTGTTAAGAATGATCACTAACGCAACTATATAGTTCAAATTAAGCATCTTGGAAACATAAAATAACTCTGTAGATGATACTTGACTTTCGAATAAGTTTGCAGACAAACGAAGAAAGAACAGACCTCTCTTAATTTCAGAAGAAAACTTTTTTTCGTATTCCTGACGTCTAGAGTTTATATCAATAAGAAAGTTAAGAATTAGTCGGTTAATGTTGTATTTCATTACCCAAGTTTGAGATTTCATAATATTGTCAAAAGACATGATAATATTAAAGATAAAGCGCTGACTATGAACGAAATAGCTATATGGTTCGCTCAAGAATATAGTCTTGTTAAACGTGGAAACGATAACTGTATTTTTAATCACGTCAGCGGCATCTAAATTAAATATAGGTATATTTATTCCACACACTCTACAATATGCCACACCATCTTCATAATAAATAAATTCGTTAGCAAAATTATTAATTTTAGTGAAATAGTTAGCGTCAACTTTCATAGCTTCCTTCAATCTAATTTGATGCTCACATGGCGCGAATTCTACTCTAACATCCCTTTTCCATGCCTCAGGTTCATCGATCTCTATAATATCTAGTTTCTTGCGTTTCACAAACACAGGCTCGTCTCTCGCGATGAGATCTGTATAGTAACTATGTAAATGATAACTAGATAGAAAGATGTAGCTATATAGATGACGATCCTTTAAGAGAGGTATAATAACTTTACCCCAATCAGATAGACTGTTGTTATGGTCTTCGGAAAAAGAATTTTTATAAATTTTTCCAGTATTTTCTAAATATACGTACTTGATATCTAAGAAATCCTTAATAATAATAGGAATGGATAATCCGTCTATTTTATAAAGAAATACATATCGCATATTATACTTTTTTTTGGAAATTGGAATACCGATGTGTCTACATAAATACGCAAAGTCTAAATATTTTTTAGAGAATCTTAGTTGGTCCAAATTCTTTTCCAAGTACGGTAATAGATTTTTCATATTGAACGGTATCTTCTTGATCTCTGGTTCTAATTCCGCATTAAATGATGAAACTAAGTCACTATTTTTATAACTAACGATTACATCACCTCTAACATCATCATTTACCAGGATACTGATCTTCTTTTGTCGTAAATACATGTCTAATGTGTTAAAAAAAAGATCATACAAGTTATACGTCATTTCATCTGTAGTATTCTTGTCATTGAAGGATAAACTCGTACTAATCTCTTCTTTAACAGTCTGTTCAAATTTATATCCTATATATGAAAAAATAGCAACCAGTGTTTGATCATCCGCGTCAATATTCTGTTCTATCGTAGTGTATAACAATCTTATATCTTCTTCTGTGATAGTCGATACGTTATAAAGGTTGATAACGAAAATATTTTTATTTCGTGAAATAAAGTCATTGTAGGATTTTGGACTTATATTCGTGTCTAGTAGATATGATTTTATTTTTGGAATGATCTCAATTAAAATAGTCTCTTTAGAGTCCATTTAAAGTTACAAACAACTAGGAAATTGGTTTATGATGTATAATTTTTTTAGTTTTTATAGATTCTTTATTCTATACTTAAAAAATGAAAATAAATACAAAGGTTCTTGAGGGTTGTGTTAATTGAAAGCGATAAATAATCATAAATTATTTCATTATCGCGATATCCGTTAAGTTTGTATCGTAATGGCGTGGTCAATTACGAATAAAGCGGATACTAGTAGTTTCACAAAGATGGCTGAAATCAGAGCTCATCTAAGAAATAGCGCTGAAAATAAAGATAAAAACGAGGATATTTTCCCGGAAGATGTAATAATTCCATCTACTAAGCCCAAAACCAAACGAACCACTACTCCTCGTAAACCAGCGGCTACTAAAAGATCAACCAAAAAGGATAAAGAAAAGGAGGAAGTGGAAGAAGTAGTTATAGAGGAATATCATCAAACAACTGAAGAAAATTCTCCACCTCCGTCATCATCTCCTGGAGTCGGCGACATTGTAGAAAGCGTGGCCGCTGTAGAGCTCGATGATAGCGACGGGGATGATGAACCTATGGTACAAGTTGAAGCTGGTAAAGTAAATCATAGTGCTAGAAGCGATCTCTCTGACCTAAAGGTGGCTACCGACAATATCGTTAAAGATCTTAAGAAAATTATTACTAGAATCTCTGCAGTATCGACTGTTCTAGAGGATGTTCAAGCAGCTGGTATCTCTAGACAATTTACTTCTATGACTAAAGCTATTACAACACTATCTGATCTAGTCACCGAGGGAAAATCTAAAGTTGTTCGTAAAAAAGTTAAAACTTGTAAGAAGTAAATGCGTGCACTTTTTTATAAAGATGGTAAACTGTTTACCGATAATAATTTTTTAAATCCTGTATCAGACGATAATCCAGCGTATGAGGTTTTGCAACATGTTAAAATTCCTACTCATTTAACAGATGTAGTAGTATATGAACAAACGTGGGAAGAGGCATTAACTAGATTAATTTTTGTGGGAAGTGATTCAAAAGGACGTAGACAATACTTTTACGGAAAAATGCATATACAGAATCGCAATGCTAAAAGAGATCGTATTTTTGTTAGAGTATATAACGTTATGAAACGAATTAATTGTTTTATAAACAAAAATATAAAGAAATCGTCCACAGATTCCAATTATCAGTTGGCGGTTTTTATGTTAATGGAAACTATGTTTTTTATTAGATTTGGTAAAATGAAATATCTTAAGGAGAATGAAACAGTAGGGTTATTAACACTAAAAAATAAACACATAGAAATAAGTCCCGATGAAATAGTTATCAAGTTTGTAGGAAAGGACAAAGTTTCACATGAATTTGTTGTTCATAAGTCTAATAGACTATATAAACCGCTATTGAAACTGACTGATGATTCTAGTCCCGAAGAATTTCTGTTCAACAAACTAAGTGAACGAAAGGTATATGAATGTATCAAACAGTTTGGTATTAGAATCAAGGATCTCCGAACGTATGGAGTCAATTATACGTTTTTATATAATTTTTGGACAAATGTAAAGTCCGTATCTCCTCTTCCATCACCAAAAAAGTTGATAGCATTAACTATCAAACAAACTGCTGAAGTGGTAGGTCATACTCCATCAATTTCAAAAAGAGCTTATATGGCAACGACTATTTTAGAAATGGTAAAGGATAAAAATTTTTTAGACGTAGTATCTAAAACTACGTTCGATGAATTCCTATCTATAGTCGTAGATCACGTTAAATCATCTACGGATGGATGATAATAGATCTTTACACAAATAATTACAAGACCGATAAATGGAAATGGATAAACGGATGAAATCTCTCGCTATGACAGCTTTCTTCGGAGAGCTAAACACGTTAGATATTATGGCATTGATAATGTCTATATTTAAACACCATCCAAACAATACCATTTTTTCAGTGGATAAGGATGGTCAATTTATGATTGATTTCGAATACGATAATTATAAGGCTTCTCAATATTTGGATCTGACCCTCACTCCGATATCTGGAAATGAATGCAAGACTCACGCATCTAGTATAGCCGAACAATTGGCGTGTGTGGATATTATTAAAGAGGATATTAGCGAATATATCAAAACTACTCCCCGTCTTAAACGATTTATAAAAAAATACCGCAATAGATCATATACTCGTATCAGTCGAGATACAGAAAAGCTTAAAATAGCTCTAGCTAAAGGCATAGATTACGAATATATAAAAGACGCTTGTTAATAAGTAAATGAAAAAAAACTAGTCGTTTATAATAAAACACAATATGGATGCCAACATAGTATCATCTTCTACTATTGCGACGTATATAGACGCTTTAGCGAAGAATGCTTCAGAATTAGAACAGAGGTCTACCGCATACGAAATAAATAATGAATTGGAACTAGTATTTATTAAACCGCCATTGATTACGTTGACAAATGTAGTAAATATCTCCACGATTCAGGAATCGTTTATTCGATTTACCGTTACTAATAAGGAAGGTATCAAAATTAGAACTAAGATTCCATTATCTAAGGTACATGGTCTAGATGTAAAAAATGTGCAGTTGGTAGATGCTATAGATAACATAGTTTGGGAAAAGAAATCATTAGTGACGGAAAATCGTCTTCACAAAGAATGCTTGTTGAGACTATCAACAGAGGAACGTCATATATTTTTGGATTACAAGAAATATGGATCCTCTATCCGACTAGAATTAGTCAATCTTATTCAAGCAAAAACAAAAAACTTTACGATAGACTTTAAGCTAAAATATTTTCTAGGATCTGGCGCTCAATCTAAAAGTTCTTTATTGCACGCTATTAATCATCCAAAGTCAAGGCCTAATACATCTCTGGAAATAGAATTTACACCTAGAGACAATGAAACAGTTCCATATGATGAACTAATAAAGGAATTGACGACTCTCTCGCGTCATATATTTATGGCTTCTCCAGAGAATGTAATTCTTTCTCCACCTATTAACGCACCTATAAAGACTTTTATGTTGCCTAAACAAGATATAGTAGGTCTGGATCTGGAAAATCTATATGCCGTAACTAAGACTGACGGCATTCCTATAACTATCAGAGTTACATCAAAAGGGTTGTATTGTTATTTTACACATCTTGGTTATATTATTAGATATCCAGTTAAGAGAACAATAGATTCCGAAGTAGTAGTCTTTGGTGAGGCAGTTAAGGATAAGAACTGGACCGTATATCTCATTAAGCTAATAGAGCCCGTAAATGCAATCAGTGATAGACTAGAAGAAAGTAAGTATGTTGAATCTAAACTAGTGGATATTTGTGATCGGATAGTATTCAAGTCAAAGAAATACGAAGGTCCGTTTACTACAACTAGTGAAGTCGTCGATATGTTATCTACATATTTACCAAAGCAACCAGAAGGTGTTATTCTGTTCTATTCAAAGGGACCTAAATCTAACATTGATTTTAAAATCAAAAAGGAGAATACTATAGACCAAACTGCAAATGTAGTATTTAGGTACATGTCCAGTGAACCAATTATCTTTGGAGAGTCGTCTATCTTTATAGAGTATAAGAAATTTACCAACGATAAAGGCTTTCCTAAAGAATATGGTTCTGGTAAGATTGTGTTATATAACGGCGTTAATTATCTAAATAATATCTATTGTTTGGAATATATTAATACACATAATGAAGTGGGTATTAAGTCCGTTGTTGTACCTATTAAGTTTATAGCAGAATTCTTAGTCAATGGAGAAATACTTAAACCTAGAATCGATAAAACCATGAAATATATTAACTCAGAAGACTATTATGGAAATCAACATAATATCATAGTCGAACATTTAAGAGATCAAAGCATCAAAATAGGAGATGTCTTTAACGAGGATAAACTATCGGATGTTGGACATCAATACGCTGCCAACAACGATAAATTTAGATTAAATCCAGAAGTTAGTTATTTTACTAATAAACGAACTAGAGGGCCGTTGGGAATTTTATCAAACTACGTCAAGACTCTTCTTATTTCTATGTATTGTTCCAAAACATTTTTAGACGATTCCAACAAACGAAAGGTATTAGCGATTGATTTTGGAAACGGTGCTGACCTGGAAAAATACTTTTATGGAGAGATTGCGTTATTGGTAGCGACGGATCCGGATGCTGATGCTATAGCTAGAGGAAATGAAAGATACAACAAATTAAATTCTGGAATTAAAACCAAGTACTACAAATTTGACTACATTCAGGAAACTATTCGATCCGATACATTTGTCTCTAGTGTCAGAGAAGTATTCTATTTTGGAAAGTTTAATATCATTGACTGGCAGTTCGCTATTCATTATTCTTTTCATCCAAGACATTATGCTACAGTCATGAATAACTTATCCGAACTAACTGCTTCTGGAGGCAAGGTATTAATTACTACCATGGATGGAGACAAATTATCAAAATTAACCGATAAAAAGACTTTTATAATTCATAAGAATCTACCTAGTAGCGAAAACTATATGTCTGTAGAAAAAATAGCTGATGATAGAATAGTGGTATATAATCCATCAACAATGTCTACTCCAATGACTGAATACATTATCAAAAAGAACGATATAGTCAGAGTGTTTAACGAATACGGATTTGTTCTTGTAGATAATGTTGATTTCGCTACAATTATAGAACGAAGTAAAAAGTTTATTAATGGCGCATCTACAATGGAAGATAGACCGTCTACAAGAAACTTTTTCGAACTAAATAGAGGAGCCATTAAATGTGAAGGTTTAGATGTCGAAGACTTACTTAGTTACTATGTTGTTTATGTCTTTTCTAAGCGGTAAATAATAATATGGTATGGGTTCTGATATCCCCGTTCTAAATGCATTAAATAATTCCAATAGAGCGATTTTTGTTCCTATAGGACCTTCCAACTGTGGATACTCTGTATTATTAATAGATATATTAATACTTTTGTAGGGTAACAGAGGTTCTACGTCTTCTAAAAATAAAAGTTTTATAACATCTGGCCTGTTCATAAATAAAAACTTGGCGATTCTATATATACTCTTATTATCAAATCTAGCCATTGTCTTATAGATGTGAGCTACTGTAGGTGTACCATTTGATTTTCTTTCTAATACTATATATTTCTCTCGAAGAAGTTCTTGCAGATCATCTGGGAATAAAATACTACTGTTGAGTAAATCAGTTATTTTTTTTATATCGATATTGATGGACATTTTTATAGTTAAGGATAATAAGTATCCCAAAGTAGATAACGACGATAACGAAGTATTTATACTTTTAGGAAATCACAATGACTTTATCAGATCAAAATTAACAAAATTAAAGGAGCATGTATTTTTTTCTGAATATATTGTGACTCCAGATACATATGGATCTTTATGCGTCGAATTAAATGGGTCTAGTTTTCAGCACGGTGGTAGATATATAGAGGTGGAGGAATTTATAGATGCTGGAAGACAAGTTAGATGGTGTTCTACATCCAATCATATATCTGAAGATATACACACTGATAAATTTGTCATTTATGATATTTATACGTTTGATTCGTTCAAGAATAAACGATTGGTATTTGTACAGGTACCTCCATCATTAGGAGATGATAGCTATTTAACTAATCCGTTATTGTCTCCGTATTATCGTAATTCAGTAGCCAGACAAATGGTCAATGATATGATTTTTAATCAAGATTCATTTTTAAAATATTTATTAGAACATCTGATTAGAAGCCACTATAGAGTTTCTAAACATATAACAATAGTTAGATACAAGGATACCGAAGAATTAAATCTAACAAGAATATGTTATAATAGAGATAAGTTTAAGGCGTTTGTATTCGCTTGGTTTAACGGCGTTTCGGAAAATGAAAAGGTACTAGATACGTATAAAAAGGTATCTGATTTGATATAATGAATTCAGTGACTATATCACACGCACCATATACTATTACTTATCACGATGATTGGGAACCAGTAATGAGTCAATTGGTAGAGTTTTATAACGAAGTAGCCAGTTGGTTGCTACGCGACGAGACGTCGCCTATTCCTGATAAGTTCTTTATACAATTGAAACAGCCGCTTAGAAATAAACGAGTATGTGTGTGTGGTATAGATCCGTATCCAAAAGATGGAACTGGTGTACCGTTCGAATCACCAAATTTTACAAAAAAATCAATTAAGGAGATAGCTTCATCTATATCTAGATTAACCGGAGTAATTGATTATAAAGGTTATAACCTTAATATAATAGACGGGGTTATACCCTGGAATTATTACTTAAGTTGTAAATTAGGAGAAACAAAAAGTCACGCGATTTACTGGGATAAGATTTCCAAGTTACTGCTACAGCATATAACTAAACACGTTAGTGTTCTTTATTGTTTGGGTAAAACAGATTTCTCGAATATACGGGCAAAGTTAGAATCCCCGGTAACTACCATAGTGGGATATCATCCAGCGGCCAGAGACCACCAATTCGAGAAAGATCGATCATTTGAAATTATCAACGTTTTACTGGAATTAGACAACAAGACACCTATAAATTGGGCTCAAGGGTTTATTTATTAATGCTTTAGTGAAATTTTAACTTGTGTTCTAAATGGATGCGGCTATTAGAGGTAATGATGTTATCTTTGTTCTTAAGACTATAGGTGTCCCGTCAGCATGCAGACAAAATGAAGATCCAAGATTCGTAGAAGCATTTAAATGCGACGAGTTAGAAAGATATATTGATAATAATCCAGAATGTACACTATTCGAAAGTCTTAGGGATGAGGAAGCATACTCTATAGTCAGAATTTTCATGGATGTAGATTTAGACGCGTGTCTAGACGAAATAGATTATTTAACGGCTATTCAAGATTTTATTATCGAGGTGTCAAACTGTGTAGCTAGATTCGCATTTACAGAATGCGGTGCCATTCATGAAAATGTAATAAAATCCATGAGATCTAATTTTTCATTGACTAAGTCTACAAATAGAGATAAAACAAGTTTTCATATTATCTTTTTAGACACGTATACCACTATGGATACATTGATAGCTATGAAACGAACACTATTAGAATTAAGTAGATCATCTGAAAATCCACTAACAAGATCGATAGACACTGCCGTATATAGGAGAAAAACAACTCTTCGGGTTGTAGGTACTAGGAAAAATCCAAATTGCGACACTATTCATGTAATGCAACCACCTCACGATAATATAGAAGATTACCTATTCACTTACGTGGATATGAACAACAATAGTTATTACTTTTCTCTACAACGACGATTGGAGGATTTAGTTCCTGATAAGTTATGGGAACCAGGGTTTATTTCGTTCGAAGACGCTATAAAAAGAGTTTCAAAAATATTCATTAATTCTATAATAAACTTTAATGATCTCGATGAAAATAATTTTACAACGGTACCACTGGTCATAGATTATGTAACACCTTGTGCATTATGTAAAAAACGATCGCATAAACATCCGCATCAACTATCGTTGGAAAATGGTGCTATTAGAATTTACAAAACTGGTAATCCACATAGTTGTAAAGTTAAAATTGTTCCGTTGGATGGTAATAAACTGTTTAATATTGCACAAAGAATTTTAGACACTAACTCTGTTTTATTAACCGAACGAGGAGACCATATAGTTTGGATTAATAATTCATGGAAATTTAACAGCGAAGAACCCTTGATAACAAAACTAATTCTATCAATAAGACATCAACTACCTAAGGAATATTCAAGCGAATTACTCTGTCCGAGGAAACGAAAGACTGTAGAAGCTAACATACGAGACATGTTAGTAGATTCAGTAGAGACCGATACCTATCCGGATAAACTTCCGTTTAAAAATGGTGTATTGGACCTGGTAGACGGAATGTTTTACTCTGGAGATGATGCTAAAAAATATACGTGTACTGTATCGACCGGATTTAAATTTGACGATACAAAATTCGTCGAAGACAGTCCAGAAATGGAAGAGTTAATGAATATCATTAACGATATCCAACCATTAACGGATGAAAATAAGAAAAATAGAGAGCTGTATGAAAAAACATTATCTAGTTGTTTATGTGGTGCTACCAAAGGATGTTTAACATTCTTTTTTGGAGAAACCGCAACTGGGAAGTCGACAACCAAACGTTTGTTAAAGTCTGCTATCGGTGACCTGTTTGTCGAGACGGGTCAAACAATTTTAACAGATGTATTGGATAAAGGACCTAATCCATTTATCGCTAATATGCATTTAAAAAGATCTGTATTCTGTAGCGAACTACCTGATTTTGCATGTAGTGGATCAAAGAAAATTAGATCTGATAATATTAAAAAGTTGACAGAACCTTGTGTCATTGGAAGACCGTGTTTCTCCAATAAAATTAATAATAGAAACCATGCGACAATCATTATCGATACTAATTACAAACCTGTCTTTGATAGGATAGATAACGCATTAATGAGAAGAATTGCCGTCGTGCGATTCAGAACACACTTTTCTCAACCTTCTGGTAGAGAGGCTGCTGAAAATAATGACGCGTACGATAAAGTCAAACTATTAGACGAGGGATTAGATGGTAAAATACAGAATAATAGATATAGATTCGCATTTCTATACTTGTTGGTTAAATGGTACAAAAAATATCATATTCCTATTATGAAACTATATCCTACACCGGAAGAGATTCCGGACTTTGCATTCTATCTCAAAATAGGTACTCTGTTGGTATCTAGCTCTGTAAAGCATATTCCATTAATGACGGACCTCTCCAAAAAGGGATATATATTGTACGATAATGTGGTTACTCTTCCGTTGACTACTTTCCAACAGAAAATATCCAAGTATTTTAATTCTAGACTATTTGGACACGATATAGAGAGCTTCATCAATAGACATAAGAAATTTGCCAATGTTAGTGATGAATATCTGCAATATATATTCATAGAGGATATTTCATCTCCGTAAATATATGCCATATATTTATAGAATATATCACATATCTAAATGAATACCGGAATCATAGATTTATTTGATAATCATGTTGATAGTATACCAACTATATTACCTCATCAGTTAGCTACTTTAGATTATCTAGTTAGAACTATCATAGATGAGAACAGAAGCGTGTTATTGTTCCATATTATGGGATCGGGTAAAACAATAATCGCTTTGTTGTTCGCCTTGGTAGCTTCCAGATTTAAAAAGGTTTACATTTTAGTACCGAACATCAACATCTTAAAAATTTTCAATTATAATATGGGTGTAGCTATGAACTTGTTTAATGACGAATTCATAGCTGAGAATATCTTTATTCATTCCACAACAAGTTTTTATTCTCTTAATTATAACGATAACGTCATTAATTATAACGGATTAAGTCGCTACAATAACTCTATTTTTATCGTTGATGAGGCACATAATATTTTTGGGAATAATACTGGAGAACTTATGACCGTGATAAAAAATAAAAACAAGATTCCTTTTCTACTATTGTCTGGATCTCCCATTACTAACACACCTAATACGCTGGGTCATATTATAGATTTAATGTCCGAAGAGACGATAGATTTTGGTGAGATTATTAGTCGTGGTAAGAAAGTAATTCAGACACTTCTTAACGAACGCGGAGTGAATGTACTCAAGGATTTGCTTAAAGGAAGAATATCATATTACGAAATGCCGGACAAAGATCTACCAACAATAAGATATCACGGACGTAAATTTCTAGATACTCGAGTAGTATATTGTCACATGTCTAAACTTCAAGAGAAAGATTATATGATTACTAGACGGCAGCTATGTTATCATGAAATGTTTGATAAAAATATGTATAACGTGTCAATGGCAGTATTGGGACAACTTAATCTGATGAATAATTTAGATACGTTATTTCAGGAACAGGATAAGGAATTGTACCCAAATCTGAAAATAAATAATGGAGTGTTATACGGTGAAGAATTGGTAACGTTAAACATTAGTTCCAAATTTAAGTACTTTATCAATCGGATACAGACACTCAAGGGAAAACACTTTATATACTTCTCTAATTCTACATATGGTGGATTGGTAATTAAATATATCATGCTCAGTAATGGATATTCTGAATATAATGGTTCTCAGGGAACTAATCCACATATGATAAACGGCAAACCAAAAACATTTGCTATCGTTACTAGTAAAATGAAATCGTCTTTAGAGGATCTATTAGATGTGTATAATTCTCCTGAAAACGATGATGGCAATCAATTGATGTTTTTGTTTTCGTCAAACATTATGTCTGAATCCTATACTCTGAAAGAGGTAAGGCATATTTGGTTTATGACTATCCCGGATACTTTTTCTCAATACAACCAAATTCTTGGACGATCTATTAGAAAATTCTCTTACGTCGATATTTCTGAACCCGTTAATGTATATCTTTTAGCAGCCGTATATTCAGATTTCAATGACGAAGTGACGTCATTAAACGATTATACACAGGATGAATTGATTAATGTTTTACCCTTTGACATCAAAAAGCTGTTGTATCTAAAATTTAAGACTAAAGAAACGAATAGAATATACTCTATTCTTCAAGAGATGTCTGAAACGTATTCTCTTCCACCACATCCATCAATTGTAAAAGTTTTATTGGGAGAATTGGTCAGACAATTTTTTTATAATAATTCTCGTATTAAGTATAACGACTCCAAGTTACTTAAAATGGTTACATCAGTTATAAAAAATAAAGAAGACGCTAGGAATTACATAGATGATATTGTAAACGGTCACTTCTTTGTATCGAATAAAGTATTTGATAAATCTCTTTTATACAAATACGAAAACGATATTATTACAGTACCGTTTAGACTTTCCTACGAACCATTTGTTTGGGGAGTTAACTTTCGTAAAGAATATAATGTGGTATCTTCTCCATAAAACTGATGAGATATATAAAGAAATAAATGTCGAGCTTTGTTACCAATGGATATCTTCCAGTTACATTGGAACCACATGAGTTGACGTTAGACATAAAAACTAATATTAGGAATGCCGTATATAAGGCGTATCTCCATAGAGAAATTAGTGGTAAAATGGCCAAGAAAATAGAAATTCGTGAAGACGTGGAATTACCTCTCGGTGAAATAGTTAATAATTCTGTAGTTATAAACGTTCCGTGTGTAATAACCTACGCATATTATCACGTTGGGGATATAGTCAGAGGAACATTAAACATCGAAGATGAATCAAATGTAACTATTCAATGTGGAGATTTAATCTGTAAACTAAGTAGAGATTCGGGTACTGTATCATTTAGCGATTCAAAGTACTGCTTTTTTCGAAATGGTAATGCGTATGATAACGGCATCGAAGTCTCCGCCGTTCTAATGGAGGCTCAACAAGGTACCGAATCTAGTTTTGTTTTTCTCGCGAATATCGTTGACTCATAAGAAAGAGAATAGCGGTGAGTATAAATACGAATACTATGGCAATAATTGCGAATGTTTTATTCCCTTCGATATATTTTTGATAATATGAAAAACATGCCTCTCTCAAATCAGACAACCATTTCATAAAATAGTTCTCTCGCACTGGTGAGGTGGTTGCAGCTCGTATAATCTCCCCAGAATAATATACTTGCGTGTCGTCGTTCAATTTATACGGATTTCTATAATTCTCTGTTATATAATGAGGTTTACCCTCATGATTAGACGACGACAATAGTGTTCTGAATTTAGATAGTTGATCAGAATGAATGTTTATTGGTGTTGGAAAAATTATCCATGCTGCGTCTGCAGAGTGGTTGATAGTTGTTCCTAGATATGTAAAATAATCCAACGTACTAGGTAGCAAATTGTCTAGATAAAATACTGAATCAAATGGCGCAGACATATTAGCGGATCTAATGGAATCCAATTGATTGACTATCTTTTGAAAATATACATTTTTATGATCTGATACTTGTAAGAATATAGCAATAATGATAATTCCATCATCGTGTTTTTTTGCCTCTTCATAAGAACTATATTTTTTCTTATTCCAATGAACCAGATTAATCTCTCCAGAGTATTTGTATACATCTATCAAGTGATTGGATCCATAATCGTCTTCCTTTCCCCAATATATATGTATTGTTGATAACACATATTCATTGGGGAGAAA-CCCTCCACTTATATATCCTCCTTTAAAATTAATCCTTACTAGTTTTCCAGTATTCTGGATAGTGGTTGGTTTCGACTCATTATAATGTATGTCTAACGTCTTCAATCGCGCGTCAGAAATTGCTTTTTTAGTTTCTATATTAATAGGAGATAGTTGTTGAGGCATAGTAAAAATGAAATGATAACTGTCTAGAAATAGCTCTTAGTATGGGATTTACAATGGATGAGGAAGTGATATTTGAAACTCCTAGAGAATTAATATCTATTAAACGAATAAAAGATATTCCAAGATCAAAAGACACGCACGTGTTTGCTGCGTGTATAACAAGTGACGGATATCCGTTAATAGGAGCTAGAAGAACTTCATTCGCATTCCAGGCGATATTATCTCAACAAAATTCAGATTCTATCTTTAGAGTATCCACTAAACTATTACGGTTTATGTACTACAATGAACTAAGAGAAATCTTTAGACGGTTGAGAAAAGGTTCTATCAACAATATCGATCCTCACTTCGAAGAGTTAATATTATTGGGTGGTAAACTAGATAAAAAGGAATCTATTAAAGATTGTTTAAGAAGAGAATTAAAAGAGGAAAGTGATGAACATATAACAGTAAAAGAATTCGGAAATGTAATTCTAAAACTTACAACGAGTGATAAATTATTTAATAAAGTATATATAGGTTATTGCATGGCATGTTTTATTAATCAATCGTTGGAGGATTTATCACATACTAGTATTTACAATGTAGAAATTAGAAAGATTAAATCGTTAAATGATTGTATTAACGACGATAAATACGAATATCTGTCTTATATTTATAATATACTAATTAATAGTAAATGAGCTTTTACAGATCTAGTATAATTAGTCAGATTATTAAGTATAATAGACGACTAGCTAAGTCTATTATTTGCGAGGATGACTCTCAAATTATTACACTCACGGCATTCGTTAACCAATGCCTATGGTGTCATAAACGAGTATCCGTGTCCGCTATTTTATTAACTACTGATAACAAAATATTAGTATGTAACAGACGAGATAGTTTTCTCTATTCTGAAATAATTAGAACTAGAAACATGTATAGAAAGAAACGATTATTTCTGAATTATTCCAATTATTTGAACAAACAGGAAAGAAGTATACTATCGTCATTTTTTTCTCTAGATCCAGCTACTGCTGATAATGATAGAATAAACGCTATTTATCCGGGTGGTATACCCAAAAGGGGTGAGAACGTTCCAGAGTGTTTATCCAGGGAAATCAAAGAAGAAGTTAATATAGACAATTCTTTTGTATTCATAGACACTCGTTTTTTTATTCATGGTATCATAGAAGATACCATTATTAACAAATTTTTTGAGGTAATTTTCTTTGTTGGACGAATATCTCTAACGAGTGATCAAATTATTGATACCTTTAAAAGTAATCATGAAATAAAGGATCTAATATTTTTAGATCCAAATTCAGGTAATGGACTCCAATACGAAATTGCAAAATATGCTCTAGATACTGCAAAACTTAAATGTTACGGTCATAGAGGATGTTATTATGAATCATTAAAAAAATTAACTGAGGATGATTGATTAGAAAATATAAATTAATTTACCATCGTGTATTTTTATAACGGGATTGTCTGGCATATCATGTAGATAGTTACCGTCTACATCGTATACTCTACCATCTACGCCTTTAAATCCTCTATTTATTGATATTAATCTATTAGAATTGGAATACCAAATATTAGTACCCTCAATTAGTTTATTGGTAATATTTTTTTTAGACGATAGATCGATGGCTCTTGAAACCAAGGTTTTCCAACCGGACTCATTGTCTATCGGTGAGAAGTCTTTTTCATTAGCATGAATCCATTCTAATGATGTATGTTTAAACACTCTAAACAATTGTACAAATTCTTTTGATTTGTTTTGAATGATTTCAAATAGGTCTTCGTCTACAGTAGGCATACCATTAGATAATCTAGCCATTATAAAGTGCACGTTTACATATCTACGTTCTGGAGGAGTAAGAACGTGACTATTGAGACGAATGGCTCTTCCTACTATCTGACGAAGAGACGCCTCGTTCCATGTCATATCTAAAATGAAGATATCATTGATTGAGAAGAAACTAATACCCTCGCCTCCGCTAGAAGAGAATACGCATGTTTTAATGCATTCTCCGTTAGTGTTTGATTCTTGGTTAAACTCAGCCACCGCCTTGATTCTAGTATCTTTTGTTCTAGATGAGAACTCTATATTAGAGATACCAAAGACTTTGAAATATAGTAATAAGATTTCTATTCCTGACTGATTAACAAATGGTTCAAAGACTAGACATTTACCATGGGATGCTAATATTCCCAAACATACATCTATAAATTTGACGCTTTTCTCTTTTAATTCAGTAAATAGAGAGATATCAGCCGCAATAGCATCCCCTCCCAATAGTTCTCCCTTTTTAAAGGTGTCTAATGCGGATTTAGAAAATTCTCTATCTCTTAATGAATTTTTAAAATCATTATATAGGGTTGCTATCTCTTGTGCGTATTCTCCCGGATCACGATTTTGTCTTTCAGGAAAGCTATCGAATGTAAACGTAGTAGCCATACGTCTCAGAATTCTAAATGATGATATACCAGTTTTTATTTCTGCGAGTTTAGCCTTTTGATAAATCTCTTCTTGCTTTTTTGACATATTAACGTATCGCATTAATACTGTTTTCTTAGCGAATGATGCAGACCCTTCCACATCATCAAAAATAGAAAACTCGTTATTAACTATGTACGAACATAGGCCTCCTAGTTTGGAGACTAATTCTTTTTCATCGACTAGACGTTTATTCTCAAATAGCGATTGGTGTTGTAAGGATCCTGGTCGCAGTAAGTTAACCAACATGGTGAATTCTTGCACACTATTAACGATAGGTGTAGCCGATAAACAAATCATCTTATGGTTTTTTAACGCAATGGTCTTAGATAAAAAATTATATACTGACCGAGTAGGACGGATCTTACCATCTTCTTTGATTAATGATTTAGAAATGAAGTTATGACATTCATCAATGATGACGCATATTCTACTCTTGGAATTAATAGTTTTGATATTAGTAAAAAATTTATTTCTAAAATTTTGATCATCGTAATTAATAAAAATACAATCCTTCGTTATCTCTGGAGCGTATCTGAGTATAGTGTTTATCCAAGGATCTTCTATCAAAGCCTTTTTTACCAATAAGATAATTGCCCAATTCGTATAAATATCCTTAAGATGTTTGAGAATATATACAGTAGTCATTGTTTTACCGACACCTGTTTCATGGAACAATAAAAGAGAATGCATACTGTCTAATCCTAAGAAAACTCTTGCTACAAAATGTTGATAATCCTTGAGGCGTACTACGTCTGACCCCATCATTTCAACGGGCATATTAGTAGTTCTGCGTAAGGCATAATCGATATAGGCCGCGTGTGATTTACTCATTTATGAGTGATAAGTAATAACTATGTTTTAAAAATCACAGCAGTAGTTTAACTAGCCTTCTCTGATGTTTGTTTTCGATACTTTTTGAATCAGAAGTCATACTAGAATAAAGCAGCGAGTGAACGTAATAGAGAGCTTCGTATACTCTATTCGAAAACTCTAAGAACTTATTAATGAATTCCGTATCCACTGGATCGTTTAAAATACTAAATTGAACAGTGTTCACATCCTTCCAAGACGAAGACTTAGTGACGGACTTAACATGAGACATAAATAAATCCAAATTTTTTTTATAAACATCACTAGCCACCATAATGGCGCTATCTTTCAACCAACTATCGCTTACGCATTTTAACAGTCTAACATTTTTAAAGAGACTACAATATATTCTCATAGTATCGATTACACCTCTACCGAATAGAGTGGGAAGTTTAATAATACAATATTTTTCGTTTACAAAATCAAATAATGGTCGAAACACGTCGAAGGTTAACATCTTATAATCGCTAATGTATAGATTGTTTTCAGTGAGATGATTATTAGATTTAATAGCATCTCGTTCACGTTTGAACAGTTTATTGCGTGCGCTGAGGTCGGCAACTACGGCATCCGCTCTAGTACTCCTCCCATAATACTTTACGCTATTAATCTTTAAAATTTCATAGACTTTATCTAGATCGCTTTCTGGTAACATGATATCATGTGTAAAAAGTTTTAACATGTCGGTCGGCATTCTATTTAGATCATTAACTCTAGAAATCTGAAGAAAGTAATTAGCTCCATATTCCAGACTAGGTAATGGGCTTTTACCTAAAGACAAGTTAAGTTCTGGCAATGTTTCATAAAATGGAAGAAGGACATGTGTCCCCTCCCGGATATTTTTTACAATTTCATCCATTTACAACTCTATAGTTTGTTTTCATTATTATTAGTTATTATCTCCCATAATCTTGGTAATACTTACACCTTGATCATAAGATACCTTATACAGGTCATTACATACAACTACCAATTGTTTTTGTACATAATAGATTGGATGATTGATATCCATGGTGGAATAAACTACTCGAACAGATAGTTTATCTTTCCCCCTAGATACATTGGCCGTAATAGTTGTCGGCCTAAAGAATATCTTTGGTGTAAAGTTAAAAGTTAGGGTTCTTGTTCCATTATTGCTTTTTGTCAGTAGTTCGTTATAAATTCTCGAGATGGGCCCGTTCTCTGAATATAGAACATCATTTCCAAATCTAACTTCTAGTCTAGAAATAATATCGGTCTTATTTTTAAAATCTATTCCCTTGATGAATGGATCGTTAATAAACAAATCCTTGGCCTTTGATTCGGCTGATCTATTATCTCCGTTATAGACGTTACGTTGACTAGTCCAAAGACTTACAGGAATAGATGTATCGATGATGTTGATAGTATGTGATATGTGAGCAAAGACTGTTCTCTTGGTGGCGTCGCTATATGTTCCAGTAATGGCGGAAAACTTTTTAGAAATGTTATATATAAAAGAATTTTTTCGGGTTCCAAACATTAACAGATTAGTATGAAGATAAACACTCATATTATCAGGAACATTATCAATTTTTACATAAACATCGGCATCTTGAATAGAAACAACACCATCTTCTGGAACCTCTACGATCTCGGCAGATTCCGGATAACCAGTCGGTGGACCATCACTAACAATAACTAGATCATCCAACAATCTACTCACATATGCGTCTATATAATCTTTTTCATCTTGTGAGTACCCTGGATACGAAATAAATTTGTTATCAGTATTTCCATAATAAGGTTTAGTATAAACAGAGAGAGATGTTGCTGCATGAACTTCGGTTACTGTCGCCGTTGGTTGGTTTATTTGACCTATTACTCTCCTAGGTTTCTCTATAAATGATGGTTTAATTTGTACATTCTTAACCATATATCCAATAAAGCTCAATTCAGGAACATAAACAAATTCTTTGTTGAACGTTTCAAAGTCGAACGAAGAGTCACGAATAACGATATCGGATACTGGATTGAAGGTCACCGTTACGGTAATTTTTGAATCGGATAGTTTAAGACTACTGAATGTATCTTCCACATCAAACGGAGTTTTAATATAAACGTATACTGTAGATGGTTCTTTAATAGTGTCATTAGGAGTTAGGCCAATAGAAATATCATTAAGTTCACTAGAATATCCAGAATGTTTCAAAGCAATTGTATTATTGATACAATTATTATATAATTCTTCGCCCTCAATTTCCCAAATAACACCGTTACACGAAGAGACAGATACATGATTAATACATTTATATCCAACATATGGCACGTAACCGAATCTTCCCATACCTTTAACTTCTGGAAGTTCCAAACTCAGAACCAAATGATTAAGCGCAGTAATATACTGATCCCTAATTTCGAAGCTAGCGATAGCCTGATTGTCTGGCCCATCGTTTGTCATAACTCCGGATAGAGAAATATATTGCGGCATATATAAAGTTGGAATTTGACTATCAACTGCGAAGACATTAGACCGTTTAATAAAGTCATCCCCACCGATCAAAGAATTAATGATAGTATTATTCATTTTCTATTTAAAATGGAAAAAGCTTACAATAAACTCCGTAGAGAAATATCTATAATTTGTGAGTTTTCCTTAAAGTAACAGCTTCCGTAAACACCGTCTTTATCTCTTAGTAAGTTTATTGTATTTATGACCTTTTCCTTATCTTCATAGAATACTAAAGGCAATAAAGAAATTTTTGGTTCTTCTCTAAGAGCTACGTGAGACTTAACCATAGACGCCAACGAATCCCTACATATTTTAGAACAGAAATACCCAACTTCACCACCCTTGAATGTCTCAATACTAATAGGTCTAAAAACCAAATCTTGATTACAAAACCAACACTTATCAATTACACTATTTGTCTTAATAGACATATCTGCCATAGATTTATAATACTTTGGTAGTATACAAGCGAGTGCTTCTTCTTTAGCGGGCTTAAAGACTGCTTTAGGTGCTGAAATAACCACATCTGGAAGACTTACTCGCTTAGCCATTTAATTACGGAACTATTTTTTTATACTTCTAATGAACAAGTAGAAAACCTCTCATCTACAAAAACATACTCGTGTCCATAATCCTCTACCATAGTAACACGTTTTTTAGATCTCATATGTGCTAAAAAGTTTTCCCATACTAATTGGTTACTATTATTTTTCGTATAATTTTTAACAGTTTGAGGTTTTAGATTTTTAGTTACAGAAGTGATATCGAATATTTTATCCAAAAAGAATGAGTAATTAATTGTCTTAGAAGGAGTGTTTTCTTGGCAAAAGAATACCAAGTGCTTAAATATTTCTACTACTTCATTAATCTTTTCTGTACTCAGATTCAGTTTCTCATCTTTTACTTGATTGATTATTTCAAAGACTAACTTATAATCCTTTTTATTTATTCTCTCGTTAGCCTTAAGAAAACTAGATACAAAATTTGCATCTACATCATCCGTGGATATTTGATTTTTTTCCATGATATCCAATAGTTCCGAGATAATTTCTCCAGAACATTGATGAGACAATAATCTCCGCAATACATTTCTCAAATGAATAAGTTTATTAGACACGTGGAAGTTTGACTTTTTTTGTACCTTTGTACATTTTTGAAATACAGACTCGCAAAAAATACAATATTCATATCCTTGTTCAGATACTATACCGTTATGTCTACAACAGCTACATAATCGTAGATTCATGTTAACACTCTACGTATCTCGTCGTCCAATATTTTATATAAAAACATTTTATTTCTAGACGTTGTCAGAAAATCCTGTAATATTTTTAGTTTTTTTGGTTGTGAATAAAGTATCGCCCTAATAATATTGGTACCGTCTTCCGACAATATAGTAGTTAAATTATCCGAGCATGTAGAAGAACACCGCTTAGGCGGATTCAGTACAATGTTATATTTTTCGTACCAACTCATTTAAATATCATAATCTAAAATAGTTCTGTAATATGTCTAGCGCTAATATATTGATCATAATCCTGTGCATAAATTAAGATACAACAATGTCTTGAAATCATCGACATGGCTTCTTCCATAGTTAGAAGATCATCGTCAAAGTTAGCAACGTGATTCATCAACATTTGCTGTTTTGAGGCAGCAAATACTGAACCATCACCATTCAACCATTCATAAAAACCATCGTCTGAATCCATTGATAATTTCTTGTACTGGTTTTTGAGAGCTCGCATCAATCTAGCATTTCTAGCTCCCGGATTGAAAACAGAAAGAGGATCGTACATCCAAGGTCCATTTTCTGTAAATAGAATCGTATAATGTCCCTTCAAGAAGATATCAGACGATCCACAATCAAAGAATTGGTCTCCGAGTTTGTAACAGACTGCGGACTTTAACCTATACATGATACCGTTTAGCATGATTTCTGGTGATACGTCAATCGGAGTATCATCTATTAGAGATCTAAAGCCGGTGTAACATTCTCCGCCAAACATATTCTTATTCTGACGTCGTTCTACATAAAACATCATTGCTCCATTAACGATAACAGGTGAATGAACAGCACTACCCATCACATTAGTTCCCAATGGATCAATGTGTGTAACTCCAGAACATCTTCCATAGCCTATGTTAGGAGGAGCGAACACCACTCTTCCACTATTGCCATCGAATGCCATAGAATAAATATCCTTGGAATTGATAGAAATCGGACTGTCGGATGTTGTTATCATCTTCATAGGATTAACAACGATGTATGGTGCAGCCTGAAGTTTCATATCGTAACTGATGCCGTTCATAGGTCTAGCCACAGAAACCAACGTAGGTCTAAATCCAACTATAGACAAAATAGAAGCTAATATCTGTTCCTCATCTGTCATAACTTGAGAGCATCCAGTATGAATAATCTTCATTAGATGGGGATCTACCGCATCATCATCGTTACAATAAAAAATTCCCATTCTAATGTTCATAATTGCTTTTCTAATCATGGTATGAATGTTTGCTCTCTGAATCTCTGTGGAAATTAGATCTGATACACCTGTAATCACTATCGGATTATCCTCCGTAAGACGATTAACCAACAACATATAATTATAAGACTTTACTCTTCTAAATTCATAAAGTTGCTGGATTAGACTATATGTGTCTCCATGTACATACGCGTTCTCGAGCGCAGGAAGTTTAATACCGAATAGTGCCATCAGAATAGGATGAATGTAGTAATTAGTTTCTGGTTTTCTATAAATAAAAGACAAATCTTGTGAACTAGACATATCGGTAAAATGCATGGATTGGAATCGTGTAGTCGACAGAAGAATATGATGATTAGATGGAGAGTATATTTTATCTAACTCTTTGAGTTGGTCACCGATTCTAGGACTAGCTCGAGAATGAATAAGTACTAAGGGATGAGTACATTTCACAGAAACACTGGCGTTGTTCAACGTACTCTTTACATGGGAAAGGAGTTGAAATAGCTCGTTTCTATTTGTCCTGACAATATTTAGTTTATTCATAATATTAAGCATATCCTGAATAGTAAAGTTAGATGTGTCATACTTGTTAGTAGTTAGATATTTAGCAATTGCATTCCCATCATTTCTCAATCTCGTACTCCAATCATGTGTGGATGCTACTTCGTCGATGGAAACCATACAATCCTTTTTGATAGGCTGTTGAGATTGATCATTTCCTGTACGTTTAGGTTTGGTACGTTGATTTCTAGCCCCTGCTGATATAAAGTCATCGTCTACAATTTGGGATAATGAATTACATACACTACAAGACAAAGATTTATCAGAAGTGTGAATATGATCTTCATCTACCAAAGAAAGAGTTTGATTAGTATAACTAGATTTTAGTCCCGCGTTAGATGTTAAAAAAACATCGCTATTGACCACGGCTTCCATTATTTATATTCGTAGTTTTTACTCGAAAGCGTGATTTTAATATCCAATCTTATTACTTTTGGAATCGTTCAAAACCTTTGACTAGTTGTAGAATTTGATCTATTGCCCTACGCGTATACTCCCTTGCATCATATACGTTCGTCACCAGATCGTTTGTTTCGGCCTGAAGTTGACGCATATCTTTTTCAACACTCGACATGAGATCCTTAAGGGTCATATCGTCTAGATTTTGTTGAGATGCTGCTCCTGGATTTGGATTTTGTTGTGCTGTTGTACATACTGTACCACCAGTAGGTGTAGGAGTACATACAGTGGCCACAATAGGAGGTTGAAGAGGTGTAACCGTTGGAGTAGTACAAGAAATACTTCCATCCGATTGTTGTGTACATGTGGTTGTTGGTAACGTCTGAGAAGGTTGGGTAGATGGCGGTGTCGTCATCTTTTGATCTTTATTAAATTTAGAGATAATATCCTGAACAGTATTGCTCGGCGTCAACGCTGGAAGGAGTGTACTCGCCGGCGCATCAGTATCTGTAGACAACCAATCAAAAAGATTAGACATATCAGATGATGTATTAGTTTGTTGACGTGGTTTTAGTACAGGAGCAGTACTACTAGGTAGAAGAATAGGAGCCGGTGTAGGTGTCGGAACCGGCTGTGGAGTTATATGAATAGTTGGTTGTAGCGGTTGGGTAGGCTGTCTGCTGGCGGTCATCATATTATCTCTAGCTAGTTGTTCTCGCAACTGTCTTTGATAATACGACTCTTGAGACTTTAGTCCTATTTCAATCGCTTCATCCTTTTTCGTATCCGGATCCTTTTCTTCAGAATAATAGATTGACGACTTTGGTGTAGAGGATTCTGCCAGCCCCTGTGAGAACTTGTTAAAGAAGTCCATTTAAGGCTTTAAAATTGAATTGCGATTATAAGATTAAATGGCAGACACGGACGATATTATCGACTATGAATCCGATGATCTCACCGAATACGAGGATGATGAAGAAGATGGAGAGTCACTAGAAACTAGTGATATAGATCCCAAATCTTCTTATAAGATTGTAGAATCAACATCCACTCATATAGAAGATGCGCATTCCAATCTTAAACATATAGGGAATCATATATCTGCTCTTAAACGACGCTATACTAGACGTATAAGTCTATTTGAAATAGCGGGTATAATAGCAGAAAGCTATAACTTGCTTCAACGAGGAAGATTACCTCTAGTTTCAGAATTTTCTGACGAAACGATGAAGCAAAATATGCTACATGTAATTATACAAGAGATAGAGGAGGGTTCTTGTCCTATAGTCATCGAAAAGAACGGAGAATTGTTGTCGGTAAACGATTTTGATAAAGATGGTCTAAAATTCCATCTAGACTATATTATCAAAATTTGGAAACTTCAAAAACGATATTAGAATTTATACGAATATCGTTCTCTAAATGTCACAATCAAGTCTCTCATATTCAGCAGTTTATTGTCGTACTTTATATCGTGTTCATTAACGATATTTTGCAAAATAGTAATGATTCTATCTTCCTTCGATAGATATTCTTCAGAGATTATTGTCTTATATTCTTTCTTGTTATCCGATATGAATTTGATAAGACTTTGAACATTATTAATACCCGTCTGTTTAATTTTTTCTATAGATATTTTAGTTTTGGTAGATTCTATGGTGTCTGTTAATAGGCATCCAACATCGACATTCGACGTCAATTGTCTATAAATCAGAGTATAAATTTTAGAAATAACATTAGCAAATTGTTGTGCGTTGATGTCGTTATTCTGAAACAGTATGATTTTAGGTAGCATTTTCTTAACAAAGAGAACGTATTTATTGTTACTCAGTTGAACAGATGATATATCCAGATTACTAACGCATCTGATTCCATATACCAAACTTTCAGAAGAAATGGTGTACAATTGTTTGTATTCATTCAATGTCTCCTTTTCAGAAATTAGTTTAGAGTCGAATACTGCAATAATTTTCAAGAGATAGTTTTCATCAGATAAGATTTTATTTAGTGTAGATATGATAAAACTATTGTTTTGTTGGAGAACTTGATACGCCGCATTCTCTGTAGTCGACGCTCTCAAATGGGAAACAATCTCTATTATTTTTTTGGAATCGGATACTATATCTTCGGTATCTTGACGCAGTCTAGTATACATAGAGTTAAGAGAAATTAGAGTTTGTACATTAAGCAACATGTCTCTAAATGTGGCTACAAACTTTTCTTTTTCCACATCATCTAGTTTATTATATACCGATTTCACAACGGCACCAGATTTAAGGAACCAGAATGAAAAACTCTGATAACTACAATATTTCATCATAGTTACGATTTTATCATCTTCTATAGTTGGTGTGATAACACATACCTTTTTCTCCAAGACTGGAACCAACGTCATAAAAATGTTTAAATCAAAATCCATATCAACATCTGATGCGCTAAGACCAGTCTCGCGTTCAAGATTATCTTTACTAATGGTGACGAACTCATCGTATAGAACTCTAAGTTTGTCCATTATTTATTTACAGATTTAGTTGTTTAATTTATTTGTGCTCTTCCAGAGTTGGGATAGTATTTTTCTAACGTCGGTATTATATTATTAGGATCTACGTTCATATGTATCATAATATTAATCATCCACGTTTTGATAAATCTATCTTTAGCTTCTGAAATAACGTATTTAAACAAAGGAGAAAAATATTTAGTTACGGCATCAGACGCGATAACATTTTTTGTAAATGTAACGTATTTAGACGACAGATCTTCGTTAAAAAGTTTTCCATCTATGTAGAATCCATCGGTTGTTAACACCATTCCCGCGTCAGAGTGAATAGGAGTTTGAATAGTTTGTTTTGGAAATAGATCCTTCAATAACTTATAGTTGGGTGGGAAAAAATCGATTTTATCACTAGACTCTTTCTTTTTTACTATCATTACCTCATGAACTATTTCTTGAATGAGTATATGTATTTTCTTTCCTATATCGGTCGCGTTCATTGGAAAATATATCATGTCGTTAACTATAAGAATATTTTTATCCTCGTTTACAAACTGAATAATATCAGATATAGTTCGTAAACGAACTATATCATCACCAGCACAACATCTAACTATATGATATCCACTAGTTTCCTTTAGCCGTTTATTATCTTGTTCCATATTAGCAGTCATTCCATCATTTAAGAAGGCGTCAAAGATAATAGGGAGAAATGACATTTTGGATTCTGTTACGACTTTACCAAAATTAAGGATATACGGACTTACTATCTTTTTCTCAACGTCGATTTGATGAACACACGATGAAAATGTACTTCGATGAGATTGATCATGTAGAAAACAACAAGGGATACAATATTTCCGCATATCATGAAATATATTAAGAAATCCCACTTTATTATATTTCCCCAAAGGATCAATGCATGTAAACATTATACCGTTATCATTAATAAAGACTTCTTTCTCATCGGATCTGTAAAAGTTGTTACTGATTTTTTTCATTCCAGGATCTAGATAATTAATAATAATGGGTTTTCTATTCTTATTCTTTGTATTTTGACATATCCTAGACCAGTAAACAGTTTCCACTTTGGTAAAATCAGAAGACTTTTGAACGCTATTAAACATGGCATTAATGGCAATAACTAAAAATGTAAAATATTTTTCTATGTTAGGAATATGGTTTTTCACTTTAATAGATATATGGTTTTTTGCCAAAATGATAGATATTTTTTTATCCGATGATAGTAAAATATTATTAGTCGCCGTCTCTATAAAAATGAAGCTAGTCTCGATATCCAATTTTATTCTAGAATTGATAGGAGTCGCCAAATGTACCTTATACGTTATATCTCCCTTGATGCGTTCCATTTGTGTATCTATATCGGACACAAGATCTGTAAATAGTTTTACGTTATTAATCATCACGGTATCGCCATCGCTAGATAATGCTAATGTACTATCCAAGTCCCAAATGGAGAGATTTAACTGTTCATCGTTTAGAATAAAATGATTACCTGTCATATTAATAAAGTGTTCATCGTATCTAGATAACAACGACTTATAATTAATGTCCAAGTCTTGAACTCGCTGAATGATCTTTTTTAACCCAGTTAGTTTTAGATTGGTACGAAATATATTGTTAAACTTTGATTCTACAGTAATGTCCAAATCTAGTTGTGGAAATACTTCCATCAACATTGTTTCAAACTTGATAATATTATTATCTACATCTTCGTACGATCCAAATTCCGGAATAGATGTATCGCACGCTCTGGCCACCCAGATAACCAAAAAGTCACACGCTCCAGAATATACATTGTATAAAAAGCTATCGTTTTTTAGTAGTGTTTTTTTCTGAGTATATACGAAAGGATTAAAAATAGTATTATCAACGTAACTATATTCCAAATTATTCTTATGAGAATAGATAATAATATCGTCCTTAATATCTAACAAATTTCCTAAATATCCCTTTAATTGAGTCATTCGAAGCGTTAATAAAATATGTCTCTTAACTATTTCCGGCCGTTGTATATTTAAATGACTTCGTAAGAAATAATATATAGGCGACTTCTCATCTATGTAATCATATGGAGTGAGATATAGGGCTCGTTCTACCTCCTGCCCCTTACCCACCTGTAATACCAATTGCGGACTCACTATATATCGCATATTTATATCGTGGGGTAAAGTGAAAATCTACTACCGATGATGTAAGTCTTACAATGTTCGAACCAGTACCAGATCTTAATTTGGAGGCCTCCGTAGAACTAGGGGAGGTAAATATAGATCAAACAACACCTATGATAAAGGAGAATAGCGGTTTTATATCCCGTAGTAGACGTCTATTCGCCCATAGATCTAAGGATGATGAGAGAAAACTAGCACTACGATTCTTTTTACAAAGACTTTATTTTTTAGATCATAGAGAGATTCATTATTTGTTCAGATGCGTCGACGCTGTAAAAGACGTCACTATTACCAAAAAAAATAACATTATCGTGGCGCCTTATATAGCACTTTTAACTATCGCATCAAAAGGATGCAAACTTACAGAAACAATGATTGAAGCATTCTTTCCAGAACTATATAATGAACATAGTAAGAAATTCAAATTCAACTCTCAAGTATCCATCATCCAAGAAAAACTCGGATACCAGTCTGGAAACTATCACGTTTATGATTTTGAACCGTATTACTCTACAGTAGCTCTGGCTATTCGAGATGAACATTCATCTGGCATTTTTAATATCCGTCAAGAGAGTTATCTTGTAAGTTCATTATCTGAAATAACATATAGATTTTATCTAATTAATCTAAAATCTGATCTTGTTCAATGGAGTGCTAGTACGGGCGCTGTAATTAATCAAATGGTAAATACTGTATTGATTACAGTGTATGAAAAATTACAACTGGCCATAGAAAATGATTCACAATTTACATGTTCATTGGCTGTGGAATCAGAACTTCCAATAAAATTACTTAAAGATAGAAATGAATTATTTACAAAATTCATTAACGAGTTAAAAAAGACCAGTTCATTCAAGATAAGCAAACGTGATAAGGATACGCTATTAAAACATTTTACTTATGACTGGAGTTAGAATTTATAGACGACACATTTCGTTTATCATTGTTACTATTACTATCATTATTAGTATTCTTCTTGTCATCTTGTTCAGAAATATACAGCAATGCTATACCTAATACTAAATACATTATCATGCTTGCAATGGCTCTAACAACAACGAACCAAAATGAATTTGGTCGTAGCTTTTGTTCACAAAAATACATAAAGAAATGTCTACATAAATCTATGGCGCCATTGGCTACTTGAAATAGCGCCAGTCCTCCTACAGATTTTAATATAGCTGTATAACATGACATTTATTCATCATCAAAAGAGACAGAGTCACCATCTGTCATATTTAGATTTTTTTTCATGTGTTCAAAGTATCCTCTACTCATTTCATTATAATAGTTTATCATGCTTAGAATTTTAGGACGGATCAATGAGTAAGACTTGACTAGATCGTCAGTAGTAATTTGTGCATCATCTATTCTGCATCCGCTTCGTCGAATAATGTATAGCATCGCTTTGAGATTCTCCATAGCTATCAAGTCTTTATATAATGACATGGAAATATCTGTGAATGCTTTATACTTCTCCAACATCGATGCCTTAACATCATCACATACTTTAGCATTGAAAATACGTTCTATTGTGTAGATGGATGTAGCAAGATTTTTAAACAACAATGCCATCTTACATGATGATTGTCTCAAGTCTCCAATCGTTTGTTTAGAACGATTAGCTACAGAGTCCAATGCTTGGCTAACTAGCATATTATTATCTTTAGAAATTGTATTCTTCAATGAGGCGTTTATCATATCTGTGATTTCGTTAGTCATATTACAGTCTGACTGGGTTGTAATGTTATCCAACATATCACCTATGGATACGGTACACGTACCAGCATTTGTAATAATCCTATCTAAGATGTTGTATGGCATTGCGCAGAAAATATCTTCTCCTGTAATATCTCCACTCTCGATAAATCTACTCAGATTATTCTTAAATGCCTTATTCTCTGGAGAAAAGATATCAGTGTCCATCATTTCATTAATAGTATACGCAGAAAAGATACCACGAGTATCAATTCTATCCAAGATACTTATCGGTTCCGAGTCACAGATAATTGTTTCCTCTCCTTCGGGAGATCCTGCATAGAAATATCTAGGACAATAGTTTCTATACTGTCTGTAACTCTGATAATCTCTAAAGTCACTAACTGATACCATGAAATTGAGAAGATCAAACGCTGAAGTAATCAATTTTTCTGCCTCGTTTTTACTACAACTAGTTTTCATCAATGTAGTGACGATGTATTGTTTAGTTACTCTTGGTCTAATACTGATGATAGAGATATTATTGCTTCCCATAATGGATCTTCTAGTAGTCACCTTAAAGCCCATTGATGCGAATAGCAGATAGATAAAGTCTTGGTATGACTCCTTTCTAATATAGTACGGACTACCTTTGTCACCCAACTTTATACCCACATAAGCCATAACAACCTCTTTAATAGCCGTTTCATGAGGTTTATCAGCCATGAGCCTGAGTAGTTGAAAGAATCGCATGAATCCCGTCTCAGAAAGTCCTATATGCATGATAGATTTATCTTTCCTGGGAAACTCTCGTATAGTTATAGATGAAATACTCTTCAAAGTTTCTGAAATAAGATTAGTAACAGTCTTACCTCCGACTACTCTGGGTAACAAACATACTCTAATAGGTGTTTTCTCTGCGGAGATAATATCAGAAAGGATAGAGCAATAAGTAGTATTATTGTGATTATAAAGACCGAATACATAACAGGTAGAATTTATAAACATCATGTCCTGAAGGGTTTTAGACTTGTATTCCTCGTAATCTATACCGTCCCAAAACATGGATTTGGTAACTTTGATAGCCGTAGATCTTTGTTCCTTCGCTAACAGGTTAAAGAAATTAATAAAGAATTTGTTGTTTCTATTTATGTCCACAAATTGCACGTTTGGAAGCGCCACGGTTACATTCACTGCAGCATTTTGAGGATCGCGAGTATGAAGTACGATGTTATTGTTTACTGGTATATCTGGAAAGAAATCTACCAGTCTAGGAATAAGAGATTGATATCGCATAGAAATAGTAAAGTTTATAATCTCATCATTGAAGATTACTCTGTTACCATTGTAATAAATTGGTACTCTATCATAATCATCGACAAAGTACTGTTCATACATGATGAGATGTTTATATGTTGGCATAGTAGTGAGATCGACGTTTGGTAATGGCAATGTATTAAGATTAACTCCATAATGTCTAGCAGCATCTGCGATGTTATAAGTGATGTCAAAGCGGGGTTGATCTTGTGCTGTTATATATTGTCTAACACCTATAAGATTATCAAAATCTTGTCTGCTTAATACACCGTTAACAATTTTTGCCTTGAATTCTTTTATTGGTGCATTAATAACATCCTTATAGAGGATGTTAAACAAATAAGTATTATCAAAGTTAAGATCTGGGTATTTCTTTTCTGCTAGAACATCCATTGAGTCGGAGCCATCTGGTTTAATATAACCACCGATAAATCTAGCTCTGTATTCTGTATCCGTCAATCTAATATTAAGAAGGTGTTGAGTGAAAGGTGGAAGATCGTAAAAGCTGTGAGTATTAATAATAGGGTTAGTTTCCGAACTAATGTTAATTGGATGATTAATAATATTTATATTTCCAGCGTTAAGTGTAACATTAAACAGTTTTAATTCACGTGACGTGGTATCAATTAAATAATTAATGCCCAATTTGGATATAGTAGCCTGAAGCTCATCTTGTTTAGTTACGGATCCTAATGAGTTATTAAGAAATACATCGAACGGATGAACGAAGGTTGTTTTAAGTTGGTCACATACTTTGTAATCTAGACATAGATGTGGAAGAACGGTAGAAACTATACGAAATAGATATTCAGAGTCCTCTAATTGATCAAGAGTAACTATTGACTTAATAGGCATCATTTATTTAGTATTAAATGACGACCGTACCAGTGACAGATATACAAAACGACTTAATTACAGAGTTTTCAGAAGATAATTATCCATCTAACAAAAATTATGAAATAACTCTTCGCCAAATGTCTATTCTAACTCACGTTAACAACGTGGTAGATAGAGAACATAATGCCGCCGTAGTGTCATCTCCAGAGGAAATATCATCACAACTTAATGAAGATCTATTTCCAGATGATGATTCACCGGCCACTATTATCGAACGAGTACAACCTCATACTACTATTATTGACGATACGCCACCTCCTACTTTTCGTAGAGAGTTATTGATATCGGAACAACGTCAACAACGAGAAAAAAGATTTAATATTACAGTATCAAAAAATTCTGAAGCAATAATGGAATCTAGATCTATGATAACTTCTATGCCAACACAAACACCATCCTTGGGAGTAGTTTATGATAAAGATAAAAGAATTCAGATGCTAGAGGATGAAGTGGTTAATCTTAGAAATCAACGATCTAATACAAAATCATCTGATAATTTAGATAATTTTACCAGAATACTATTTGGTAAGACTCCGTATAAATCAACCGAAGTTAATAAGCGTATAGCCATCGTTAATTATGCAAATTTGAACGGGTCCCCCTTATCAGTCGAGGACTTGGATGTCTGTTCGGAGGATGAAATAGATAGAATCTATAAAACGATTAAACAATATCACGAAAGTAGAAAACGAAAAATTATCGTCACTAACGTGATTATTATTGTCATAAACATTATTGAGCAGGCATTGCTAAAACTCGGATTTGAAGAAATCAAAGGACTGAGTACCGATATCACTTCAGAAATTATCGATGTGGAGATCGGAGATGACTGCGATGCTGTAGCATCAAAACTAGGAATCGGTAACAGTCCGGTTCTTAATATTGTATTGTTTATACTCAAGATATTCGTTAAACGAATTAAAATTATTTAATTTAATACATTCCCATATCCAGACAACAATCGTCTGGATTAATCTGTTCCTGTCGTCTCATACCGGACGACATATTAATCTTTTTATTAGTGGGCATCTTTTTAGATGGTTTCTTTTTCCCAGCATTAACTGATTCGATACCTAGAAGATCGTGATTGATTTCTCCGACCATTCCACGAACTTCTAATTGGCCGTCTCTAACGGTACCATAAACTATTTTACCAGCATTAGTAACAGCTTGGACAATCTGACCATCCATTGCGTTGAATGATGTAGTTGCTGTTGTTCTACGTCTAGGAGCACCAGAGGTATTTTTAGAGCTCTTGGATGTTGATGTAGAAGACGAGGATTTTGATTTTGGTTTACATGTAATACATTTTGAACTCTTTGATTTTGTATCACATGCACCGGCAGTCACATCTGTTTGAGAATTAAGATTATTGTTGCCTCCTTTGACGGCTGCATCTCCACCGATCTGCGCTAGTAGATTTTTAAGCTGTGGTGTAATCTTATTAACTGTTTCAATATAATCATCGTAACTACTTCTAACGGCTAAATTTTTTTTATCCGCCATTTAGAAGCTAAAAATATTTTTATTTATGCAGAAGATTTAACTAGATTATACAATGAACTAATATGATCCTTTTCTAGATTATTTACGAACTTGGTATTTCTTGTTTCTGGAGGAGGAGAATTTAAATTCGGACTTGGATTCGGATTTTGTGGGTTCTTGATCTTATTATACAGCGTGTATAGGATGGTGACGGTAACTGCTACACAAATACCGATCAACAGAAGAATACCAATCATTTATTGACAATAACTTCACTATGATCAAGTATGTAATAATCATCTTTTCACTAAGTAAGTAGTAATAATGATTCAACAATGACACGATATATGGACGATAATAATTTAGTTCATGGAAATATCGCTATGATTGGTGTGAATGACTCCGCTAACTCTGTGGGGTGCACAGTGCTTTCCCCACATAGAATAAATTAGCATTCCGACTGTGATAATAATACCAAGTATAAACGCCATAATACTCAATACTTTCCATGTACGAGTGGGACTGGTAGACTTACTAAAGTCAATAAAGGCGAAGATACACGAAAGAATCAAAAGAATGATTCCAGCGATTAGCACGCCAGAAAAATAATTTCCAATCATAAGCATCATGTCCATTTAACTAATAAAAATTTTAAATCGCCGAATAAACAAAGTGGAATATAAACCATATAAAAACAATAGTTTGTACTGCAAAAATAATATCTATTTTTGTTTTCGAAGATATGGTAAAATTAAATAGTAGTACACAGCATGTTATAACTAACAGCAGCAACGGCTCGTAATTACTTATCATTTACTAGACGAAAAGGTGGTGGGATATTTTCTTGCTCAAATAATACGAATATATCACCCATCCATTTTATACGATGTTTATATACTCTAATCTTTAATAGATCTATAGATGACGGGTTTACCAATAATATAGATTTTATCGATTCATCTAATTTAAACCCTTCCTTAAACGTGAATGATCTATTATCTGGCATAATGATGACCCTACCTGATGAATCTGACAATGTACTGGGCCATGTAGAATAAATTATCAACGAATTATCGTCTACGAACATTTATATCATTTGTTTTAATTTTAGGACGTGAATAAATAGATATAAAATAGAAAATAACAGATATTACAACCAGTGTTATGGACGCACCCAACCATGTAGGCAGTTTTATTTTATCGTTTACTACAGGTTCTCCTGGATGTACGTCACCAACTGCAGACGTAGTTCTAGTACAATTAGACGTAAGTTCCGCTTGGGAA-TTTTTTAACGCTAAAGAGTTAACGTTGATCGTACACCCAACGTATTTACATCTAGTTCTTTGAACATCTTGATTATAATATAACCATTTTCTATCTCTAGATTCGTCAGTGCACTCATGTAACCAACATACCCTAGGTCCTAAATATTTATCTCCGGAATTAGATTTTGGATAATTCGCGCACCAACAATTTCTATTTCCTTTATGGTCGTTACAAAAGACGTATAATGCCGTATCCCCAAAAGTAAAATAATCAGGACGAATAATTCTAATAAACTCAGAACAATATCTCGCATCCATATGTTTGGAGCAAATATCGGAATAAGTAGACATAGCCGGTTTCCGTTTTACACGTAACCATTCTAAACAATTGGGGTTTCCAGGATCGTTTCTACAAAAACCAGTCATGAAATCGTCACAATGTTCTGTCTTGTAATTATTATTAAATATTTTTGGACAGTGTTTGGTATTTGTCTTAGAACAACATTTTGCCACGCTATCACTATCACCCAGGAGATAATCCTTTTTTATAAAATGACATCGTTGCCCGGATGCTATATAATCAGTAGCATATTTTAAATCCTTAATATATTCAGGAGTTACCTCGTTCTGATAATAGATTAATGATCCAGGACGAAATTTGAAAGAACTACATGGTTCTCCATGAATTAATACATATTGTTTAGCAAATTCAGGAACTATAAAACTACTACAATGATCTATCGACATACCATCTATCAAACAAAATTTGGGTTTAATTTCTCCTGGAGACGTTTCATAATAATACATATAACTTTCTTCGGCAAACCTAACAGCTCTATTATATTCAGGATAATTAAAATCTAATACCATATATTTGTCTCGTATATCTGCTATTCCTGTCTCTATTTTGATTCTATTAAGAGTAACAGCTGCCCCCATTCTTAATAATCATCAGTATTTAAACTGTTAAATGTTGGTATATCAACATCTATCTTATTTCCCGCAGTATAAGGTTTGTTGCAGGTATACTGTTCAGGAATGGGTACATTTATACTTCTTTTATAGTCCTGTCTTTCGATGTTCATCACAAATGCAAAGAACAGAATAAACAAAATAATGTAAGAAATAATATTAAATATCTGTGAATTCGTAAATACATTGATTGCCATAATAATTACAGCAGCTACAATACACACAATAGACATTCCCACAGTGTTGCCATTACCTCCACGATACATTTGAGTTACTAAGCAATAGGTAATAACTAAGCTAGTAAGAGGCAATAGAAAAGATGAGATAAATATCATCAATATAGAGATTAGAGGAGGGCTATATAGAGCCAAGACGAACAAAATCAAACCGAGTAACGTTCTAACATCATTATTTTTGAAGATTCCCAAATAATCATTCATTATTCCTCCATAATCGTTTTGCATCATACCCCCATCTTTAGGCATAAACGATTGCTGCTGTTCCTCTGTAAATAAATCTTTATCAAGCACTCCAGCACCCGCAGAGAAGTCATCAAGCATATTGTAATATCTTAAATAACTCATTTATATATTAAAAAATGTCACTATTAAAGATGGAGTATAATCTTTATGCCGAACTAAAAAAAATGACTTGTGGTCAGACCATAAGTCTTTTTAATGAAGACGGCGATTTCGTAGAAGTTGAACCAGGATCATCCTTTAAGTTTCTAATACCTAAGGGATTTTACTCCTCTCCTTGTGTAAAGACGAGTCTAGTATTCAAGACATTAACAACGACCGATAATAAAATTACTAGTATCAATCCAACAAATGCGCCAAAGTTATATCCTCTTCAACGCAAAGTCGTATCTGAAGTAGTTTCTAATATGAGGAAAATGATCGAATTAAAACGTCCTCTATACATCACTCTTCACTTGGCATGTGGATTTGGTAAGACTATTACCACGTGTTATCTTATGACCACACACGGCAGAAAAACCATCATTTGCGTACCCAATAAAATGTTAATACATCAATGGAAGACACAGGTAGAGGCAGTCGGATTGGAACATAAGATATCTATAGATGGAGTTAGTAGTCTATTAAAGGAACTAAAGACTCAAAGTCCGGATGTATTAATCGTAGTCAGTAGACATCTGACAAACGATGCATTTTGTAAATATATCAATAAGCATTATGATTTGTTTATCTTGGATGAATCACATACGTATAATCTGATGAACAATACAGCAGTTACAAGATTTTTAGCGTATTATCCTCCGATGATGTGTTATTTTTTAACTGCTACACCTAGACCAGCTAACCAAATTTATTGTAATAGTATTATTAATATTGCCAAGTTATCCGATCTAAAAAAAACTATCTATATAGTAGATAGTTTTTTTGAGCCATATTCCACAGACAATATTAGAAATATGGTAAAACGACTAGATGGACCATCTAATAAATATCATATATATACCGAGAAGTTATTATCTGTAGACGAGCCTAGAAACCAACTTATTCTTGATACCCTGGTAGAAGAATTCAAGTCAGGAACTATTAATAGAATTTTAGTTATTACTAAACTACGTGAACATATGGTATTCTTCTACAAACGATTATTAGATCTTTTCGGAGCAGAGGTTGTATTTATAGGAGACGCCCAAAATAGACGTACTCCAGATATGGTCAAATCGATTAAGGAACTAAATAGATTTATATTCGTATCCACCTTATTTTATTCCGGCACTGGTTTAGATATTCCGAGTTTGGATTCTTTGTTCATTTGCTCGGCAGTAATCAACAATATGCAAATAGAGCAATTACTAGGGAGGGTATGTCGAGAAACAGAACTATTAGATAGGACGGTATATGTATTTCCTAACACATCCATCAAAAAAATAAAGTACATGATAGGAAATTTCGTGCAACGAATTATTAGTCTGTCTGTAGATAAACTCGGATTTAAACAAGAAAGTTATCAGAAACATCAGGAATCTGAACCCGCTTCCGTACCAACATCCTCCAGAGAAGAACGTGTATTAAATAGAATATTTAACTCGCAAAATCGTTAAGAAGTTTAAGAGACGATCCACATGCTGAGCAGGCCAGTGTATTACCCCTCATAGTATTAATATAATCCAATGATACTTTTGTGATGTCGGAAATCTTAACCAATTTAGACTGACAGGCAGAACACGTCATACAATCATCATCGTCATCGATAACTGTAGTCTTGGGCTTCTTTTTGCGACTCTTCATTCCGGAACGCATATTGGTGCTATCCATTTAGGTAGTAAAAAATAAGTCAGAATATGCCCTATAACACGATCGTGCAAAACCTGGTATATCGTCTCTATCTTTATCACAATATAGTGTATCAACATCTTTATTATTGACCTCGTTTATCTTGGAACATGGAATGGGAACATTTTTGTTAACGGCCACCTTTGCCTTAATTCCAGATGTTGTAAAATTATAACTAAACAGTCTATCATCGACACAAATGAAATTCTTGTTTAGACGTTTGTAGTTTACGTATGCGGCTCGTTCTCGTCTCATTTTTTCAGATATTGCAGGTACTATAATATTAAAAATAAGAATGAAATAACATAGGATTAAAAATAAAGTTATCATGACTTCTAGTGCTGATTTAACTAACTTAAAAGAATTACTTAGTCTGTACAAAAGTTTGAGATTTTCAGATTCTGTGGCTATAGAGAAGTATAATTCTTTGGTAGAATGGGGAACATCTACTTACTGGAAAATAGGCGTACAAAAGGTAACTAATGTCGAGACGTCCATATCTGATTATTATGATGAGGTAAAAAATAAACCGTTTAATATTGATCCGGGGTATTATATTTTCTTACCAGTATATTTTGGAAGCGTCTTTATTTATTCAAAGGGTAAAAATATGGTAGAACTTGGATCTGGAAACTCTTTTCAAATACCGGATGAGATTCGAAGTGCGTGTAACAAAGTATTAGATAGTGATAACGGAATAGACTTTCTGAGATTTGTTTTGTTAAACAATAGATGGATAATGGAAGACGCTATATCAAAATACCAGTCTCCAGTTAATATATTTAAACTAGCTAGTGAGTACGGATTAAACATACCCAACTATTTAGAAATTGAAATAGAGGAAGACACATTATTTGACGATGAGTTATACTCTATTATGGAACGCTCTTTCGATGATACATTTCCAAAAATATCTATATCGTATATTAAGTTGGGAGAACTTAAGCGGCAAGTTGTAGACTTTTTCAAATTCTCATTCATGTATATTGAGTCAATCAAGGTAGATCGTATAGGAGATAATATTTTTATTCCTAGCGTTATAACAAAATCAGGAAAAAAGATATTAGTAAAAGATGTAGACCATTTAATACGATCCAAGGTTAGAGAACATACATTTGTAAAAGTAAAAAAGAAAAACACATTTTCCATTTTATACGACTATGATGGGAACGGAACAGAAACTAGAGGAGAAGTAATAAAACGAATTATAGACACTATAGGACGAGACTATTATGTTAATGGAAAGTATTTCTCTAAGGTTGGTATTGCAGGCTTAAAGCAATTGACTAATAAATTAGATATTAATGAGTGTGCAACTGTCGATGAGTTAGTTGATGAGATTAATAAATCCGGAACTGTAAAACGAAAAATAAAAAACCAATCAGTATTTGATTTAAGCAGAGAATGTTTGGGATATCCAGAAGCGGATTTTATAACGTTAGTTAATAACATGCGGTTCAAAATAGAAAATTGTAAGGTTGTAAATTTCAATATTGAAAATACTAATTGTTTAAATAACCCGAGTATTGAAACTATATATGGAAACTTCAACCAGTTCGTCTCAATCTTTAATACCGTTACCGATGTCAAAAAAAGATTATTCGAGTGAAATAATATGCGCCTTTGATATAGGTGCAAAAAATCCTGCCAGAACTGTTTTAGAAGTCAAGGATAACTCCGTTAGGGTATTGGATATATCAAAATTAGACTGGAGTTCTGATTGGGAAAGGCGCATAGCTCAAGATTTGTCACAATATGAATACACTACAGTTCTTCTAGAACGTCAGCCTAGAAGGTCACCGTACGTCAAATTTATCTATTTTATTAAAGGCTTTTTATATCATACATCTGCTGCCAAAGTTATTTGCGTCTCACCTGTCATGTCTGGTAATTCATATAGAGATCGAAAAAAGAGATCTGTTGAAGCATTTCTTGATTGGATGGACACATTCGGATTGCGAGACTCCGTTCCGGATAGACGCAAATTAGACGATGTAGCGGATAGTTTCAATTTGGCTATGAGATACGTATTAGATAAATGGAATACTAATTATACACCTTATAATAGGTGTAAATATAGAAATTACATAAAAAAAATGTAATAACGTTAGTAACGCCATTATGGATAATCTATTTACCTTTCTACATGAAATAGAAGATAGATATGCCAGAACTATTTTTAACTTTCATCTAATAAGTTGTGATGAAATAGGAGATATATATGGTCTTATGAAAGAACGCATTTCCTCAGAGGATATGTTTGACAATATAGTATATAATAAAGATATACATCCTGCCATTAAGAAACTAGTTTATTGCGACATCCAACTTACTAAACATATTATTAATCAGAATACGTATCCGGTATTTAACGATTCTTCACAAGTGAAATGTTGTCATTATTTCGATATAAACTCAAATAATAGCAATATTAGCTCTCGTACAGTAGAGATATTTGAGAGTGAAAAGTCATCTCTTGTATCATATATTAAAACTACCAATAAGAAGAGAAAGGTCAATTACGGCGAAATAAAGAAAACTGTACATGGAGGCACTAATGCAAATTACTTTTCCGGTAAAAAGTCTGATGAGTATCTGAGCACTACAGTCAGGTCCAACATTAATCAACCTTGGATCAAAACCATTTCTAAGAGAATGAGAGTAGATATCATTAATCACTCTATAGTAACGCGTGGAAAAAGCTCTATATTACAAACTATAGAAATTATTTTTACTAATAGAACATGTGTGAAAATATTCAAGGATTCTACTATGCACATTATTCTATCCAAGGACAAGGATGAAAAGGGATGTATAAACATGATTGATAAATTATTCTATGTATATTATAATTTATTTCTGTTGTTCGAGGATATCATCCAAAACGATTACTTTAAAGAAGTAGCTAATGTTGTAAACCATGTACTCATGGCTACGGCATTAGATGAGAAATTATTCCTAATTAAGAAAATGGCTGAACACGATGTTTATGGAGTTAGCAATTTCAAAATAGGGATGTTTAACCTGACATTTATTAAGTTGTTGGATCATACCGTTTTCCCCTCTCTGTTAGATGAGGATAGCAAAATAAAGTTTTTTAAGGGGAAAAAGCTCAATATTGTAGCATTACGATCTCTGGAGGATTGTACAAATTACGTGACTAAATCCGAGAATATGATAGAAATGATGAAGGAAAGATCGACTATTTTAAATAGCATAGATATAGAAACGGAATCGGTAGATCGTCTAAAAGAATTGCTTCTAAAATGAAAAAAAACACTGATTCAGAAATGGATCAACGACTCGGGTATAAGTTTTTGGTGCCTGATCCTAAAGCCGGAGTTTTTTATAGACCGTTACATTTCCAATATGTATCGTATTCTAATTTTATATTGCATCGATTGCATGAAATCTTGACCGTCAAGCGGCCACTCTTATCGTTTAAGAATAATACAGAACGAATTATGATAGAAATTAGCAATGTTAAAGTGACTCCTCCAGATTACTCACCTATAATTGCGAGTATTAAAGGTAAGAGTTATGACGCATTAGCCACGTTCACTGTAAATATCTTTAAAGAGGTAATGACCAAAGAGGGTATATCCATCACTAAAATAAGTAGTTATGAGGGAAAAGATTCTCATTTGATAAAAATTCCGCTACTAATAGGATATGGGAATAAAAATCCACTTGATACAGCCAAGTATCTTGTTCCTAATGTCATAGGTGGAGTCTTTATCAATAAACAATCTGTCGAAAAAGTAGGAATTAATCTAGTAGAAAAGATTACAACATGGCCAAAATTTAGGGTTGTTAAGCCAAACTCATTCACTTTCTCGTTTTCCTCCGTATCCCCTCCTAATGTATTACCGACAAGATATCGCCATTACAAGATATCTCTGGATATATCACAATTGGAAGCGTCGAATATATCATCGACAAAGACATTTATAACGGTCAATATTGTTTTGCTGTCTCAATATTTATCTAGAGTGAGTCTAGAATTCATTAGACGTAGTTTATCATACGATATGCCTCCAGAAGTTGTCTATCTAGTAAACGCGATAATAGATAGTGCTAAACGACTTACCGAATCTATTACTGACTTTAATATTGATACATACATTAATGACCTGGTGGAAGCTGAACACATTAAACAAAAATCTCAGTTAACGATTAACGAGTTTAAATATGAAATGCTGCATAACTTTTTACCTCATATGAACTATACACCCGATCAACTAAAGGGATTTTATATGATATCTTTACTAAGAAAGTTTCTCTACTGTATCTACCACACTTCTAGATATCCAGATAGAGATTCGATGGTTTGTCATCGCATCCTAACGTACGGCAAATATTTTGAGACGTTAGCACATGATGAATTAGAGAATTACATAGGTAACATCCGAAACGATATCATGAACAATCACAAGAACAGAGGCACTTACGCAGTAAACATTCATGTACTAACAACTCCTGGACTTAATCATGCATTTTCTAGTCTATTGAGTGGAAAGTTCAAAAAGTCAGACGGTAGTTATCGAACACATCCTCACTATTCATGGATGCAGAATATTTCTATTCCTAGAAGTGTTGGATTTTATCCGGATCAAGTAAAGATTTCAAAGATGTTTTCTGTCAGAAAATACCATCCAAGCCAATATCTTTACTTTTGTTCATCAGACGTTCCGGAAAGAGGTCCTCAGGTAGGTTTAGTATCTCAATTGTCTGTCTTGAGTTCCATTACAAATATACTAACGTCTGAGTATTTGGATTTGGAAAAGAAAATTTGTGAGTATATCAGATCATATTATAAAGATGATATAAGTTACTTTGAAACAGGATTTCCAATCACTATAGAAAATGCTCTAGTCGCATCTCTTAATCCAAATATGATATGTGATTTTGTAACTGACTTTAGACGTAGAAAACGGATGGGATTCTTCGGTAACTTGGAGGTAGGTATTACTTTAGTTAGGGATCACATGAATGAAATTCGCATTAATATTGGAGCAGGAAGATTAGTCAGACCATTCTTGGTTGTGGATAACGGAGAGCTCATGATGGATGTGTGTCCGGAGTTAGAAAGCAGATTAGACGACATGACATTCTCTGACATTCAGAAAGAGTTTCCACATGTCATCGAAATGGTAGATATAGAACAATTTACTTTTAGTAACGTATGTGAATCGGTTCAAAAATTTAGAATGATGTCAAAGGATGAAAGAAAGCAATACGATTTATGTGACTTTCCTGCCGAATTTAGAGATGGATATGTAGCATCTTCACTAGTGGGAATCAATCACAATTCTGGACCCAGAGCTATTCTTGGATGTGCTCAAGCTAAACAAGCTATCTCTTGTCTGAGTTCGGATATACGAAATAAAATAGACAATGGAATTCATTTGATGTATCCAGAGAGGCCAATTGTGATTAGTAAGGCTTTAGAAACTTCAAAGATTGCGGCTAATTGCTTCGGACAACATGTTACTATAGCATTAATGTCGTACAAAGGTATCAATCAAGAGGATGGAATTATCATCAAAAAACAATTTATTCAGAGAGGCGGTCTCGATATTGTTACAGCCAAGAAACATCAAGTAGAAATTCCATTGGAAAACTTTAATAACAAAGAAAGAGATAGGTCTAACGCCTATTCGAAATTAGAAAGTAATGGATTAGTTAGACTGAATGCTTTCTTGGAATCCGGAGACGCTATGGCAAGAAATATCTCATCAAGAACTCTTGAAGATGATTTTGCTAGAGATAATCAGATTAGCTTTGATGTTTCCGAGAAATATACAGATATGTACAAATCTCGCGTTGAACGAGTACAAGTAGAACTTACTGACAAAGTTAAGGTGCGAGTATTAACCATGAAAGAAAGAAGACCCATTCTAGGAGACAAATTTACTACTAGAACGAGTCAAAAGGGAACAGTCGCGTATATCGCAGATGAAACGGAACTTCCGTACGACGAAAATGGTATCACACCAGATGTCATTATTAATTCTACATCCATCTTCTCTAGAAAAACTATATCTATGTTGATAGAAGTTATTTTAACAGCCGCATATTCTACTAAGCCGTACAACAATAAGGGAGAAAACCGACCTGTCTGTTTTCCTAGTAGTAACGAAACATCTATCGATGCATATATGCAATTCGCTAAACAATGTTATGAGTATTCAAATCCGAAATTGTCCGAGGAAGAATTATCGGATAAAATCTTTTGTGAAAAGATTCTCTATGATCCTGAAACGGATAAGCCTTATGAATCCAAAGTATTTTTTGGACCAATTTATTACTTGCGTCTGAGACATTTAACTCAGGACAAGGCAACCGTTAGATGTAGAGGTAAAAAGACGAAGCTCATTAGACAAGCGAATGAGGGACGAAAACGTGGAGGAGGTATCAAGTTTGGAGAAATGGAGAGAGACTGTTTAATAGCACATGGTGCAGCCAATACTATTACAGAAGTTTTAAAAGACTCAGAAGAGGATTATCAAGATGTGTATATTTGTGAAAATTGTGGAGACATAGCAGCACAAATCAAAAGTATTAATACATGTCTTAGATGTTCAAAACTTAATCTCTCTCCTCTCTTAACAAAAATTGATACCACGCACGTATCTAAAGTATTTCTTACTCAAATGAACGCCAGAGGCGTAAAAGTTAAATTAGATTTCGAACGAAGGCCTCCTTCGTTTTATAAACCATTAGATAAAGTTGATCTTAAACCGTCTTTTCTGGTATAATATTGTTTAGTAGATACTCATCAAGATAAGCTAATTCACTAAACATATTATCGGATTCGGTATTGTTACTCGAGAATAGAGTTCGTTATGCTCCTGATATTCGGAAATCTGTGGAGTTTCAGGTTTTGGTGGAAGTGTAACTGCTACTTGGTGGGATACTGAAGGATATTTCAGAGAGTTGTGGATGTTCGGGTTCGACATCCACCGATGGTGTCACGCCACTAATCGGTTCGGTAACGTCTGTGGATGGAGGTGCTACTTCTACAGAACCTGTAGCCTCAGTTGTCAACGGAGATACATATTCAATGCGCGGAAATGTATAATTTGGTAATGGTTTCTCATGTGGATCTTAAGAAGAAGAGGTAAGATATCTACGAAAGATACCGATCACGTTTCTAGTTCTCTTTTGTAGAACTTTAACTTTTTCTTTCTCAGCATCTAGTTGATATTCCGACCTCTTCACGTTTCGCATGGGTTACCTCCGCAGTTTTTACAAGCGATTTCACGTTCCAGATCACGTTCAGCCTTCATACGTCTCTCCCTCTCTCTATCGAGTTTATCAGAGCAGTCTTTCTGAAGGCGATCGAACTCCATAAATTTCTCCAACGCTTTGATTGTTTCCATAGATTTCCGAAGTTTAGCTTCTAGGACGGCGATTCTTTTTTTTTTTTTTTTTTTTTTTTTTTTTTCGAATTCACGGGGTACAACCGTTTCCATTACCACCATCTCTATGTTTCTTTTCTAGATCGGCAATCTTTCTCAATCTTTCTCAACATTTCATCCCCATACCTTTTCATTCCTCGAGTCTATTGTCGTCGAAATATCGTTCCAGCTCCTTTTCGACCTCAATAACTTTAGCACGTTGTTTCATCAAGCTCTCTCTTGTAGTACTATCATTTTTATCTGATTCCCTGACACGTTTAAGATCTTCATGTAATTGAGTCAGCTCTTGACGCAATCTCTTAACTAACTTCCTCTCTTGCTTCTTCGTCATAGTACTTACAATCACTATGGGATCCATTGTTACCACGTCTGTACTCGACGAGCTCACGTTTAAGAGATTCAATTTCCAGTTTGTATCGGTCCATGTCTCCATTGCTACACCACCATTAGATTTACAGGCTGCTAGTTGTCGTTCGAGATCAGAAATACGTGTTTTCTTGGAATGGATTTCGTCGATGTACTTGTCATGATTGGCATCGAAACACTTATTAAGTTCTTTTTTTCAATTCTACGATTTTATTTCTTTCGCGAGTCAATTCCCTCCTGTAGTAACTATCAGTTTTGTCAGATTCACGCTCTCTACGTAGACTTTCTTGTAAGTTACTAATTTGTTCCCTGGCATTACCGAGTTCAGTTTTATATGCCGAATAGAGTTCTGATTCATCCTTTGAGAAGATCTCTAGCGATCGTTCAAGATCCCTGATTCTAGTCTTTAGCCTATTTACCTCCTCAGAAGATGCTCCGTTACCGTTTTTACAATCGTTAAGATGTCTATCAAGATCCATGATTCTATCTCTTTTCCATATCAGCATTGATTTCATTATTACGTTCGCAGTCGTTCAACTGTATTTCAAGATCTGAGATTCTAGATTGTAATCTCTGTAGCATTTCCACGGCATTCACTCAGTTGTCTTTCAAGATCTGAGATTCTAGATTGGAGTCTGCTAATCTCTGTAAGATTTCCTCCTCCGCTCTCGATGCAGTCGGTCAACTTATTCTCTAGTTCTCTAATACGCGAACGCAGTGCATCAACTTCTTGTGTGTCTTCTTGATTGCGTGTGCATTCATCGAGTCTAGATTCGAGATCTCTAACGTGACGTCGTTCTTCCTCAAGTTCTCTGTGTACTACAGAAAGCGTGTCCCTATCTTGTTGATATTTAGCAATTTCTGATTCTAGAGTACTGATTCTACTCACGTATGTACTAATAGTTGTCTTAGCCTTATCAAGATCCTCCTTGTATTTGTCACATTCCTTGATATCCATACGAAGTCTGGACAGTTCCCATTCGACATTACGACGTTTATCGATTTCAGCTCGGAGATCGTCGTCGCGTTGTTTTAGCCACATACGACTAAGTTCAAGTTCTCGTTGACAAGATCCATCTACTTTTCCATCCCTAATAGTATCCAGTTCCTTTTCTAGTTCTGACCGCATTTCTCGTTCCATATCAAGAGATTCTCTCAATTCTCGTATAGTCTTCTTATCAATTTCTGATGAATCTGAACCATCATCTGTCCCATTTTGTTGCATATCCCTGAGTTCTTTGATCTCTGTTGTAAGTCTGTCGATTCTTTCGGTTTTATAAACAGAATCCCTTTCCAAAGTCCTAATCTTACTGAGTTTATCATTAAGTTCTTCATTCAATTCAGTGAGTTTTCTCTTGGCTTCTTCCAAGTCTGTTTTAAACTCTCCATCATTTCCGCATTCTTCCTCGCATTTATCTAACCATTCAATTAGTTTATTAATAACTAGTTGGTAATCAGCGATTCCTATAGCCGTTCTTGTATTTGTGGGAACATAATTAGGATCTTCTAATGGATTGTATGGCTTGATAGCATCATCTTTATCATTATTAGGTGGGGGATGGACAACCTTAATTGGTTGGTCCTCCTTATCTCCTCCAGTAGCATGTGGTTCTTCAATACCAGTATTAGTAATAGGCTTAGACAAATGCTTGTCGTACGCGGGCACTTCCTCATCCATCAAGTATTTATAATCGGGTTCTGTTTCAGAATATTCTTTTCTAAGAGACGCGACTTCAGGAGTTAGTAGAAGAACTCTGTTTCTGTATCTATCAACGCTGGAATCGATACTCAAGTTAAGGATAGCGAATACCTCATCGTCATCATCCGTATCTTCTGAAACGCCATCATATGACATTTCATGAAGTCTAACGTATTGATAAACAGAATCAGATTTAGTATTAAACAGATCCTTGACCTTTTTAGTAAATGCATATGTATATTTTAGATCTCCAGATTTCATAATATGATCGCATGCCTTAAATGTCAATGCTTCCATGATATAGTCTGGAACACTAATGGGTGACGAAAAAGATACAGCACCATATGCTACGTTGATAAATAGATCTGAACCACTAAGTAGATAATGATTAATGTTAAGGAAGAGGAAATATTCAGTATATAGATATGCCTTAGCATCATATCTTGTACTAAACACGCTAAACAGTTTATTGATGTGATCAATTTCCAACAGAACAATTAGAGCGGCAGGAATACCAACAAACATATTACCACATCCGTATTTTCTATGAATATCACATATCATATTAAAAAATCTTGATAGAAGAGCGAATATCTCGTCTGACTTAATGAGATGTAGTTCAGCAGCATAAGTCATAACTGTAAATAGAACATACTTTCCTGTAGTGTTGATTCTAGACTCCACATCAACACCATTATTAAAAATAGTTTTATATACATCTTTAATCTGCTCTCCGTTAATCGTCGAACGTTCTAGTATACGGAAACACTTTGATTTCTTATCTGTAGTTAATGACTTAGTGATATCACGAAGAATATTACGAATTACATTTCTTGTTTTTCTTGAGAGACCTGATTCAGAACTCAACTCATCGTTCCATAGTTTTTCTACCTCAGTGGCGAAATCTTTGGAGTGTTTGGTACATTTTTTAATAAGGTTCGTGACCTCCATTTATTATAAAAAATTTTTATTCAAAACTTAACTACAATCGGGTAATTATAAGATCGTAGATCTCCCATGTGGTGGAATACTACCATCTATCGCATGTTGATGGACAGTAGGTAATGGCCATGGGAACAGTAATGTTTGCATATTTATCTTTCTTGCTAGTATTACTGTATATTGTCCCAATGTTTCAATGTGATGTTCTAACCTATCAACTGCCACTGTATCACAACAATAATGTCCGATGGAATTAAGATTATGATCCAATGTGTTTAATATATGATTATCAAGTCTTATACGATCCGCGTCTTTTTTGACAGGATCAGGCTCTTCTACAGGAAGAAGTTTCGGCCTCTTATGATAGTCATGTCTGGGAAATGGTGGTCTAGGATGAGGATCAGGTATCGGAGTAGGTTTTGGATTATAATCATC---ATCATCATCATCATCATCATCATCATCATCATCATCTATGATATCATCATCTTCGATATTTATTTTGCTATCTTGATAATGTCCTATATCAGTTGCATTTTCAGCACTCGACTGAATATTAGTACATTCATTGTCTATTATTAACGTATTTCTAAACCCAAAATGTATATGTTGAACATCACTACTATAGTTGATGAGTCTTATAGCATGAATTCGCTTATCGTTATCGGGTTTATCTTCTGTCACCTTAACAATTCCTTTTTTATTAAACTCTGCATAATCATAACCATTTCTATTGTTTGTTCTAATATAAACGAGTATAGCATCATTGCTAAATTTTTCAATAGTATCAAAAACAGAATATCCTAAACCATATAATATATATTCAGGAACACTCAAACTAAATGTCCAGGATTCTCCTAAATACGTAAACTTTAATAGTGCTAAATCATTCAAAAATCTACCGCTTATAGATAGATAGTACATGAATGCGTATAGTAGTCTACCTATCTCTTTATTATGAAAACCGACATTACGATCATATATTTCGTGATATACATGTGACCCGTTTACGTTAAACCATAAATACATGGGTGATCCTATAAACATGAATTTATTTCTAATTCTCAGAGCCATAGTTAATTGACCGTGTAATATTTGTTTACATGCATACTTGATACGATCATTAATAAGATTTTTATCATTGCTCGTTATTTCAGAATCGTATATATAAGGAGTACCATCATGATTCTTACCAGATATTATACAAAATACTATATATAAAATATATTGACCCACGTTAGTAATCATGTAAATGTTTAATGTTTTAAATTTTGTATTTAATGATCCATCATCATATGCTAGCATGGTCTTGTGATATTCATTCTTTAAAATATAATATTGTGTTAGCCATTGCATTGGAGCTCCTAATGGAGATTTTCTATTCTCGTCCATTTTAGGATATGCTTTCATAAAGTCCCTAATAACTTCGTGAATAATGTTTCTATGTTTTCTACTGATGCATGTATTTGCTTCGATTTTTTTATCCCATGTTTCATCTATCATAGATTTAAACGCAGTAATGCTCGCAACATTAACATCTTGAACCATTGGTACAATTCCGTTCCATAAATTTATAATGTTCGCCATTTATATAACTCATTTTTTGAATATACTTTTAATTGAACAAAAGAGTTAAGTTACTCATATGGATGCCGTCCAGTCTGTACATCAATCTTTTTAGCCAGAGATATCATAGCCGCTCTTAGAGTTTCAGCGTGATTTTCCAACCTAAATAGAACTTCATCGTTGCGTTTACAACACTTTTCTATTTGTTCAAACTTTGTTGTTATATTAGTAATCTTTTTTTCCAAATTAGTTAGCCGTTGTTTGAGAGTTTCCTCATTATCGTCTCCATAGGCTTTAACAATTGCTTCGCGTTTAGTCTCTGGATTTTTAGCAGCCTTTGTAGAGAAAAATTCAGTTGCTGGAATTGCAAGATCGTCATCTCCGGGGAAAAGAGTTCCGTCCATTTAAAGTACAGATTTTAGAAACTGACACTCTGTGTTATTTATATTTGGCGCAATACATGGATTATAAATATCGATGTTAATAACATCAGAAAATGTAAAGTCTATACATTGTCGCATCGTGTTAAATTTTCTAATGGATCTAGTATTATTGGGTCCAACTTCTGCCTGAAATCCAAATATGGAAGCGGATACAAAACCGTTTCCTGGATAAACCACACATCTCCACTTTTGCTTTACATCAGAAATTGTGTCATTGACATCTTGAACTCTCCTATCTAATGCCGGTGTTCCACCTATAGATTTTGAATACTCGAATGCTGCATGAGTAGCATTGAATTCCTTAATATTGCCATAATTTTCATATATTGAGTAACTCTGGATAAAAAGTAAACACACCGCAGCCGTCGCTACTACAATAAAAAAAATTGATAGAGAGTTCATTTATAATCTATTAGAAGCTGATAAAATTTTTTTACACGCGTCAGACAATGCTTTAATAAATAGTTCAACATCTACTTTTGTCATATCGAACCGATGGTATGATTCTAACCTAGAATTACATCCGAAAAAGTTGACTATGTTCATAGTCATTAAGTCATTAACGAACAACATTCCAGACTCTGGATTATAAGACGATACTGTTTCGTCACAATCACCCACCTTAATCATGTGATTATGAATATTGGCTATTAGAGTACCTTCTAAGAAATCTATAATATCTTTGAAACACGATTTAAAATCAAACCACGAATATACTTCTACGAAGAAAGTTAGTTTACCCATAGGAGAGATAACTATAAATGGAGATCTAGATACAAAATCCGGATCTATGATAGTTTTAACATTATTATATTCTCTATTAAATACCTCCACATCTAAAAATGTTAATTTTGAAACTATGTCTTCGTTTATTACCGTACCTGAACTAAACGCTATAAGCTCTATTGTTTGAGAACTCTTTAAACGATATTCTTGAAATACATGTAACAAAGTTTCCTTTAACTCGGTCGGTTTATCTACCATAGTTACAGAATTTGTATCCTTATCTATAATATAATAATCAAAATCGTATAAAGTTATATAATTATCGTGTTCAGATTGTGATCTTTTCAAATAGACTAAAAACCCCATTTCTCTAGTAAGTATCTTATGTATATGTTTGTAAAATATCTTCATGGTGGGAATATGCTCTACAGCAGTTAGCCATTCCTCATTGACAGCTGTAGATGTATTATACAAAACTACTCCAATGTTTAACAAGGGCCATTTTACGAGATTATTAAATCCTTGTTTGATAAATGTAGCCAATGCGGGTTCGAGTTCAACGACGATTGAATTCTCTTCCCGTGGATGCTGCATGATGAACGACGGGATGTTGTTGTTCTATTGATTTGGAATTCTTTTTCGACTTTTTGTTTATATTAAATATTTTAAAATTTATGGCTGATAGTAATTCATGTACTACGGATAATGTAGACGTGTATTGCATATCGATATCTTTATTATTAGATAAATTTATCAATAAATGTGAGAAGTTTGCCTCGTTAAGGTCTTCCATTTAAATATTATATAAATATTTGTGTTTGTATTTTATTCGTCTTTTATGGGATAGTTTTTAACTAGTAAAGCTGTAATTACATACTTTGTCCGTAAAACATAAATATAAATACCCGCTTTTATCAAACGTTCCAAAAAGTCGGCAGCTGACATTTTTAACATGACATCTATTTTAAATACACTTAGGTTTTTAGAAAAAACATCATTTTATAATTGTAACGATTCAATAACTAAAGAAAAGATTAAGATTAAACATAAGGGAATGTTATTTGTATTTTATAAGCCAAAGCATTCTACCGTTGTTAAATACTTGTCTGGAGGAGGTATATATCATGATGATTTGGTTGTATTGGGGAAGGTAACAATTAATGATCTAAAGATGATGCTATTTTACATGGATTTATCATATCATGGAGTGACAAGTAGTGGAGCAATTTACAAATTGGGATCGTCTATCGATAGACTTTCTCTAAATAGGACTATTGTTACAAAAGTTAATAACAATTATAACAATTATAACAATTATAACAATTATAATTGTTATAATAATTATAATTGTTATAATTATGATGATACATTTTTTGACGATGATGATTGATCACTATTACACAATTTTGTTTTTGTACTTTCTAATATAGTGTTTAGGTTCTTTTTCATATGAGAATATTGACTTACTAAAATATCTATGTTTAACTTTTGTTCTATAACGTCCTTATCGGCGGTATCGGTACATATACGTAATTCACCTTCACAAAATACGGAGTCTTCGATAATAATAGCCAATCGATTATTGGATCTAGCTGTCTGTATCATATTCAACATGTTTAATATATCCTTTCGTTTCCCCTTTACAGGCATCGATCGTAGCATATTTTCCGCGTCTGAGATGGAAATGTTAAAACTGCAAAAATGCGTAATGTTAGCCCGTCCTAATATTGGTACGTGTCTATAAGTTTGGCATAGTAGAATAATAGACGTGTTTAAATGCCTTCCAAAGTTTAAGAATTCTATTAGAGTATTACATTTTGATAGTTTATCACCTACATCATCAAAAATAAGTAAAAAGTGTGCTGATTTTTTATGATTTTGTGCGACAGCAATACATTTTTCTATGTTACTTTTAGTTCGTATCAGATTATATTCTAGAGCTTCCTGACTACTAACGAAATTAATATGATTTGGCCAAATGTATCCATCATAATCTGGGTTATAAACGGGTGTAAACAAGAATATATGTTTATATTTTTTAACTAGTGTAGAAAACAGAGATAGTAAATAGATAGTTTTTCCAGATCCAGATCCTCCTGTTAAAACCATTCTAAACGGCATTTTTAATAAATTTTCTCTTGAAAATTGTTTTTCTTGAAAACAATTCATAATTATATTTACAGTTACTAAATTAATTTGATAATAAATCAAAATATGGAAAACTAAGGTCGTTAGTAGGGAGGAGAACAACGAAGGCATATCGTGATATAAATAACATTTATTATCATGATGACACCAGAAAACGACGAAGAGCAGACATCTGTGTTCTCCGCTACTGTTTACGGAGACAAAATTCAGGGAAAGAATAAACGCAAACGCGTGATTGGTCTATGTATTAGAATATCTATGGTTATTTCACTACTATCTATGATTACCATGTCCGCGTTTCTCATAGTGCGCCTAAATCAATGCATGTCTGCTAACAAGGCTGCTATTACTGACTCCGCTGTTGCCGTTGCTGCGGCATCATCTACTCATAGAAAGGTTGTGTCTAGCACTACACAATATGATCACAAAGAAAGCTGTAATGGTTTATATTACCAGGGTTCTTGTTATATATTACATTCAGACTATAAGTCATTCGAGGATGCTAAAGCAAACTGCGCTGCGGAATCATCAACACTACCCAATAAATCCGATGTCTTGACTACCTGGCTCATTGATTATGTTGAGGATACATGGGGATCTGATGGTAATCCAATTACAAAAACTACATCCGATTATCAAGATTCTGATGTATCACAAGAAGTTAGAAAGTATTTTTGTACATAAATAAATGAAATCGCTTAATAGACAAACTGTAAGTAGGTTTAGGAAGTTGTCGGTGCCGGCCGCTATAATGATGTTACTCTCAACCATTATTAGCGGCATAGGAACATTTCTGCATTACAGAGAAGAACTGATGCCTAGTGCTTGCGCCAATGGATGGATACAATACGATAAACATTGTTATCTGGATACCAACATTAAAATGTCTACGGATAATGCAGTTTATCAGTGTCGCAAATTACGAGCTAGATTGCCTAGACCTGATACTAGACATCTGAGAGTATTGTTTAGTATTTTTTATAAAGATTATTGGGTAAGTTTAAAAAAGACCAATGATAAATGGTTAGATATTAATAATGATAAAGATATAGATATTAGTAAATTAACAAATTTTAAGCAACTAAACAGCACGACGGATTCTGAGGCGTGTTATATATACAAGTCTGGAAAACTGGTTAAAACAGTATGTAAAAGTACTCAATCTGTACTATGCGTTAAAAGATTCTACAAGTGACAACAAAAAATGAATTAATAGTAAGTCGTTAACGTACGCCGCCATGGACGCCGCGTTTGTTATTACTCCAATGGGTGTGTTGACTATAACAGATACATTGTATGATGATCTCGATATCTCAATCATGGACTTTATAGGACCATACATTATAGGTAACATAAAAATTGTCCAAATAGATGTACGGGATATAAAATATTCCGACATGCAAAAATGCTACTTTAGCTATAAGGGTAAAATAGTTCCTCAGGATTCTAATGATTTGGCTAGATTCAACATTTATAGTATTTGTACAGCATACAGATCAAAAAATACCATCATCATAGCATGCGACTATGATATCATGTTAGATATAGAAGGTAAACATCAACCATTTTATCTATTCCCATCTATTGATGTTTTTAACGCTACAATCATAGAAGCGTATAATCTGTATACAGCTGGAGATTATCATCTGATCATCAATCCTTCAGATAATCTGAAAATGAAATTGTCGTTTAATTCTTCATTTTGTATATCAGACGGCAATGGATGGATTATAATTGATGGGAAATGTAATAGTAATTTTTTATCATAAAAGTTGTAAAGTAAATAATAAAACAATAAATATTGAACTAGTAGTATGTTGTATATTGAGCAATCAGAGATGATGCTGGTACCTCTTATCACGGTGACCGTAGTTGCGGGAACAATATTAGTATGTTATATATTATATATTTGTAGGAAAAAGATACGTACTGTCTATAATGACAATAAAATTATCATGACAAAATTAAAAAAGATAAAGAGTCCTAATTCCAGCAAATCTAGTAAATCAACTGATAGCGAATCAGACTGGGAGGATCACTGTAGTGCTATGGAACAAAACAATGACGTAGATAATATTTCTAGAAATGAGATATTGAACGATGATAGCTTCGCTGGTAGTTTAATATGGGATAACGAATCCAATATCATGGCGCCTAGCACAGAACACATTTACGATAGTGTTGCTGGAAGCACGCTGCTAATAAATAATGATCGTAATGAACAGACTATTTATCAGAATACTACAGTAGTAATTAATGATACAGAGACTGTTGAAATACTTAATGAAGATACCAAACAGATTCCTAGCTATTCTTCCAATCCTTTCGTAAATTATAATAAAACCAGTATTTGTAGCAAGTCAAATCCGTTCATTGCAGAACTCAACAATAAATTTAGTGATAATAATCCGTTTAGGAGAGCACATAGTGACGATTATCTTAATAAGCAACAAGATCATGAATACGATGATATAGAATCATCGGTTGTATCATTGGTCTGATTAGTTTCCTTTTTATAAAATTGAAGTAATATTTAGTATTAATTACCGCCGATGCATTATACAAATATGGAGATATTCCCTGTATTCGGCATTTCTAAAATTAGCAATTTTATTGCTAATAATGACTGTAGATATTATATAGATGTAGAGCATCAAAAAATTATATCTGATGAGATCAATAGACAGATGGATGAAACGGTACTTCTTACCAACATCTTAAGCGTAGAAGTTGTAAATGACAATGAGATGTACCATCTTATTCCCCATAGACTATCGACTATTATACTCTGTATTAGTTCTGTTGGAGGATGTGTTATCTCTATAGATAATGACGTCAATGACAAAAATATTCTAACATTTCCCATTGATCATGCTGTAATCATATCCCCACTGAGTAAATGTGTCGTAGTTAGCAAGGGCCCTACAACCATACTGGTTGTTAAAGCGGATATACCCAGCAAACGATTGGTAACATCGTTTACAAACGACATACTGTATGTAAACAATCTATCACTGATTAATTATTTACCGTCGTCTGTATTCATTATTAGACGAGTCACCGACTATTTGGATAGACACATATGTGATCAGATATTTGCTAATAATAAGTGGTATTCCATTATAACTATCGACGATAAGCAATATCCTATTCCATCAAATTGTATAGGTATGTCTTCTGCCAAGTACATAAATTCGAGCATCGAGCAAGATATTTTGATCCATGTTTGTAACCTCGAGCATCCATTCGACTCAGTCTACAAAAAAATGCAGTCGTACAATTCTCTACCTATCAAGGAACAAATATTGTATGGTAGAATTGATAATATAAATATGAGCATTAGTATTTCGGTGGATTAATAGATTTCTCTAGTATGGGATCATTAATCATCTCTAAATACATCATAAAAAAGCTATTATCAAATACTGTACTGAATGGATTCATTCTTTTCTCTTTTTATGAAACTCTGTTGTATATCTACGGATAAAACTAGAAGCAAAAAATCTGATAGGAAGAATAATGATTATATGGAGGAACACGATTATTATAAAATAACAATAGTTCCTGGTTCCTCTTCCACGTCTACTAGCTCGTGGTATTATACACATGCCTAGTAATAGTCTCTTTGCGTTGACGGAAAGCAGACTAGAAATAACAGGCCAAAATGTTCAGACACCATAATAGTTCCCAACCCAGATAATAACAGAGTTCCATCAACACATTCCTTTAAACTCAATCCCAAACCCAAAACCGTTAAAATGTATCCAGCCAATTGATAGTAGATAATGAGGTGTACAGCACATGATAATTTACACAGTAACCAAAATGAAAACACTTTAGTAATTATAAGAAATATAGACGGTAATGTCATCATCAACAATCCAATAATATGCCTGAGAGTAAACATTGACGGATAAAACAAAAATGCCCCGCATAACTCTATCATGGCAATAACGCAACCAAACACTTGTAAAATTCCTAAATTAGTAGAAAATACAACTGATATCGATGTATAAGCGATTTCGAGGAATAATAAGAACAAAGTAATTCCCGTAAAGATAAACATCAACATTGTTTGGTAATCATTAAACCAATTAGTATGACGTTGAATTAATTTCACAGTATATTTTATTCCAGTATTATCCCCGCATGTATACGTACCTGGTAAGATATCTTTATATTCCATAATCAATGAGACATCACTATCCGATAACGAATGAAGTCTAGCACTAGTATGCCATTTACTTAATATGGTCGTCTTGGAAGTTTTATTATAAGTTAAAATATCATGATTGTCCAATTTCCATCTAATATACTTTGTCGGATTATCTATAATACACGGAATAATGATGGTATCATTACATGCTGTATATTCTATAGTCTTTGTAGATGTTATAACCACAAAAGTACAGAGGTATATCAACAATATTCTAACTCTTAACATTTTTATTTATTTAAAATGATACCTTTGTTATTTATTTTATTCTTATTTTGCTAACGGTATCGAATGGCATAAGTTTGAAACGAGTGAAGAAATAATTTCTACTTACTTAATAGATTATGTGGTAACGGGTGTTATTAATGGGGATGTATATACATTTTCAAATAATGAACTAAACAAAACTGGGTTAACTAATAACAATAATTATATCACAACATCTATAAAAGTAGAGGATAAGGATACATTAGTAGTATGCGGAACCAATAACGGAAATCCCAAATGTTGGAAAATAGACGGTTCATACTACCCAAAACATATAGGTAGAGGATACGATCATCAAAATAGCAAAGTAACGATAATCAGTCACAATGAATGTGTACTATCCGACATAAACATATAAAAAGAAGGAATTAAACGATGGAGAAGATTTGACGGACCATGTGGTTATGATTAAACGAGTTAAGTTTTTTAAGAAGCCTTAGAAGAGAGGCTATTGGGTATGAGAATCCGAAATATTAAACCAGACAACCCCATATAATTTTATAGCTAAGAATGCCGCGAAGAATGGAACTAATAAAAACGGAAATATTTGTAGCACAACGAATAACTCCCAAACTGCATTCATGTTACACTATATAACACTACTTCGGTTAGATGTTTTAGAAAAAATAAATATCACCGTACCGTTTTGTTGTATAAAAATAACAATTAACAATTATCAATTTTTTTCTTTAATATTTTACGTGGTTGACCATTCTTGGTGGTAAAATAATCTCTTAGTGTTGGAATGGAATGCTGTTTAATGTTTCCACACTCATCGTATATTTTGACGTATGCAGTCACATCGTTTACGCAATAGTCAGACTGTAGTTCTATCATGCTTCCTACGTTAGAAGGAGGAACAGTTTTAAAGTCTCTTGGTTTTAATCTATTGTCATTAGTTTTCATGAAATCCTTTGTTTTATCCACTTCACATTTTAAATAAATGTCCACTATACATTCTTCTGTTAATTTTACTAGATCATCATGAGTCATAGAATTCATAGGTTCCGTAGTCCATGGATCCAAACTAGCAAACTTCGCGTATACGGTATCGCGATTAGTGTATACACCAACTGTATGAAAATTAAGAAAACAGTTTAATAAATCTACAGAAATATTTAATCCTCCGTTTGATACAGATGCGCCATATTTATGGATTTCGGATTCACACGTTGTTTGTCTAAGGGGTTCGTCTAGTGTTGCTTCTACATAGACTTCGATTCCCATATATTCTTTATTGCCAGAATCACATACCGATTTATCATACGCTGGTTCACTTGTTTGAAAACTAAATGGTAGTAGATACATCAAAATAATAAATAATAAGTACATTCTGCAATATTGTTATCGTAATTGGAAAATTGGTATTCAAGTGAGCTGGATTATGTGAGTATTGGATTGTATATTTTATTTTATATTTTATATTTTATATTTTATTTTATATTTTATATTTTATTTTATATTTTGTAGTAAGAATAGAATGCTAATGTCAAGTTTATTCGAATAGATGTCTTATTAAAAAACATATATAATAAATAACAATGGCTGAATGGCATAAAATTATCGAGGATATCTCAAAAAATAATAAGTTCGAGGATGCCGCCATCGTTGATTACAAGACTACAAAGAATGTTCTAGCGGCTATTCCTAACAGAACATTTGCAAAGATTAATCCGGGTGAAGTTATTCCCCTCATCACTAATCATAATATTCTAAAACCTCTTATTGGTCAGAAATTTTGTATTGTATATACTAACTCTCTAATGGATGAGAACACGTATGCTATGGAGTTGCTTACTGGGTACGCCCCTGTATCTCCGATCGTTATAGCGAGAACTCATACCGCACTTATATTTTTGATGGGTAAGCCAACAACATCCAGACGTGATGTGTATAGAACATGTAGAGATCACGCTACCCGTGTACGTGCAACTGGTAATTAAAATAAAAAGTAATATTCATATGTAGTGTCAATTTTAAATGATGATGAAATGGATAATATCCATATTGACGATGTCAATAATGCCGGTATTGACATACAGCTCATCGATTTTTAGATTTCATTCAGAGGATATTGAATTATGTTATGGGAATTTGTATTTTGATAGGATCTATAATAATGTAGTAAATATAAAATATATTCCTGAGCATATTCCATATAGATATAATTTTATTAATCGTACGTTCTCCGTAGATGAACTAGATGATAATGTCTTTTTTACACATGGTTATTTTTTAAAACACAAATATGGTTGTTCACTTAATCCTAGTTTGATTGTCTCATTATCAGGAAACTTAAAATATAATGATATACAATGCTCAGTAAATGTATCGTGTCTCATTAAAAATTTGGCAACGAGTACATCTACTATATTAACATCTAAACATAAGACTTATTCTCTATATCGGTCCATGTGTATTGCTATAATAGGATACGATTCTATTATATGGTATAAATATATAAATGACAGGTATAATGACATCTATGATTTTACTGCAATATGTATGCTAATAGCGTCTACATTGATAGTGATCATATACGTGTTTAAAAAAATAAAAATGAACTCTTAATTATGTTATACTATTAGAAATGGATAAAATCAAAATTACGATTGATTCAAAAATTGGTAATGTTGTTACCATATCGTATAACTTGGAAAAGATAACTATTGATGTCACGCCAAAAAAGAAAAAAGAAAAGGATGTATTATTAGCGCAATCAGTTGCTGTCGAAGAGGCAAAAGATGTCAAGGTGGAAGAAAAAAATATTATCGATATTGAAGATGACGATGATATGGATATAGAAAACACGTAATACGATCTATAAAAATAAGTATTAAATACTTTTTATTTACGGTACTCTTGTAGTGGTGATACCACTAATCGATTATTTTTTTTAAAAAAATACTTATTCTGATTCTTCTAGCCATTTCCGTGTTCGTTCGAATGCCACATCGACGTCAAAAATAGGGGAGTAGTTGAAATCTAGTTCTGCATTGTTGGTACGCACCTCAAATGTAGTGTTGGATATCTTCAACGTATAGTTGTTGAGTATTGATGGTTTTCTAAATAGAATTCTCTTCATATCATTCTTGCACGCGTACATTTTTAGCATCCATCTTGGAATCCTAGATCCTTGTTCTATTCCCAATGGTTTCATCAATAGAAGATTAAACATATCGTAAGAACACGATGGAGAGTAATCGTAGCAAAAGTAAGCATTTCCTTTAATCGCAGATCCCGGATACTGGATATATTTTGCAGCCAACACGTGCATCCATGCAACATTTCCTACATATACCCGGCTATGCACAGCGTCATCATCGACTGTACGATACATAATGTTACCGTGTTGCTTACATTGCTCGTAAAAGACTTTCGTCAATTTGTCTCCTTCTCCGTAAATTCCAGTGGGTCTTAGGCAACAAGTATACAATTTTGCGCCATTCATGATTACGGAATTATTGGCTTTCATAACCAGTTGCTCGGCCATACGTTTACTTTTTGCGTATACATGTCCTGGTGATATATCATAAAGGGTATGCTCATGACCGATGAATGGATTACCGTGTTTATTTGGTCCTATTGCTTCCATGCTACTAGTATAGATCAAATACTTGATTCCTAGGTCCACACAAGCTGCCAATATAGTCTGTGTTCCATAATAGTTTACTTTCATGATTTCATTATCAGTGTATTTTCCAAATACATCCACTAGAGCAGCCGTATGAATAATCAGATTTACCCCATCTAGCGCTTCTCTCACCTTATCAAAGTCGTTTATATCACATTGTATATAGTTTATAACCTTAACTTTCGAGGTTATTGGTTGTGGATCTTCTACAATATCTATGACTCTTATTTCTTGAACATCATCTGCGCTAATTAAAAGTTTTACTATATACCTGCCTAGAAATCCGGCACCGCCAGTAACCGCGTACACGGCCATTGCTGCCACTCATAATATCAGACTACTTATTCTATTTTACTAAATAATGGCTGTTTGTATAATAGACCACGATAATATCAGAGGAGTTATTTACGTTGAACAAGTCCATGGAAAAGATAAAGTTTTAGGATCAGTTATTGGATTAAAATCCGGAACGTATAGTTTGATAATTCATCGTTACGGAGATATTAGTCGAGGATGTGATTCCATAGGCAGTCCAGAAATATTTATCGGTAACATCTTTGTAAACAGATATGGTGTAGCATATGTTTATTTAGATACAGATGTAAATATATCTACAATTATTGGAAAGGCGTTATCTATTTCAAAAAATGATCAGAGATTAGCGTGTGGAGTTATTGGTATTTCGTACATAAATGAAAAGATAATACATTTTCTTACAATTAACGAGAATGGCGTTTGATATATCAGTTAATGCGTCTAAAACAATAAATGCATTAGTTTACTTTTCTACTCAGCAAGATAAATTAGTCATACGTAATGAAGTTAATGATATACACTACACTGTCGAATTTGATAGGGACAAAGTAGTTGATACGTTTATTTCATATAATAGACATAATGACTCCATAGAGATAAGAGGGGTGCTTCCAGAGGAAACTAATATTGGTCGCGTGGTTAATACGCCGGTTAGTATGACTTACTTGTATAATAAGTATAGTTTTAAACCGATTTTAGCAGAATATATAAGACACAGAAATACTATATCCGGCAACATTTATTCGGCATTGATGACGCTAGATGATTTGGTTATTAAACAGTATGGAGACATTGATCTATTATTTAATGAGAAACTTAAAGTAGACTCCGATTCGGGACTATTTGACTTTGTCAACTTTGTAAAGGATATGATATGTTGTGATTCTAGAATAGTAGTAGCTCTATCTAGTCTAGTATCTAAACATTGGGAATTGACAAATAAAAAGTATAGGTGTATGGCATTAGCCGAACATATAGCTGATAGTATTCCAATATCTGAGCTATCTAGACTACGATACAATCTATGTAAGTATCTACGCGGACACACTGATAGCATAGAGGATGAATTTGATTATTTTGAAGACGATGATTTGTCTACATGTTCTGCCGTAACCGATAGGGAAACGGATGTATAATTTTTTTTATAGTATGAAGGATATGATGGATATGATGATATGATGGATATGATGATATGATGGATATGATGGATATGATGGATATGATGGATATGATAAAAAAATATAATTGTTGTATCCATTCCCATTCAAATCACCTTATATGATTCTGTAACACAATGAAGGAGTCTCATAGATATATAGAGGTCAGATACTGGTTTGATAAACTTTTTATTCCACATGAGCATGTTTGACTTATGGTTAGACACACATACTTTAACAAATCACTGAAAATTGGAGTTAGGTATTCCTCTCAGAATCAGTTGCCGTTCTGGAACATTAAATGTATTTTTTATGATATACTCCAACGCATTTATGTGGGTATACAACAAGTCATTAATAATGAGTATTTCCAAGAGTTTTAGTTGTCTAGTATTTAACAAGAGAAGAGATTTCAACAGACTGTTTATGAACTCGAATACCGCCTCATTGTCGCTTATATTGATGACATGACATCGAATTCCCAATATCAATCTCATCAGTGATGAGTAGCTCAATCTTGTTATCGGGATCCAATTTCTAAAGATGTCATTAAACCCTCGATCGTGAATGGATTTATCATCATCGTTTTTATGTTGGACATGAGCTTAGTCCGTTTGTCCACATCTATATACGATGATTTCTGAATTATTTCATATATCTCTCGTTAACTCCAGGAACTTGTCAGGGATCTAACTTTAATATGTTCTCGTCTAAGAGATGAAAATCTTTGGATGGTTGCATGTGACTTTTCTCTAAAGGATGATGTTACCCGATCCTCTCTTAAATGACTCCATCTTATCCTTGGACAAGATGGACAGTCTATTTTCCTTAGATGGTTTAATATTTTTTACCCATGATCTATAAAGGTAGACAGACCTAATCGTCTCGGATGACCATATATTATTTTCCGTTTTATTATACGCATAAATTGTAAAAAATATGTTAGGTTTACGAAAATGTCTCGTGGGGCATTAATCGTTTTTGAAGGATTGGACAAATCTGGAAAAACAACACAATGTATGAACATCATGGAATCTATACCGGCAAACACGATAAAATATCTTAACTTTCCTCAGCGATCCACAGTCACTGGAAAGATGATAGATGACTATCTAACTCGTAAAAAAACCTATAATGATCATATAGTTAATCTATTATTTTGTGCAAATAGATGGGAGTTTGCATCTTTTATACAAGAACAACTAGAACAGGGAATTACTTTAATAGTTGACAGATACGCGTTCTCTGGAGTAGCGTATGCCACCGCTAAAGGCGCGTCAATGACTCTCAGTAAGAGTTATGAATCTGGATTGCCTAAACCCGACTTAGTTATATTCTTGGAATCTGGTAGCAAAGAAATTAATAGAAACATCGGCGAGGAAATTTATGAAGATGTTGAATTCCAACAAAAGGTATTACAAGAATATAAAAAAATGATTGAAGAAGGAGATATTCATTGGCAAATTATTTCTTCTGAATTCGAGGAAGATGTAAAGAAGGAGTTGATTAAGAATATAGTTATAGAGGCTATACACACGGTTACTGGACCAGTGGGGCAACTGTGGATGTAATAAAATGAAATTACATTTTTATAAATAGATGTTAGTACAGTGTTATAAATGGATGAAGCATATTACTCTGGCAACTTGGAATCAGTACTCGGGGATACGTGTCCGATATGCATACCGAACTCGCATCAATATCTCAATTAGTTATTGCCAAGATAGAAACTATAGATAATGATTATTAAACAAGGACATTGTAAATTTTATCATGTGTAGATCAAACTTGGATAATCCATTTATCTCTTTCCTAGATACTGCATATACTATCATAGATCAAGAGATCTATCAGAACGAGTTGATTAATTCATTAGACGATAATGAAATTATCGATTGTATAGTTAACAAGTTTATGAGCTTTTATAAGGATAACCTAGAAAATATGGTAGATGCTATCATTACTCTAAAATATTATAATTAATAATCCAGATTTTAAAACTACGTATGTGGAAGTACTCGGTTCCAGAATAGCTGATATAGATATTAAACAAGTGATACGTAAGAATATAATACAATTGTCTAATGATCCGCGAACGATATTTGTGAAAATATTAAAAAAAAATACTTTTTTTATTAAATGACGTCTCTTCGCGAATTTAGAAAATTATGCTGTGATATATATCACGCATCAGGATATAAAGAAAAATCTAAATTAATTAGAGACTTTATAACAGATAGAGATGATACCGATACATATTTGATCATTAAGCTATTGCTTCCCGGATTAGACGATAGAATGTATAACATGAACGATAAACAAATTATAAAATTATATAGTATAATATTTAAACAATCTCAGGAAGATATGCTACAAGATTTAGGATACGGATATATAGGAGACACTATTAGGACTTTCTTCAAAGAGAACACGGAAATCCGTCCACGAGATAAAAGCATTTTAACTTTAGAAGAAGTGGATAGTTTTTTAACTACGTTATCATCAGTAACTAAAGAATCACATCAAATAAAATTATTGACTGATATAGCATCTGTTTGTACATGTAATGATTTAAAATGTGTAGTCATGCTTATTGATAAAGATCTAAAAATTAAAGCGGGTCCTCGGTACGTGCTTAACGCTATTAGTCCTCATGCCTATGATGTTTTTAGAAAATCTAATAACTTGAAAGAGATAATAGAAAATGCAGCTAAACAAAATCTAGACTCTATATCTATTTCTGTTATGACTCCAATTAATCCCATGTTAGCGGAATCATGTGATTCTGTCAATAAGGCGTTTAAAAAATTTCCATCAGGAATGTTTGCGGAAGTCAAATACGATGGTGAAAGAGTACAAGTTCATAAAAAAAATAACGAGTTTGCATTCTTTAGTAGAAACATGAAACCAGTACTCTCTCATAAAGTGGATTATCTCAAAGAATACATACCGAAAGCATTTAAAAAAGCTACGTCTATCGTATTGGATTCTGAAATTGTTCTTGTAGACGAACATAATGTACCGCTACCGTTTGGAAGTTTAGGTATACACAAAAAGAAAGAATATAAAAACTCTAACATGTGTTTGTTCGTATTTGACTGTTTATACTTTGATGGATTCGATATGACAGACATTCCATTGTATGAACGAAGATCTTTTCTCAAAGATGTTATGGTCGAAATACCCAATAGAATAGTATTCTCAGAGTTGACGAATATTAGTAACGAGTCTCAGTTAACTGATGTATTAGATGATGCACTAACGAGAAAATTAGAAGGATTGGTCTTAAAAGATATTAATGGCGTATACGAACCGGGAAAGAGAAGATGGTTAAAAATAAAGCGAGACTATTTGAACGAGGGTTCCATGGCAGATTCTGCCGATTTAGTAGTACTAGGTGCCTACTATGGTAAAGGAGGAAAGGGTGGTATCATGGCAGTCTTTCTAATGGGTTGTTACGACGATGAATCCGGTAAATGGAAGACGGTAACTAAATGTTCCGGTCACGATGATAATACGTTAAGGGTTTTGCAAGACCAATTAACGATGGTTAAAATTAACAAGGATCCCAAAAAAATTCCAGAGTGGTTGGTAGTTAATAAAATCTATATTCCCGATTTTGTAGTAGATGATCCGAAACAATCTCAGATATGGGAAATTTCAGGAGCAGAGTTTACATCTTCCAAGTCACATACAGCGAATGGAATATCGATTAGATTTCCTAGATTTACTAGGATTAGAGAAGATAAAACGTGGAAAGAATCTACTCATCTAAACGATTTAGTAAACTTGACTAAATCTCTTAATAGTTACATATAAACTGAAAAATAAAATAACACTATTTTAGTTGGTAGTCGCCATGGATGGTGTTATCGTATACTGTCTAAATGCGTTAGTAAAACATGGCGAGGAAATAAATCATATAAAAAATGATTTCATGATTAAACCATGTTGTGAAAGAGTTTGTGAAAAAGTCAAGAACGTTCACATCGGCGGACAATCTAAAAACAATACAGTGATTGCAGATTTGCCATATCTGGATAATGCTGTATCAGATGTATGCAAATCAATATATAAAAAGAATGTATCAAGAATATCCAGATTTGCTAATTTGATAAAAATAGATGACGATGACAAGACTCCTACCGGCGTATATAATTATTTTAAACCTAAAGATGCTATTCCTGTTATTATATCCATAGGAAAGGATAAAGATGTCTGTGAACTATTAATCTCATCTGATAAAGCGTGTGCGTGTATAAAGTTAAATTTATATAAAGTAGCCATTCTTCCCATGGATGTTTCCTTTTTTACCAAAGGAAATGCATCATTGATTATTCTCCTGTTTGATTTCTCTATCGATGCGGCACCTCTCTTAAGAAGTGTAACCGATAATAATGTTATTATATCTAGACACCAGCGCCTACATGACGAGCTTCCGAGTTCCAATTGGTTCAAGTTTTACATAAGTATAAAGTCCGACTATTGTTCTATATTATATATGGTTGTTGATGGATCTATGATGTATGCGATAGCTGATAATAGAACTCACGCAATTATTAGCAAAAATATATTAGACAATACTACGATTAACGATGAGTGTAGATGCTGTTATTCTGAACCACAGATTAGGATTCTTGATAGAGATGAGATGCTCAATGGATCATCGTGTTATATGAACAGACATTGTATTATGATGAATTTACCTGATGTAGGCGAATTTGGATCTAGTATGTTGGGGAAATATGAACCTGACATGATTAAGATTGCTCTTTCGGTGGCTGGTAATTTAATAAGAAATCGAGACTACATTCCCGGGAGACGAGGCTATAGCTACTACGTTTACGGTATAGCCTCTAGATAATTTTTTTTAAGCACGAAATAAAAACATAATTTTAAACAATCTATTTCATACTATTTTGTGTGCTCACCATGAACATAAAGATAGATATATTAGTATTTCTGGTGATAAATTTACGGCGACTGCTAGGAGGGAAAATGAAGAAAGAAAAAATATCTACCTCTCCAAAAAGAAAAACTACTGATGTTATCAAACCTGATTATCTTGAGTACAATGACTTGTTAGATAGAGATGAGATGTCTACTATTCTAGAGGAATATTAGGCCTTAGAATAAAATATGGACGACTCTTAACGAAATTAGAAAATTCGATAATGATGTTGAAGAACAATTCGGTACTATAGAAGAACTCAAGCAGAAGCTTAGATTAAATTCTGAAGAGAGAGCAGATAATTTTATAGATTATATAAAGGTACAAAAACAGGATATCATCAAACTTACTGTATACGATTGCATATATCTATGATAGGATTGTGTGCGTGCGTGGTAGATGTTTGGAGAAATGAGAAACTGTTTTCTAGATGGAAATATTGGTTACAAGCGATTAAACTGTTTATTGATGATCACATGCTTGATAAGATAAAATCTATTGTAGAATAGACTAGTGTATGTGGAAATGTCATAGAAAGTTAAAAGTTAATGAGAGCAAAAATATATAAGGTTGTATTCCATATTTGTTATTTTTTTCTGTAATAGTTAGAAAATACATTCGATGGTCTATCTACCAGATTATTATGTGTTATAAGGTACTTTTCTCATAATAAACTAGAGTATGAGTAAGATAGTGTTTTTCAAAAACATATAAATCTAAAATTGATGGATGAGATATACAGCTATTAATTTCGAAAATATATTTTAATCTGATAACTTTAAACATGGATTTTTGATGGTGGTTTAAGTTTAAAAAAGATTTTGTTATTGTAGTATGATAATATCAAAAAGATGGATATAAAGAATTTACTGACTACATGTACTATTTTACATTACTACATTGGCTACGGCATATATACCTATTTCGTCACTTCCACACGCTCCGGTAAACGGGTGTCATGTGACGAGGGAGAATCTTGATAAGAGGCATAATCAATGTTGTAATCCGATGTCCACCTGGAGAATTTGCCAAGGTCAGATGTAGAGTTGGTAGTGATAACACAAAATGTGAACACTGCCCACCTCATACATATACCGCAATCCCCAATTATTCTAATAGATGTCATCAATGTAGAAAATGCCCAACAGGATCATTTGATAAGGTAAAGTGTACCGGAACACAGAACAAATGTTCGTGTCATCCTGGTTGGTATACGCTACTGATTCTTCACAGACTGAAGATTGTCGAGATTTGTGTACCAAAAAAGGAGATGTCCATGCGGATACTTTGGTGGAATAGATGAAGGAAATCCTATTTGTAAATCGTGTTGTGTTGGTGAATATTGCGACTACCTACGTAATTATAGACTTGATCCATTTCCTCCATGCAAACTATCTATCTAAATGTAATTAATTATGATTTTGATGATAATGTTACCATACATTATATCACTACTTGGTTAGTGTGTATTATTTAGTATGGAAGACCTATTAATAATTACTTATCTTTTGACGATCTTGTTATAATTATAATATAAAAATACTTATGACATAGTAACTCATAATTGCTGACGCGATAAATTCGTAATAATCTGTTTTGTTCAAATTTTTATAAGGAATCTACAGGCATAAAAATAAAAATATAATCTATAATATACTCTTACAACGCCATCATGAATAGCAGTGAATTAATTGCTGTTATTATGGATTTAGAAATAGTGGACGATTTTGTGATATTAATATAGTTATTAATGATGAAAGGATAAACGCGCATAGACTCATCCTATCTGGAGCCTCCGAATATTTTTTCCATTCTGTTTTCCAATAATTTTATCGATTCTAATGAATACGAAGTTAATCTAAGTCATTTAGATTATCAAAGTGTTAACTATTTGATCGATTACATTTATGGGATACCTTTGAGCCTAACTAACAATAACGTGAAATATATTCTTTCAACCGCTGATTTTTTTACAAATTGGATCTGTCATTACTGAGTGCGAAAAATACATACTTAAAAATCTTTGTTTTAGAAACTGTATCGATTTCTACATATACGCTGATAAATATAATAACAAGAAAATAGAATTAGCATCGTTTAACACAATATTACGAAATATTTTGAGACTCATCAACAATGAAAACTTTAAATACTTAACAGAGGAATCAATGATAAAAATTTTAAGCGATGATATGTTATATATAAAAAATGAGGATTTCACCCCACTGATTCTCATTAAATGGTTAGAGAGTACACCAACCATGTACCGTCGAGTTACTTAGATGCCTCAGAATATCATTTCTTTCCCCACAAGTTATAAAATCACTTTATAGTCATCGACTGGTTAGTTCAATCTACGAATGTATAACATTCTTAAACAATATAGCATTCTTGGATAAATCATTTCCTAGATACCATATCATCGAGTTGATATCTATCGGTATAAGTAATTCACATGATAAGATTTCCATAAACTGCTACAATCATAAAAAAATTCATGGGAAATGATATCTTCACGTAGATATAGGTGTAGTTTCGCAGTGACCGTCCTGGATAATATTATCTATATGATGGGTGGATATGATCAGTCCCTGTATAGAAGTTCAAAGGTTATAGCGTACAATACATGTACTAATTCTTGGATATATGATATACCAGAGCTAAAAATATCATCGTTCTAATTGCGGAGGAGTTGCCAATGACGAATACATTTATTGTATAGGCGGTATACGCGATCAGGAGTCATCGTTGATATCTAGTATCGATAGATGGAAGCCATCAAAACCATATTGGCAGAAGTATGCTAAAATGTGCGAACCAAAATGTGATATGGGGTTGCGATTTTAAACGGATTAATATATGTCATAGGTGGAGTCGTTAAAGGTGACACACATATACCAACGCACTAGAGAGTTTATCAGAAGATGGATGGATGAATCATCAACGTCTTCCAATAAAAATGTCCAATATGTCGACGATTGTTCATGCTGGAAAGATTTATATATCTAGAGGTTACAACAATAGTAGTGTAGTTAATGTAATATCGAATCTAGTCCTTAGCTATAATCCGATATATGATGAATGGACCAAATTATCATCATTAAATATTCCTAGAATTAATCCTGCTCTATGGTCAGTGTATAATAAATTATATGTAGGAGGAGTAATATCTGATGATGTTCAAACTAATACATCTGAAACATACGATAAAGAAAAAGATTGTTGGACATTGGATAATGGTCACTTGTTACCACATAATTATATAATGTATAAATGCGAACCGTTTAAACATAGATATCCATTGGAAAAAACACAGTACACGAATGATTTTCTAAAGTATTTGGAAAGTTTTATAGGTAGTTGATAGAACAAAATACATAATTTTGTAAAAATAAATCACTTTTTATACTAATATGACACAATTACCAATACTTTTGTTACTAATATCATTAGTATACGCTACACCTTCTCCTCAGACATCTAAAAAAATAGGTGATGATGCAACTATATCATGTAGTCGAAATAATACAAATTACTACGTTGTTATGAGTGCTTGGTATAAGGAGCCCAATTCCATTATTCTCTTAGCTGCCAAAAGCGACGTCTTGTATTTTGATAATTATACCAAGGATAAAATATCTTACGACTCTCCATACGATGATCTAGTTACAACTATCACAATTAAATCATTGACTGCTGGAGATGCCGGTACTTATATATGTGCATTCTTTATGACATCGACTACAAATGATACTGATAAAGTAGATTATGAAGAATACTCCATAGAGTTGATTGTAAATACAGATAGTGAATCGACTATAGACATAATACTATCTGGATCTACACCAGAAACTATTTCTGAGAAACCAGAGGATATAGATAATTCTAATTGCTCGTCTGTATTCGAAATCACGACTCCGGAACCAATTACTGATAATGTAGACGACCATACAGACACCGTCACATACACTAGTGATAGCATTAATACAGTAAATGCATCATCTGGAGAATCCACAACAGACGAGATTCCGGAACCAATTACTGATAAAGAAGAAGATCATACAGTAACAGACACTGTCTCATACACTACAGTAAGTACATCATCTGGAATTGTCACTACTAAATCAACCACCGATGATGCGGATCTTTATGATACATACAATGATAATGATACAGTACCGCCAACTACTGTAGGTGGTAGTACAACCTCTATTAGCAATTATAAAACCAAGGACTTCGTAGAAATATTTGGTATTACCACATTAATTATATTGTCAGCAGTGGCGATTTTCTGTATTACGTATTATATATGTAATAAACACCCACGTAAATACAAAACAGAGAACAAAGTCTAGATTTTTGACTTACATAAATATCTGGGATAATAAAATCTATCATATTGAGAGGACCATCTGGTTCAGGAAAGACAGCCATAACCAAAAGACTGTTAAAAGACTATGGGAATATATTTGGATTTGTGGTGTCCCATACCACTAGATTTCCTCGTCCTATGGAACGAGAAGGTGTTGATTACCTTACGTTAACAGAGAGGCCATCTGGAAGGGAATAGCCGCCGGAAACTTTCTAGAACATACTGAGTTTTTAGGAAATATTTACGGAACTTCTAAAACAGCTGTAAATACAGCGGTTATTAATAATCGTATTTGCGCGATGGATTTAAACATCAACGGTGTTAGAAGTCTTAAAAATACTTACCTAATGCATTACTTGGGTATATAAGACCTACCTCTCTTAAAATGGTTGAGACCAATCTTCGTCGTAGAAACACTGAAGCGGACGACGAATCTCATCGTCGCGTGATGTTGGCAAAAAACGGATATGGATGAGGTCAACGAAGCAGGTCTATTCGACACTATTATTATTGAAGATGATGTGAATTTAGCATATAGTAAGTGTTAATTCAGATACTACAGGACCGTATTAGAATGTATTTTAACACTAATTAGAGACTTAAGATTTGACTTAAAACTTGATAATTAATAATATAACTCGTTTTTATATGTGGCTATTTCAACGTCTAATGTATTAGTTAAATATTAAAACTTACCACGTAAAACTTAAAATTTAAAATGGTATTTCATTGACAGATCATACATTATGAAGTTTCAAGGACTTGTGTTAATTGACAATTGCAAAAATCAATGGGTCGTTGGACCATTAATAGGAAAAGGTGGATTCGGTAGTATTTATACTACTAATGACAATAATTATGTAGTAAAAATAGAGCCCAAAGCTAACGGATCATTATTTACCGAACAGGCATTTTATACTAGAGTACTTAAACCATCCGTTATCGAAGAATGGAAAAAATCTCACAATATAAAGCACGTAGGTCTTATCACATGCAAGGCATTTGGTTTATACAAATCCATTAATGTGGAATATCGATTCTTGGTAATAAATAGATTAGGTGCAGATCTAGATGCGGTGATCAGAGCCAATAATAATAGACTACCAGAAAGGTCGGTGATGTTGATCGGAATCGAAATCTTAAATACCATACAATTTATGCACGAGCAAGGATATTCTCACGGAGATATTAAAGCGAGTAATATAGTCTTGGATCAAATAGATAAGAATAAATTATATCTAGTGGATTACGGATTGGTTTCTAAATTCATGTCTAACGGCGAACATGTTCCATTTATAAGAAATCCAAATAAAATGGATAACGGTACTCTAGAATTTACACCTATAGATTCGCATAAAGGATACGTTGTATCTAGACGTGGTGATCTAGAAACACTTGGATATTGTATGATTAGATGGTTGGGAGGTATCTTGCCATGGACTAAGATATCTGAAACAAAGAATTCTGCATTAGTAAGTGCCGCAAAACAGAAATATGTTAACAATACTGCGACTTTGTTAATGACCAGTTTGCAATATGCACCTAGAGAATTGCTGCAATATATTACCATGGTAAACTCTTTGACATATTTTGAGGAACCCAATTACGACGAGTTTCGTCGAGTATTAATGAATGGAGTTATGAAAAATTTTTGTTGATAAAAAAATTAAAAAAATAACTTAGTTATTATCACTCTCGTGAGTACAATAGAAACATGGCGATGTTTTACGCACACGCTTTCGGTGGGTACGACGAGAACCTTCATGCATTTCCTGGAATATCATCGACGGTTGCCAATGATGTCAGGAAATATTCTGTTGTGTCAGTTTATAATAAAAAGTATAACATTGTAAAAAACAAATATATGTGGTGTAACAGTCAAGTGAACAAGAGATATATTGGAGCACTACTGCCTATGTTTGAATGCAATGAATATCTACAAATTGGAGATCCAATCCATGATCTAGAAGGAAATCAAATCTCTATTGTCACATATCGCCACAAAAACTACTATGCTCTAAGTGGAATTGGGTACGAGAGTCTAGACTTGTGTTTGGAAGGAGTAGGGATTCATCATCACGTACTTGAAACAGGAAACGCGGTATATGGAAAAGTTCAACATGAGTATTCTACTATCAAAGAGAAGGCCAAAGAAATGAATGCACTCAAACCAGGACCTATCATCGATTACCACGTCTGGATAGGAGATTGTGTCTGCCAAGTTACTACTGTAGACGTGCATGGAAAGGAAATTATGAGAATGAGATTCAAAAGGGGTGCGGTGCTTCCGATTCCAAATCTGGTAAAAGTTAAAGTTGGGGAGGAAAATGATACAATAAATCTTTCCACTTCCATATCAGCTCTCCTAAATTCCGGTGGCGGCACCATCGAGGTAACATCTAAGGAAGAACGTGTAGATTATGTACTCATGAAACGTTTGGAATCTATACATCATTTGTGGTCTGTAGTGTATGATCATCTTAATGTTGTGAATGGCGAAGAACGATGTTATGTACATATGCATTCATCTCATCAAAGTCCTATGCTGAGTACTGTAAAAACAAATTTGTACATGAAGACTATGGGAGCATGTCTTCAAATGGACTCCATGGAAGCTCTAGAGTATCTTAGTGAACTGAAGGAATCAGGTGGGCGGAGTCCCAGACCAGAATTGCAGAAATTTGAATATCCAGATGGAGTGAAAGACACTGAATCAATTGAGAGATTGGCAGAGGAGTTCTTCAATAGATCAGAACTTCAGGCCGGTGAATCAGTCAAATTTGGTAATTCTATTAATGTTAAACATACATCTGTTTCAGCTAAGCAACTAAGAACACGTATACGACAGCAGCTTCCTTCTATACTCTCATCTTTTGCCAACACAAAGGGTGGATATTTGTTCATTGGAGTTGATAATAATACACACAAAGTAATTGGATTCACGGTGGGTCATGACTACCTCAAACTGGTAGAGAGTGATATAGAAAAGTATATCCAAAAACTTCCTGTTGTGCATTTCTGCAAGAAAAAAGAGGACATCAAGTACGCATGTAGATTCATCAAGGTGTATAAACCTGGTGATGAGACTACCTCGACATATGTGTGCGCAATCAAAGTGGAAAGATGCTGCTGTGCTGTGTTTGCGGATTGGCCAGAATCATGGTACATGGATACTAGTGGTAGTATGAAGAAGTATTCTCCAGATGAATGGGTGTCACATATAAAATTTTAATTAGGGTAAGGTAAAACTATATATAATAACTAACAATTTGTGTATCATATAGACAATTAATTAGGTAACTGTTATCTCTTTTTAACTAACTAACTAACTAACTAACTCTTATATACTATTAATAATACATCTATTAATCATTGATTAGCTTATTGCTTTAATTGTTTTTGTAAACTAACACTGTTCATTGAAAAGGGATAACATGTTACAGAATATAAATTATATATGGATTTTTTTAAAAAGGAAATACTTGACTGGAGTATATATTTATTTCTTCATTACATAACACGTCTGTGTTCTAATTCTTCCAATTCTTCCACATCTCATATAATACAGGAATATAATCTTGTTCGAAAATATGAGAAAGTGGATAAAACAATAGTTGATTTTTTATCTAGGTGGCCAAATTTATTCCATATTTTAGAATATGGGGAAAATATTCTACATATTTATTTTATAGATGCTGCTAATACGAATATTATGATTTTTTTTCTAGATAGAGTATTAAATATTAATAAGAACCGTGGGTCATTTATACATAATCTCGGGTTATCATCCATTAATATAAAAGAATATGTATATCAATTAGTTAATAATGATCATCTAGATAATAGTATAAGACTAATGCTTGAAAATGGACGTAGAACAAGACATTTTTTGTCTTATATATTGGATACAGTTAATATCTATATAAGTATTTTAATAAATCATAGATTTTATATAGATGCCGAAGACAGTTACGGTTGTACATTATTACATAGATGTATATATAACTATAAGAAATCAGAATCAGAATCATATAATGAATTAATTAAGATATTGTTAAATAATGGATCAGATGTAGATAAAAAAGATACGTACGGAAACACACCGTTTATCCTATTATGTAAACACGATATCGACAACGCGGAATTGTTTGAGATATGTTTAGAGAATGCTAATATAGACTCTGTAGACTTTAATGGATATACACCTCTTCATTATGTCTCATGTCGTAATAAATATGATTTTGTAAAGTTATTAATTTCTAAAGGAGCAAATGTTAATGCACGTAATAGATTCGGAACTACTCCATTTTATTGTGGAATTATACACGGTATCTCGCTTATAAAACTATATTTGGAATCAGACACAGAGTTAGAAATAGATAATGAACATATAGTTCGTCATTTAATAATTTTTGATGCTGTTGAATCTTTAGATTATCTATTGTCCAGAGGAGTTATTGATATTAACTATCGTACTATATACAACGAAACATCTATTTACGACGCTGTCAGTTATAATGCGTATAATACGTTAGTCTATCTATTAAACAGAAATGGTGATTTTGAGACGATTACTACTAGTGGATGTACATGTATTTCGGAAGCAGTCGCGAACAACAACAAAATAATAATGGATATACTATTGTCTAAACGACCATCTTTGAAAATTATGATACCATCTATGATAGCAATTACTAAACATAAACAACATAATGCAGATTTATTGAAAATGTGTATAAAATATACTGCGTGTATGACCGATTATGATACTCTTATAGATGTACAATCGCTACATCAATATAAATGGTATATTTTAAAATGTTTTGATGAAATAGATATCATGAAGAGATGTTATATAAAAAATAAAACTGTATTCCAATTAGTTTTTTGTATCAAAGACATTAATACTTTAATGAGATACGGTAGACATCCTTCTTTCGTGAAATGTAATATTCTTGACGTATACGGAAGTTGTGTACGTAATATCATAGCATCTATTAGATATCGTCAGAGATTAATTAGTCTATTATCCAAGAAGCTGGATGCTGGAGATAAATGGTCGTGTTTTCCTAACGAAATAAAATATAAAATATTGGAAAACTTTAACGATAACGAACTGACCACATATCTGAAAATCTTATAAACACTATTAAAATATAAAATCTAAGTAGGATAAAATCACACTACATCATTGTTTCCTTTTAGTGCTCGACAGTGTATACTATTTTTAACACTCATAAATAAAAATGAAAACGATTTCCGTTGTTACGTTGTTATGCGTACTACCTGCTGTTGTTTATTCAACATGTACTGTACCCACTATGAATAACGCTAAATTAACGTCTACCGAAACATCGTTTAATGATAAACAGAAAGTTACGTTTACATGTGATTCAGGATATCATTCTTTGGATCCAAATGCTGTCTGTGAAACAGATAAATGGAAATACGAAAATCCATGCAAGAAAATGTGCACAGTTTCTGATTATGTCTCTGAACTATATGATAAGCCATTATACGAAGTGAATTCCACCATGACACTAAGTTGCAACGGTGAAACAAAATATTTTCGTTGTGAAGAAAAAAATGGAAATACTTCTTGGAATGATACTGTCACGTGTCCTAATGCGGAATGTCAACCTCTTCAATTAGAACACGGATCGTGTCAACCAGTTAAAGAAAAATACTCATTTGGGGAATATATGACTATCAACTGTGATGTTGGATATGAGGTTATTGGTGTTTCGTATATAAGTTGTACGGCTAATTCTTGGAATGTTATTCCATCATGTCAACAAAAATGTGATATACCGTCCCTATCTAATGGATTAATTTCCGGATCTACATTTTCTATCGGTGGCGTTATACATCTTAGTTGTAAAAGTGGTTTTACACTAACGGGGTCTCCATCATCCACATGTATCGACGGTAAATGGAATCCCATACTCCCAACATGTGTACGATCTAACGAAGAATTTGATCCAGTGGATGATGGTCCCGACGATGAGACAGATCTGAGCAAACTCTCGAAAGACGTTGTACAATATGAACAAGAAATAGAATCGTTAGAAGCAACTTATCATATAATCATAATGGCGTTGACAATTATGGGTGTCATATTTCTAATCTCCATTATAGTATTAGTTTGTTCCTGTGACAAAAATAATGACCAATATAAGTTCCATAAATTGCTACCGTGAATATAAATCCGTTAAAATAATTAATAATTAATAATTAATAACGAACAAGTATCAAAAGATTAAAGAATTAGCTAGAATCAATTAGATGTCTTCTTCAGTGGATGTTGATATCTACGATGCCGTTAGAGCATTTTTACTCAGGCACTATTATGACAAGAGATTTATTGTGTATGGAAGAAGTAACACCATATTACATAATATATACAGGCTATTTACAAGATGCACCGTTATACCGTTCGATGATATAGTACGTACTATGCCAAATGAATCACGTGTTAAACAATGGGTGATGGATACACTTAATGGTATAATGATGAATGAATTCGATACTGTATGTGTGGGTACCGGACTACGATTCATGGAAATGTTTTTCGATTACAATAAAAATAATCCCAAAAATAGCATCAACAATCAAATAATGTATGATATAATTAATAGCGTAGCCATAATTCTAGCTAATGAGAGATATAGAAGCGCGTTTAACGACGATAGAATATACATCCGTAGAACTATGATGGACAAATTGTACGAATACGCATCTCTAACTACTATTGGTACGATCACTGGAGGTGTTTGTTATTTTATCTGTTGATGCATCTAGTTAGTTTGTATAAATAATTATTTCGATATACTAGTTAAAATTTTAAGATTTTAAATGTATAAAAAACTAATAACGTTTTTATTTGTAATAGGTGCAGTTGCATCCTATTCGAATAATGAGTACACTCCGTTTAATAAACTGAGTGTAAAACTCTATATAGATGGAGTAGATAATATAGAAAATTCATATACTGATGATAATAATGAATTGGTGTTAAATTTTAAAGAGTACACAATTTCTATTATTACAGAGTCATGTGACGTCGGATTTGATTCCATAGATATAGATGTTATAAACGACTATAAAATTATTGATATGTATACCATTGACTCGTCTACTATTCAACGCAGAGGACATACGTGTAGAATATCTACCAAATTATCATGCCATTATGATAAGTACCCTTATATCCACAAATATGAGGGTGATGAACGACAATATTCTATTACCGCAGAGGGAAAATGCTATAAAGGAATAAAATATGAAATAAGTATGATGAACGATGATACTCTATTGAGAAAACATACTCTTAAAATTGGATTTACTTATATATTCGATCGTCATGGGCATAGTAATACATATTATTCAAAATATGATTTTTAAAAATTTAAAATATATTATCACTTCAGTGACAGTAGTCAAATAACAAACAACACCATGAGATATATTATAATTCTCGCAGTTTTGTTCATTAATAGTATACATGCTAAAATAACTAGTTATAAGTTTGAATCCGTCAATTTTGATTCCAAAATTGAATGGACTGGGGATGGTCTATACAATATATCCCTTAAAAATTATGGCATCAAGACGTGGCAAACAATGTATACAAATGTACCAGAAGGAACATACGACATATCCGGATTTCCAAAGAATGATTTCGTATCTTTCTGGGTTAAATTTGAACAAGGCGACTATAAAGTGGAAGAGTATTGTACGGGACTATGTGTCGAAGTAAAAATTGGACCACCAACTGTAATATTGACTGAATATGACGATCATATCAATTTGTTCATCGAGCATCCGTATGCTACTAGAGGTAGCAAGAAGATTCCTATTTACAAACGCGGTGACATGTGTGATATCTACTTGTTGTATACGGCTAACTTCACATTCGGAGATTCTGAAGAACCAGTAACATATGATATCGATGACTACGATTGCACGTCTACAGGTTGCAGTATAGACTTTGCCACAACAGAAAAAGTGTGTGTGACAGCACAGGGAGCCACAGAAGGGTTTCTCGAAAAAATTACTCCATGGAGTTCGGAAGTATGTCTGACACCTAAAAAGAATGTATATACGTGCGCAATTAGATCTAAAGAAGATGTTCCCAATTTCAAGGACAAAATAGCCAGAGTTATCACGAGAAAATTTAATAAACAGTCTCAATCTTATTTGACTAAATTTCTCGGTAGCACATCGAATGATGTTACAACTTTTTTTAGCATTCTTGACTAAATATTCATAACTAATTTTTATTAATGATACAAAAATGAAATAAACTGTATATTATACACTGGTTAACGCCCTTGGCTCTAACCATTTTCAAGATGAGGTCCCTGATTATAGTCCTTCTGTTCCCCTCTATCATCTACTCAATGTCTATTAGACGATGCGAGAAGACTGAAGAGGAAACATGGGGATTAAAAATAGGGTTGTGTATAATTGCCAAAGATTTCTATCCCGAAAGAACTGATTGCAGTGTTCATCGCCCAACTGCAAGTGGAGGATTGATAACTGAAGGCAATGGATTCAGAGTAGTTATATATGATCAATGTACAGAACCCCATGACTTTATTATCACCGATACTCAACAAACACGTCTTGGATCATCTCATACATATATTAAATTCAGTAACATGAATACAGGTGTCCCATCTAGTATTCCAAAATGTTCCAGAACTCTCTGTATTTCTGTATATTGTGATCAAGAGGCGGGAGACATAAAATTTGAGGAGTATACTCAAGAATCAAGTGATATCAGTATTAGAGTTAAGTATGATTCATCATGTATTGATTATCTGGGTATTAATCAAAGTTTCATGAATGAATGTATTCGAAGAATTACAACATGGGATAGAGAATCATGCGTCAGAATTGATACACAGACTATAAATAAATATCTTAAGTCTTGCACCAACACAAAATTCGACCGTAATGTCTACAAAAGGTACATACTGAAGAGTAAAGCACTCCATGCTAAAACAGAGTTGTAATAGATATAAAATACTTTTTATAATAATTAGGCTAGAAAAATCTCACTCACATGTAATCTTAAAAAAATGATATGATAGTTCTTACAAGTAGCGATTGAGTTTTAAATGGATTCTATTAATTACCGGGGAACTTAACAATTCGTTCTGATCTACAGACATTGGTTAATAAATCATCTTATTTTGCCAATATATTAAAATGTGGAAACTCCACTAATAATATTACATTGTGCGACTTTCAAGATGATGTGATATATAGGGTTATACAGTTTTAACAATTATATAATAGAGATAGAAAGTACAAAAGATGTAGAATCAATGATATGGCACGCTAAACAGTTGGGTGTGGAATCATTGCTAAAAGAATGTCAAAATTATTTGCTTAGAATATTACGTATATAATTGTTTAGAAATTTATAGAATAACTAATATTAATACATTATCGTATATCTACAACGATATAAGAAACTTCATATTGGATAATATTACTATTAATATATAAGGATCCAGATTTTATATATTTGCCTAAATACATTATTATAGATTTACTAGGACAATCACCTAAATGTTTTTAACGAAGATAATGTGGTAAAGATTATATACACTTATATATCTTCCGATATCTACAAGGATATTCCATATCATCATTGTGTAAACTAAATAACGTTTTCTATGGCATTTAATAAGGACATTGGATATGTGGAAAAGTGATGTATGGAAGTTAGTACATTATCAACTTCTCCTTATTGATTGAAAATGAAAATATAAATAGTTTTTATGTATAGCGGTATCTACCCTATAGTTTTATTGCTTACTACTAACATGGATTCAGATACAGATACAGATACAGATACAGATACAGATACAGATACAGATACAGATGTAGAAGATATCATGAATGAAATAGATAGAGAGAAAGAAGAAATACTAAAAAATGTAGAAATTGAAAATAATAAAAACATTAACAAGAATCATCCCAGTGAATATATTAGAGAAGCACTTGTTATTAATACCAGTAGTAATAGTGATTCCATTGATAAAGAAGTTATAGAATATATCAGTCACGATGTAGGAATATAGATCATATCTACTAATTTTTATAATCGATACAAAACATAAAAACAACTCGTTATTACATAGCAGGTATGGAATCCTTCAAGTATTGTTTTGATAACGATGGTAAGAAATGGATTATCGGAAATACTTTATATTCTGGTAATTCAATACTCTATAAGGTCAGAAAAAATTTCACTAGTTCGTTCTACAATTACGTAATGAAGATAGATCATAAATCACACAAGCCATTGTTGTCCGAAATACGATTCTATATATCTGTATTGGATCCTTTGACTATCAACAACTGGACACGAGAACGTGGTATAAAGTATTTGGCTATTCCAGATCTGTATGGAATTGGAGAAACCGATGATTATATGTTCTTCATTATAAAGAATTTGGGAAGAGTATTCGCCCCAAAGGATAGTGAATCAGTTTTCGAAGCATGTGTCACTATGATAAACACGTTAGAGTTTATACACTCTCAAGGATTTACTCATGGAAAAATAGAACCGATGAATATACTGATTAGAAATAAACGTATTTCACTAATTGACTATTCTAGAACTAACAAACTATACAAAAGTGGAACACATATAGATTACAACGAGGACATGATAACTTCAGGAAATATCAATTATATGTGTGTAGACAATCATCTTGGAGCAACAGTTTCAAGACGAGGAGATTTAGAAATGTTGGGATATTGCATGATAGAATGGTTCGGTGGTAAACTTCCATGGAAAAACGAAAGTAGTATAAAAGTAATAAAACAAAAAAAAGAATATAAACAATTTATAGCTACTTTTTTTGAGGACTGTTTTCCTGAAGGAAATGAACCTCTGGAATTAGTTAGATATATAGAATTAGTATACATGTTAGATTATTCTCAAACTCCTAATTATGACAGACTACGTAGACTGTTTATACAAGATTGAAATTATATTCTTTTTTTTATAGAGTGTGGGGGTAGTGTTACGGATATCTAATATTAATATTAGACTATCTCTATCGCGCTACACGACCAATATCGATTACTATGGATATCTTCAGGGAAATCGCATCTTCTATGAAAGGAAAGAATGTATTCATTTCTCCAGCGTCAATCTCGTCAGTATTGACAATACTGTATTATGGAGCTAATGGATCCACTGCTGAACAGCTATCAAAATATGTAGAAAAGGAGGAGAACATGGATAAGGTTAGCGCTCAGAATATCTCATTCAAATCCATGAATAAAGTATATGGGCGATATTCTGCCGTGTTTAAAGATTCCTTTTTGGGAAAAATTGGCGATAAGTTTCAAACTGTTGACTTCACTGATTGTCGCACTATAGATGCAATCAATAAGTGTGTAGATATCTTTACTGAGGGAAAAATCAATCCACTATTGGATGAACCATTGTCTCCTGATACCTGTCTCCTAGCAATTAGTGCCGTATACTTTAAAGCAAAATGGTTGATGCCATTCGAAAAGGAATTTACCAGTGATTATCCCTTTTACGTATCTCCAACGGAAATGGTAGATGTAAGTATGATGTCTATTTACGGCGAGCCATTTAATCACGCATCTGTAAAAGAATCATTCGGTAACTTTTCAATCATAGAACTGCCATATGTTGGAGATACTAGTATGATGGTCATTCTTCCAAACAAGATTGATGGATTAGAATCCATAGAACAAAATCTAACAGATACAAATTTTAAGAAATGGTGTAACTCTCTGAAAGCTACGTTTATCGATGTGCACATTCCTAAGTTTAAGGTAATAGGTTCGTATAATCTTGTGGATACGCTAATAAAGTTGGGACTGACAGATGTGTTCTATTCAACTGGTGATTATATCAATATGTGTAATTCAGATGTGAGTGTTGACGCTATGATTCACAAAACGTATATAGATGTCAATGAAGAGTATACAGAAGCAGCTGCAGCAACTTCTGTACTAGTGGCAGACTGTGCATCAACAGTTACAAATGAGTTCTGTGCAGATCATCCGTTCATCTATGTGATTAGACATGTCGATGGTAAAATTCTTTTCGTTGGTAGATATTGCTCTCCAACAACTAATTAAGCACATTCTTAATATTAGAATATTATATAGTTAAGATTTTTACTAACAGGTTAACATTTTTTTTTAAAAATAGAAAAAACATGTGGTATTAGTGCAGGTCGTTATTCTTCCAATTGCAATTGGTAAGATGACGGCCAACTTTAGTACCCACGTCTTTTCACCACAACACTGTGGATGTGACAGACTGACCAGTATTGATGACGTCAGACAATGTTTGACTGAATATATTTATTGGTCGTCGTATGCATACCGCAACAGGCAATGCGCTGGACAACTGTATGACACACTCCTCTCTTTTAAAGATGATGCGGAATCAGTGTTCATCGACGTTCGTGAGCTGGTAAAAAATATGCCGTGGGATAATGTTAAGGATTGTACAGAGATCATCCGTTGTTATATACCGGATGAGCAAAAAACCATCAGAGAGATTTCGGCCATCATTGGACTTTGTGCATATGCTGCTACTTACTGGGGAGGTGAAGACCATCCCACTAGTAACAGTCTGAACGCATTGTTTGTGATGCTTGAGATGCTCAATTACATGGATTATACCATCATATTCTGGCGTATGAATTGATGAGTTACAGCTTGACATTTCTTCTTTCCTCCCTCTTCTTCTACCTTTCCCAGAAACAAACTTTTTTTACCCACTATAAAATAAAATGAGTATACTACCTGTTATATTTCTTCCTATATTTTTTTATTCTCCATTCGTTCAGACTTTTAACGTGCCTGAATGTATCGACAAAGGGCAATATTTTGCATCATTCATGGAGTTAGAAAACGAGCCAGTAATCTTACCATGTCCTCAAATAAATACGCTATCATCCGGATATAATATATTAGATATTTTATGGGAAAAACGAGGAGCGGATAATGATAGAATTATACAGATAGATAATGGTAGCAATATGCTAATTCTGAACCCGACACAATCAGACTCTGGTATTTATATATACATTACCACGAACGAAACCTACTGTGACATGATGTCGTTAAATTTGACAATCGTGTCTGTCTCAGAATCAAATATAGATCTTATCTCGTATCCACAAATAGTAAATGAGAGATCTACTGGTAAAATGGTATGTCCCAATATTAATGCATTTATTTCTAGTAACGTAAACACAGAATTATATGGAGCGGACATCGACGCCTTAGAAATAAGAGACTTAAACAACGGACACCTGGAATTATTACCATAGAAGATGTTAGAAAAAATGATGCTGGTTATTATACATGTGTTTTAGA----------------------------ATATATATATATATATATATATA------------------------------------------------------------------------TATATATATATATATATATATATATGGGCAAAACATATAACGTAACCAGAATTATAAAATTAGAGGTACGGGATAGAATAATACCTCCTACTATGAAATTACCAGAAGGAGTAGTAACTTCAATAGGTAGTAATTTGACTATTGCATGTAGAGTATCGTTGAGACTTCCCACAACGGACACCGACGTCTTTTGGATAAGTAATGGTATATGTATTACGAAGAAGAAGACGAGGACGGAGACGGTAGAATAAGTGTAGCAAATAAAATCTATATGACCGATAAGAGACGTGTTATTACATCCTGGTTAAACATTAATCCTGTCAAGGAAGAAGATGCTACAACGTTTACGTGTATGGCGTTTACTATTCCTAGCATCAGCAAAACAGTTACTGTTAGTAAACGTGAATGTATGTTGTTACATTTCCATATCAATTGAGTTTATAAGAATTTTTTATACATTATCTTCCAACAAACAATTGACGAACGTATTGCTATGATTAACTCCCACAATACTATATATATTATTAATCATTAACTTGCAGACTATACCTAGTAGTGCTATTTTGACATACTCATGTTCTTGTGTAATCGCAGTATCTATATTATTAAAGT-ACGTAAATCTAGCTATAGTTTTATTATTTAATTTTAGATAATATACTGTCTCCGTATTTTTAAAAAATTACCACATCCTTTATTAAATCATGAATGGGAATTTCTGTGTCATCGTTAGTATATTGTGAACAACAAGAGCAGATATCTATAGGAAAGGGTGGAATGCGATACATTGATCTATGTAGTTTTAAAACATACGCGAACTTTGAAGAATTTATATAAATCATCTCACGAGATATTGCTCTCTGTCATATTCATACACCTGTATAAACTTTCTAGACATCTTACAATGTGTTATTTTATGATCATATTTACATATTTACTGGTATATCAAAGATGTTAGATTAGTTAATGGGAATCGTCTATAATAATGAATATTAAACAATTATAGGAGGAGTTTATACCTACAAAAACATCATAAAAATGAGTCATCGTCCGATTTATGTTTTAAATATACTAACATTACTACCTTCAGAAATTATATACGAAATATTATACATGCTGACAATTAACGATCTTTATAATATATAGTATCCACCTACCAAAGTATAATTGTATTTTTCTCATGTGATGTGTGTAAAAAACTGATATTATATAATTATCTTAGTACCTATGATGAAGATGAAGATGAAGATGAAGATGATGGTCCGTATATATTTTGTATCATTATCGTTATTGCTATTCCATAGTTACGCCATAGACATCGAAAATGAAATCACCGAATTCTTCAATAAAATGAGAGATACTCTACCAGCTAAAGACTCTAAATGGTTGAATCCAGTATGTATGTTTGGAGGCACAATGAATGATATGGCCGCTCTAGGAGAGCCATTCAGTGCAAAGTGTCCTCCTATTGAAGACAGTCTTTTATCGCATAGATATAAAGACTATGTGGTTAAATGGGAAAGGCTAGAAAAGAATAGACGGCGACAGGTTTCTAATAAACGTGTTAAACATGGTGATTTATGGATAGCCAACTATACATCTAAATTCAGTAACCGTAGGTATTTATGTACCGTAACCACAAAGAATGGTGACTGTGTTCAGGGTGTAGTTAGATCTCATGTGTGGAAACCTTCTTCATGCATTCCAAAAACATATGAACTAGGTACTTATGATAAGTATGGCATAGACTTATACTGTGGAATTCTTTATGCGAACCATTATAATAATATAACTTGGTATAAAGATAATAAGGAAATTAATATCGACGATTTTAAGTATTCACAAGCGGGAAAGGAATTAATTATTCATAATCCAGAGTTAGAAGATAGTGGAAGATACGACTGTTACGTTCATTACGACGACGTTAGAATCAAGAATGATATCGTAGTATCAAGATGTAAAATACTTACGGTTATACCGTCACAAGACCACAGGTTTAAACTAATACTAGATCCGAAAATCAACGTAACGATAGGAGAACCTGCCAATATAACATGCAGTGCTGTGTCAACGTCATTATTTGTCGACGATGTACTGATTGAATGGGAAAATCCATCCGGATGGATTATAGGATTAGATTTTGGTGTATACTCTATTTTAACTAGTAGAGGCGGTATCACCGAGGCGACTTTGTATTTTGAAAATGTTACTGAAGAATATATAGGCAATACATATACATGTCGTGGACACAACTATTATTTTGATAAAACTCTTACAACTACAGTAGTATTGGAGTAAATACACAATGCATTTTTATATACATTACTGAATTATTATTATTAATTATATCGTATTTGTGCTATAGAATGGATGAAGATACGCGACTATCTAGGTATTTGTATCTCACCGATAGAGAACATATAAATGTAGACTCTATTAAACAGTTGTGTAAAATATCAGATCCTAATGCATGTTATAGATGTGGATGTACGGCTTTACATGAGTACTTTTATAATTATAGATCAGTCAACGGAAAATACAAGTATAGATACAACGGTTACTATCAATATTATTCATCTAGCGATTATGAAAATTATAATGAATATTATTATGATGATTATGATAGAACTGGTATGAACAGTGAGAGTGATAATATATCAATCAAAACAGAATACGAGAATGAATATGAATTCTATGATGAAACACAAGATCAAAGTACACAACTAGTAGATTACGACATTAAACTCAAAACCAATGAGGATGATTTTGTTGATGAATTCTATGGTTATGATAGATCAGTGGGTGTCCATGATTATATAGATGTATCAATTAATAAAGTAGTATATGGAAGAGAGTCTCACGTAAGATGGTGGGATATATGGCAAGAACATAATGATGGCGTATACAGTATAGGAAAGGAGTGCATAGATAATATATACGAAGACAGACATACCGTAGACGAATTCTACAAGATAGACAGCGTATCAGATGTAGATGACGCAGAACATATATCTCAGATAACTAATGATGTATCTACACAAACATGGGAAAAGAAATCAGAGTTAGATAGATACATGGAAATGTATCCTCGTCATAGATATGGTAAGCATTCTGTCTTTAAGGGATTTTCTGACAAAGTTAGAAAAAATGATTTAGACATGAACGTGGTAAAAGAATTACTTTCTAACGGTGCATCTCTAACAATCAAGGATAGCAGTAATAAGGATCCAATTGCTGTTTATTTTAGAAGAACAATAATGAATTTAGAAATGATTGATATCATTAACAAACATACAACTATCTATGAACGCAGGTATATAGTACACTCCTATCTAAAAAATTATAGAAATTTCGATTATCCATTTTTCAGAAAGTTAGTTTTGACTAATAAACATTGTCTCAACAATTATTGTAATATAAGCGACGGCAAATATGGAACACCACTACATATATTAGCATCTAATAAAAAAATAATAACTCCTAATTACATGAAGTTATTAGTGTATAACGGAAATGATATAAACGCACGAGGTGAAGATACACAAATGCGAACTCCATTACACAAATATTTGTGTAAATTTGTATATCATAATATTGAATATGGTATCCGATACTATAATGAAAAGATTATAGACGCATTTATAGAGTTAGGAGCCGATCTAACTATTCCAAATGACGATGGAATGATACCAGTAGTTTACTGTATACACTCAAATGCCGAATATGGTTATAACAATATTACTAACATAAAGATAATACGTAAACTACTTAATCTTAGTAGACATGCGTCACATAATCTATTTAGAGATCGAGTCATGCACGATTATATAAGTAATACATATATTGATCTTGAGTGTTTAGATATCATTAGATCACTTGATGGGTACGATATTAATTGTTACTTTGAAGGACGTACACCACTTCATTGCGCTATACAATATAACTTCACTCAGATTGCTGAGTACTTATTAGATCGAGGAGCTGATATATCATTAAAGACAGACGATGGTAAAACTGTATTTGATTTATCGTTATGTAGTTACATTCCTCTTAAATGGACTAGCTTTTTGATTAGTCGTCTACCGCCTAAAAGTGTCATATGCTCACTGACTAACCATATAATAGATTATGTTCTTACGAACAATAGACGTATTATTTGGCAGAGTCAAATGATTAATAAGTACGTACTGTTACTGGACCCATCCTTTTATTATAGATTCAGAAATGTTATCGAAAACAAATTAGACCAATACAATAATCGTTATAATATGTTCGAACACGATAGGGACGTTAATGAAAAGTATGGCAAAGTCTTACATGACCTCGATACATATATCAAGGATGTACAAGTATTAAAATCTACTTCCATCACTAATAATATAACACTATACGACACTATTATAAATAATAAGTCAGAGTTTCCTATACGTCGTGTAAACGACAAACAATTAATTAATCTCATAAAATCCAATACATATCATAATCTTATCGAAAAAGTTATTAAAAATACATTAGAGAAATATACTTTAACTAATATAGTCCTCGAGTATATGATCTCATCTCGATCTCAATCATCTTATTTGAGTCGTATTCCTAATGAGATATTACTCGAAATATTATATAAACTCGACATGTACGATTTACGTAATCTATATACAAGATATATGAGAGAGAATGATATCACAGAGTATCATATAGAGAATACGAGGTCTGTTTCTACACAGACATGAATAATGAATACACATACAACGTTTTTTTTAATCTTAGATATAACACTAATTACATCAAGATTATATATTGAAATCGTAATTTGAGTTGTCTGATCATCATGGATATCGAAAATAATATACGTAACATTAGCAATCTTTTAGATGATTGATATATTATTATGCGATGTAATCATAACTATCGGAGATGTAGAAATTAAAGCGCATAAAACTATTTTGGTTGCCGGATCTACGTATTTTAAAACAATGTTCACAACATCTATGATAGCGAGAGATCTAGCAACTAGAGTAAATATACAGATGTTCGATAAAGATGCCGTCAAAAATATTGTACAGTACTTATACAATAGGTATATAAGTTCTATGAATGTGATAGACATATTAAAATGCACCGACTAAGAACGTAAAACGAACTATAGAATGTTATACAATGGGTGATGATAAGTAGAAGATGTTACCCGATATACCCATAGCATTATCTAGTTATGGCATGTGTGTATTAGATCAATACATATACATTATAAGCGGTCGTACCCAACACTGATTATACATCGGTACATACAGTAAATAGCATAGATATGGAGGAGGATACAAATATTTCAAATAAAGTTATGAGATACGCGCTGTCAATAATATATGGAAGACATTACCTAACTTCTGAACTGGAACTATAAATCCAGGCTCTCGCATAAAGATGAATATATATGTTGTATGCGACATCAAAGATGAAAAAATGTTAAGACTTATATATTTAGATATAACACGAATATGTATGACGGATGGGAATTGGTAACGATGACAGAAAGCAGATTGTCAGCTCTGCATACTATTCTTCATGACAATACCATAATGATGTTACATTGTTATGAAGCGTATATGTTACAAGATACATTTAATGTGCTTACGGAACATATATTTAGAAACATCTACTAACGATTTTTTATGCTTGTATTATTAATGGTATGTAATATGATTTAATTGATTGTGTACACGATACCAATTTGTCGAGTATGAATACGGAGTACAAACATAAACTGAAGTTTAACATTATTTATTTATG--ATATACATTATATACATTATATACATTAT-------------------------------------------------------------------ATACATTATATACATTATATACATTATATACATTATATATCGTTATTGTTTGGTCTATGCCATGGATATCTTTAAAGAACTAATCTTAAAACATACGGATGAAAATGTTTTGATTTCTCCAGTTTCCATTTTATCTACTTTATCTATTCTGAATCATGGAGCAGCTGGTTCTACAGCTGAACAACTATCAAAATATATAGAGAATATGAATGAGAATACACCCGATGATAAGAAGGATGACAATAATGACATGGACGTAGATATTCCGTATTGCGCGACACTAGCTACCGCAAATAAAATATACGGTAGTGATAGTATCGAGTTCCATGCCTCATTCCTACAAAAAATAAAAGACGATTTTCAAACTGTAAACTTTAATAATGCGAACCAAACAAAGGAACTAATCAACGAATGGGTTAAGACAATGACAAATGGTAAAATTAATTCCTTATTGACTAGTCCGCTATCCATTAATACTCGTATGATAGTTATTAGCGCCGTCCATTTTAAAGCAATGTGGAAATATCCATTTTCTAAACATCTTACATATACAGACAAGTTTTATATTTCTAAGAATATAGTTACCAGTGTTGATATGATGGTGGGTACCGAGAATGACTTGCAATATGTACATATTAATGAATTATTCGGAGGATTCTCTATTATCGATATTCCATACGAGGGAAACTCTAGTATGGTGATTATACTGCCGGACGACATAGAAGGTATATATAACATAGAAAAAAATATAACAGATGAAAAATTTAAAAAATGGTGTGGTATGTTATCTACTAAAAGTATAGACTTGTATATGCCAAAGTTTAAAGTGGAAATGACGGAACCGTATAATCTGGTACCGATTCTAGAAAATTTAGGACTTACTAATATATTTGGATATTATGCAGATTTTAGTAAGATGTGTAATGAAACTATCACTGTAGAAAAATTTCTACATACGACGTTTATAGATGTTAATGAGGAGTATACAGAAGTATCGGCCGTTACAGGAGTATTCATGACTAACTTTTCGATGGTATATCGTATGAAGGTCTACATAAACCATCCATTCATATACATGATTAAAGATAACACCGGACATACACTTTTTATAGGGAAATACTGCTATCCGCAATAAATATAAACAATAGACTTTTATCACGTTATCTCATGTATAAAATATTACAAATAGTATAGCATAAACTAAAGTCGATACATACATTAAAACTTAAATAATAATGTAATTTACAATTAATAGTATAAACTAAAAAAATTAAAAAATTAAAAACAATATCATTATTATAAGTAATATCAAAATGACGATATACGGATTAATAGCGTATCTTATATTCGTGACTTCATCCATCGCTAGTCCACTTTACATTCCCGTTATTCCGCCCATTTCGGAAGATAAATCGTTCAATAGTGTAGAGGTATTAGTTTCTTTGTTTCCCGATGACCAAAAAGACTATACAGTAACTTCTCAGTTCAATAACTACACTATCGGTACCAAAGACTGGACTATCAACGTACTATCCACACCTGATGGTCTGGACATACCATTGACTAATATAACTTATTGGTCACGGTTTACTATAGGTCGTGCATTGTTCAAATCAGAGTCTGAGGATATTTTCCAAAAGAAAATGAGTATTCTAGGTGTTTCTATAGAATGTAAGAAGCCGTCGACATTACTTACTTTTTTAACCGTGCGTAAAATGACTCGAGTATTTAATAGATTTCCAGATATGGCTTATTATCGAGGAGACTGTCTAGAAGCCGTTTATGTAACAATGACTTATAAAAATACTAAAACTGGAGAGACTGATTACACGTACCTCTCTAATGGGGGGTTGCCTGCATACTATCGTAATGGGGTCGATGGTTGATTATTGATTAGTATATTCCTTATATTCCTTATTCTTTTTATTCACACAAAAAGAACATTTTTATAAACATGAAACCACTGTCTAAATGTAATTATGATCTTGATTTATAGATGATGATCAGCCTTCAGAGGATTTTGACCAGTATGTTTAATATGAAAAAAAACATAACTATTAAGCGCTATTGCGCTATTGTGCTTAATTATTTTGCTCTATAAACTGAATATATAGCCACAATTATTGACGGGCTTGTTTGTGACCGACAATCATGAATTTTCAGAAATTATCTCTGGCTATATATCTTACGGTGACATGTTCGTGGTGTTATGAAACATGTATGAGAAAAACTGCGTTGTATCATGACATTCAATTGGAGCATGTAGAAGACAATAAAGATAGTGTAGCATCGCTACCGTACAAGTATCTACAAGTAGTCAAACAAAGAGAACGTAGTAGATTGTTGGCTACATTTAATTGGACGGATATAGCTGAGGGTGTTAGAAATGAGTTCATTAAAATATGTGATATCAACGGAACATATCTATATAATTATACTATTGCTGTTAGTATAATTATTGATTCCACGGAAGAACTACCAACAGTTACTCCAATTACAACATATGAACCTTCTATATATAATTATACTATCGATTATAGCACTGTTATTACTACTGAAGAACTACAAGTGACTCCAACATATGCACCTGTAACAACTCCTCTTCCAACATCAGCAGTTCCTTATGATCAACGATCGAATAACAATGTAAGTACTATATCTATTCAGGTACTGAGTAAAATATTGGGAGTCAATGAAACAGAATTAACTAATTATCTTATTATGCATAAAAATGACACTGTTGACAATAACACCATGGTTGATGATGAGACATCTAACAATAACACATTACATGGTAATATAGGATTTTTGGAAATAAATAATTGTTATAATGTTTCTGTGTCAGATGCTAGTTTTAGAATAACATTAGTAAACGATACTTCTGAAGAAATTTTGCTAATGCTAACAGGAACTAGTTCATCCGACACCTTCATATCTTCCACCAATATCACTGAATGTTTGAAAACATTAATCAATAATGTGTCGATTAATGATGTACTTATAACACAAAATATGAATGTAACATCTAATTGTGATAAATGCTCAATGAATTTGATGGCATCCGTTATTCCTGCAGTTAATGAATTTAACAATACGTTGATGAAAATTGGTGTAAAAGATGATGAAAACAATACGGTATATAAATATTATAATTGTAAACTAACTACAAATTCTACATGTGATGAGTTAATCAATTTAGATGAAGTCATTAACAACATAACTCTGACAAATATTATACACAATAGTGTTTCGACAACTAACAGCAGAAAAAGACGAGATCTGAATGATGAGTTTGAATTTTCCACTTCCAAGGAATTAGATTGTCTTTACGAATCATATGGTGTAAACGATGATATAAGTCATTGTTTTGCATCACCTAGACGTAGACGATCTGACGACAAAAAGGAGTACATGGACATGAAATTATTCGACCACGCGAAAAAAGATTTAGGAATAGACAGTGTTATTCCTAGAGGTACAACCCATTTCCAAGTAGGTGCATCTGGTGCAAGTGGTGGTGTTGTAGGAGATAGTTTCCCATTTCAAAATGTTAAATCGCGTGCCAGTCTATTGGCGGAAAAAATAATGCCTAGAGTACCTATTACTGCTACCGAAGCTGATCTATATGCAACTGTAAATAGACAACCCAAGTTACCAGCAGGTGTTAAAAGTACTCCGTTTACAGAGGCGCTTGTGTCTACGATAAACCAAAAGCTTTCTAATGTTAGAGAGGTAACTTATGCTTCGCTCAATCTGCCAGGATCAAGTGGCTATGTTCATAGACCATCTGATTCTGTTATTTATAGCAGTATAAGACGGTCACGTTTACCTAGTGATAGCGATAGTGATTATGAGGATATACAAACTGTTGTTAAGGAATATAATGAAAGATATGGTAGATCAGTCAGTAGAACACAGTCATCAAGTAGTGAAAGCGATTTTGAAGATATAGATACTGTTGTTAGGGAATATAGACAAAAATATGGCAATGCAATGGCAAAAGGACGTAGTAGTTCCCCTAAACCTGATCCATTATATAGTACTGTTAAGAAAACAACTAAAAGTCTATCTACTGGTGTAGACATAGTTACAAAACAATCAGACTATTCTCTATTACCTGACGTTAATACTGGCAGTTCTATTGTGTCACCTCTCACCAGAAAAGGAGCTACTAGACGACGACCTAGACGCCCTACAAATGATGGTCTACAGAGTCCAAATCCTCCTCTCCGTAATCCACTTCCTCAACATGATGATTATTCTCCTCCACAAGTACACAGACCTCCACCACTTCCTCCTAAACCAGTCCAAAATTCGCCACAACTTCCCCCTAGACCAGTAGGTCAATTACTACCTCCTCCTATAGATCAACCAGATAAAGGATTTAGTAAGTTTGTATCACCTAGACGGTGTAGAAGAGCAAGCTCTGGAGTCATATGTGGTATGATACAATCAAAACCAAACGATGATACCTATTCACTTCTTCAACGATCAAAAATTGAACCAGAATATGTGGAGGTTGGTAATGGTATACCCAAGAACAATGTTCCTGTAATAGGTAATAAACATAGTAAAAAATATACATCGACGATGTCAAAAATATCAACAAAATTTGATAAATCTACGGCATTTGGAGCAGCAATGTTACTAACTGGTCAGCAGGCCATTAGCCAACAGACTAGATCAACTACGTTGAGTAGAAAAGATCAGATGAGTAAGGAAGAAAAGATATTCGAAGCAGTTACAATGAGTCTATCAACTATAGGTTCAACGTTGACGTCTGCAGGTATGACGGGTGGTCCAAAACTAATGATTGCAGGAATGGCTATAACGGCTATAACTGGTATAATAGATACGATAAAAGATATATATTACATGTTTTCAGGACAGGAGAGGCCAGTAGATCCTGTTATTAAATTATTTAATAAGTACACTGGCTTAATGTCCGATAATAATAAAATGGGTGTAAGAAAATGTTTGACACCCGGTGACGACACACTTATTTATATCGCATACAGAAACGATACCAGTTTTAAACAGAATACGGATGCGATGGCTTTGTATTTCTTAGATGTTATCGATTCAGAGATCCTATATCTAAACACATCAAATTTAGTTCTAGAGTATCAACTAAAGGTGGCTTGCCCCATAGGAACATTAAGATCTGTAGATGTGGACATAACTGCGTATACAATATTATATGATACAGCGGATAATATTAAGAAATACAAGTTTATCAGAATGGCAACGCTACTATCCAAACATCCAGTTATTAGATTGACATGTGGTTTAGCAGCAACATTGGTGATTAAACCGTACGAGGTACCCATCAGTGATATGCAACTACTAAAAATGGCGACGCCTGGTGAACCAGAATCCACTAAATCTATACCATCCGATGTCTGTGATAGGTATCCTCTAAAGAAATTCTATCTTTTAGCTGGTGGTTGTCCCTATGATACATCTCAAACTTTTATTGTACATACTACTTGCAGTATTCTACTAAGAACAGCTACACGGGATCAGTTTAGAAACAGATGGGTGTTACAAAATCCATTTAGACAAGAAGGGACATATAAGCAACTGTTTACCTTTAGCAAATACGATTTTAACGACACCATAATCGATCCTAATGGTGTGGTGGGTCATGCTAGCTTTTGTACCAATAGAAGCAGCAACCAATGTTTCTGGTCCGAACCTATGATATTGGAAGATGTATCATCGTGTAGTTCTAGAACTAGAAAAATATACGTAAAACTGGGAATATTTAATGCTGAAGGTTTTAATAGTTTTGTACTAAATTGTCCAACTGGGTCTACACCTACATACATCAAACATAAAAATGCGGACAGTAACAATGTTATCATAGAGCTACCTGTAGGTGATTACGGCACAGCCAAATTGTATTCAGCAACAAAACCATCGAGGATAGCTGTGTTCTGCACACATAACTATGATAAACGATTCAAATCAGATATTATAGTTCTAATGTTTAATAAAAACAGCGGTATTCCATTTTGGAGCATGTACACAGGAAGTGTAACTAGTAAAAATAGAATGTTTGCCACATTGGCTAGAGGAATGCCGTTTAGATCAACGTATTGCGATAACAGACGACGATCAGGTTGTTATTATGCAGGAATACCATTTCATGAAGATAGTGTAGAAACAGATATACATTATGGACCAGAAATAATGTTAAAGGAAACATATGACATAAACAGTATTGACCCACGAGTTATAACAAAGTCAAAGACCCATTTTCCTGCTCCATTGAGTGTAAAATTCATGGTTGACAATTTAGGAAATGGATATGACAACCCTAATTCATTTTGGGAAGATGCTAAAACTAAGAAACGGACATATAGTGCAATGACGATAAAAGTCCTACCATGTACAGTGAGAAATAAAAATATAGACTTTGGATATAACTATGGAGATATTATTTCTAATATGGTTTATCTACAATCTACTAGTCAGGATTATGGAGATGGTACCAAATATACATTTAAATCCGTAACTAGATCAGATCATGAGTGTGAATCTAGCTTAGATCTAACGTCTAAGGAAGTAACTGTGACATGTCCTGCGTTTAGTATACCAAGAAATATATCAACATATGAAGGTCTATGCTTTAGTGTTACTACATCTAAAGATCATTGTGCTACAGGTATTGGTTGGTTAAAATCTAGTGGTTATGGGAAGGAAGATGCTGATAAACCACGTGCTTGTTTTCATCATTGGAATTATTACACACTGTCGTTGGATTATTACTGTTCATACGAAGATATTTGGAGAAGCACCTGGCCTGACTATGATCCATGTAAGTCATATATCCATATAGAGTATAGAGATACATGGATAGAATCTAATGTGTTACAGCAACCTCCTTACACATTCGAATTCATTCATGACAATTCTAACGAATATGTGGATAAAGAAATTAGTAACAAATTAAATGATCTGTACAATGAATACAAGAAGATTATGGAATATAGCGACGGATCATTGCCGGCGTCTATAAACAGATTAGCAAAGGCATTGACTTCAGAGGGTAGAGAAATAGCAAGTGTTAATATAGATGGTAATCTGTTAGATATCGCATATCAAGCAGATAAGGAAAAGATGGCCGACATACAGACAAGAATAAATGATATTATTAGAGATTTGTTTATACACACTCTATCAGACAAAGATATAAAAGACATTATAGAATCCGAAGAAGGTAAGAGATGTTGTATAATAGATGTTAAGAACAATCTTGTTAAAAAGTACTATTCTATTGATAATTATCTATGTGATACTTTAGATGATTATATATACACCTCTGTAGAATATAACAAATCCTATGTGTTAGTAAACGATACTTATATAAGCTATGACTATCTTGAATCATCAGGTGTAGTTGTTCTATCATGTTATGAAATGACTATAATCTCCTTGGATACAAAAGACGCCAAAGATGCTATAGAAGATGTGATAGTAGCAAGTGCGGTAGCCGAAGCATTGAATGACATGTTTAAGGAATTTGATAAAAACGTAAGTGCTATTATAATAAAAGAAGAAGATAATTATCTAAACAGTTCGCCCGATATCTACCATATAATATATATCATAGGTGGCACTATTCTGCTACTGTTAGTCATTATTTTAATATTGGCAATTTATATAGCGCGCAATAAATACAGAACCAGGAAATATGAAATAATGAAATATGACAATATGAGCATTAAATCTGAGCATCATGATAGTCTTGAAACAGTGTCTATGGAAATTATTGATAATCGGTACTAATAAAATAGTTTAACTCTTTTAGAACCAGTTTGGTACTGTAATTTCAGTTCATTACTCGTTGAGAATATTGATGATTTTTTTTAAATGAGTATCGGTAGTTACATATTACCATATCATCCATTATATAATCGATGATGCATGTATTAGAATACTTTCCGAATAAGTCTTCTAAATATTGTATTAATTATGAAAAACTATGCTATGTGAGTATGATTCAAAGATGTTTAATGATACGATACTAGATTTTATCTCTAGCGAGATTGTTTAGAATCATTTATCATAACTATGTTTAATAAATTCATCAACGAATATCGATAAAGACCTCTTGTAATTCGAGTATAGGAAGTAGTATTACCATATCAACTTCCGAGTTAACAATTACTCTAAAACATGAGGATTGTACTCCTGTCTTTATTGGAGATCACTATTTAGTCGTTGATAAACTAGTAACCTCAGGTTTCTTTACAAACGATAAAGTACAACATCAAGACCTCACAACACAGTGCAAGATTAATCTAGAAATCAAATGTAATTCTGGAGGAGAATCTAGACAACTAACACCCACGGCGAAGTATACTTTATGCCTCATTCAGAAACGGTAACTGTAGTAGGAGACTGTCTCTCTAATCTCGATGTATATATAATATATACCAATACGGACGCGATATATTCCGACATGAATGGCGTCGCTTATCATATGTTATATCCTAAATGTTGATCATATTCCACAAATGATTGTGAACGAGATTAAATCATCTAACAAATAATTAGTTTTTTATGACATTAACATATAATAAATAAATTAATCATTATTGACTTAACGATGACGAAAGTTATCATTATCTTAGGATTCTTGATTATTAATACAAATTCGTTGTGTCTATGAAATGTGAACAAGGTGTCTCATATTATAATGCACAAGAATTAAAGTGTTGTAAACTATCTAGCCAGGAACATATTCAGATTATCGATGTGATAAATACAGCGATACCATCTGTGGACATTGTCCAAGTGACACATTCACGTCAATATATAATCGTTCTCCTCGGTGTCATAGTTGTAGAGGTCACACCTTGTACACCTACCACAAATAGAATATGTCATTGTGACTCGAATAGTTATCGTCTCCTTAAAGCTTCTGATGGTAACTGTGTTACATGTGCTCCTAAAACAAAATATGGTCGTGTGTACGGAAAGAAAGGAGAAAATGATATGGAATACCATTTGTAAGAAATGTCGGAAGGGTACTTATTCAGATATTGTATCTGACTCTGATCAATGTAAACCTATGACAAGATAAGACTTACTCGCATCTACTGGATAGACATAAATATCCTCCTCGTAATAATGAAATATAATATACACTAATTATTAATATCAATCGAGTATTAACATATAAGTTATTTTTAAACCCCTTTTGGGTTCCGTCCTAAACGGCGTTTCGGTCTGTGTCGCCACCATGGTCACACCGAGCCTCTGCGTGCTCCTCCATCGAGGACGACTTCAACTATGACAGCTCGGTGGCGTCTGCCAGCGTGTACATACGAATGGCATTTCTAAGAAAAGTCTACGGTATCCTTTCTACAATTTCCTTTAACAACGGCAACAGCTGCAGTATTTTTATACTTTGAATGCATCGGACATTTATACAAGGGAGTCCTGTTCTAATATTGGCATCAATGTTCGGATCTATAGGCTTGATTTTCGCATTGACTTTACACAGACATGAACATCCCCTGAATCTGTACATACTTTGTGGATTTACACTGTTAGAATCTCTAACGCTGGCCTCTGTTGTTACTTTCTATGATGCACGTATCGTTATGCAAGCTTTCATGTTGACTACTGCAGTGTTTCTTGCTCTGACTACATATACTCTACAATCAAAGAGAGATTTCAGTAAACTTGTAACAGGATTGTTTGCTGCTTTCTGGATTTTAATTTTGTCAGGAGTCTTGAGGATAAAGTTTAAAATAGAATTAATAAAGAACATATAGGTCATTTTTTAAACATGGATAGAAACCAAGGTTGTTAGTTAATAATATACAAGATATTTTTTCTCACTCTGATCCATGTAAACCAAGGACGAGAGACACTCTCATTCCTCATTCACGACACCATTAAAAATGGAAATTAAAGCCCTCTATTAAGCACAGACGGCTACAGGTCTACCATCAGGTTACCTTCGTCTACCTTCACAATGGCCTCTCCTTGTGCCCAGTTCAGTCCCTGTCATTGCCACGCTACTAAGGACTCCCTGAATACCGTGACTGACGTCAGACATTGTCTGACTGAATACATCCTGTGGGTTTCTCATAGATGGACCCATAGAGAAAGCGCAGGGCCTCTCTACAGGCTTCTCATCTCTTTCAGAATTGATGCAATGGAGCTATTTGGTAGCGAGTTGAAGGAGTTCTCGAATTCACTTCCGTGGGACAATATCGACAATTGCGTGGAGATCATTAAATGTTTCATCAGAAATGACTCCATGAAAACCGCCAAAGAACTTTGTGCAATAATTGGACTTTGTACTCAATCAGCTATTGTCACTGGAAGAGTCTTCAATGATAAGTATATCGACATACTACTTATGCTGCGAAAGATTCTGAACGAGAACGACTATCTCACCCTCTTGGATCATATCCTCACTGCTAAATACTAAATCTCCTTCATGCTCTCTCACTAATACTCTTACTCACTACACTTTTTATCATCTTATGATGAATGATTGCCTTCATCATTTTTTCGTGGAATATAATATAGGAATAATTAGCACCAGAATAGCTATGGATATCTCGTTAAGAATATTCTCTATAAGAGACATAATGTAGACATAGTTATTATATCCTTCTTAGATAAGTGTTACGCTACTGGAAAGTTTCCATCGTTATTATTACATGAAGATGATATAATTAAACCAACATTGAGATTGGCTCTTATGTTAGCTGGATTGAATTACTGTAATAAATGCATCGAGTATAGAGGGATATAGCAATTCTCGATAATAGTCATGCAATATTTGAATGAGACTGATAATTTAGGTAATACAGTACTACACACATATCTTTCTAGATTATATATCGTTAAAAATCTGTAAGATGTATATTTCTCATAAGTATCCACTGTGTAATATTATTAATGGATATATAGATAACGCAATAGGGACTAATAGTATTGTAAAAGATATAATCGACTATTTACGTACATATCCAGATATCTATATTCCTACTAGTTTGCTGCGTAGTTGCATCATTGATATGCATGATTTATCAGGATTCAGAGATGAATTACTAAGTAAACTACAATCCCACAATAAGTAAGAATCAAATATCAAAAACTCACTTTTGATTTTTCTAGTCTTAAGTAATACATATATTTATTAATAGACCTATGAAATAAAAAAAGGTAACAATGGATTCGCGTATAGCTATTTACGTATTAGTATCGGCATCTCTTTTGTATCTTGTTAATTGTCACAAACTAGTACATTACTTCAATCTGAAAATAAATGGAAGTGATATAACTAATACAGCAGATATATTGCTGGACAATTATCCAATTATGACCTTTGATGGAAAGGATATTTATCCATCTATCTCGTTCATGGTCGGTAATAAACTTTTCCTAGATCTTTATAAAAATATCTTTGAAGAATTTTTCAGACTATTTCGAGTATCTGTAAGTAGTCAATACGAGGAATTAGAATATTATTATTCATGTGATTATACTAACAACCGTCCTACAATTAAACAACATTACTTTTATAACGGCGACGAATATACTGAAATTGATAGATCGAAAAAAGCCACTAATAAAAACAGTTGGTTAATTACTTCAGGCTTTAGACTACAAAAATGGTTCGATAGCGAAGATTGTATAATTTATCTCAGATCTTTAGTTAGAAGAATGGAAGACAGTAACAAAAACAGTAAAAAAACTTAGTACTTAGATATCGAAAAAATATATTTTTGTAGACTCTTGAGAATAGAAGGAAAACATGTACATAATTATAAAAAATGAAAATCAATGGCGAATAAGACAGTGCGATTCGCACCATGGAGTCGGTAGATTTCATGGCTGTCGATGAGCAGTTTCACGACGACCTCGATCTTTGGTCATTATCTTTGGTAGATGATTATAAAAAACATGGATTAGGTGTTGACTGTTATGTTCTAGAACCAGTTGTTGACAGGAAAATATTTGATAGATTTCTCCTTGAACCAATTTGTGATCCTGTAGATGTTCTGTATGATTATTTTAGGATTCATAGAGATAATATTGATCAGTATATAGTAGATAGACTGTTTGCATATATTACATATAAAGATATTATATCTGCATTAGTGTCAAAGAATTATATGGAAGATATTTTCTCTATAATTATTAAGAATTGTAATTCTGTGCAAGATCTCTTACTTTACTATCTATCTAATGCATATGTAGAAATAGACATTGTTGATCTTATGGTAGATCATGGGGCTGTAATATATAAAATAGAATGCTTGAATGCCTATTTTAGGGGAATATGTAAAAAGGAAAGTAGTGTTGTTGAGTTTATTTTGAATTGTGGTATCCCAGATGAAAATGATGTTAAATTAGATCTATATAAAATAATTCAGTATACTAGGGGATTCCTTGTAGATGAACCCACAGTATTAGAAATTTATAAGCTTTGTATCCCATATATTGAAGATATCAATCAACTAGATGCTGGTGGAAGGACCTTGCTTTATCGCGCTATCTATGCAGGTTATATAGATTTAGTATCATGGCTATTAGAAAATGGAGCAAATGTCAACGCAGTAATGAGTAATGGATATACATGTCTTGACGTGGCCGTGGATAGGGGATCTGTCATCGCCCGTAGGGAAGCACATCTTAAAATATTAGAAATATTGCTTAGAGAACCATTGTCTATTGACTGTATAAAATTAGCTATACTTAATAATACAATTGAAAACCATGATGTGATAAAGCTCTGTATCAAGTATTTTATGATGGTAGATTATTCACTTTGTAATGTGTATGCATCATCACTCTTTGATTATATAATTGATTGTAAACAAGAATTGGAGTACATTAGGCAGATGAAAATTCATAATACAACCATGTATGAGTTAATCTATAATAGAGACAAAAACAAGCATGCTTCCCATATTCTACATAGGTATTCTAAACATCCAGTTTTGACACAGTGTATCACTAAAGGATTCAAGATTTACACAGAAGTAACCGAGCAGGTCACTAAAGCTCTAAACAGACGTGCTCTAATAGATGAGATAATAAACAATGTATCAACTGATGACAATCTCCTATCAAAACTTCCATTAGAAATTAGGGATCTAATTGTTTCACAAGCTGTCATATAGAGTTCTATCCACCCACCTTTCTTGAAATGAGTTAATAGTCATAAGTTAGTTAAGTCATAA-----------------------------------------------------------------------------------------------------------------------------------------------------------------------------------------------------------------------------------------GTTAGTTAAGTCATAAGTTAGTTAAGTCATAAGTTAGTTAAGTCATAAGTTAGTTAAGTCATAAGTTAGTTAAGTCATAAGTTAGTTAAGTCATAAGTTAGTTTATAGTCTAACACTTCTAATTTTTATACCTTGATCTTTTTCTCTAATTATGAAAAAGTAAATCATTATGAAGATGGATGAAATGGACGAGATTGTGCGCATCGTTAACGATAGTATGTGGTACGTACCTAACGCATTTATGGACGACGGTGATAATGAAGGTCACATTTCTGTCAATAATGTCTGTCATATGTATCTCGCATTCTTTGATGTGGATATATCATCTCATCTGTTTAAATTAGTTATTAAACACTGCGATCTGAATAAACGACTAAAATGTGGTAACTCTCCATTACATTGCTATACGATGAATACACGATTTAATCCATCTGTATTAAAGATATTGTTACGCCACGGCATGCGTAACTTTGATAGCAAGGATAAAAAAGGACATATTCCTCTACACCACTATCTGATTCATTCACTATCAATCGATAACAAGATCTTTGATATACTAACGGACCCCATTGATGACTTTAGTAAATCATCCGATCTATTGCTGTGTTATCTTAGATATAAATTCAATGGGAGCTTAAACTATTACGTTCTGTACAAATTATTGACTAAAGGATCTGACCCTAATTGCGTCGATGAGGATGGACTCACTTCTCTTCATTACTACTGTAAACACATATCCGCGTTCCACGAAAGCAATTATTACAAGTCAAAGAGTCACACTAAGATGCGAGCTGAGAAGCGATTCATCTACGCGATAATAGATCATGGAGCAAACATTAACGCGGTTACGAAAATCGGAAATACGCCGTTACACACTTACCTTCAACAGTATACCAAACATAGTCCTCGTGTGGTGTATGCTCTTTTATCTCGAGGAGCCGATACGAGGATACGTAATAATCTTAATTGTACACCCATCATGGAATACATAAAGAACGATTGTGCAACAGGTCATATTCTCATAATGTTACTCAATTGGCACGAACAAAAATACGGGAAATTACAAAAGGAAGAAGGACAACATCTACTTTATCTATTCATAAAACATAATCAAGGATATGGAAGTCGCTCTCTCAATATACTACGGTATCTACTAGATAGATTCGACATTCAGAAAGACGAATACTATAATACAATGACTCCTCTTCATACCGCCTTCCAGAATTGCAATAACAATGTTGCCTCATACCTCGTATACATTGGATACGACATCAACCTTCCGACTAAAGACGATAAGACAGTATTCGACTTGGTGTTTGAAAACAGAAACATTATATACAAGGCGGATGTCGTTAATGACATTATCCACCACAGACTGAAAGTATCTCTACCTATGATTAAATCGTTGTTCTACAAGATGTCGGAGTTCTCTCCCTACGACGATCACTACGTAAAGAAGATAATAGCCTACTGCCTATTAAGGGACGAGTCATTTGCGGAACTACATACTAAATTCTGTTTAAACGAGGACTATAAAAGTGTATTTATGAAAAATATATCATTCGATAAGATAGATTCCATCATCGAAAAATGTAGTCGTGACATAAGTCTCCTCAAAGAGATTCGAATCTCAGACACCGACTTGTATACGGTATTGAGAACAGAAGACATTCGGTATCACACATATCTCGAAGCCATACATTCAGACAAACGCATTTCATTTCCCATGTACGACGATCTCATAGAACAGTGTCATCTATCGATGGAGCATAAAAGTAAACTCGTCGACAAAGCACTCAATAAATTAGAGTCTACCATCGATAGTCAATCTAGACTATCGTATTTGCCTCCGGAAATTATGCGCAATATCATAACCAAGCTAAGCGACTACCATCTAAACAGTATGTTGTACGGAAAGAACCATTACAAATATTATCCATGATAGAAAGAAAATATTTAAAAAATAATCTATATGATTGGAGAAGTAGGAAACAAACAGTAACAAGACGACGATTACTACATTATTAAATCATGAGGTCCGTATTATACTCGTATATATTGTTTCTCTCATGTATAATAATAAACGGAAGAGATATAGCACCACATGCACCATCCAATGGAAAGTGTAAAGACAACGAATACAGAAGCCGTAATCTATGTTGTCTATCGTGTCCTCCGGGAACTTACGCTTTCAGATTATGTGATAGCAAGACTAATACACAATGTACACCGTGTGGTTCGGATACCTTTACATCTCACAATAATCATTTACAGGCTTGTCTAAGTTGTAACGGAAGATGTGATAGTAATCAGGTAGAGACGCGATCGTGTAACACGACTCACAATAGAATCTGTGAATGCTCTCCAGGATATTATTGTCTTCTCAAAGGAGCATCAGGGTGTAGAACATGTATTTCTAAAACAAAGTGTGGAATAGGATACGGAGTATCCGGATACACGTCTACCGGAGACGTCATCTGTTCTCCGTGTGGTCCCGGAACATATTCTCACACCGTCTCTTCCACAGATAAATGCGAACCCGTCGTAACCAGCAATACATTTAACTATATCGATGTGGAAATTAACCTGTATCCAGTCAACGACACATCGTGTACTCGGACGACCACTACCGGTCTCAGCGAATCCATCTCAACGTCGGAACTAACTATTACCATGAATCATAAAGATTGTGATCCAGTCTTTCGTGCAGAATACTTCTCTGTCCTTAATAATGTAGCAACTTCAGGATTCTTTACAGGAGAAAATAGATATCAGAATACTTCAAAGATATGTACTCTGAATTTCGAGATTAAATGTAACAACAAAGATTCATCTTCCAAACAGTTAACGAAAACAAAGAATGATACTATCATGCCGCATTCAGAGACGGTAACTCTAGTGGGCGACTGTCTATCTAGCGTCGACATCTACATACTATATAGTAATACCAATACTCAAGACTACGAAAATGATACAATCTCTTATCATATGGGTAATGTTCTCGATGTCAATAGCCATATGCCCGCTAGTTGCGATATACATAAACTGATCACTAATTCCCAGAATCCCACCCACTTATAGTAAGTTTTTTTACCTATAAATAATAAATACAATAATTAATTTCTCGTAAAAGTAGAAAATATATTCTAATTTATTATATGGTAAGAAAGTAGAATCATCTAGAACAGTAATCAATCAATAGCAATCATGAAACAATATATTGTCCTGGCATGCATGTGCCTAGTGGCAGCTGCTATGCCTACTAGTCTTCAACAATCTTCATCCTCGTGTACTGAAGAAGAAAACAAACATCATATGGGAATCGATGTTATTATCAAAGTCACAAAGCAAGACCAAACACCGACCAATGATAAGATTTGTCAATCCGTAACGGAAGTTACAGAGACCGAAGATGATGAGGTATCCGAAGAAGTTGTAAAAGGAGATCCCACCACTTATTACACTATCGTCGGTGCGGGTCTTAACATGAACTTTGGATTCACCAAATGCCCAAAGATTTTATCCATCTCCGAATCCTCTGATGGAAACACTGTGAATACTAGATTGTCCAGCGTGTCACCGGGACAAGGTAAGGACTCTCCCGCGATCACGCGTGAAGAAGCTCTGGCTATGATCAAAGACTGTGAGATGTCTATCGACATCAGATGTAGCGAAGAAGAGAA-AGACAGTGACATCAAGACCCATCCAGTACTTGGGTCTAACATCTC--ACAT-AAGAAAGTGAGTTACAAAGATATCATCGGTTCAACGATCGTTGATACAAAATGTGTCAAGAACCTAGAGTTTAGCGTACGTATCGGAGACATGTGTGAGGAATCATCTGAACTTGAAGTCAAGGATGGATTCAAGTATGTCGACGGATCGGCATCTGAAGGTGCAACCGATGATACTTCACTCATCGATTCAACAAAACTCAAAGCATGTGTCTGAATCGATAACTCTATTCATCTGAAAATGGATGAGTTGGGTTAATCGAACGATTCAGACACCGCACCACGAATTAAAAAAGACCGGGCACTATATTCCGGTTTGCAAAACAAAAATATTTAACTACATTCACAAAAAGTTACCTCTCGTTACTTCTTCTTTCTGTTTCAATATGTGATACGATATGATCACTATTCGTATTCTCTTGGTCTCATAAAAAAGTTTTAC--AAAAAAAAAAAAATATTTTTATTCTCTTTCTCTCTTCGATGGTCTCACAAAAATATTAAACCTCTTTCTGATGTCTCAACTATTTCGTAAACGATAACGTCCAACAATATATTCTCGTAGAGCTTATCAACATCCTTATACCAATCTAGGTTGTCAGACAATTGCATCATAAAATAATGTTTATAATTTACACGTTAACATCATATAATAAACGTATATAGTTAATATTTTTGGAATATAAATGATCTGTAAAATCCATGTAGGGGACACTGCTCACGTTTTTTCTCTAGTACATAATTTCACACAAGTTTTTATACAGACAAATTAATTCTCGTCCATATATTTTAAAACATTGACTTTTGTACTAAGAAAAATATCTTGACTAACCATCTCTTTCTCTCTTCGATGGGTCTCACAAAAATATTAAACCTCTTTCTGATGGAGTCGTAAAAAGTTTTTATCCTTTCTCTCTTCGATAGGTCTCACAAAAATATTAAACCTCTTTCTGATGGTCTCTATAAACGATTGATTTTTCTTACCCTCTAGAGTTTCCTACGGTCGTGGGTCACACATTTTTTTCTAGACACTAAATAAAATAGTAAAAT---AT-AAT-A-------------------------------------------------------------------------------------------------------------------------------------------------------------------------------------------------------------------------------------------------------------------------------------------------------------------------------------------------------------------------------------------------------------------------
>ON585029.1_Monkeypox_virus_isolate_Monkeypox/PT0001/2022_partial_genome
[truncated: 2,780,341 more chars]
